# Supplementary material for: Novel Aspects on The Interaction Between Grapevine and Plasmopara viticola: Dual-RNA-Seq Analysis Highlights Gene Expression Dynamics in The Pathogen and The Plant During The Battle For Infection
Source: Genes (Basel). 2020 Feb 28;11(3):261. doi: 10.3390/genes11030261 (PMC7140796; doi:10.3390/genes11030261)
Supplement: Supplementary file 1 [file genes-11-00261-s001.zip › Table S1.xlsx]

## Sheet: PvM_vs_PvP
Table S1. List of transcripts differentially expressed by P. viticola upon inoculation of Mgaloblishvili in comparison with Pinot noir (PvM_vs_PvP), Mgaloblishvili in comparison with Bianca (PvM_vs_PvB) and Pinot noir in comparison with Bianca (PvP_vs_PvB), three days after inoculation.
TranscriptID	baseMean	log2FoldChange
PVITv1008312	6.45764	-4.73522
PVITv1009470	10.8543	3.32566

## Sheet: PvM_vs_PvB
TranscriptID	baseMean	log2FoldChange
PVITv1021785	5.44433	-3.24447
PVITv1027565	6.48877	-3.14267
PVITv1000496	4.72312	-2.97031
PVITv1002817	17.0575	-2.94755
PVITv1013721	7.73006	-2.8238
PVITv1030909	8.66175	-2.79576
PVITv1008944	10.7624	-2.78744
PVITv1025576	10.4813	-2.63198
PVITv1000694	15.5867	-2.33494
PVITv1032990	511.542	2.51206
PVITv1003209	61.4792	2.68023
PVITv1025515	93.1636	2.97289
PVITv1001388	31.5904	3.00611
PVITv1015914	52.9344	3.00912
PVITv1036397	33.046	3.01987
PVITv1011150	50.2508	3.02069
PVITv1013780	36.162	3.12122
PVITv1025761	56.3587	3.16166
PVITv1030777	31.174	3.16735
PVITv1024239	42.4795	3.1941
PVITv1010418	31.7302	3.19955
PVITv1018451	27.1607	3.22172
PVITv1025997	190.302	3.2638
PVITv1032296	23.404	3.27347
PVITv1012878	44.9975	3.27381
PVITv1004839	34.6158	3.30674
PVITv1026760	23.7251	3.34606
PVITv1020788	37.7668	3.35795
PVITv1021038	61.287	3.36904
PVITv1001436	27.8521	3.40807
PVITv1036800	24.7295	3.40822
PVITv1021386	39.3568	3.43041
PVITv1015361	37.0316	3.43355
PVITv1021129	18.5464	3.43674
PVITv1002696	31.9711	3.44588
PVITv1035160	13.3092	3.46858
PVITv1031339	197.948	3.46998
PVITv1038439	28.0027	3.47487
PVITv1020613	17.7453	3.47666
PVITv1020111	20.498	3.48725
PVITv1004856	20.5121	3.49281
PVITv1009798	102.617	3.5019
PVITv1033802	100.158	3.50211
PVITv1009239	50.5112	3.54469
PVITv1016806	20.1554	3.54678
PVITv1002375	27.6626	3.56198
PVITv1023395	120.49	3.60282
PVITv1000713	17.0075	3.65286
PVITv1006768	58.6741	3.67122
PVITv1025409	54.1459	3.68287
PVITv1013507	10.7419	3.68701
PVITv1000047	4.17934	3.69166
PVITv1006155	4.87111	3.70008
PVITv1012503	23.9598	3.70094
PVITv1015527	5.35404	3.70128
PVITv1019983	13.2694	3.70182
PVITv1035472	4.50283	3.70211
PVITv1029953	11.4614	3.70331
PVITv1011920	4.23663	3.70358
PVITv1032776	6.36013	3.70384
PVITv1003088	10.3259	3.70597
PVITv1023333	4.01491	3.70949
PVITv1008945	4.91936	3.70964
PVITv1000333	4.80061	3.71164
PVITv1027929	5.12147	3.71181
PVITv1036667	5.21194	3.71208
PVITv1004067	5.82571	3.71524
PVITv1006413	4.69067	3.71534
PVITv1032528	10.8551	3.71612
PVITv1031373	5.19557	3.71943
PVITv1012120	5.78143	3.72608
PVITv1005443	4.85853	3.72685
PVITv1020900	8.33536	3.72754
PVITv1018304	10.7232	3.73081
PVITv1004912	10.2169	3.73279
PVITv1002804	4.53117	3.73711
PVITv1021256	4.93611	3.73998
PVITv1013756	5.38201	3.74141
PVITv1014412	32.3524	3.74198
PVITv1030517	5.65806	3.74206
PVITv1013356	195.989	3.74294
PVITv1032379	4.48533	3.74474
PVITv1003822	5.46984	3.75453
PVITv1029392	34.1791	3.75669
PVITv1000954	5.25177	3.75746
PVITv1015634	4.81375	3.759
PVITv1033811	4.75783	3.76302
PVITv1020706	8.7864	3.76422
PVITv1002970	4.37347	3.76505
PVITv1007983	5.67925	3.77138
PVITv1020612	21.254	3.77409
PVITv1011095	5.03574	3.77582
PVITv1007995	5.17153	3.77599
PVITv1027286	5.93753	3.77707
PVITv1001084	67.3223	3.77801
PVITv1002157	6.28897	3.77885
PVITv1003580	5.22231	3.7798
PVITv1032855	12.3337	3.78064
PVITv1004657	7.94333	3.78757
PVITv1018138	4.94303	3.78817
PVITv1038858	25.0834	3.78844
PVITv1000712	6.88865	3.7889
PVITv1002428	10.09	3.78954
PVITv1016683	24.2551	3.79475
PVITv1028021	5.17569	3.79721
PVITv1027345	10.258	3.79961
PVITv1023335	5.97437	3.80175
PVITv1014354	5.44574	3.80399
PVITv1023236	5.67202	3.805
PVITv1038778	10.1762	3.80596
PVITv1000759	37.4516	3.80757
PVITv1018946	10.0151	3.80992
PVITv1038076	5.22588	3.81137
PVITv1012195	4.15682	3.81316
PVITv1024838	8.50777	3.81524
PVITv1030392	11.5859	3.81634
PVITv1018092	21.2249	3.81699
PVITv1013372	4.72786	3.81928
PVITv1028058	10.3184	3.83431
PVITv1017013	6.19202	3.83458
PVITv1027587	6.32487	3.83616
PVITv1031064	5.30855	3.83671
PVITv1028634	5.45157	3.84229
PVITv1024219	6.78304	3.85075
PVITv1002703	5.18939	3.85359
PVITv1002434	4.43659	3.85377
PVITv1031499	5.64019	3.85396
PVITv1015669	6.0996	3.85411
PVITv1020398	4.89086	3.85541
PVITv1021395	5.34684	3.85567
PVITv1022251	5.74288	3.85617
PVITv1007094	4.47907	3.86401
PVITv1023736	4.14384	3.86497
PVITv1037294	5.66708	3.86499
PVITv1007958	3.87577	3.86816
PVITv1000382	12.6208	3.86846
PVITv1014307	5.77876	3.87168
PVITv1019823	5.31149	3.88272
PVITv1033746	24.1251	3.88498
PVITv1036276	6.31302	3.8858
PVITv1009715	4.9834	3.88607
PVITv1014275	5.13279	3.88634
PVITv1004111	6.2764	3.88973
PVITv1030415	5.96669	3.89407
PVITv1015842	6.27072	3.8951
PVITv1033161	5.53238	3.8957
PVITv1026520	15.9201	3.89727
PVITv1016218	52.236	3.90057
PVITv1007346	7.36001	3.90075
PVITv1028300	4.11553	3.90198
PVITv1029394	10.5936	3.90265
PVITv1012119	6.36164	3.90979
PVITv1011807	4.83374	3.90987
PVITv1029300	6.02164	3.91413
PVITv1020681	12.585	3.91585
PVITv1015197	12.9079	3.91623
PVITv1002884	4.5315	3.91811
PVITv1027285	13.774	3.91923
PVITv1017540	6.56512	3.91964
PVITv1023662	6.46268	3.92147
PVITv1001001	4.68609	3.92152
PVITv1033624	6.87195	3.92252
PVITv1035002	49.4682	3.92518
PVITv1036457	6.91535	3.92984
PVITv1026159	49.8579	3.93018
PVITv1029176	10.8986	3.9323
PVITv1014890	5.16259	3.93255
PVITv1001478	4.52336	3.93266
PVITv1030288	7.44402	3.93415
PVITv1027020	6.97863	3.93524
PVITv1026181	103.79	3.93537
PVITv1018577	4.82272	3.93728
PVITv1000791	6.51127	3.93761
PVITv1002998	4.81194	3.94528
PVITv1007087	5.16315	3.94894
PVITv1020992	8.27419	3.9495
PVITv1037806	6.64797	3.95119
PVITv1009707	14.9296	3.95123
PVITv1030254	5.95007	3.95653
PVITv1037868	13.2819	3.96262
PVITv1022954	5.38149	3.96813
PVITv1025785	18.9168	3.97633
PVITv1012517	11.1922	3.97757
PVITv1005277	9.50115	3.9837
PVITv1019189	4.96919	3.98468
PVITv1012137	5.76296	3.98519
PVITv1009549	5.38534	3.98666
PVITv1038604	10.9627	3.99081
PVITv1022483	5.51339	3.99242
PVITv1037963	5.43668	3.99795
PVITv1015659	5.97705	3.99907
PVITv1013134	4.21617	3.99958
PVITv1011769	5.3792	4.00528
PVITv1021092	6.14409	4.00592
PVITv1001343	10.4424	4.006
PVITv1013708	6.67624	4.01299
PVITv1013251	13.3971	4.01392
PVITv1038297	5.47653	4.0152
PVITv1014928	45.288	4.01963
PVITv1011931	7.20891	4.02373
PVITv1007003	25.5877	4.02781
PVITv1004159	5.97762	4.03006
PVITv1038852	11.085	4.0306
PVITv1009476	6.49048	4.03515
PVITv1012892	14.6741	4.03565
PVITv1028924	12.9626	4.03667
PVITv1039105	5.32802	4.03759
PVITv1003331	5.64543	4.04244
PVITv1012200	7.29552	4.04698
PVITv1026722	11.3821	4.04705
PVITv1033037	13.5392	4.04934
PVITv1019383	5.38865	4.05078
PVITv1019171	12.5624	4.05433
PVITv1024684	30.2819	4.05726
PVITv1029453	21.1229	4.06087
PVITv1017148	6.43002	4.06311
PVITv1023705	7.66588	4.06346
PVITv1035532	5.61319	4.06524
PVITv1011297	16.3012	4.06676
PVITv1000439	6.12098	4.07145
PVITv1005009	5.6285	4.073
PVITv1009609	10.3942	4.07382
PVITv1027407	7.03422	4.07538
PVITv1009629	5.55394	4.08306
PVITv1015653	6.90227	4.08849
PVITv1035366	5.42583	4.09257
PVITv1014703	7.55004	4.09303
PVITv1029198	15.1298	4.09325
PVITv1018218	5.9365	4.09545
PVITv1038354	9.12803	4.09548
PVITv1004459	6.95679	4.09577
PVITv1007263	6.42951	4.09625
PVITv1022815	6.48195	4.09884
PVITv1033394	4.82389	4.10065
PVITv1026068	8.86126	4.1017
PVITv1017453	8.12149	4.10651
PVITv1024634	5.98938	4.10911
PVITv1019868	17.1978	4.11003
PVITv1003874	7.72791	4.11176
PVITv1002586	7.71084	4.1123
PVITv1027063	25.4762	4.11773
PVITv1020595	46.3592	4.11836
PVITv1022509	8.03377	4.12613
PVITv1022730	26.8589	4.12805
PVITv1019937	5.8679	4.12811
PVITv1015316	5.87461	4.13603
PVITv1000734	56.8685	4.14189
PVITv1009560	5.67757	4.14548
PVITv1023999	93.5477	4.15169
PVITv1008173	7.56334	4.15405
PVITv1023445	6.66652	4.158
PVITv1017558	6.04034	4.16086
PVITv1017078	5.28193	4.16587
PVITv1001335	6.00602	4.17155
PVITv1036286	7.21902	4.17254
PVITv1020843	25.1081	4.17732
PVITv1025392	7.49449	4.18056
PVITv1012236	79.9507	4.18322
PVITv1002952	6.09721	4.18645
PVITv1007945	8.57799	4.18897
PVITv1025830	17.4187	4.19218
PVITv1018217	7.07765	4.19456
PVITv1009631	16.6786	4.19895
PVITv1037928	7.76897	4.20069
PVITv1028910	7.45508	4.20684
PVITv1006398	15.4151	4.20896
PVITv1009984	16.9134	4.21353
PVITv1035219	8.6435	4.21804
PVITv1024263	7.1049	4.21868
PVITv1025422	7.66965	4.22309
PVITv1002125	103.924	4.22446
PVITv1005788	17.0089	4.22687
PVITv1015386	9.18416	4.23624
PVITv1003955	7.02365	4.23698
PVITv1021033	7.95584	4.23752
PVITv1025140	8.6696	4.24022
PVITv1033562	8.51025	4.24261
PVITv1027288	32.9379	4.25105
PVITv1018444	8.82394	4.25137
PVITv1029804	6.07257	4.25537
PVITv1037934	6.58706	4.25616
PVITv1013891	6.11186	4.25811
PVITv1018659	6.2084	4.25929
PVITv1002766	6.58272	4.25971
PVITv1032914	6.04106	4.26289
PVITv1003280	7.32057	4.26899
PVITv1022330	37.9738	4.27011
PVITv1015858	8.15974	4.2702
PVITv1013217	7.43523	4.2721
PVITv1012525	17.3624	4.27349
PVITv1027078	7.90776	4.27436
PVITv1023658	5.60099	4.2762
PVITv1025881	6.29019	4.27713
PVITv1026586	18.1037	4.28766
PVITv1035956	8.98384	4.29042
PVITv1028958	33.4606	4.29898
PVITv1029048	7.68478	4.29978
PVITv1021608	7.22935	4.3001
PVITv1022565	6.74715	4.30124
PVITv1019883	16.2564	4.31349
PVITv1012062	13.5683	4.31674
PVITv1015894	7.6659	4.31899
PVITv1017381	8.17612	4.32729
PVITv1036092	8.0605	4.33498
PVITv1031630	36.9776	4.33521
PVITv1002227	47.6214	4.33936
PVITv1038212	8.20425	4.34123
PVITv1008396	9.82535	4.34394
PVITv1023754	9.98152	4.34419
PVITv1006931	7.93266	4.34468
PVITv1008495	6.88935	4.34698
PVITv1002677	6.39799	4.34908
PVITv1020413	16.7704	4.35152
PVITv1017270	17.7506	4.35974
PVITv1011389	7.34968	4.36622
PVITv1004855	8.19024	4.37089
PVITv1002274	18.4089	4.37189
PVITv1022605	11.3765	4.39559
PVITv1004633	16.5184	4.3959
PVITv1027250	7.52667	4.39601
PVITv1027444	8.19425	4.39709
PVITv1002190	16.19	4.39721
PVITv1018460	8.04895	4.40137
PVITv1026110	7.71081	4.4015
PVITv1018714	20.5622	4.40464
PVITv1027262	119.798	4.42066
PVITv1020268	8.06834	4.42329
PVITv1020489	9.3948	4.42898
PVITv1033697	7.68447	4.43078
PVITv1002570	6.05172	4.43524
PVITv1020778	19.1213	4.44151
PVITv1034774	6.35399	4.44792
PVITv1025241	9.28215	4.44911
PVITv1038031	10.6897	4.44992
PVITv1007792	35.9072	4.45133
PVITv1003044	8.94733	4.45202
PVITv1002923	17.4245	4.45265
PVITv1031890	6.72753	4.45724
PVITv1029697	59.7075	4.46486
PVITv1002279	12.5016	4.46981
PVITv1027401	8.47325	4.47417
PVITv1005300	8.14091	4.47521
PVITv1025260	38.7688	4.47794
PVITv1002446	19.3686	4.4802
PVITv1001674	7.45417	4.48042
PVITv1023327	50.9245	4.48461
PVITv1007468	8.29138	4.48478
PVITv1002853	9.37638	4.48528
PVITv1018311	21.5087	4.49572
PVITv1028871	22.7241	4.49738
PVITv1036284	8.18688	4.4978
PVITv1020592	7.26245	4.50728
PVITv1003292	9.50485	4.51029
PVITv1004519	7.98588	4.51385
PVITv1038171	37.8315	4.52066
PVITv1021414	8.98857	4.53002
PVITv1038740	43.3943	4.53206
PVITv1017119	9.6234	4.53396
PVITv1028306	7.72619	4.53721
PVITv1018780	10.4704	4.54505
PVITv1027577	9.65902	4.54585
PVITv1009507	9.44595	4.54618
PVITv1028890	20.5221	4.54975
PVITv1020687	5.58334	4.55132
PVITv1010840	19.4135	4.55393
PVITv1029052	8.41684	4.5571
PVITv1009208	22.5464	4.55751
PVITv1000798	10.2967	4.5605
PVITv1023909	9.05289	4.5642
PVITv1034682	19.7808	4.57736
PVITv1026713	8.67177	4.57794
PVITv1026118	19.776	4.5968
PVITv1029973	9.87013	4.60598
PVITv1024978	9.77771	4.60642
PVITv1010043	10.2697	4.60719
PVITv1020744	8.36149	4.60755
PVITv1027064	47.9498	4.60765
PVITv1025958	43.3291	4.61041
PVITv1027980	10.4106	4.61841
PVITv1016682	51.1921	4.63371
PVITv1036776	94.429	4.63955
PVITv1004852	42.0879	4.64328
PVITv1029395	41.5614	4.64797
PVITv1017201	9.03791	4.65485
PVITv1030419	10.7107	4.65831
PVITv1034970	63.2968	4.66484
PVITv1013608	67.8055	4.66562
PVITv1029719	10.3384	4.67248
PVITv1028873	10.2411	4.67448
PVITv1030398	8.92275	4.67589
PVITv1028388	49.1294	4.68475
PVITv1028533	20.3811	4.68844
PVITv1008745	11.0243	4.69705
PVITv1024686	22.0979	4.6982
PVITv1036033	9.41734	4.70986
PVITv1024498	24.824	4.72476
PVITv1017559	8.87848	4.7339
PVITv1005644	20.6662	4.74618
PVITv1007650	22.1737	4.75297
PVITv1012224	8.60778	4.75334
PVITv1029480	9.99173	4.76809
PVITv1009283	25.4609	4.77776
PVITv1009856	13.3465	4.78403
PVITv1038982	10.8151	4.79452
PVITv1010316	8.57827	4.80264
PVITv1027977	14.8283	4.80653
PVITv1021929	28.1755	4.81172
PVITv1016313	11.5413	4.81712
PVITv1018032	16.3194	4.82779
PVITv1038043	23.539	4.8282
PVITv1009611	53.6271	4.82849
PVITv1009379	9.99528	4.83014
PVITv1027003	10.4711	4.8363
PVITv1000092	12.9399	4.84884
PVITv1015089	11.8341	4.85405
PVITv1006945	21.3376	4.85573
PVITv1024680	30.6686	4.86636
PVITv1002069	10.9393	4.86967
PVITv1022635	9.33013	4.87121
PVITv1001718	49.2367	4.8732
PVITv1025828	28.8554	4.8837
PVITv1013401	11.6781	4.88816
PVITv1026776	10.8219	4.894
PVITv1011770	50.2625	4.90887
PVITv1016792	10.5168	4.92888
PVITv1005727	14.1707	4.9328
PVITv1003060	13.0558	4.95608
PVITv1026528	12.3096	4.96426
PVITv1011634	12.2151	4.96757
PVITv1037277	33.4193	4.97943
PVITv1032354	8.69454	4.98027
PVITv1017710	11.6441	4.98281
PVITv1021024	64.1468	4.98359
PVITv1035208	11.4265	5.00775
PVITv1028552	11.843	5.00935
PVITv1030827	10.5419	5.01851
PVITv1012495	12.7049	5.02217
PVITv1020905	16.0463	5.02387
PVITv1007444	15.0198	5.0374
PVITv1037972	101.519	5.0458
PVITv1019529	15.5078	5.04596
PVITv1017203	12.072	5.04987
PVITv1035090	9.79664	5.05359
PVITv1036821	12.3513	5.06684
PVITv1027593	10.0073	5.07479
PVITv1024755	15.8644	5.09515
PVITv1030279	17.4406	5.10024
PVITv1023226	63.7935	5.1098
PVITv1021965	9.12697	5.12165
PVITv1027606	32.5188	5.1347
PVITv1027115	48.8029	5.1351
PVITv1026493	13.3026	5.14511
PVITv1031227	6.88306	5.14534
PVITv1030259	12.2409	5.16781
PVITv1032722	16.9779	5.17272
PVITv1037568	14.5679	5.17643
PVITv1029584	9.17224	5.19363
PVITv1010511	15.1694	5.20334
PVITv1003492	11.9211	5.20545
PVITv1021963	42.622	5.21758
PVITv1020145	35.5072	5.24259
PVITv1017725	15.5762	5.26413
PVITv1016223	17.3587	5.27298
PVITv1022670	13.5914	5.2805
PVITv1017101	14.0859	5.28687
PVITv1025192	36.8559	5.28957
PVITv1010381	27.0008	5.29267
PVITv1029379	35.7862	5.29475
PVITv1012704	14.2676	5.30218
PVITv1038308	40.6894	5.3109
PVITv1005176	15.0641	5.31883
PVITv1023160	18.8132	5.32271
PVITv1037200	20.8636	5.32389
PVITv1015182	39.7777	5.32687
PVITv1024504	15.9524	5.33424
PVITv1009474	13.5708	5.34186
PVITv1029572	37.2362	5.35004
PVITv1027482	18.702	5.35551
PVITv1014181	22.3158	5.37421
PVITv1035461	15.4976	5.37659
PVITv1033547	40.5221	5.39154
PVITv1020633	19.2309	5.39471
PVITv1005351	21.0932	5.40972
PVITv1012209	36.7202	5.40985
PVITv1027835	17.8048	5.4211
PVITv1031654	183.08	5.43175
PVITv1010763	37.0256	5.43362
PVITv1017593	79.2381	5.45173
PVITv1011267	17.6703	5.45302
PVITv1023708	18.0213	5.45801
PVITv1037118	10.0616	5.46758
PVITv1014766	17.1919	5.48939
PVITv1031174	44.5819	5.49146
PVITv1005898	8.33986	5.50171
PVITv1011142	23.0958	5.53415
PVITv1011974	18.6316	5.53653
PVITv1009035	45.4309	5.53923
PVITv1018673	19.4107	5.57237
PVITv1013566	49.7289	5.58382
PVITv1021454	21.1245	5.58384
PVITv1030684	26.5225	5.63556
PVITv1003742	24.3616	5.65311
PVITv1000251	20.875	5.6989
PVITv1032940	13.6215	5.74609
PVITv1035209	23.7215	5.74945
PVITv1023586	47.3905	5.76431
PVITv1037949	24.1745	5.76679
PVITv1031428	13.6913	5.79416
PVITv1026926	11.8731	5.80597
PVITv1038127	61.2056	5.81965
PVITv1038741	24.6478	5.87496
PVITv1025267	53.223	5.92763
PVITv1000786	55.4284	5.97127
PVITv1025181	31.9502	5.97451
PVITv1025752	26.5527	5.99903
PVITv1018383	31.4953	6.0201
PVITv1027145	63.4796	6.03174
PVITv1005133	22.3544	6.03496
PVITv1036243	16.6935	6.03514
PVITv1031054	31.9337	6.10924
PVITv1013480	32.7716	6.12368
PVITv1020387	77.3268	6.19054
PVITv1024452	36.6418	6.22147
PVITv1003834	74.6688	6.22421
PVITv1011085	18.4903	6.2534
PVITv1027254	40.0608	6.27112
PVITv1009567	81.1692	6.28419
PVITv1002417	40.5714	6.35073
PVITv1020444	41.1161	6.37613
PVITv1027139	42.5306	6.38881
PVITv1022468	42.0271	6.40139
PVITv1010196	40.9787	6.42335
PVITv1015381	51.2796	6.47758

## Sheet: PvP_vs_PvB
Transcript ID	baseMean	log2FoldChange
PVITv1000496	4.72312	-5.02238
PVITv1034085	165.681	-4.55002
PVITv1026011	1103.57	-3.86944
PVITv1021785	5.44433	-3.82159
PVITv1023906	64.3332	-3.78345
PVITv1006586	188.584	-3.77769
PVITv1005856	94.0467	-3.72208
PVITv1022914	33.7716	-3.67071
PVITv1014555	106.621	-3.6052
PVITv1025754	351.039	-3.47863
PVITv1030908	14.8537	-3.4009
PVITv1021196	28.8021	-3.39918
PVITv1030909	8.66175	-3.39126
PVITv1007527	549.711	-3.34087
PVITv1035194	12.9802	-3.30832
PVITv1007950	840.386	-3.29618
PVITv1022356	1714.56	-3.26575
PVITv1020898	171.938	-3.25061
PVITv1027809	4.03681	-3.22655
PVITv1014345	36.6205	-3.20431
PVITv1012325	3.8165	-3.2025
PVITv1003700	12.2729	-3.13508
PVITv1025576	10.4813	-3.04548
PVITv1023905	42.7943	-3.00524
PVITv1005814	2.91981	-3.00488
PVITv1007350	3.42118	-3.00375
PVITv1017617	3.02765	-3.00158
PVITv1013721	7.73006	-2.98954
PVITv1038116	3.05867	-2.95616
PVITv1032046	77.2186	-2.94317
PVITv1025318	30.3565	-2.87014
PVITv1000437	13.8538	-2.81214
PVITv1025116	23.5234	-2.7853
PVITv1008944	10.7624	-2.77105
PVITv1021787	63.2812	-2.63221
PVITv1026105	76.5505	-2.60245
PVITv1004974	4.68632	-2.49078
PVITv1036189	19.4849	-2.46709
PVITv1027565	6.48877	-2.39598
PVITv1015284	7.37324	-2.38724
PVITv1036343	14.6724	-2.37791
PVITv1023722	17.9167	-2.37144
PVITv1003224	6.59727	-2.36602
PVITv1007069	28.3488	-2.35335
PVITv1000694	15.5867	-2.0438
PVITv1006920	19.7582	2.50669
PVITv1026807	18.767	2.53844
PVITv1027938	132.732	2.57886
PVITv1024961	15.0207	2.70432
PVITv1036094	50.2248	2.73513
PVITv1002613	20.8864	2.80822
PVITv1004613	27.0761	2.80843
PVITv1019595	21.064	2.8211
PVITv1033810	16.1823	2.85085
PVITv1015036	16.6018	2.8544
PVITv1006948	18.3733	2.87431
PVITv1026092	20.9844	2.88831
PVITv1001311	16.2262	2.89347
PVITv1035531	38.4977	2.90216
PVITv1033888	17.9443	2.90998
PVITv1009064	15.3554	2.92831
PVITv1030592	23.9714	2.94371
PVITv1004013	175.612	2.97213
PVITv1020785	21.5567	2.985
PVITv1021307	11.7015	2.98532
PVITv1026898	14.5867	3.00307
PVITv1028785	13.0683	3.01163
PVITv1016266	23.1336	3.01469
PVITv1027448	13.8719	3.026
PVITv1007144	30.4141	3.07245
PVITv1017525	13.3822	3.10157
PVITv1023327	50.9245	3.14633
PVITv1000481	67.5682	3.16731
PVITv1025684	30.7289	3.17308
PVITv1001084	67.3223	3.18709
PVITv1024984	16.3118	3.18729
PVITv1002110	47.9801	3.21446
PVITv1025772	19.9743	3.23568
PVITv1026053	14.7687	3.23892
PVITv1019384	10.602	3.24368
PVITv1002358	798.066	3.24423
PVITv1016609	45.1633	3.25256
PVITv1013710	10.4048	3.25785
PVITv1014244	16.1673	3.27684
PVITv1002782	8.7695	3.28941
PVITv1018076	12.4451	3.29275
PVITv1012057	27.6606	3.29497
PVITv1021723	23.0515	3.29557
PVITv1032990	511.542	3.31703
PVITv1029325	10.5618	3.32843
PVITv1013162	17.2837	3.35905
PVITv1018287	12.2771	3.36147
PVITv1036037	21.8114	3.36752
PVITv1000175	8.359	3.38212
PVITv1020111	20.498	3.38287
PVITv1017006	10.8525	3.39814
PVITv1001388	31.5904	3.39825
PVITv1011150	50.2508	3.42908
PVITv1011326	18.0588	3.43527
PVITv1028138	37.6802	3.43771
PVITv1031905	35.4147	3.45091
PVITv1003234	5.30561	3.46104
PVITv1012347	13.0179	3.463
PVITv1035392	10.7892	3.46753
PVITv1018451	27.1607	3.47903
PVITv1028596	12.4578	3.50054
PVITv1031222	6.61933	3.50107
PVITv1012494	7.15221	3.50831
PVITv1003685	7.03476	3.50918
PVITv1026116	3.3056	3.51257
PVITv1001939	5.74571	3.51412
PVITv1001469	3.52532	3.51445
PVITv1000306	6.64787	3.51454
PVITv1034170	3.31393	3.5147
PVITv1028686	3.19169	3.51656
PVITv1023640	3.27099	3.51663
PVITv1009077	6.74397	3.51763
PVITv1024857	6.9021	3.51886
PVITv1029471	11.9167	3.51891
PVITv1011725	3.56303	3.5215
PVITv1009910	3.74733	3.52499
PVITv1010781	19.5312	3.52627
PVITv1023709	3.05249	3.52769
PVITv1008466	12.7901	3.53069
PVITv1017670	6.96343	3.53102
PVITv1025136	6.65938	3.53238
PVITv1011332	3.65233	3.53304
PVITv1009183	38.4466	3.53352
PVITv1000773	3.20731	3.53405
PVITv1027219	4.20831	3.5372
PVITv1019144	2.77881	3.53853
PVITv1005796	6.76171	3.5398
PVITv1026333	3.36274	3.53992
PVITv1023338	3.2096	3.54215
PVITv1018748	6.35803	3.54293
PVITv1002431	2.89667	3.54338
PVITv1008627	2.9265	3.54524
PVITv1009781	3.43674	3.54815
PVITv1033142	19.0657	3.54869
PVITv1027408	2.89851	3.55022
PVITv1014268	3.05846	3.5509
PVITv1026166	3.29255	3.55288
PVITv1012940	6.75529	3.55352
PVITv1004281	3.00686	3.55393
PVITv1018333	3.88621	3.55519
PVITv1023736	4.14384	3.5568
PVITv1018138	4.94303	3.56001
PVITv1027092	6.81816	3.56263
PVITv1023730	4.14971	3.56284
PVITv1015674	4.15859	3.56351
PVITv1034590	6.72175	3.56486
PVITv1017539	3.35762	3.56809
PVITv1009955	5.18496	3.56885
PVITv1030753	6.42004	3.56898
PVITv1037075	2.77644	3.57171
PVITv1037201	5.98595	3.5741
PVITv1024463	3.49778	3.57481
PVITv1014520	3.56933	3.57546
PVITv1005193	2.73379	3.5764
PVITv1038122	3.43299	3.57658
PVITv1001532	3.90097	3.58409
PVITv1036397	33.046	3.58801
PVITv1002754	3.78076	3.58816
PVITv1002078	6.62484	3.58854
PVITv1017242	3.21699	3.58967
PVITv1010706	6.78186	3.59464
PVITv1014424	3.87678	3.59475
PVITv1002240	2.77651	3.59497
PVITv1012195	4.15682	3.59572
PVITv1006795	3.24786	3.5968
PVITv1038668	6.7721	3.59681
PVITv1025728	3.84555	3.59987
PVITv1025540	11.1226	3.60017
PVITv1008490	3.66094	3.605
PVITv1004872	3.70397	3.60854
PVITv1007472	3.42109	3.61254
PVITv1018946	10.0151	3.61266
PVITv1012807	3.43748	3.61322
PVITv1018279	3.04785	3.61479
PVITv1015555	3.05954	3.62168
PVITv1030240	3.22782	3.62402
PVITv1023333	4.01491	3.62559
PVITv1025750	2.93046	3.62737
PVITv1014685	3.3906	3.6282
PVITv1017728	3.34279	3.62843
PVITv1022929	3.67025	3.62852
PVITv1034256	4.79231	3.62898
PVITv1024015	3.58346	3.63194
PVITv1002696	31.9711	3.63259
PVITv1028308	3.87934	3.63682
PVITv1002487	3.72654	3.63886
PVITv1009857	3.88711	3.63939
PVITv1020687	5.58334	3.64071
PVITv1021535	3.62775	3.64193
PVITv1033943	2.92356	3.64334
PVITv1006400	3.51777	3.64388
PVITv1002421	3.34447	3.64394
PVITv1000799	3.99491	3.64491
PVITv1003209	61.4792	3.64812
PVITv1029778	3.40896	3.64837
PVITv1002693	2.98562	3.64858
PVITv1006568	3.85884	3.64946
PVITv1034184	3.43879	3.652
PVITv1002719	3.16248	3.6532
PVITv1021332	3.49551	3.65388
PVITv1009833	3.60253	3.65586
PVITv1037117	3.93421	3.65673
PVITv1023981	3.97082	3.65805
PVITv1016833	7.43776	3.65816
PVITv1013140	7.14673	3.65843
PVITv1028393	3.2958	3.65922
PVITv1011939	6.85019	3.66078
PVITv1019453	6.64534	3.66225
PVITv1018143	12.9494	3.66257
PVITv1030766	19.3501	3.66258
PVITv1000893	7.45071	3.66269
PVITv1000386	3.9686	3.66717
PVITv1028446	3.94873	3.66734
PVITv1012878	44.9975	3.66971
PVITv1006459	3.57106	3.67071
PVITv1002162	3.52603	3.67393
PVITv1028280	3.44049	3.67689
PVITv1018364	7.8146	3.67981
PVITv1020065	2.64551	3.67997
PVITv1007919	4.06033	3.68009
PVITv1030433	3.96061	3.68139
PVITv1004718	3.71816	3.68594
PVITv1035592	7.9546	3.68738
PVITv1002068	3.63555	3.68741
PVITv1012014	3.79655	3.68937
PVITv1021858	3.40255	3.69003
PVITv1009343	6.95984	3.69011
PVITv1033811	4.75783	3.69133
PVITv1002986	8.16627	3.69331
PVITv1012993	12.2732	3.69405
PVITv1019895	8.29683	3.69426
PVITv1013709	7.51063	3.69471
PVITv1011726	7.62284	3.69861
PVITv1033924	3.30952	3.69929
PVITv1030834	13.6175	3.70076
PVITv1007985	3.63332	3.7014
PVITv1002967	3.59253	3.70493
PVITv1009044	4.10425	3.70601
PVITv1002691	4.03011	3.70878
PVITv1020706	8.7864	3.71213
PVITv1018491	4.22113	3.71213
PVITv1029451	7.71291	3.71312
PVITv1015914	52.9344	3.71836
PVITv1025515	93.1636	3.71931
PVITv1009396	6.86413	3.72107
PVITv1017280	3.9351	3.72146
PVITv1000047	4.17934	3.72231
PVITv1021934	3.93451	3.72486
PVITv1006717	3.31567	3.72599
PVITv1027740	4.11369	3.72602
PVITv1025751	3.87944	3.72603
PVITv1011962	9.40682	3.72698
PVITv1002884	4.5315	3.72785
PVITv1003338	3.6774	3.73048
PVITv1013031	3.64492	3.73111
PVITv1022286	3.35579	3.7342
PVITv1023756	3.55993	3.73721
PVITv1006296	3.48862	3.73827
PVITv1029822	4.03321	3.73845
PVITv1015634	4.81375	3.73895
PVITv1014044	13.3686	3.74193
PVITv1003596	8.06001	3.74428
PVITv1034448	3.53902	3.74543
PVITv1025375	3.05393	3.74563
PVITv1018073	3.66281	3.74567
PVITv1004322	7.28516	3.74584
PVITv1014053	7.84548	3.74731
PVITv1018671	7.84348	3.74804
PVITv1021001	3.82169	3.74936
PVITv1036365	3.93308	3.75037
PVITv1039132	3.63046	3.75258
PVITv1027932	3.8983	3.75434
PVITv1001478	4.52336	3.7583
PVITv1010414	3.94522	3.75856
PVITv1027984	3.67407	3.75911
PVITv1017966	3.71279	3.76021
PVITv1011920	4.23663	3.76063
PVITv1008992	3.62426	3.7611
PVITv1015163	3.66122	3.76203
PVITv1017194	3.76639	3.76255
PVITv1008313	2.99134	3.7669
PVITv1007094	4.47907	3.76758
PVITv1017306	3.92121	3.76824
PVITv1002970	4.37347	3.76884
PVITv1023344	3.49101	3.77118
PVITv1002964	3.89121	3.77208
PVITv1033394	4.82389	3.77428
PVITv1034140	8.51376	3.77536
PVITv1015722	13.7725	3.77567
PVITv1026760	23.7251	3.77963
PVITv1027644	3.68303	3.77993
PVITv1017912	3.97961	3.78218
PVITv1027657	3.82255	3.7825
PVITv1009649	3.23444	3.78932
PVITv1011936	21.0495	3.78937
PVITv1035399	3.67837	3.79026
PVITv1014156	3.73299	3.7911
PVITv1022149	4.08948	3.79173
PVITv1023842	4.31501	3.7948
PVITv1013682	3.07678	3.79787
PVITv1026962	7.72212	3.79926
PVITv1007087	5.16315	3.79939
PVITv1009296	4.00644	3.79962
PVITv1005032	3.69172	3.80538
PVITv1018212	3.78252	3.80554
PVITv1026905	4.28216	3.80673
PVITv1018052	4.6345	3.80687
PVITv1038778	10.1762	3.80749
PVITv1009645	4.51129	3.81194
PVITv1017379	4.08791	3.81529
PVITv1035015	3.86699	3.81674
PVITv1018934	3.82583	3.82191
PVITv1036101	2.78825	3.82421
PVITv1027369	37.0815	3.82578
PVITv1007552	3.65866	3.82917
PVITv1020199	8.65002	3.83045
PVITv1016795	4.27288	3.83438
PVITv1003015	4.22627	3.835
PVITv1012053	3.76853	3.83622
PVITv1001001	4.68609	3.8363
PVITv1001975	4.22291	3.83821
PVITv1017581	4.01415	3.83968
PVITv1015915	4.72523	3.83972
PVITv1002150	4.0853	3.84581
PVITv1032379	4.48533	3.84594
PVITv1004583	3.9887	3.84841
PVITv1023585	13.4522	3.84987
PVITv1013570	4.08543	3.85095
PVITv1005714	3.49285	3.85193
PVITv1009344	15.2376	3.85589
PVITv1030357	3.52508	3.85826
PVITv1022085	4.07805	3.85953
PVITv1022056	7.40296	3.86171
PVITv1009609	10.3942	3.86185
PVITv1035472	4.50283	3.86211
PVITv1032296	23.404	3.86331
PVITv1030250	3.56508	3.86548
PVITv1002998	4.81194	3.86598
PVITv1014706	4.88723	3.86851
PVITv1005026	4.14794	3.87017
PVITv1028128	4.02976	3.8713
PVITv1028656	3.90028	3.87453
PVITv1016684	8.56942	3.8746
PVITv1019511	4.20372	3.87604
PVITv1032022	3.97344	3.8778
PVITv1003693	3.48025	3.87962
PVITv1017172	4.8273	3.88017
PVITv1023998	7.97716	3.88118
PVITv1002886	3.88169	3.8819
PVITv1009564	4.22303	3.88192
PVITv1000713	17.0075	3.88643
PVITv1031053	3.63733	3.88719
PVITv1018577	4.82272	3.88817
PVITv1020524	3.81392	3.88954
PVITv1025761	56.3587	3.88969
PVITv1015532	4.07296	3.8901
PVITv1010418	31.7302	3.89089
PVITv1009757	7.92194	3.89386
PVITv1034750	4.05527	3.89564
PVITv1001466	8.63361	3.89659
PVITv1022954	5.38149	3.89786
PVITv1004277	3.71272	3.89844
PVITv1000279	4.07448	3.89929
PVITv1007544	4.10658	3.89958
PVITv1002804	4.53117	3.90068
PVITv1018259	4.00106	3.90293
PVITv1036800	24.7295	3.905
PVITv1025418	4.25878	3.90565
PVITv1035370	7.39318	3.90789
PVITv1017078	5.28193	3.90947
PVITv1015528	9.477	3.90961
PVITv1011912	3.72968	3.90962
PVITv1034903	4.26713	3.91427
PVITv1005009	5.6285	3.91476
PVITv1020207	3.95866	3.9168
PVITv1009798	102.617	3.91684
PVITv1038355	4.25946	3.91925
PVITv1026943	3.79355	3.92002
PVITv1016974	3.84774	3.92322
PVITv1033488	4.30171	3.92385
PVITv1011807	4.83374	3.92434
PVITv1024806	4.24528	3.92464
PVITv1021887	3.77061	3.925
PVITv1024239	42.4795	3.92659
PVITv1037076	4.13815	3.9267
PVITv1015019	9.28725	3.92993
PVITv1020858	4.27649	3.93032
PVITv1003743	8.87797	3.93481
PVITv1000582	6.84063	3.93511
PVITv1036820	4.08262	3.93511
PVITv1021056	4.36168	3.94221
PVITv1013372	4.72786	3.94423
PVITv1022985	3.89854	3.94588
PVITv1015030	3.68366	3.94623
PVITv1026475	4.31782	3.94976
PVITv1008160	3.85239	3.9504
PVITv1004215	30.4522	3.953
PVITv1000763	4.04291	3.95596
PVITv1037963	5.43668	3.95606
PVITv1019189	4.96919	3.95734
PVITv1013343	4.18001	3.95747
PVITv1024010	4.25671	3.96108
PVITv1002649	3.93202	3.96165
PVITv1007378	9.05467	3.96238
PVITv1004162	4.27053	3.96565
PVITv1019770	4.26851	3.9689
PVITv1023274	4.39779	3.97327
PVITv1002428	10.09	3.97374
PVITv1006737	8.36508	3.97837
PVITv1001343	10.4424	3.98079
PVITv1039025	4.47091	3.98261
PVITv1017118	3.86775	3.98535
PVITv1000703	9.12501	3.98716
PVITv1027143	4.3977	3.98767
PVITv1006413	4.69067	3.99173
PVITv1028101	4.53481	3.99494
PVITv1038604	10.9627	3.99565
PVITv1027340	4.14352	4.00069
PVITv1018353	4.24839	4.00073
PVITv1023658	5.60099	4.0047
PVITv1020398	4.89086	4.00855
PVITv1027345	10.258	4.00888
PVITv1022669	16.7452	4.01166
PVITv1012084	4.42425	4.01294
PVITv1026835	4.64379	4.01438
PVITv1028634	5.45157	4.01693
PVITv1007502	4.28307	4.02033
PVITv1038852	11.085	4.02247
PVITv1018570	3.99092	4.0235
PVITv1025997	190.302	4.02429
PVITv1026575	4.24176	4.02457
PVITv1039142	17.2767	4.02494
PVITv1019541	9.45095	4.02602
PVITv1000333	4.80061	4.02692
PVITv1004840	4.48717	4.03145
PVITv1005655	14.3636	4.03379
PVITv1006040	4.71123	4.03459
PVITv1014086	4.36983	4.0346
PVITv1037927	4.25267	4.03558
PVITv1037590	4.29906	4.03723
PVITv1020906	4.08701	4.03832
PVITv1031100	5.16133	4.03866
PVITv1020613	17.7453	4.04074
PVITv1002570	6.05172	4.04232
PVITv1009715	4.9834	4.04379
PVITv1030777	31.174	4.04562
PVITv1009785	8.70431	4.04621
PVITv1026722	11.3821	4.04729
PVITv1023780	4.46267	4.0499
PVITv1038141	3.43568	4.05195
PVITv1020556	4.60124	4.05397
PVITv1019780	4.36862	4.05788
PVITv1039105	5.32802	4.05932
PVITv1033967	4.65011	4.05965
PVITv1037348	4.31049	4.06194
PVITv1004839	34.6158	4.06279
PVITv1028058	10.3184	4.06434
PVITv1005443	4.85853	4.06468
PVITv1038259	4.46227	4.06488
PVITv1006155	4.87111	4.06627
PVITv1002627	4.22418	4.06657
PVITv1002158	4.37419	4.07028
PVITv1022816	51.7927	4.07227
PVITv1009434	4.56834	4.07599
PVITv1009630	4.7546	4.07684
PVITv1012789	7.87064	4.07757
PVITv1013780	36.162	4.07888
PVITv1019383	5.38865	4.08071
PVITv1032447	5.69801	4.08119
PVITv1035366	5.42583	4.08143
PVITv1002097	4.3836	4.08334
PVITv1030063	9.54724	4.08335
PVITv1010097	9.19932	4.08388
PVITv1033469	5.29805	4.08396
PVITv1008294	4.63374	4.08418
PVITv1000552	3.44534	4.0892
PVITv1007443	6.26007	4.08924
PVITv1035207	30.8785	4.09171
PVITv1014890	5.16259	4.0928
PVITv1001240	26.0552	4.09342
PVITv1029453	21.1229	4.09402
PVITv1020632	5.13149	4.09779
PVITv1022623	4.43009	4.1014
PVITv1029394	10.5936	4.10146
PVITv1021256	4.93611	4.10151
PVITv1014275	5.13279	4.10167
PVITv1021129	18.5464	4.10311
PVITv1015289	5.23063	4.10313
PVITv1002706	4.90435	4.10451
PVITv1008759	3.94852	4.108
PVITv1004912	10.2169	4.10835
PVITv1038287	9.46306	4.10861
PVITv1026926	11.8731	4.1089
PVITv1008945	4.91936	4.11213
PVITv1011861	4.67044	4.11352
PVITv1029176	10.8986	4.11791
PVITv1001522	9.77784	4.12151
PVITv1011769	5.3792	4.12423
PVITv1025970	17.6621	4.12445
PVITv1025881	6.29019	4.12616
PVITv1011095	5.03574	4.12677
PVITv1002375	27.6626	4.13052
PVITv1017857	4.54313	4.13662
PVITv1014313	9.45444	4.13669
PVITv1028021	5.17569	4.14042
PVITv1009629	5.55394	4.14392
PVITv1031584	4.755	4.14452
PVITv1031339	197.948	4.14579
PVITv1002703	5.18939	4.14608
PVITv1009560	5.67757	4.14636
PVITv1009549	5.38534	4.1517
PVITv1009864	4.55389	4.15414
PVITv1038297	5.47653	4.1611
PVITv1031549	9.55164	4.16212
PVITv1007687	4.77883	4.16867
PVITv1015454	4.7793	4.17192
PVITv1007995	5.17153	4.17215
PVITv1015361	37.0316	4.17286
PVITv1003088	10.3259	4.17474
PVITv1035532	5.61319	4.17734
PVITv1009352	4.85194	4.17784
PVITv1024648	4.15608	4.17863
PVITv1001436	27.8521	4.1796
PVITv1027929	5.12147	4.18035
PVITv1034774	6.35399	4.18051
PVITv1000954	5.25177	4.18091
PVITv1012517	11.1922	4.18179
PVITv1038439	28.0027	4.18218
PVITv1004111	6.2764	4.18276
PVITv1019823	5.31149	4.18402
PVITv1011940	10.1953	4.18577
PVITv1015659	5.97705	4.18601
PVITv1022483	5.51339	4.18853
PVITv1015376	5.48953	4.19358
PVITv1032528	10.8551	4.19359
PVITv1011483	4.7921	4.19485
PVITv1036480	4.23026	4.19664
PVITv1021395	5.34684	4.19801
PVITv1031315	4.01345	4.19816
PVITv1038076	5.22588	4.20014
PVITv1005367	4.8759	4.20029
PVITv1001674	7.45417	4.20739
PVITv1033802	100.158	4.20882
PVITv1032914	6.04106	4.21336
PVITv1003331	5.64543	4.21644
PVITv1031064	5.30855	4.21824
PVITv1003580	5.22231	4.21828
PVITv1018304	10.7232	4.21852
PVITv1031373	5.19557	4.21928
PVITv1029804	6.07257	4.22094
PVITv1000162	4.17859	4.22222
PVITv1003684	5.86358	4.22248
PVITv1021386	39.3568	4.22374
PVITv1011656	17.888	4.2245
PVITv1010228	9.86438	4.22651
PVITv1019937	5.8679	4.23173
PVITv1021038	61.287	4.23402
PVITv1017606	10.4332	4.23719
PVITv1036667	5.21194	4.23757
PVITv1002973	9.78676	4.23923
PVITv1035766	10.9247	4.24074
PVITv1013891	6.11186	4.24246
PVITv1015316	5.87461	4.24402
PVITv1005941	10.2395	4.24435
PVITv1020612	21.254	4.24546
PVITv1014052	4.8041	4.24653
PVITv1003227	4.73221	4.24878
PVITv1029300	6.02164	4.25197
PVITv1033161	5.53238	4.25627
PVITv1001335	6.00602	4.26251
PVITv1013507	10.7419	4.26741
PVITv1013756	5.38201	4.26826
PVITv1015527	5.35404	4.26944
PVITv1002952	6.09721	4.27101
PVITv1028571	4.66982	4.27176
PVITv1004856	20.5121	4.27192
PVITv1020788	37.7668	4.27479
PVITv1008495	6.88935	4.27598
PVITv1007629	4.99378	4.27602
PVITv1002677	6.39799	4.27977
PVITv1027170	5.76448	4.28084
PVITv1018659	6.2084	4.28297
PVITv1014354	5.44574	4.28335
PVITv1035197	5.80103	4.28388
PVITv1017548	10.4855	4.28774
PVITv1009239	50.5112	4.29054
PVITv1017558	6.04034	4.29718
PVITv1037294	5.66708	4.30005
PVITv1024634	5.98938	4.30242
PVITv1012137	5.76296	4.30357
PVITv1018218	5.9365	4.30438
PVITv1020592	7.26245	4.30881
PVITv1021852	10.8872	4.31062
PVITv1032109	9.34361	4.31127
PVITv1031499	5.64019	4.31152
PVITv1031890	6.72753	4.31784
PVITv1016806	20.1554	4.3179
PVITv1018032	16.3194	4.32041
PVITv1020851	18.9507	4.32497
PVITv1029953	11.4614	4.32905
PVITv1003822	5.46984	4.33117
PVITv1030138	5.00538	4.3315
PVITv1018085	4.78228	4.34138
PVITv1022251	5.74288	4.34582
PVITv1007518	11.0416	4.34715
PVITv1025409	54.1459	4.3497
PVITv1027901	5.198	4.35059
PVITv1014412	32.3524	4.35065
PVITv1002638	5.91851	4.35078
PVITv1007983	5.67925	4.35189
PVITv1009476	6.49048	4.35268
PVITv1030392	11.5859	4.35639
PVITv1018092	21.2249	4.35872
PVITv1000439	6.12098	4.36481
PVITv1029584	9.17224	4.36628
PVITv1004159	5.97762	4.36641
PVITv1029275	5.42886	4.36744
PVITv1023236	5.67202	4.37389
PVITv1014307	5.77876	4.37738
PVITv1004915	5.4807	4.38245
PVITv1020681	12.585	4.38387
PVITv1019171	12.5624	4.38391
PVITv1030517	5.65806	4.39685
PVITv1030254	5.95007	4.40002
PVITv1038420	11.2467	4.40163
PVITv1018121	9.17274	4.40243
PVITv1029392	34.1791	4.40415
PVITv1035455	10.8485	4.40555
PVITv1037934	6.58706	4.4063
PVITv1031428	13.6913	4.42082
PVITv1002372	11.6301	4.42088
PVITv1030415	5.96669	4.42275
PVITv1002766	6.58272	4.42689
PVITv1021251	5.68261	4.43569
PVITv1021092	6.14409	4.43844
PVITv1012120	5.78143	4.44004
PVITv1021965	9.12697	4.45553
PVITv1022565	6.74715	4.45861
PVITv1027286	5.93753	4.46679
PVITv1028924	12.9626	4.46928
PVITv1011389	7.34968	4.47022
PVITv1004067	5.82571	4.47049
PVITv1023335	5.97437	4.47278
PVITv1032354	8.69454	4.47341
PVITv1016027	5.44597	4.47385
PVITv1007263	6.42951	4.48481
PVITv1020146	5.73451	4.48747
PVITv1017148	6.43002	4.49115
PVITv1027063	25.4762	4.49176
PVITv1036284	8.18688	4.49281
PVITv1027781	4.9705	4.50283
PVITv1022815	6.48195	4.50386
PVITv1015669	6.0996	4.50506
PVITv1020843	25.1081	4.51479
PVITv1036286	7.21902	4.51518
PVITv1015197	12.9079	4.51859
PVITv1015842	6.27072	4.51941
PVITv1032855	12.3337	4.51976
PVITv1033746	24.1251	4.52218
PVITv1026159	49.8579	4.5229
PVITv1000382	12.6208	4.5244
PVITv1023445	6.66652	4.52863
PVITv1032940	13.6215	4.54146
PVITv1017013	6.19202	4.54603
PVITv1033037	13.5392	4.54862
PVITv1016218	52.236	4.55059
PVITv1036276	6.31302	4.55987
PVITv1004519	7.98588	4.56531
PVITv1012119	6.36164	4.56646
PVITv1037868	13.2819	4.56743
PVITv1027587	6.32487	4.56759
PVITv1013356	195.989	4.57247
PVITv1023662	6.46268	4.57317
PVITv1013251	13.3971	4.57543
PVITv1033786	6.0426	4.58052
PVITv1000759	37.4516	4.5841
PVITv1002157	6.28897	4.58607
PVITv1028910	7.45508	4.58698
PVITv1003955	7.02365	4.59661
PVITv1013708	6.67624	4.59881
PVITv1023395	120.49	4.59952
PVITv1028306	7.72619	4.60225
PVITv1000791	6.51127	4.60263
PVITv1038858	25.0834	4.61585
PVITv1016683	24.2551	4.61612
PVITv1017540	6.56512	4.61684
PVITv1007003	25.5877	4.6179
PVITv1032776	6.36013	4.61899
PVITv1015653	6.90227	4.61918
PVITv1021608	7.22935	4.62291
PVITv1018217	7.07765	4.62785
PVITv1037806	6.64797	4.63301
PVITv1004459	6.95679	4.63421
PVITv1024263	7.1049	4.63545
PVITv1012503	23.9598	4.63554
PVITv1027250	7.52667	4.63655
PVITv1010316	8.57827	4.64271
PVITv1022730	26.8589	4.6449
PVITv1005300	8.14091	4.64555
PVITv1018460	8.04895	4.65948
PVITv1027285	13.774	4.66055
PVITv1033697	7.68447	4.66666
PVITv1003280	7.32057	4.66951
PVITv1013217	7.43523	4.69469
PVITv1027407	7.03422	4.69529
PVITv1002227	47.6214	4.69571
PVITv1024219	6.78304	4.69601
PVITv1026110	7.71081	4.69727
PVITv1012224	8.60778	4.701
PVITv1011085	18.4903	4.70365
PVITv1012892	14.6741	4.7098
PVITv1015922	6.59948	4.71073
PVITv1002190	16.19	4.71083
PVITv1036457	6.91535	4.72997
PVITv1020744	8.36149	4.73871
PVITv1015894	7.6659	4.74158
PVITv1027020	6.97863	4.74383
PVITv1029048	7.68478	4.74779
PVITv1006398	15.4151	4.75306
PVITv1035090	9.79664	4.75857
PVITv1000712	6.88865	4.76064
PVITv1011931	7.20891	4.76221
PVITv1006945	21.3376	4.76372
PVITv1024337	6.43688	4.76431
PVITv1036243	16.6935	4.77165
PVITv1025392	7.49449	4.77289
PVITv1015858	8.15974	4.77669
PVITv1012200	7.29552	4.77714
PVITv1028723	6.62921	4.7804
PVITv1027593	10.0073	4.78354
PVITv1017559	8.87848	4.78751
PVITv1020268	8.06834	4.78982
PVITv1006931	7.93266	4.79271
PVITv1029198	15.1298	4.79308
PVITv1025422	7.66965	4.79727
PVITv1008173	7.56334	4.79849
PVITv1022635	9.33013	4.80033
PVITv1004633	16.5184	4.80311
PVITv1007468	8.29138	4.8154
PVITv1019883	16.2564	4.82095
PVITv1036092	8.0605	4.831
PVITv1036033	9.41734	4.83197
PVITv1037928	7.76897	4.83284
PVITv1014703	7.55004	4.83382
PVITv1027078	7.90776	4.83402
PVITv1027444	8.19425	4.83481
PVITv1009707	14.9296	4.83507
PVITv1002586	7.71084	4.84415
PVITv1014928	45.288	4.84591
PVITv1026713	8.67177	4.84744
PVITv1030398	8.92275	4.84947
PVITv1004855	8.19024	4.8585
PVITv1024684	30.2819	4.85905
PVITv1021033	7.95584	4.8614
PVITv1007346	7.36001	4.86178
PVITv1002923	17.4245	4.86468
PVITv1038212	8.20425	4.86706
PVITv1020413	16.7704	4.8685
PVITv1027401	8.47325	4.86997
PVITv1023705	7.66588	4.87035
PVITv1017381	8.17612	4.87172
PVITv1030288	7.44402	4.87205
PVITv1003874	7.72791	4.87227
PVITv1017201	9.03791	4.8777
PVITv1012236	79.9507	4.88942
PVITv1013878	6.61685	4.89528
PVITv1033562	8.51025	4.90061
PVITv1005644	20.6662	4.93038
PVITv1022509	8.03377	4.93127
PVITv1023226	63.7935	4.93776
PVITv1009631	16.6786	4.94088
PVITv1011297	16.3012	4.94457
PVITv1026181	103.79	4.95434
PVITv1021414	8.98857	4.96047
PVITv1023909	9.05289	4.96365
PVITv1009984	16.9134	4.9661
PVITv1016792	10.5168	4.96723
PVITv1017453	8.12149	4.96934
PVITv1005788	17.0089	4.97162
PVITv1022382	8.12602	4.97462
PVITv1017270	17.7506	4.97578
PVITv1026520	15.9201	4.97758
PVITv1020595	46.3592	4.98278
PVITv1030827	10.5419	4.98644
PVITv1027288	32.9379	4.98834
PVITv1012525	17.3624	4.98876
PVITv1027577	9.65902	4.99151
PVITv1003044	8.94733	4.99701
PVITv1009379	9.99528	4.99921
PVITv1025830	17.4187	5.00162
PVITv1019868	17.1978	5.01314
PVITv1027003	10.4711	5.01518
PVITv1010840	19.4135	5.0172
PVITv1025140	8.6696	5.02936
PVITv1002274	18.4089	5.03977
PVITv1007945	8.57799	5.04045
PVITv1029480	9.99173	5.04087
PVITv1004657	7.94333	5.04151
PVITv1035219	8.6435	5.04768
PVITv1034682	19.7808	5.04811
PVITv1026586	18.1037	5.05026
PVITv1020992	8.27419	5.05295
PVITv1009507	9.44595	5.05908
PVITv1028533	20.3811	5.05985
PVITv1026118	19.776	5.06702
PVITv1018444	8.82394	5.07315
PVITv1025241	9.28215	5.07911
PVITv1002853	9.37638	5.08446
PVITv1035956	8.98384	5.08591
PVITv1002446	19.3686	5.08627
PVITv1020778	19.1213	5.08867
PVITv1023999	93.5477	5.09265
PVITv1008312	6.45764	5.09908
PVITv1003292	9.50485	5.10091
PVITv1024978	9.77771	5.10669
PVITv1028958	33.4606	5.10937
PVITv1007792	35.9072	5.11019
PVITv1020489	9.3948	5.11194
PVITv1017119	9.6234	5.11254
PVITv1035002	49.4682	5.12011
PVITv1029973	9.87013	5.1225
PVITv1003492	11.9211	5.13247
PVITv1026068	8.86126	5.13752
PVITv1008396	9.82535	5.14185
PVITv1026776	10.8219	5.14573
PVITv1015386	9.18416	5.16065
PVITv1024838	8.50777	5.16214
PVITv1028873	10.2411	5.16961
PVITv1029719	10.3384	5.18282
PVITv1002069	10.9393	5.18912
PVITv1028890	20.5221	5.19166
PVITv1035208	11.4265	5.19463
PVITv1038354	9.12803	5.19924
PVITv1038982	10.8151	5.20748
PVITv1028552	11.843	5.20787
PVITv1031630	36.9776	5.20921
PVITv1010043	10.2697	5.21388
PVITv1027262	119.798	5.21751
PVITv1007650	22.1737	5.22051
PVITv1008745	11.0243	5.22882
PVITv1030259	12.2409	5.23483
PVITv1027980	10.4106	5.23612
PVITv1000798	10.2967	5.2386
PVITv1024686	22.0979	5.2543
PVITv1017710	11.6441	5.25727
PVITv1038171	37.8315	5.26086
PVITv1034970	63.2968	5.26438
PVITv1030419	10.7107	5.26919
PVITv1023754	9.98152	5.27684
PVITv1018714	20.5622	5.27691
PVITv1018780	10.4704	5.28607
PVITv1029395	41.5614	5.2867
PVITv1038043	23.539	5.2873
PVITv1017203	12.072	5.2904
PVITv1025785	18.9168	5.29217
PVITv1005277	9.50115	5.31471
PVITv1018311	21.5087	5.31694
PVITv1029697	59.7075	5.32157
PVITv1013401	11.6781	5.32755
PVITv1036821	12.3513	5.33196
PVITv1009474	13.5708	5.3338
PVITv1025260	38.7688	5.33882
PVITv1016313	11.5413	5.34709
PVITv1004852	42.0879	5.35197
PVITv1025958	43.3291	5.36584
PVITv1038031	10.6897	5.36989
PVITv1011634	12.2151	5.37259
PVITv1015089	11.8341	5.3761
PVITv1009208	22.5464	5.38217
PVITv1026528	12.3096	5.39872
PVITv1022670	13.5914	5.40058
PVITv1017975	9.39168	5.42051
PVITv1012495	12.7049	5.42938
PVITv1028871	22.7241	5.42996
PVITv1026493	13.3026	5.44912
PVITv1001718	49.2367	5.46253
PVITv1036776	94.429	5.46852
PVITv1017101	14.0859	5.47812
PVITv1038740	43.3943	5.48059
PVITv1024498	24.824	5.49121
PVITv1013608	67.8055	5.49462
PVITv1009283	25.4609	5.49779
PVITv1012704	14.2676	5.50217
PVITv1022605	11.3765	5.51447
PVITv1005727	14.1707	5.53276
PVITv1003060	13.0558	5.53455
PVITv1027064	47.9498	5.55878
PVITv1011770	50.2625	5.56893
PVITv1000092	12.9399	5.5705
PVITv1005176	15.0641	5.6179
PVITv1035461	15.4976	5.63524
PVITv1037568	14.5679	5.63916
PVITv1028388	49.1294	5.63948
PVITv1002279	12.5016	5.66706
PVITv1009856	13.3465	5.66925
PVITv1016682	51.1921	5.67429
PVITv1010511	15.1694	5.70593
PVITv1009611	53.6271	5.71499
PVITv1021929	28.1755	5.71723
PVITv1017725	15.5762	5.73027
PVITv1025828	28.8554	5.73521
PVITv1024504	15.9524	5.73837
PVITv1007444	15.0198	5.78017
PVITv1014766	17.1919	5.79754
PVITv1019529	15.5078	5.84671
PVITv1027606	32.5188	5.84878
PVITv1024755	15.8644	5.86162
PVITv1027977	14.8283	5.8661
PVITv1024680	30.6686	5.86677
PVITv1012062	13.5683	5.8673
PVITv1011267	17.6703	5.8861
PVITv1023708	18.0213	5.8978
PVITv1002125	103.924	5.90291
PVITv1027835	17.8048	5.92536
PVITv1020905	16.0463	5.92668
PVITv1032722	16.9779	5.93254
PVITv1011974	18.6316	5.94941
PVITv1012209	36.7202	5.94949
PVITv1010763	37.0256	5.95304
PVITv1019983	13.2694	5.95786
PVITv1016223	17.3587	5.96094
PVITv1029379	35.7862	5.97041
PVITv1005133	22.3544	5.97757
PVITv1020145	35.5072	5.98433
PVITv1037277	33.4193	5.99573
PVITv1018673	19.4107	6.01717
PVITv1029572	37.2362	6.01837
PVITv1021024	64.1468	6.0187
PVITv1037972	101.519	6.0276
PVITv1025192	36.8559	6.04547
PVITv1030279	17.4406	6.05907
PVITv1027482	18.702	6.06502
PVITv1000251	20.875	6.07695
PVITv1023160	18.8132	6.10239
PVITv1020633	19.2309	6.10515
PVITv1000734	56.8685	6.14699
PVITv1015182	39.7777	6.18228
PVITv1033547	40.5221	6.18933
PVITv1021454	21.1245	6.1999
PVITv1038308	40.6894	6.24906
PVITv1017593	79.2381	6.26952
PVITv1005351	21.0932	6.29341
PVITv1037200	20.8636	6.31254
PVITv1023586	47.3905	6.32116
PVITv1031174	44.5819	6.34417
PVITv1035209	23.7215	6.3448
PVITv1038741	24.6478	6.345
PVITv1009035	45.4309	6.36318
PVITv1014181	22.3158	6.37693
PVITv1021963	42.622	6.37881
PVITv1037949	24.1745	6.38422
PVITv1011142	23.0958	6.41596
PVITv1025752	26.5527	6.44169
PVITv1031654	183.08	6.44392
PVITv1003742	24.3616	6.4523
PVITv1022330	37.9738	6.45756
PVITv1025267	53.223	6.4841
PVITv1013566	49.7289	6.52756
PVITv1000786	55.4284	6.55143
PVITv1030684	26.5225	6.65259
PVITv1027115	48.8029	6.6784
PVITv1031054	31.9337	6.78917
PVITv1018383	31.4953	6.81005
PVITv1010381	27.0008	6.82153
PVITv1027145	63.4796	6.82506
PVITv1013480	32.7716	6.83767
PVITv1038127	61.2056	6.85799
PVITv1025181	31.9502	6.8674
PVITv1024452	36.6418	7.0248
PVITv1003834	74.6688	7.0734
PVITv1010196	40.9787	7.1538
PVITv1020387	77.3268	7.16801
PVITv1002417	40.5714	7.17416
PVITv1020444	41.1161	7.18667
PVITv1027254	40.0608	7.19051
PVITv1022468	42.0271	7.22193
PVITv1009567	81.1692	7.22362
PVITv1027139	42.5306	7.25506
PVITv1015381	51.2796	7.60324
