# Supplementary material for: Novel Aspects on The Interaction Between Grapevine and Plasmopara viticola: Dual-RNA-Seq Analysis Highlights Gene Expression Dynamics in The Pathogen and The Plant During The Battle For Infection
Source: Genes (Basel). 2020 Feb 28;11(3):261. doi: 10.3390/genes11030261 (PMC7140796; doi:10.3390/genes11030261)
Supplement: Supplementary file 1 [file genes-11-00261-s001.zip › Table S10.xlsx]

## Sheet: Bianca_Inoculated_1dai
Table S10. List of unique differentially expressed genes identified in Bianca inoculated with P. viticola at 1, 2 and 3 days after inoculation. dai=day after inoculation.
Transcript_ID	baseMean	log2FoldChange	lfcSE	stat	pvalue	padj	Description	GO IDs	GO Names	Enzyme Codes	Enzyme Names	InterPro IDs	InterPro GO IDs	InterPro GO Names
Bi_full_DN1789_c0_g1_i1	29.1096	7.80581	1.21993	6.39858	1.56825e-10	7.45612e-09
Bi_full_DN1789_c0_g1_i3	51.072	7.65041	1.20557	6.34588	2.21164e-10	1.01755e-08
Bi_full_DN3842_c0_g2_i1	21.4309	7.36754	1.2314	5.98308	2.18957e-09	8.09678e-08
Bi_full_DN1789_c0_g1_i2	15.5975	6.90454	1.25176	5.51588	3.47047e-08	9.23765e-07
Bi_full_DN25480_c0_g1_i1	13.1906	6.6622	1.25445	5.31086	1.09108e-07	2.53342e-06
Bi_full_DN7777_c0_g2_i3	10.142	6.28708	1.27202	4.9426	7.70877e-07	1.39294e-05
Bi_full_DN12683_c0_g4_i1	9.55665	6.20174	1.27813	4.8522	1.22098e-06	2.08492e-05
Bi_full_DN9569_c0_g1_i1	16.6624	6.02007	1.24038	4.85342	1.21353e-06	2.07359e-05
Bi_full_DN3842_c0_g1_i1	16.5852	6.01084	1.23835	4.85389	1.21063e-06	2.07071e-05
Bi_full_DN22185_c0_g1_i1	7.47282	5.84834	1.30167	4.49296	7.02396e-06	9.53505e-05
Bi_full_DN8668_c0_g1_i1	6.82624	5.71646	1.30883	4.3676	1.25617e-05	0.000156429
Bi_full_DN12683_c0_g5_i1	6.71291	5.6875	1.3154	4.32379	1.53372e-05	0.000185769
Bi_full_DN14664_c0_g3_i1	6.28323	5.59049	1.32467	4.22029	2.43989e-05	0.000276949
Bi_full_DN15764_c0_g2_i1	5.83482	5.49635	1.39879	3.92935	8.51773e-05	0.000806326
Bi_full_DN22735_c0_g1_i5	10.7073	5.37073	1.26528	4.24471	2.18873e-05	0.000252809
Bi_full_DN12845_c0_g1_i1	5.18259	5.31547	1.36345	3.89854	9.67738e-05	0.000898727
Bi_full_DN25643_c0_g1_i1	4.95223	5.2499	1.35145	3.88464	0.000102482	0.000942454
Bi_full_DN14746_c0_g1_i1	4.65868	5.16579	1.3647	3.78529	0.00015353	0.00133022
Bi_full_DN6378_c0_g2_i1	4.61349	5.15419	1.37491	3.74876	0.000177712	0.00150855
Bi_full_DN10827_c0_g1_i1	4.63773	5.15364	1.40002	3.68112	0.000232215	0.0018916
Bi_full_DN6585_c0_g1_i1	7.64171	4.87075	1.29381	3.76465	0.000166781	0.00142899
Bi_full_DN7538_c0_g1_i1	6.77453	4.6934	1.3067	3.59179	0.000328412	0.00252152
Bi_full_DN9588_c0_g1_i5	5.70322	4.43183	1.33068	3.33049	0.000866922	0.00565944
Bi_full_DN573_c0_g1_i4	15.7325	4.43177	1.02384	4.32856	1.50085e-05	0.00018236
Bi_full_DN11943_c1_g4_i1	15.9101	4.43141	1.06695	4.15335	3.27641e-05	0.000356333
Bi_full_DN8689_c0_g1_i1	5.32369	4.33685	1.33779	3.2418	0.00118775	0.00731766
Bi_full_DN2530_c0_g1_i1	508.027	4.30071	0.221011	19.4592	2.43436e-84	1.23958e-79
Bi_full_DN12152_c0_g1_i3	5.05678	4.24779	1.34556	3.15689	0.00159459	0.00931259
Bi_full_DN11711_c0_g1_i1	4.79469	4.16924	1.35344	3.08049	0.00206664	0.0114846
Bi_full_DN336_c0_g1_i2	83.5048	4.05725	0.395117	10.2685	9.7736e-25	5.02699e-22
Bi_full_DN16196_c1_g1_i1	8.32697	4.05441	1.14115	3.55293	0.00038097	0.00284485
Bi_full_DN2530_c0_g1_i9	12.0523	4.00643	0.938166	4.27049	1.95047e-05	0.000229531
Bi_full_DN2530_c0_g1_i2	604.129	3.9505	0.223972	17.6384	1.24986e-69	3.18214e-65
Bi_full_DN7215_c0_g1_i9	61.6468	3.75792	0.486928	7.71761	1.18534e-14	1.40694e-12
Bi_full_DN7466_c0_g2_i1	12.5419	3.64099	0.950977	3.82869	0.000128828	0.00114624
Bi_full_DN4311_c0_g1_i7	6.18532	3.62926	1.22683	2.95825	0.0030939	0.0159213
Bi_full_DN5816_c0_g1_i2	8.8286	3.52995	1.12827	3.12864	0.00175617	0.0100531
Bi_full_DN20169_c0_g1_i1	5.85879	3.50446	1.19595	2.93028	0.00338654	0.0170954
Bi_full_DN10596_c0_g1_i1	13.9168	3.44632	0.863313	3.99197	6.55263e-05	0.000642394
Bi_full_DN10265_c0_g1_i6	5.34946	3.41206	1.24963	2.73046	0.00632459	0.0282871
Bi_full_DN6880_c0_g3_i1	5.43845	3.41168	1.19754	2.8489	0.00438703	0.0211041
Bi_full_DN8284_c0_g1_i10	5.25569	3.3623	1.22841	2.73712	0.00619795	0.0278668
Bi_full_DN13771_c0_g1_i3	10.0866	3.32922	0.984027	3.38326	0.000716315	0.0048247
Bi_full_DN866_c0_g1_i6	91.1128	3.3207	1.01087	3.28499	0.00101988	0.00646001
Bi_full_DN19339_c0_g1_i1	4.99176	3.29517	1.22092	2.69892	0.00695639	0.0304652
Bi_full_DN13771_c0_g1_i6	4.99685	3.28183	1.25714	2.61055	0.00903978	0.0373826
Bi_full_DN24759_c0_g1_i1	5.04391	3.26933	1.21383	2.6934	0.00707278	0.03089
Bi_full_DN2812_c0_g2_i1	7.48191	3.26163	0.98639	3.30664	0.000944235	0.00607767
Bi_full_DN9981_c0_g1_i1	9.59448	3.23018	0.907483	3.5595	0.000371568	0.00278484
Bi_full_DN5687_c0_g1_i1	4.83466	3.19825	1.2079	2.64779	0.0081021	0.034357
Bi_full_DN13523_c0_g2_i1	14.1896	3.192	0.732357	4.35853	1.30936e-05	0.000162182
Bi_full_DN23715_c0_g1_i1	4.74908	3.17509	1.22475	2.59244	0.00952972	0.0389366
Bi_full_DN16965_c0_g1_i2	6.83445	3.14718	1.17866	2.67013	0.00758221	0.0326468
Bi_full_DN7344_c1_g1_i2	6.80315	3.13029	1.04547	2.99415	0.00275207	0.0144644
Bi_full_DN2874_c0_g1_i13	17.9088	3.12495	0.738803	4.22975	2.33952e-05	0.000267825
Bi_full_DN3205_c0_g1_i4	15.9629	3.12057	0.726685	4.29426	1.75279e-05	0.000209337
Bi_full_DN8226_c1_g2_i1	6.7989	3.11542	1.05853	2.94315	0.00324889	0.0165616
Bi_full_DN7293_c0_g3_i1	6.62918	3.09126	1.03547	2.98536	0.00283242	0.0148047
Bi_full_DN19274_c0_g6_i1	6.70783	3.08669	1.01523	3.04038	0.00236277	0.0127951
Bi_full_DN13807_c0_g1_i1	17.635	3.06456	0.692493	4.42541	9.62612e-06	0.000124375
Bi_full_DN12518_c0_g4_i1	6.635	3.05738	1.04675	2.92084	0.00349088	0.0175301
Bi_full_DN796_c0_g1_i1	14.7835	2.99557	0.700287	4.27763	1.88895e-05	0.000223479
Bi_full_DN3280_c0_g2_i2	6.22146	2.99517	1.06561	2.81077	0.00494237	0.0232292
Bi_full_DN5018_c0_g1_i1	10.4687	2.99494	1.0032	2.9854	0.00283209	0.0148045
Bi_full_DN17199_c0_g1_i1	8.32967	2.97511	0.903857	3.29157	0.000996288	0.00634296
Bi_full_DN7988_c0_g1_i17	8.35913	2.96392	0.920499	3.2199	0.00128234	0.00779663
Bi_full_DN7880_c0_g1_i7	6.10499	2.96309	1.08113	2.74072	0.00613043	0.02762
Bi_full_DN9675_c0_g1_i1	12.2035	2.95163	0.818877	3.60448	0.000312778	0.0024223
Bi_full_DN5394_c0_g1_i1	20.2665	2.93617	0.632414	4.6428	3.43723e-06	5.11317e-05
Bi_full_DN12480_c0_g2_i2	11.848	2.89922	0.825823	3.5107	0.000446932	0.00325111
Bi_full_DN8603_c0_g1_i1	13.7008	2.8915	0.717181	4.03176	5.53603e-05	0.000556664
Bi_full_DN601_c0_g3_i1	5.92181	2.89076	1.08225	2.67107	0.00756106	0.032581
Bi_full_DN2080_c0_g2_i2	11.803	2.88861	0.743465	3.88534	0.000102187	0.000940425
Bi_full_DN12076_c0_g3_i1	7.76964	2.86897	0.892097	3.21598	0.0013	0.00788329
Bi_full_DN14429_c0_g3_i3	7.87253	2.86136	0.919912	3.11047	0.00186787	0.0105704
Bi_full_DN4097_c0_g2_i4	17.6037	2.85608	0.670532	4.25942	2.04957e-05	0.000239312
Bi_full_DN8521_c1_g4_i1	5.83571	2.84542	1.04153	2.73196	0.00629596	0.0281961
Bi_full_DN1422_c0_g1_i2	5.79219	2.82961	1.15515	2.44955	0.0143034	0.0534722
Bi_full_DN7603_c0_g1_i2	5.75184	2.82024	1.03043	2.73695	0.00620116	0.027877
Bi_full_DN10239_c0_g3_i1	7.55092	2.81491	0.929719	3.0277	0.00246423	0.0132405
Bi_full_DN21275_c0_g1_i5	14.8337	2.81383	0.772115	3.64431	0.000268107	0.00213146
Bi_full_DN8114_c0_g3_i1	7.48558	2.79873	0.95559	2.9288	0.00340277	0.0171656
Bi_full_DN1473_c0_g1_i4	9.05316	2.79415	0.895141	3.12146	0.00179958	0.0102591
Bi_full_DN11248_c0_g1_i1	7.41787	2.79201	0.909579	3.06956	0.00214376	0.0118331
Bi_full_DN15596_c1_g1_i1	16.6552	2.79112	0.650297	4.29207	1.77019e-05	0.000211245
Bi_full_DN6098_c0_g1_i4	11.2773	2.78681	0.804428	3.46434	0.000531535	0.00375757
Bi_full_DN10356_c1_g1_i1	5.493	2.78166	1.04748	2.65557	0.0079174	0.0337396
Bi_full_DN9519_c0_g1_i2	16.5175	2.78051	0.63006	4.4131	1.01903e-05	0.000130868
Bi_full_DN10699_c0_g2_i1	5.54032	2.77346	1.03262	2.68586	0.00723444	0.0314907
Bi_full_DN2080_c0_g2_i1	5.52814	2.77285	1.05682	2.62378	0.00869605	0.0362601
Bi_full_DN7941_c0_g1_i7	7.28299	2.76825	0.944654	2.93043	0.00338489	0.0170919
Bi_full_DN18095_c0_g1_i1	5.50886	2.76635	1.0433	2.65155	0.00801243	0.0340505
Bi_full_DN5228_c2_g1_i1	5.46042	2.75695	1.04407	2.64058	0.00827647	0.0349451
Bi_full_DN14429_c0_g3_i1	9.07076	2.73845	0.810752	3.37767	0.00073103	0.00490759
Bi_full_DN7851_c0_g1_i6	14.5031	2.73465	0.707333	3.86614	0.00011057	0.0010054
Bi_full_DN9737_c0_g7_i1	6.96876	2.73189	0.993522	2.7497	0.00596497	0.0270348
Bi_full_DN866_c0_g1_i7	16.5013	2.72643	0.703625	3.87484	0.000106696	0.000975751
Bi_full_DN17476_c0_g1_i1	5.26051	2.71929	1.06929	2.54308	0.010988	0.0435686
Bi_full_DN7522_c0_g2_i1	5.40914	2.71467	1.05286	2.57839	0.00992623	0.0402455
Bi_full_DN508_c0_g1_i8	5.27951	2.69774	1.05189	2.56465	0.0103279	0.0414709
Bi_full_DN7234_c0_g2_i1	17.6795	2.69673	0.68134	3.95799	7.55844e-05	0.000727553
Bi_full_DN27143_c0_g1_i1	21.3108	2.69188	0.642084	4.19241	2.76001e-05	0.000307729
Bi_full_DN11943_c1_g1_i1	65.1752	2.6911	0.467011	5.76239	8.29314e-09	2.63435e-07
Bi_full_DN18336_c0_g1_i1	5.1255	2.68872	1.07616	2.49844	0.0124742	0.0480401
Bi_full_DN12870_c0_g1_i1	5.21971	2.68124	1.05056	2.5522	0.0107046	0.0426177
Bi_full_DN1885_c0_g3_i1	6.80005	2.66796	0.925846	2.88165	0.00395602	0.019386
Bi_full_DN21286_c0_g2_i3	20.5218	2.6674	0.637336	4.18524	2.84861e-05	0.000316361
Bi_full_DN3205_c1_g1_i2	36.3412	2.66472	0.488944	5.44994	5.03856e-08	1.27327e-06
Bi_full_DN5245_c0_g1_i5	17.2945	2.65729	0.642382	4.13661	3.52472e-05	0.000379207
Bi_full_DN1308_c0_g1_i13	10.0981	2.64947	0.79595	3.32869	0.000872564	0.00568825
Bi_full_DN5103_c0_g1_i5	6.85417	2.64753	0.909195	2.91194	0.00359187	0.017947
Bi_full_DN14376_c0_g1_i1	5.02122	2.64495	1.1344	2.33158	0.0197228	0.068594
Bi_full_DN26650_c0_g1_i1	8.5147	2.63981	0.871648	3.02853	0.00245747	0.0132096
Bi_full_DN16746_c0_g3_i2	21.9608	2.63948	0.547182	4.82377	1.40873e-06	2.35962e-05
Bi_full_DN7931_c0_g1_i1	6.7778	2.63162	0.943051	2.79054	0.005262	0.0244249
Bi_full_DN4678_c0_g2_i1	8.27668	2.62866	0.856791	3.06803	0.00215477	0.0118848
Bi_full_DN4522_c0_g2_i1	47.3786	2.62728	0.3981	6.59956	4.12375e-11	2.26762e-09
Bi_full_DN8487_c0_g1_i1	8.43565	2.62725	0.829454	3.16745	0.00153784	0.00903924
Bi_full_DN13567_c0_g1_i1	6.65115	2.61765	0.932803	2.80622	0.0050127	0.0234753
Bi_full_DN14376_c0_g4_i1	13.2931	2.61658	0.678218	3.85801	0.000114312	0.00103334
Bi_full_DN3128_c0_g1_i11	6.59647	2.61618	0.929872	2.81348	0.00490083	0.0230745
Bi_full_DN9675_c0_g1_i3	19.7078	2.6156	0.660168	3.96203	7.4315e-05	0.000716418
Bi_full_DN5394_c0_g1_i2	23.3877	2.61156	0.575164	4.54055	5.6109e-06	7.84047e-05
Bi_full_DN15889_c0_g1_i1	6.75429	2.60885	0.971276	2.686	0.00723122	0.0314793
Bi_full_DN8545_c0_g2_i1	9.97574	2.60088	0.768511	3.3843	0.000713589	0.00481143
Bi_full_DN10366_c0_g1_i1	4.96215	2.59867	1.07152	2.42521	0.0152996	0.0562252
Bi_full_DN13014_c0_g1_i10	4.87756	2.59598	1.13919	2.2788	0.022679	0.0761702
Bi_full_DN4240_c0_g3_i1	4.94064	2.59411	1.09826	2.36203	0.0181752	0.0643904
Bi_full_DN18858_c0_g1_i2	21.092	2.59159	0.643442	4.0277	5.6324e-05	0.000564459
Bi_full_DN7880_c0_g1_i2	44.6116	2.57735	0.533215	4.8336	1.34083e-06	2.26076e-05
Bi_full_DN16278_c0_g1_i1	4.85081	2.57205	1.06739	2.40966	0.0159674	0.058159
Bi_full_DN15763_c0_g1_i2	4.87518	2.56905	1.08198	2.3744	0.0175775	0.0627795
Bi_full_DN1962_c0_g1_i4	11.4105	2.56702	0.702291	3.65521	0.000256968	0.00205639
Bi_full_DN8278_c0_g1_i1	13.2134	2.56631	0.736589	3.48404	0.00049391	0.00352932
Bi_full_DN15499_c0_g1_i1	22.7088	2.56136	0.517893	4.94574	7.58564e-07	1.37362e-05
Bi_full_DN4344_c1_g1_i1	6.41158	2.55704	0.942469	2.71313	0.00666515	0.0294455
Bi_full_DN3198_c1_g1_i10	9.56884	2.55053	0.882581	2.88986	0.00385416	0.0189727
Bi_full_DN9897_c0_g2_i1	4.75631	2.54745	1.07694	2.36545	0.018008	0.0639357
Bi_full_DN6980_c0_g1_i1	4.83055	2.54569	1.0518	2.42032	0.015507	0.0568436
Bi_full_DN625_c0_g2_i1	4.80802	2.53978	1.05396	2.40975	0.0159634	0.0581531
Bi_full_DN609_c0_g1_i2	14.38	2.53919	0.653926	3.883	0.000103177	0.000948334
Bi_full_DN1849_c3_g1_i1	7.91385	2.53913	0.855726	2.96722	0.00300502	0.0155472
Bi_full_DN1368_c0_g2_i2	14.4093	2.53314	0.666515	3.80058	0.000144356	0.00126408
Bi_full_DN3031_c0_g1_i1	101.059	2.52335	0.356232	7.08344	1.40624e-12	1.08166e-10
Bi_full_DN5996_c0_g1_i9	6.27998	2.51591	0.9221	2.72845	0.00636319	0.0284222
Bi_full_DN12919_c0_g2_i1	7.59338	2.5136	0.980169	2.56445	0.0103339	0.0414854
Bi_full_DN937_c0_g1_i3	6.26084	2.51064	0.937712	2.67741	0.00741935	0.0321062
Bi_full_DN7978_c0_g4_i2	4.6186	2.50116	1.10825	2.25685	0.0240175	0.0796152
Bi_full_DN9576_c0_g1_i1	9.31808	2.49859	0.817252	3.05731	0.00223335	0.012244
Bi_full_DN5582_c0_g3_i1	4.68392	2.49646	1.07156	2.32973	0.0198202	0.0688478
Bi_full_DN24077_c0_g1_i2	4.67614	2.49645	1.08032	2.31085	0.0208412	0.0715166
Bi_full_DN3992_c0_g1_i6	29.8663	2.49634	0.456323	5.47056	4.48609e-08	1.15545e-06
Bi_full_DN9613_c0_g1_i1	9.45764	2.48042	0.883417	2.80776	0.00498877	0.0233869
Bi_full_DN5175_c0_g3_i2	6.21665	2.47949	0.923449	2.68503	0.00725235	0.0315632
Bi_full_DN1930_c0_g2_i8	57.5864	2.4669	0.44247	5.57529	2.47111e-08	6.84596e-07
Bi_full_DN16974_c0_g1_i5	30.2625	2.46636	0.533791	4.62045	3.82908e-06	5.62866e-05
Bi_full_DN12379_c0_g1_i1	9.15717	2.46481	0.823804	2.99198	0.00277172	0.0145426
Bi_full_DN7016_c0_g3_i2	4.67558	2.46375	1.08109	2.27895	0.0226701	0.0761561
Bi_full_DN5698_c0_g1_i4	27.1473	2.46037	0.531216	4.63157	3.62895e-06	5.36078e-05
Bi_full_DN4739_c0_g1_i1	4.59424	2.45876	1.07517	2.28686	0.0222037	0.0749297
Bi_full_DN5734_c0_g2_i1	6.22388	2.45185	0.98384	2.49212	0.0126983	0.0487335
Bi_full_DN4734_c1_g3_i1	11.8684	2.45095	0.779019	3.14619	0.00165411	0.0095909
Bi_full_DN4446_c0_g1_i1	160.076	2.44988	0.278374	8.80068	1.35986e-18	3.31312e-16
Bi_full_DN523_c0_g1_i4	61.5178	2.44963	0.468874	5.22449	1.74636e-07	3.80508e-06
Bi_full_DN13464_c0_g1_i1	6.02357	2.44929	0.954233	2.56676	0.0102654	0.041292
Bi_full_DN4301_c0_g1_i11	19.895	2.44615	0.553746	4.41746	9.98683e-06	0.000128579
Bi_full_DN7391_c0_g1_i5	36.3799	2.44586	0.471914	5.18284	2.18529e-07	4.64009e-06
Bi_full_DN576_c0_g2_i2	7.60729	2.43825	0.851407	2.86379	0.00418608	0.0203199
Bi_full_DN26803_c0_g1_i1	4.57797	2.43631	1.12226	2.17091	0.0299382	0.0943233
Bi_full_DN7742_c1_g2_i3	7.48008	2.43167	0.849815	2.86141	0.00421764	0.0204419
Bi_full_DN7414_c1_g1_i1	21.0817	2.43071	0.585678	4.15024	3.32123e-05	0.000360283
Bi_full_DN523_c0_g1_i8	71.143	2.43001	0.443483	5.47939	4.26804e-08	1.10882e-06
Bi_full_DN10239_c0_g8_i1	8.99496	2.42811	0.782151	3.1044	0.00190664	0.0107563
Bi_full_DN16064_c0_g3_i1	5.89208	2.42128	0.974873	2.48369	0.013003	0.0496747
Bi_full_DN6809_c0_g1_i4	11.5644	2.40814	0.789664	3.04957	0.00229168	0.0124898
Bi_full_DN26391_c0_g1_i1	7.19672	2.40784	0.900087	2.67512	0.00747016	0.0322739
Bi_full_DN3745_c0_g1_i14	54.8711	2.40739	0.460919	5.22302	1.76031e-07	3.83219e-06
Bi_full_DN12721_c0_g5_i5	7.44252	2.40264	0.866255	2.77359	0.00554408	0.0254972
Bi_full_DN7029_c0_g3_i1	10.3468	2.39697	0.750419	3.19418	0.00140228	0.00839849
Bi_full_DN10920_c0_g1_i5	69.0065	2.39098	0.379319	6.30333	2.91315e-10	1.29965e-08
Bi_full_DN21286_c0_g1_i2	11.6694	2.38867	0.716633	3.33318	0.000858602	0.00560945
Bi_full_DN14930_c0_g4_i1	7.38998	2.38782	0.845238	2.82502	0.00472769	0.022398
Bi_full_DN10239_c0_g9_i1	11.6177	2.38715	0.694029	3.43955	0.00058269	0.00405502
Bi_full_DN7742_c1_g3_i1	11.4762	2.38278	0.741338	3.21416	0.00130828	0.00792688
Bi_full_DN7289_c0_g3_i2	12.9766	2.37683	0.642968	3.69665	0.000218463	0.00179712
Bi_full_DN3658_c0_g1_i12	17.1613	2.37542	0.646612	3.67363	0.000239125	0.00193858
Bi_full_DN6725_c0_g1_i1	50.1174	2.37212	0.451188	5.2575	1.46028e-07	3.26415e-06
Bi_full_DN5360_c0_g1_i4	7.32567	2.37162	0.842199	2.81599	0.00486277	0.0229249
Bi_full_DN138_c0_g3_i2	126.235	2.36725	0.40882	5.79045	7.01996e-09	2.27408e-07
Bi_full_DN20838_c0_g1_i1	5.71088	2.36242	0.969703	2.43623	0.0148413	0.0549734
Bi_full_DN4561_c0_g1_i14	24.3329	2.36167	0.511579	4.61644	3.90384e-06	5.72039e-05
Bi_full_DN13373_c0_g1_i1	5.80225	2.36098	1.01462	2.32697	0.019967	0.0692589
Bi_full_DN16120_c0_g1_i1	7.24916	2.35785	0.845517	2.78865	0.00529289	0.024537
Bi_full_DN6500_c0_g1_i5	7.27777	2.35683	0.920084	2.56153	0.0104211	0.0417763
Bi_full_DN2590_c0_g1_i7	25.5038	2.35345	0.53427	4.40498	1.05795e-05	0.000135015
Bi_full_DN17599_c0_g4_i1	5.62646	2.34673	0.984509	2.38365	0.0171417	0.0615509
Bi_full_DN13366_c0_g1_i1	9.99159	2.33991	0.799778	2.92571	0.00343677	0.0173045
Bi_full_DN574_c0_g1_i18	31.1739	2.3368	0.442497	5.28093	1.28528e-07	2.91355e-06
Bi_full_DN14429_c0_g2_i4	11.487	2.33677	0.707664	3.30209	0.000959662	0.00615673
Bi_full_DN21071_c0_g2_i4	35.9292	2.33047	0.505117	4.61373	3.95508e-06	5.79214e-05
Bi_full_DN8858_c0_g3_i1	8.4732	2.33024	0.817566	2.85022	0.00436893	0.0210489
Bi_full_DN4760_c0_g1_i2	5.75028	2.32726	0.982255	2.36931	0.0178214	0.0634147
Bi_full_DN23644_c0_g3_i1	6.95816	2.32701	0.895974	2.59718	0.00939929	0.0385077
Bi_full_DN3063_c0_g2_i1	6.92344	2.32556	0.874982	2.65784	0.0078643	0.0335807
Bi_full_DN16771_c0_g1_i1	5.53535	2.32222	0.96967	2.39486	0.0166269	0.0600498
Bi_full_DN12340_c0_g3_i1	5.57942	2.31557	0.943662	2.45381	0.014135	0.052943
Bi_full_DN17322_c0_g1_i2	15.522	2.31208	0.661206	3.49676	0.000470952	0.0033948
Bi_full_DN3697_c0_g5_i1	5.66586	2.31144	0.964078	2.39756	0.0165045	0.0597008
Bi_full_DN21275_c0_g1_i1	8.47147	2.30833	0.951607	2.42572	0.0152782	0.0561709
Bi_full_DN5095_c0_g1_i11	5.70112	2.30749	0.955931	2.41386	0.0157844	0.057624
Bi_full_DN16395_c1_g3_i1	12.5863	2.30548	0.751426	3.06814	0.00215399	0.0118818
Bi_full_DN16738_c0_g1_i4	8.38448	2.3052	0.82035	2.81002	0.00495387	0.023264
Bi_full_DN13014_c0_g1_i5	15.3936	2.30383	0.632744	3.64102	0.000271562	0.00215422
Bi_full_DN8735_c0_g6_i1	5.58947	2.29737	0.966078	2.37804	0.0174049	0.0622764
Bi_full_DN421_c0_g1_i5	61.123	2.2972	0.383851	5.98463	2.16884e-09	8.0318e-08
Bi_full_DN4709_c0_g1_i1	11.1254	2.29434	0.694683	3.30272	0.000957516	0.00614529
Bi_full_DN1689_c0_g1_i1	40.0845	2.29006	0.462139	4.95535	7.21998e-07	1.31677e-05
Bi_full_DN25511_c0_g1_i1	5.50775	2.28459	0.978229	2.33544	0.0195207	0.068063
Bi_full_DN6408_c1_g2_i1	5.46141	2.26976	0.951526	2.38539	0.0170609	0.0613432
Bi_full_DN2051_c0_g2_i1	5.3356	2.26858	1.01207	2.24153	0.0249919	0.0821076
Bi_full_DN9981_c0_g2_i1	6.72976	2.2669	0.944211	2.40085	0.0163572	0.0593241
Bi_full_DN8855_c1_g1_i1	5.36789	2.26515	0.976179	2.32043	0.0203178	0.0701839
Bi_full_DN10275_c0_g3_i1	8.22455	2.26118	0.841275	2.6878	0.00719249	0.0313348
Bi_full_DN21286_c0_g1_i1	35.634	2.26111	0.442238	5.11288	3.17279e-07	6.39836e-06
Bi_full_DN17975_c0_g1_i1	8.04605	2.2559	0.793637	2.84249	0.00447633	0.0214426
Bi_full_DN12152_c0_g1_i6	14.6404	2.24856	0.617231	3.64299	0.000269493	0.00214081
Bi_full_DN19604_c0_g2_i1	13.3722	2.24833	0.649027	3.46415	0.000531901	0.00375964
Bi_full_DN8942_c0_g1_i2	5.44894	2.24644	0.965395	2.32697	0.019967	0.0692589
Bi_full_DN6725_c0_g2_i1	16.0292	2.24329	0.636999	3.52166	0.000428858	0.00313891
Bi_full_DN22226_c0_g1_i1	5.41099	2.2416	0.946661	2.36791	0.0178891	0.0636225
Bi_full_DN9267_c2_g1_i2	5.41891	2.24107	0.980721	2.28513	0.0223054	0.0752281
Bi_full_DN1090_c0_g1_i1	147.687	2.2363	0.382915	5.84018	5.2143e-09	1.73878e-07
Bi_full_DN10816_c0_g1_i5	10.7586	2.23558	0.752029	2.97272	0.0029517	0.0153274
Bi_full_DN1689_c0_g1_i6	42.6867	2.23544	0.507479	4.405	1.05785e-05	0.000135015
Bi_full_DN12201_c0_g1_i1	5.23727	2.23365	1.01617	2.19812	0.0279407	0.0894861
Bi_full_DN15983_c0_g5_i3	6.65499	2.23192	0.871139	2.56207	0.010405	0.0417319
Bi_full_DN8226_c1_g1_i1	6.77627	2.22836	0.917755	2.42806	0.01518	0.0559292
Bi_full_DN854_c0_g1_i12	14.5772	2.22657	0.607237	3.66673	0.000245672	0.0019825
Bi_full_DN19469_c0_g6_i1	6.73122	2.22504	0.850728	2.61545	0.00891091	0.0369679
Bi_full_DN12174_c0_g1_i1	5.33901	2.22336	0.971253	2.28917	0.0220695	0.0746151
Bi_full_DN16323_c0_g3_i2	5.30571	2.22293	0.958604	2.31892	0.0203992	0.0703935
Bi_full_DN8607_c0_g1_i3	60.5768	2.22183	0.392037	5.6674	1.44978e-08	4.27216e-07
Bi_full_DN4609_c1_g1_i1	5.33773	2.22111	0.967851	2.29489	0.0217393	0.0737222
Bi_full_DN8413_c0_g1_i1	5.24989	2.21988	0.999817	2.22029	0.0263994	0.0856437
Bi_full_DN16369_c0_g1_i1	6.67738	2.2139	0.874337	2.53209	0.0113383	0.0446105
Bi_full_DN4532_c0_g1_i3	7.85282	2.21361	0.847482	2.61199	0.00900167	0.0372584
Bi_full_DN15079_c0_g2_i1	5.33957	2.21266	0.963579	2.29629	0.0216593	0.0735214
Bi_full_DN4339_c0_g4_i1	112.409	2.21231	0.286904	7.71098	1.24852e-14	1.47505e-12
Bi_full_DN4975_c0_g5_i1	9.35013	2.21187	0.745265	2.9679	0.00299843	0.015521
Bi_full_DN13205_c0_g3_i1	9.13351	2.21181	0.760771	2.90732	0.00364535	0.0181412
Bi_full_DN7317_c0_g1_i3	17.2216	2.20983	0.650889	3.39509	0.000686062	0.0046517
Bi_full_DN9689_c0_g1_i1	11.512	2.2052	0.801388	2.75172	0.00592825	0.0269043
Bi_full_DN17689_c1_g1_i1	5.29242	2.20462	0.969478	2.27403	0.0229643	0.0768901
Bi_full_DN9499_c0_g2_i1	7.94536	2.2032	0.840025	2.62277	0.0087217	0.0363458
Bi_full_DN8280_c0_g2_i1	5.22467	2.20294	0.968061	2.27562	0.0228685	0.0766651
Bi_full_DN8215_c0_g1_i2	10.4902	2.20028	0.70631	3.11518	0.00183832	0.0104401
Bi_full_DN6155_c0_g5_i1	6.48737	2.19666	0.887447	2.47526	0.0133141	0.0506358
Bi_full_DN7151_c0_g3_i1	5.17962	2.19146	0.981355	2.23309	0.0255429	0.0834991
Bi_full_DN4566_c0_g2_i3	5.15838	2.18799	1.01047	2.16532	0.0303629	0.0953252
Bi_full_DN6629_c1_g1_i2	19.513	2.18442	0.520778	4.19453	2.73438e-05	0.000305804
Bi_full_DN15744_c0_g2_i1	5.17808	2.18334	0.966284	2.25952	0.0238508	0.0791916
Bi_full_DN3461_c0_g1_i4	13.0305	2.18015	0.63509	3.43282	0.000597343	0.00413809
Bi_full_DN11713_c0_g2_i1	6.45608	2.17733	0.871668	2.49789	0.0124934	0.0481031
Bi_full_DN7391_c0_g1_i1	36.345	2.17706	0.53327	4.08248	4.45577e-05	0.000462848
Bi_full_DN12370_c0_g4_i1	6.44391	2.17615	0.904324	2.40639	0.0161111	0.0585858
Bi_full_DN7256_c0_g1_i4	5.21647	2.17414	0.955486	2.27543	0.0228802	0.0766939
Bi_full_DN1807_c0_g1_i1	7.73395	2.17098	0.832079	2.6091	0.00907808	0.037489
Bi_full_DN3128_c0_g1_i7	10.4246	2.16739	0.709994	3.05268	0.00226804	0.0123938
Bi_full_DN11008_c0_g1_i7	10.2868	2.16657	0.72396	2.99267	0.00276553	0.0145131
Bi_full_DN1181_c0_g1_i3	14.321	2.16637	0.59367	3.64911	0.000263149	0.0020986
Bi_full_DN1962_c0_g1_i1	10.2795	2.16196	0.688488	3.14015	0.0016886	0.00975424
Bi_full_DN523_c0_g1_i2	69.1974	2.16051	0.828473	2.60782	0.00911215	0.0376036
Bi_full_DN17218_c0_g2_i1	5.09562	2.16008	0.985541	2.19177	0.0283958	0.0905652
Bi_full_DN19107_c0_g5_i1	30.8541	2.15588	0.438819	4.91292	8.97277e-07	1.58809e-05
Bi_full_DN11666_c0_g1_i1	11.5014	2.15444	0.687242	3.13491	0.00171908	0.00988247
Bi_full_DN18278_c0_g2_i1	10.1769	2.14884	0.710396	3.02484	0.00248764	0.013338
Bi_full_DN13012_c0_g2_i2	30.6355	2.14815	0.432142	4.97092	6.66349e-07	1.2236e-05
Bi_full_DN4572_c0_g1_i10	21.7629	2.14747	0.486705	4.41227	1.02293e-05	0.000131237
Bi_full_DN26017_c0_g1_i1	566.259	2.14622	0.323988	6.62438	3.48717e-11	1.95558e-09
Bi_full_DN14937_c0_g1_i1	5.07068	2.14406	0.970642	2.20891	0.0271812	0.0876103
Bi_full_DN8607_c0_g6_i1	31.4493	2.14223	0.460081	4.65622	3.22075e-06	4.82354e-05
Bi_full_DN20960_c0_g2_i1	16.5986	2.14062	0.603881	3.54478	0.000392942	0.00292096
Bi_full_DN5257_c1_g1_i2	13.92	2.13593	0.665475	3.20963	0.00132906	0.0080356
Bi_full_DN8633_c0_g1_i7	5.04687	2.13581	0.975788	2.18881	0.0286109	0.0911283
Bi_full_DN5969_c0_g1_i1	6.35963	2.1278	0.865343	2.45891	0.0139361	0.0523863
Bi_full_DN22499_c0_g2_i1	10.0195	2.12679	0.723004	2.94161	0.00326513	0.0166284
Bi_full_DN12985_c0_g2_i1	6.10714	2.12662	0.953425	2.2305	0.0257141	0.0839227
Bi_full_DN9355_c0_g1_i1	6.29202	2.12614	0.901558	2.3583	0.0183589	0.0648605
Bi_full_DN5004_c0_g1_i3	13.7153	2.11963	0.644058	3.29105	0.000998139	0.00635077
Bi_full_DN872_c2_g1_i9	6.26043	2.11928	0.888363	2.3856	0.0170511	0.0613295
Bi_full_DN26632_c0_g1_i1	4.94275	2.11843	0.987289	2.14571	0.0318962	0.0990658
Bi_full_DN3996_c0_g1_i7	16.1254	2.11601	0.596304	3.54854	0.00038737	0.00288629
Bi_full_DN6610_c0_g1_i1	4.98682	2.11128	0.96623	2.18507	0.0288839	0.0918081
Bi_full_DN5228_c1_g1_i1	6.35553	2.11038	0.936386	2.25375	0.0242117	0.0800976
Bi_full_DN26685_c0_g1_i1	6.22872	2.10861	0.903969	2.33261	0.0196686	0.0684476
Bi_full_DN8511_c0_g1_i3	99.231	2.10538	0.710056	2.9651	0.00302589	0.0156377
Bi_full_DN9240_c0_g2_i1	8.61456	2.10508	0.783294	2.68747	0.00719952	0.0313601
Bi_full_DN8309_c0_g4_i2	120.622	2.10426	0.428111	4.91521	8.86887e-07	1.57243e-05
Bi_full_DN14731_c0_g1_i3	6.15163	2.1037	0.873327	2.40883	0.0160037	0.0582688
Bi_full_DN757_c0_g2_i2	123.117	2.10072	0.38814	5.41228	6.22262e-08	1.54188e-06
Bi_full_DN8803_c0_g1_i2	7.28328	2.10064	0.927512	2.26481	0.0235242	0.0783833
Bi_full_DN3923_c0_g2_i1	6.17899	2.09713	0.881567	2.37886	0.0173662	0.0621816
Bi_full_DN20801_c0_g1_i1	4.98144	2.09265	0.965924	2.16647	0.030275	0.0951138
Bi_full_DN12914_c0_g2_i1	9.79186	2.09251	0.71032	2.94587	0.00322048	0.0164414
Bi_full_DN2530_c0_g1_i5	34.3129	2.09109	0.546649	3.82528	0.000130623	0.00116018	terpene synthase	F:GO:0000287; F:GO:0010333	F:magnesium ion binding; F:terpene synthase activity	0	0	Coil (COILS); IPR008949 (G3DSA:1.10.600.GENE3D); IPR036965 (G3DSA:1.50.10.GENE3D); IPR005630 (PFAM); IPR001906 (PFAM); PTHR31225:SF25 (PANTHER); PTHR31225 (PANTHER); cd00684 (CDD); IPR008930 (SUPERFAMILY); IPR008949 (SUPERFAMILY)	F:GO:0000287; F:GO:0010333; F:GO:0016829	F:magnesium ion binding; F:terpene synthase activity; F:lyase activity
Bi_full_DN388_c0_g2_i1	7.34577	2.09032	0.812008	2.57426	0.0100456	0.0405943
Bi_full_DN2530_c0_g1_i4	26.955	2.09026	0.525927	3.97443	7.05477e-05	0.000684506
Bi_full_DN577_c0_g3_i1	9.82954	2.09022	0.767019	2.72512	0.00642779	0.0286179
Bi_full_DN1689_c0_g1_i11	44.3157	2.08905	0.534069	3.91156	9.17001e-05	0.000856765
Bi_full_DN3253_c0_g2_i1	4.9667	2.08666	0.968384	2.15479	0.0311785	0.0973555
Bi_full_DN13771_c0_g1_i7	12.2188	2.08182	0.698917	2.97863	0.00289536	0.0150872
Bi_full_DN3495_c0_g1_i9	13.5827	2.08143	0.640558	3.2494	0.00115647	0.00716132
Bi_full_DN11235_c0_g5_i1	15.9713	2.08141	0.572779	3.63388	0.00027919	0.002205
Bi_full_DN3665_c0_g1_i24	44.2241	2.07768	0.375548	5.53239	3.15902e-08	8.50647e-07
Bi_full_DN9362_c0_g1_i1	7.43162	2.0776	0.819554	2.53504	0.0112435	0.0443166
Bi_full_DN1917_c0_g1_i1	54.645	2.07562	0.417533	4.97115	6.65583e-07	1.22264e-05
Bi_full_DN14972_c0_g3_i1	6.04991	2.07328	0.874267	2.37145	0.0177184	0.0631498
Bi_full_DN17245_c0_g4_i1	6.04863	2.07169	0.885947	2.33839	0.0193668	0.0676331
Bi_full_DN3327_c0_g1_i1	758.423	2.07099	0.599408	3.45505	0.000550189	0.00386689
Bi_full_DN12152_c0_g1_i5	17.8849	2.06958	0.596205	3.47126	0.000518029	0.00367843
Bi_full_DN5015_c0_g1_i1	7.13211	2.06751	0.857652	2.41066	0.0159238	0.0580416
Bi_full_DN6068_c0_g1_i2	14.4139	2.06596	0.612243	3.37442	0.000739718	0.0049535
Bi_full_DN523_c0_g1_i6	66.2271	2.0659	0.482054	4.28561	1.82238e-05	0.000216458
Bi_full_DN2357_c0_g3_i1	211.908	2.06187	0.635497	3.2445	0.00117659	0.00726062
Bi_full_DN2837_c0_g2_i1	64.5037	2.06083	0.437259	4.71307	2.44008e-06	3.79501e-05
Bi_full_DN483_c0_g1_i11	75.5812	2.06054	0.376614	5.47123	4.46919e-08	1.15343e-06
Bi_full_DN948_c0_g3_i1	12.0183	2.05906	0.70849	2.90627	0.0036577	0.0181956
Bi_full_DN284_c0_g5_i1	11.7428	2.05723	0.762508	2.69798	0.00697619	0.0305305
Bi_full_DN21071_c0_g1_i1	7.12234	2.05258	0.88044	2.33131	0.019737	0.0686209
Bi_full_DN3147_c0_g1_i2	7.30513	2.05094	0.812548	2.52408	0.0116002	0.0453985
Bi_full_DN6537_c0_g2_i1	18.0342	2.04876	0.559687	3.66054	0.00025168	0.00202074
Bi_full_DN2212_c0_g1_i5	8.54178	2.04821	0.741713	2.76146	0.00575437	0.0262509
Bi_full_DN5004_c0_g1_i1	7.1861	2.04591	0.817007	2.50415	0.0122745	0.0474614
Bi_full_DN5004_c0_g1_i7	20.2937	2.04525	0.541139	3.77952	0.00015713	0.001357
Bi_full_DN14690_c0_g1_i1	7.28146	2.045	0.814355	2.51119	0.0120325	0.046735
Bi_full_DN14504_c0_g1_i1	8.3994	2.04304	0.743581	2.74757	0.00600396	0.0271773
Bi_full_DN2679_c0_g2_i1	11.7781	2.04265	0.755133	2.70502	0.00683011	0.0300077
Bi_full_DN7658_c0_g2_i1	11.8573	2.04258	0.659211	3.09852	0.00194492	0.0109238
Bi_full_DN13478_c1_g1_i1	7.14361	2.04086	0.80927	2.52185	0.011674	0.0456294
Bi_full_DN18143_c0_g2_i1	9.70575	2.04011	0.715421	2.85161	0.00434978	0.0209696
Bi_full_DN7783_c0_g2_i1	18.067	2.03952	0.607735	3.35593	0.000790994	0.00524105
Bi_full_DN4339_c0_g2_i4	5.97892	2.03863	0.914375	2.22954	0.0257783	0.0840622
Bi_full_DN1689_c0_g1_i14	41.6833	2.03668	0.888507	2.29225	0.0218914	0.0741162
Bi_full_DN8445_c0_g3_i2	20.2189	2.03575	0.556647	3.65717	0.000255016	0.00204398
Bi_full_DN16086_c0_g1_i1	9.53657	2.03543	0.702656	2.89676	0.00377038	0.0186342
Bi_full_DN8512_c0_g1_i3	9.52439	2.03493	0.704096	2.89013	0.00385082	0.01896
Bi_full_DN4686_c0_g2_i1	15.4773	2.03344	0.559934	3.63157	0.000281699	0.00221839
Bi_full_DN4398_c0_g1_i14	8.35605	2.03025	0.756353	2.68427	0.0072689	0.031619
Bi_full_DN6355_c0_g5_i1	14.5516	2.03017	0.616866	3.29111	0.000997945	0.00635074
Bi_full_DN11050_c0_g2_i1	7.28373	2.03002	0.834683	2.43209	0.0150119	0.0554474
Bi_full_DN854_c0_g1_i11	7.02603	2.02635	0.828174	2.44677	0.0144143	0.0537752
Bi_full_DN1444_c0_g1_i3	32.6261	2.02443	0.444128	4.55822	5.15889e-06	7.2828e-05
Bi_full_DN5567_c0_g1_i2	18.9352	2.02166	0.535848	3.77282	0.000161414	0.00138909
Bi_full_DN2_c0_g2_i1	5.92807	2.02152	0.888195	2.27598	0.0228469	0.0766005
Bi_full_DN4775_c0_g2_i1	196.571	2.02123	0.359917	5.61584	1.95613e-08	5.57082e-07
Bi_full_DN757_c0_g2_i1	118.987	2.0203	0.420348	4.80626	1.53778e-06	2.54978e-05
Bi_full_DN1085_c0_g1_i1	21.555	2.01979	0.504878	4.00056	6.31937e-05	0.000623246
Bi_full_DN8462_c0_g1_i2	15.2374	2.01947	0.602691	3.35075	0.00080593	0.00532407
Bi_full_DN5324_c0_g1_i2	58.0307	2.01881	0.415742	4.85591	1.19832e-06	2.05312e-05
Bi_full_DN5744_c0_g4_i2	7.14205	2.01808	0.807058	2.50054	0.0124004	0.0478356
Bi_full_DN4234_c0_g1_i3	11.8047	2.0176	0.686717	2.93803	0.00330303	0.0167921
Bi_full_DN8038_c0_g1_i2	87.4565	2.0161	0.300867	6.70098	2.0703e-11	1.23802e-09
Bi_full_DN2461_c0_g2_i1	7.19972	2.01608	0.819183	2.46109	0.0138516	0.0521535
Bi_full_DN3673_c0_g1_i17	73.2186	2.01567	0.310863	6.48412	8.92534e-11	4.53571e-09
Bi_full_DN392_c1_g1_i2	27.0184	2.01564	0.532178	3.78753	0.000152155	0.00132146
Bi_full_DN9056_c0_g1_i5	16.4841	2.01383	0.541995	3.71559	0.000202729	0.00168373
Bi_full_DN7266_c0_g1_i1	9.48359	2.01347	0.721133	2.7921	0.00523677	0.0243278
Bi_full_DN8052_c0_g2_i1	5.86942	2.00781	0.895249	2.24274	0.0249137	0.0819141
Bi_full_DN9108_c0_g1_i4	145.487	2.00705	0.316813	6.3351	2.37184e-10	1.08124e-08
Bi_full_DN3364_c0_g3_i1	10.4858	2.00423	0.679608	2.9491	0.003187	0.0163049
Bi_full_DN4528_c0_g1_i6	7.21092	2.00313	0.823093	2.43366	0.014947	0.0552603
Bi_full_DN1896_c0_g1_i8	52.8486	2.00056	0.364986	5.48121	4.22431e-08	1.09914e-06
Bi_full_DN3369_c0_g1_i5	8.13375	1.99828	0.751976	2.65737	0.00787532	0.0336109
Bi_full_DN13130_c0_g1_i3	12.7743	1.99751	0.68699	2.90763	0.00364182	0.0181272
Bi_full_DN8938_c0_g2_i1	19.9856	1.9966	0.568763	3.51043	0.000447386	0.00325302
Bi_full_DN1924_c0_g2_i1	5.85767	1.99644	0.874131	2.28392	0.0223763	0.075402
Bi_full_DN10262_c0_g1_i1	14.1179	1.99385	0.618013	3.22623	0.00125434	0.0076584
Bi_full_DN25199_c0_g1_i1	5.7565	1.99104	0.921468	2.16072	0.0307169	0.096158
Bi_full_DN1580_c0_g3_i1	7.0596	1.98978	0.920672	2.16123	0.0306776	0.0960586
Bi_full_DN3927_c0_g2_i1	10.6215	1.98835	0.676988	2.93705	0.00331352	0.0168303
Bi_full_DN523_c0_g1_i4	12.8238	1.98742	0.601778	3.30257	0.00095802	0.00614775
Bi_full_DN11008_c0_g1_i5	5.79151	1.98314	0.893029	2.22069	0.0263722	0.085577
Bi_full_DN3745_c0_g1_i8	52.2275	1.98257	0.465543	4.25862	2.05693e-05	0.000240112
Bi_full_DN12467_c0_g3_i1	10.4318	1.98234	0.817261	2.42559	0.0152837	0.0561856
Bi_full_DN25364_c0_g1_i1	5.77777	1.97955	0.896691	2.20761	0.0272713	0.0878395
Bi_full_DN1689_c0_g1_i4	40.4706	1.97841	0.521984	3.79017	0.000150541	0.00130879
Bi_full_DN9590_c0_g3_i1	7.96997	1.977	0.774384	2.55299	0.0106801	0.04254
Bi_full_DN7127_c0_g1_i1	6.8349	1.9738	0.838045	2.35524	0.0185105	0.0652916
Bi_full_DN6554_c0_g1_i1	198.74	1.97262	0.299252	6.59183	4.34432e-11	2.37828e-09
Bi_full_DN14728_c0_g4_i1	8.92169	1.97216	0.864008	2.28258	0.0224553	0.0756032
Bi_full_DN2496_c0_g1_i2	162.166	1.97183	0.351824	5.60458	2.08758e-08	5.90554e-07
Bi_full_DN5649_c0_g8_i1	6.90008	1.97054	0.806389	2.44366	0.014539	0.0541413
Bi_full_DN7645_c0_g1_i1	10.4198	1.96809	0.664037	2.96382	0.00303845	0.0156835
Bi_full_DN27030_c0_g1_i1	5.86491	1.96636	0.903735	2.17582	0.0295687	0.0934483
Bi_full_DN4018_c1_g1_i3	10.3685	1.96622	0.67288	2.92209	0.00347691	0.0174772
Bi_full_DN1308_c0_g1_i6	9.26384	1.96524	0.764078	2.57204	0.0101102	0.0407966
Bi_full_DN9073_c0_g1_i1	6.90503	1.96429	0.827513	2.37373	0.0176094	0.0628623
Bi_full_DN16746_c0_g3_i1	5.68042	1.96207	0.91002	2.15607	0.0310779	0.097109
Bi_full_DN5914_c0_g3_i1	17.1142	1.96174	0.566863	3.4607	0.000538768	0.00380026
Bi_full_DN4640_c0_g1_i4	21.9706	1.96085	0.47359	4.1404	3.46702e-05	0.000373869
Bi_full_DN9168_c0_g2_i1	17.196	1.95934	0.650087	3.01396	0.00257862	0.0137375
Bi_full_DN4952_c0_g1_i6	37.6567	1.95694	0.39583	4.94387	7.65851e-07	1.38484e-05
Bi_full_DN3745_c0_g1_i16	82.5462	1.95561	0.456308	4.28572	1.82152e-05	0.000216407
Bi_full_DN9886_c1_g1_i1	11.5307	1.95409	0.645628	3.02666	0.00247274	0.0132707
Bi_full_DN14953_c0_g2_i1	8.05795	1.95336	0.759709	2.57119	0.010135	0.0408672
Bi_full_DN25956_c0_g1_i1	10.3969	1.953	0.673675	2.89903	0.00374319	0.0185337
Bi_full_DN1709_c0_g1_i1	9.14824	1.95167	0.742173	2.62967	0.00854673	0.0357777
Bi_full_DN13750_c0_g1_i1	7.96985	1.94696	0.754517	2.58041	0.00986835	0.0400619
Bi_full_DN1326_c1_g1_i1	5.7459	1.94617	0.884952	2.19918	0.0278652	0.0893006
Bi_full_DN1896_c0_g1_i10	54.4543	1.94587	0.386335	5.03673	4.73549e-07	9.08558e-06
Bi_full_DN13858_c0_g3_i1	8.98759	1.94464	0.720205	2.70012	0.0069315	0.0303771
Bi_full_DN5521_c0_g2_i1	62.9903	1.94402	0.466452	4.16767	3.07734e-05	0.000338102
Bi_full_DN1672_c0_g1_i8	27.4183	1.94395	0.503917	3.85767	0.000114473	0.00103461
Bi_full_DN16712_c0_g1_i5	30.393	1.94394	0.542403	3.58393	0.000338457	0.00258307
Bi_full_DN8526_c0_g3_i1	9.08634	1.94352	0.729183	2.66533	0.00769118	0.0330187
Bi_full_DN9745_c0_g1_i1	6.85718	1.9433	0.812417	2.392	0.016757	0.0604509
Bi_full_DN1873_c0_g3_i1	7.98584	1.94106	0.798427	2.4311	0.0150529	0.0555551
Bi_full_DN10808_c0_g1_i1	9.058	1.93816	0.736505	2.63156	0.0084994	0.0356646
Bi_full_DN3954_c0_g1_i1	22.4234	1.93509	0.507624	3.81205	0.000137817	0.00121308
Bi_full_DN1799_c0_g2_i1	6.78207	1.93414	0.827492	2.33735	0.0194209	0.0677759
Bi_full_DN5306_c0_g1_i1	6.66107	1.93152	0.849536	2.27362	0.0229889	0.0769472
Bi_full_DN3851_c0_g1_i1	9.77781	1.92921	0.816292	2.36338	0.018109	0.0642052
Bi_full_DN13243_c0_g4_i1	13.2879	1.92597	0.624282	3.08509	0.0020349	0.0113367
Bi_full_DN19159_c0_g1_i2	5.56185	1.92575	0.896391	2.14834	0.0316866	0.0986177
Bi_full_DN6109_c0_g2_i1	7.90454	1.92344	0.750873	2.5616	0.0104191	0.0417715
Bi_full_DN6241_c0_g1_i3	8.9101	1.9226	0.731209	2.62935	0.00855492	0.0358002
Bi_full_DN2496_c0_g1_i13	211.701	1.92197	0.344654	5.57653	2.4536e-08	6.81599e-07
Bi_full_DN17138_c0_g1_i1	5.61824	1.92195	0.888509	2.16312	0.0305319	0.0957495
Bi_full_DN10157_c0_g2_i1	7.8174	1.91293	0.761258	2.51285	0.0119759	0.0465789
Bi_full_DN12318_c0_g2_i2	10.0134	1.91196	0.698769	2.73618	0.00621565	0.0279323
Bi_full_DN5953_c0_g1_i1	14.5686	1.91013	0.561443	3.40219	0.000668489	0.00454375
Bi_full_DN12063_c0_g3_i1	10.0451	1.90782	0.674224	2.82966	0.00465976	0.0221483
Bi_full_DN3697_c0_g4_i2	8.91875	1.90709	0.709161	2.68922	0.00716187	0.0312308
Bi_full_DN2282_c0_g2_i11	27.5241	1.90469	0.441848	4.31075	1.62701e-05	0.00019581
Bi_full_DN3665_c0_g1_i2	37.7732	1.90199	0.391732	4.85533	1.20188e-06	2.05852e-05
Bi_full_DN573_c0_g1_i6	225.026	1.89922	0.324624	5.85053	4.90002e-09	1.64367e-07
Bi_full_DN5621_c0_g1_i3	6.61885	1.89776	0.839959	2.25935	0.0238616	0.0792172
Bi_full_DN6124_c0_g2_i1	13.3096	1.89724	0.596584	3.18017	0.00147187	0.00872384
Bi_full_DN573_c0_g1_i3	166.765	1.89526	0.360649	5.25514	1.47911e-07	3.30293e-06
Bi_full_DN8710_c0_g1_i1	8.90417	1.8946	0.713776	2.65433	0.0079466	0.0338362
Bi_full_DN3745_c0_g1_i1	64.4615	1.89364	0.445683	4.24885	2.14867e-05	0.000249113
Bi_full_DN7414_c0_g1_i2	1223.09	1.89026	0.228551	8.27063	1.33252e-16	2.2693e-14
Bi_full_DN8765_c0_g1_i1	11.0248	1.88563	0.686487	2.74678	0.00601828	0.0272259
Bi_full_DN379_c0_g1_i3	25.1635	1.8834	0.450947	4.17653	2.95985e-05	0.000326861
Bi_full_DN4952_c0_g1_i8	34.1658	1.88286	0.409392	4.59915	4.24212e-06	6.1576e-05
Bi_full_DN310_c0_g1_i5	35.2999	1.88184	0.409591	4.59444	4.33923e-06	6.26997e-05
Bi_full_DN10228_c0_g2_i12	14.1851	1.88058	0.592709	3.17285	0.00150949	0.00889829
Bi_full_DN15462_c0_g6_i1	6.53897	1.87925	0.866288	2.16932	0.0300585	0.0946205
Bi_full_DN9749_c0_g1_i1	6.64638	1.87909	0.830535	2.26251	0.0236661	0.0787272
Bi_full_DN4021_c0_g1_i8	11.0472	1.87594	0.664216	2.82428	0.00473863	0.0224374
Bi_full_DN10619_c0_g1_i1	11.0428	1.8759	0.65021	2.88507	0.0039133	0.0192045
Bi_full_DN1169_c0_g1_i9	11.929	1.87507	0.637518	2.94121	0.00326934	0.0166458
Bi_full_DN2496_c0_g1_i4	137.386	1.8738	0.37449	5.00361	5.62655e-07	1.05659e-05
Bi_full_DN379_c0_g1_i21	56.8045	1.87349	0.313204	5.98171	2.20803e-09	8.14731e-08
Bi_full_DN6436_c0_g2_i1	7.48331	1.87227	0.844482	2.21706	0.026619	0.086169
Bi_full_DN20718_c0_g3_i3	13.1998	1.87141	0.593008	3.15579	0.00160066	0.0093395
Bi_full_DN875_c0_g1_i1	7.67404	1.8694	0.756385	2.47149	0.013455	0.0510423
Bi_full_DN18569_c1_g1_i2	12.0202	1.86903	0.610583	3.06106	0.00220554	0.0121154
Bi_full_DN854_c0_g1_i13	32.4853	1.8684	0.445399	4.1949	2.72996e-05	0.000305582
Bi_full_DN9270_c0_g4_i2	9.83619	1.86811	0.730043	2.5589	0.0105005	0.0420249
Bi_full_DN8671_c0_g1_i4	59.9076	1.86773	0.357666	5.22199	1.77014e-07	3.8503e-06
Bi_full_DN11979_c0_g2_i1	9.69042	1.86665	0.703015	2.6552	0.00792609	0.0337625
Bi_full_DN2282_c0_g2_i9	36.0842	1.86584	0.419173	4.45124	8.53759e-06	0.000112363
Bi_full_DN6578_c0_g2_i1	7.62715	1.86513	0.760477	2.45258	0.0141837	0.0530978
Bi_full_DN26836_c0_g1_i1	194.097	1.86481	0.366557	5.08736	3.63074e-07	7.20489e-06
Bi_full_DN5933_c0_g1_i2	159.301	1.8636	0.34419	5.41445	6.14769e-08	1.52852e-06
Bi_full_DN7414_c0_g1_i3	1135.62	1.86346	0.237307	7.85253	4.07725e-15	5.29626e-13
Bi_full_DN3949_c0_g1_i1	17.3747	1.86144	0.520282	3.57776	0.000346551	0.00263183
Bi_full_DN1543_c0_g1_i3	10.8937	1.86138	0.643305	2.89346	0.00381017	0.0187889
Bi_full_DN5544_c0_g3_i1	6.36101	1.86047	0.86687	2.14619	0.0318574	0.0989919
Bi_full_DN11409_c0_g3_i1	16.4671	1.8604	0.533845	3.4849	0.000492312	0.00352037
Bi_full_DN4207_c0_g2_i3	7.71671	1.85921	0.786186	2.36485	0.0180372	0.064026
Bi_full_DN17199_c0_g2_i1	76.3367	1.8582	0.378709	4.90668	9.2632e-07	1.63099e-05
Bi_full_DN5492_c0_g1_i2	22.6403	1.85695	0.534535	3.47396	0.000512834	0.00364714
Bi_full_DN5587_c0_g1_i6	9.79584	1.8554	0.671267	2.76403	0.0057092	0.0261033
Bi_full_DN9609_c0_g5_i1	6.56732	1.85419	0.849322	2.18315	0.0290251	0.0921535
Bi_full_DN7078_c0_g1_i1	197.439	1.85336	0.325702	5.69035	1.26781e-08	3.81091e-07
Bi_full_DN5527_c0_g1_i2	177.56	1.853	0.35296	5.24987	1.52208e-07	3.38184e-06
Bi_full_DN16075_c0_g1_i1	154.684	1.85183	0.636061	2.91141	0.00359805	0.0179655
Bi_full_DN6563_c0_g1_i1	19.5012	1.8515	0.488373	3.79116	0.000149946	0.00130428
Bi_full_DN1421_c1_g1_i3	89.3838	1.85146	0.302673	6.11706	9.53199e-10	3.80682e-08
Bi_full_DN14907_c0_g2_i3	16.1363	1.8513	0.553151	3.34682	0.00081744	0.00538265
Bi_full_DN2111_c1_g1_i3	6.36598	1.84782	0.85183	2.16923	0.0300649	0.0946328
Bi_full_DN3105_c0_g1_i1	6.44801	1.84677	0.818669	2.25582	0.0240816	0.0797772
Bi_full_DN13158_c2_g1_i1	19.4102	1.84582	0.514211	3.58961	0.000331174	0.00253813
Bi_full_DN13119_c1_g1_i2	7.44041	1.84514	0.794339	2.32286	0.0201868	0.0698593
Bi_full_DN2003_c0_g2_i17	66.2382	1.84471	0.362131	5.09406	3.50485e-07	6.98631e-06
Bi_full_DN1135_c0_g1_i6	52.2234	1.8439	0.41074	4.48921	7.14866e-06	9.67704e-05
Bi_full_DN22691_c0_g1_i1	28.6953	1.84118	0.454679	4.04941	5.13467e-05	0.000522292
Bi_full_DN5473_c0_g1_i1	43.8657	1.8388	0.423885	4.33796	1.4381e-05	0.000175691
Bi_full_DN3031_c0_g1_i19	15.0153	1.83781	0.575237	3.19487	0.00139892	0.00838132
Bi_full_DN4434_c1_g1_i4	40.5649	1.83324	0.412688	4.4422	8.90457e-06	0.000116327
Bi_full_DN322_c0_g1_i8	1029.61	1.83228	0.331919	5.52026	3.38506e-08	9.04815e-07
Bi_full_DN7466_c0_g1_i2	129.329	1.83168	0.731727	2.50322	0.0123068	0.0475427
Bi_full_DN5823_c0_g3_i1	9.65928	1.83164	0.670972	2.72983	0.00633669	0.0283213
Bi_full_DN26984_c0_g1_i1	8.52591	1.82935	0.734454	2.49076	0.0127472	0.048877
Bi_full_DN28522_c0_g1_i1	28.8016	1.82704	0.423478	4.31437	1.60057e-05	0.000192902
Bi_full_DN14569_c0_g5_i1	19.0224	1.82574	0.518249	3.5229	0.000426854	0.00312605
Bi_full_DN25522_c0_g1_i1	8.39132	1.82528	0.759212	2.40418	0.0162087	0.0588903
Bi_full_DN5988_c0_g1_i1	14.9511	1.82488	0.552147	3.30507	0.00094953	0.00610558
Bi_full_DN7356_c0_g5_i1	28.1724	1.8232	0.462531	3.94179	8.0876e-05	0.000773103
Bi_full_DN15983_c0_g6_i1	7.3489	1.82299	0.805825	2.26226	0.0236813	0.0787662
Bi_full_DN3910_c0_g1_i4	607.29	1.8205	0.245453	7.41689	1.19904e-13	1.18095e-11
Bi_full_DN5432_c0_g1_i1	8.58726	1.82044	0.711364	2.55908	0.0104949	0.0420094
Bi_full_DN3745_c0_g1_i17	82.6846	1.81979	0.454269	4.00599	6.17595e-05	0.000611115
Bi_full_DN8462_c0_g1_i4	17.789	1.81873	0.577235	3.15076	0.00162848	0.00946924
Bi_full_DN87_c0_g2_i3	1113.74	1.81802	0.231825	7.84219	4.42765e-15	5.69334e-13
Bi_full_DN8919_c2_g1_i1	6.38283	1.81781	0.833759	2.18026	0.0292384	0.0926633
Bi_full_DN932_c1_g1_i1	9.6192	1.81722	0.690036	2.63352	0.00845053	0.0355034
Bi_full_DN2585_c0_g1_i11	409.513	1.81697	0.259086	7.01299	2.33284e-12	1.71411e-10
Bi_full_DN26036_c0_g1_i1	7.5039	1.81674	0.805115	2.2565	0.0240391	0.0796715
Bi_full_DN7391_c0_g2_i3	13.4944	1.81605	0.632531	2.87108	0.00409069	0.0199385
Bi_full_DN13215_c0_g1_i1	14.7887	1.81486	0.572812	3.16833	0.00153316	0.00901485
Bi_full_DN12534_c1_g1_i1	10.5311	1.8122	0.697273	2.59899	0.00934995	0.0383642
Bi_full_DN5836_c0_g5_i1	9.49124	1.81148	0.705655	2.56708	0.0102558	0.041263
Bi_full_DN13804_c0_g1_i3	9.52751	1.8108	0.697107	2.59759	0.00938801	0.0384738
Bi_full_DN5570_c0_g1_i1	7.37127	1.80981	0.794996	2.2765	0.0228158	0.0765186
Bi_full_DN227_c1_g1_i1	21.0782	1.80979	0.47699	3.7942	0.00014812	0.00129126
Bi_full_DN1659_c0_g2_i2	10.5986	1.80972	0.654572	2.76474	0.00569677	0.0260605
Bi_full_DN7466_c0_g1_i9	152.309	1.80948	0.677638	2.67027	0.00757892	0.0326386
Bi_full_DN10990_c0_g1_i1	13.3988	1.80915	0.661257	2.73593	0.00622046	0.0279465
Bi_full_DN3293_c0_g1_i5	48.5192	1.80808	0.345488	5.23342	1.66405e-07	3.65389e-06
Bi_full_DN6900_c0_g1_i5	7.39097	1.8063	0.765989	2.35813	0.0183671	0.064876
Bi_full_DN361_c0_g1_i4	628.468	1.80603	0.311183	5.80375	6.48465e-09	2.11394e-07
Bi_full_DN24064_c0_g1_i1	6.36216	1.80496	0.829034	2.17719	0.0294664	0.0932524
Bi_full_DN3598_c0_g1_i1	12.7375	1.80485	0.597493	3.0207	0.0025219	0.0134918
Bi_full_DN541_c1_g1_i1	16.6874	1.8045	0.63785	2.82904	0.00466877	0.0221766
Bi_full_DN7311_c0_g4_i1	19.0176	1.80439	0.505952	3.56634	0.000362006	0.00272642
Bi_full_DN6702_c0_g3_i1	38.7919	1.8039	0.369767	4.87847	1.06912e-06	1.85168e-05
Bi_full_DN4844_c0_g1_i1	9.31388	1.80381	0.719392	2.5074	0.0121622	0.0471215
Bi_full_DN7879_c0_g1_i1	9.50683	1.80298	0.679546	2.65321	0.00797296	0.0339255
Bi_full_DN12396_c0_g1_i3	39.0993	1.80251	0.550921	3.27182	0.00106858	0.00671174
Bi_full_DN2837_c0_g1_i5	41.1189	1.79804	0.451709	3.98054	6.87598e-05	0.000669711
Bi_full_DN19604_c0_g1_i1	15.7191	1.79409	0.583785	3.0732	0.00211776	0.0117111
Bi_full_DN1660_c0_g1_i1	116.02	1.79313	0.351973	5.09451	3.49653e-07	6.97936e-06
Bi_full_DN9501_c0_g1_i1	9.56449	1.79244	0.794553	2.2559	0.0240766	0.0797697
Bi_full_DN13965_c0_g1_i6	41.6284	1.79206	0.386116	4.64125	3.46307e-06	5.14559e-05
Bi_full_DN9006_c0_g5_i1	8.40522	1.79136	0.758923	2.3604	0.0182554	0.0645982
Bi_full_DN2710_c0_g3_i1	9.38924	1.79045	0.678232	2.63987	0.00829374	0.0350064
Bi_full_DN3681_c0_g1_i2	242.179	1.78998	0.319965	5.5943	2.2152e-08	6.21134e-07
Bi_full_DN2585_c0_g1_i1	410.419	1.78993	0.27085	6.60855	3.88093e-11	2.14801e-09
Bi_full_DN14679_c0_g2_i1	8.29612	1.78973	0.733913	2.43861	0.0147439	0.0546963
Bi_full_DN9972_c0_g2_i1	13.4135	1.7886	0.645808	2.76955	0.00561332	0.0257598
Bi_full_DN8931_c0_g3_i1	13.5266	1.78852	0.576055	3.10478	0.00190424	0.0107439
Bi_full_DN1039_c0_g1_i8	11.3383	1.78699	0.635077	2.81381	0.00489586	0.0230574
Bi_full_DN1217_c0_g1_i1	8.26805	1.78395	0.737253	2.41972	0.0155324	0.0569042
Bi_full_DN147_c0_g1_i2	8.33012	1.78362	0.72146	2.47224	0.0134271	0.0509582
Bi_full_DN8465_c0_g1_i1	13.6078	1.78204	0.567445	3.14047	0.00168678	0.00974594
Bi_full_DN3532_c1_g1_i4	198.923	1.78166	0.335976	5.30293	1.13959e-07	2.62332e-06
Bi_full_DN3144_c0_g2_i1	15.48	1.77752	0.55683	3.19221	0.00141188	0.00844635
Bi_full_DN11145_c0_g1_i1	6.19952	1.77593	0.829346	2.14136	0.0322451	0.0998942
Bi_full_DN23044_c0_g1_i1	11.385	1.77551	0.627163	2.83102	0.00464005	0.0220753
Bi_full_DN14719_c0_g1_i1	17.5264	1.77548	0.518878	3.42177	0.000622146	0.00427873
Bi_full_DN4695_c0_g2_i1	13.7435	1.77514	0.596223	2.97731	0.00290787	0.01514
Bi_full_DN21858_c0_g6_i2	18.6289	1.77384	0.492992	3.5981	0.000320546	0.00247381
Bi_full_DN1418_c0_g1_i2	67.8712	1.77304	0.29372	6.03651	1.57481e-09	6.01569e-08
Bi_full_DN10957_c0_g1_i1	35.3391	1.77223	0.452777	3.91413	9.07312e-05	0.000849427
Bi_full_DN13528_c0_g5_i1	7.09104	1.77103	0.816845	2.16813	0.0301487	0.0948092
Bi_full_DN17322_c0_g3_i2	12.1646	1.76712	0.750729	2.35387	0.0185793	0.0654708
Bi_full_DN6608_c0_g1_i1	170.972	1.76674	0.395398	4.46826	7.88586e-06	0.00010509
Bi_full_DN13156_c0_g1_i1	7.20611	1.76674	0.769965	2.29457	0.021758	0.0737676
Bi_full_DN4604_c0_g1_i3	63.1725	1.76653	0.331228	5.33329	9.64494e-08	2.28428e-06
Bi_full_DN12467_c0_g2_i1	19.7912	1.76548	0.673775	2.62028	0.00878566	0.0365422
Bi_full_DN14618_c0_g3_i1	20.4154	1.76546	0.498267	3.5432	0.000395304	0.00293509
Bi_full_DN15995_c0_g1_i1	15.4807	1.76524	0.632183	2.79229	0.00523371	0.0243217
Bi_full_DN8722_c0_g2_i1	7.1894	1.76523	0.794593	2.22156	0.0263133	0.0854185
Bi_full_DN1082_c0_g1_i5	14.4009	1.76439	0.55833	3.16011	0.00157708	0.00923682
Bi_full_DN6424_c0_g2_i1	9.14061	1.76427	0.704361	2.50478	0.0122527	0.0473948
Bi_full_DN4491_c1_g1_i2	26.6008	1.76351	0.492971	3.57731	0.000347152	0.00263521
Bi_full_DN1101_c0_g6_i1	20.8565	1.75992	0.504214	3.49043	0.000482244	0.00346052	LON peptidase N-terminal domain and RING finger protein 3	P:GO:0007155; C:GO:0009289	P:cell adhesion; C:pilus	0	0	CYTOPLASMIC_DOMAIN (PHOBIUS); NON_CYTOPLASMIC_DOMAIN (PHOBIUS); TRANSMEMBRANE (PHOBIUS); TMhelix (TMHMM)	no GO terms	no GO terms
Bi_full_DN776_c0_g1_i11	59.9737	1.75679	0.334385	5.2538	1.48993e-07	3.3246e-06
Bi_full_DN6753_c0_g2_i1	9.28642	1.75664	0.700592	2.50736	0.0121636	0.0471218
Bi_full_DN5663_c0_g1_i1	7.27523	1.75605	0.7897	2.22369	0.0261691	0.0850532
Bi_full_DN1468_c0_g1_i1	3016.69	1.75466	0.24716	7.0993	1.25392e-12	9.76297e-11
Bi_full_DN11263_c0_g2_i1	7.1962	1.75255	0.781551	2.2424	0.0249353	0.0819672
Bi_full_DN10654_c1_g3_i1	17.4584	1.75224	0.523135	3.34951	0.000809549	0.00534313
Bi_full_DN9087_c0_g5_i1	12.2494	1.75089	0.603627	2.90062	0.00372424	0.0184635
Bi_full_DN305_c0_g1_i1	56.699	1.74839	0.341434	5.12071	3.0438e-07	6.1749e-06
Bi_full_DN28527_c0_g1_i1	8.11548	1.74734	0.764319	2.28613	0.0222465	0.0750442
Bi_full_DN11277_c0_g2_i2	61.3175	1.74452	0.398957	4.3727	1.22718e-05	0.000153194
Bi_full_DN8449_c0_g4_i1	8.98759	1.74211	0.744892	2.33874	0.0193487	0.0675745
Bi_full_DN3566_c0_g2_i2	15.3628	1.74056	0.601537	2.89353	0.00380944	0.0187889
Bi_full_DN9372_c1_g4_i2	7.19433	1.74033	0.784343	2.21884	0.0264975	0.0858841
Bi_full_DN11791_c0_g1_i3	22.2372	1.73976	0.537786	3.23505	0.00121621	0.00745868
Bi_full_DN14287_c0_g2_i5	16.4594	1.73545	0.526202	3.29807	0.000973525	0.0062245
Bi_full_DN1042_c0_g1_i1	17.0621	1.73331	0.552254	3.13861	0.00169754	0.0097903
Bi_full_DN483_c0_g1_i4	35.486	1.73267	0.490781	3.53044	0.000414867	0.00305231
Bi_full_DN4561_c0_g1_i9	7.08382	1.73253	0.774754	2.23623	0.0253366	0.082978
Bi_full_DN10577_c0_g2_i1	19.2922	1.73213	0.491927	3.5211	0.000429755	0.00314458
Bi_full_DN15292_c0_g1_i1	8.04534	1.73181	0.759216	2.28105	0.0225456	0.0758156
Bi_full_DN27356_c0_g1_i1	12.9653	1.73148	0.615905	2.81127	0.00493459	0.0232055
Bi_full_DN4284_c0_g1_i3	104.111	1.7299	0.329433	5.25114	1.51159e-07	3.36703e-06
Bi_full_DN7152_c0_g2_i1	7.11362	1.72983	0.807834	2.14132	0.0322478	0.0998942
Bi_full_DN4284_c0_g1_i7	135.143	1.72957	0.275474	6.27851	3.41827e-10	1.5083e-08
Bi_full_DN7234_c0_g1_i1	30.4906	1.72933	0.421712	4.10073	4.11841e-05	0.000433105
Bi_full_DN2042_c0_g2_i1	9.08198	1.72904	0.691815	2.49927	0.0124448	0.0479523
Bi_full_DN12485_c0_g1_i4	37.5271	1.72826	0.419566	4.11917	3.80248e-05	0.000404898
Bi_full_DN3252_c0_g1_i2	20.2944	1.72771	0.530096	3.25923	0.00111714	0.0069637
Bi_full_DN2865_c0_g1_i4	9.18384	1.72717	0.705675	2.44754	0.0143834	0.0536872
Bi_full_DN806_c0_g1_i2	7.92238	1.72636	0.793328	2.1761	0.0295477	0.0934167
Bi_full_DN8714_c0_g1_i1	8.92625	1.72578	0.718515	2.40187	0.0163117	0.0592054
Bi_full_DN3920_c0_g1_i4	48.4534	1.72472	0.42119	4.09486	4.22418e-05	0.000442219
Bi_full_DN5109_c0_g1_i4	15.0206	1.72427	0.632715	2.72519	0.00642646	0.028617
Bi_full_DN4913_c0_g1_i3	119.813	1.72334	0.282127	6.1084	1.00636e-09	4.00136e-08
Bi_full_DN1148_c0_g3_i1	15.0963	1.7209	0.538928	3.1932	0.00140708	0.00842229
Bi_full_DN14780_c0_g1_i1	9.0753	1.71993	0.705996	2.43618	0.0148434	0.0549773
Bi_full_DN1816_c0_g1_i4	7.05083	1.71931	0.769745	2.23361	0.0255086	0.0834285
Bi_full_DN14844_c0_g1_i1	7.21151	1.71846	0.800252	2.1474	0.0317613	0.0987913
Bi_full_DN14651_c0_g1_i1	222.56	1.71797	0.708796	2.42379	0.0153595	0.0564046
Bi_full_DN7468_c0_g1_i3	64.1386	1.7161	0.336868	5.09427	3.50089e-07	6.98531e-06
Bi_full_DN7239_c0_g1_i1	25.9518	1.71607	0.497622	3.44855	0.000563605	0.00394214
Bi_full_DN8284_c0_g1_i9	7.96532	1.7157	0.768834	2.23156	0.0256442	0.0837429
Bi_full_DN4048_c0_g2_i1	13.2365	1.71532	0.596419	2.87603	0.00402713	0.0196871
Bi_full_DN2476_c0_g1_i4	313.518	1.71451	0.342891	5.00017	5.72809e-07	1.07312e-05
Bi_full_DN8150_c0_g3_i1	8.93617	1.71409	0.711517	2.40907	0.0159934	0.0582494
Bi_full_DN16516_c0_g2_i2	8.10049	1.71389	0.728937	2.35122	0.0187122	0.065812
Bi_full_DN5398_c0_g1_i6	10.013	1.7133	0.679806	2.52028	0.0117262	0.045794
Bi_full_DN13449_c0_g2_i2	27.0832	1.71269	0.463554	3.6947	0.000220148	0.0018085
Bi_full_DN2585_c0_g1_i4	380.345	1.71232	0.255216	6.70932	1.95533e-11	1.17968e-09
Bi_full_DN3375_c0_g1_i27	15.0918	1.71193	0.554359	3.08812	0.00201428	0.0112439
Bi_full_DN3252_c0_g1_i3	47.7212	1.71184	0.404515	4.23184	2.31788e-05	0.000265526
Bi_full_DN1308_c0_g1_i14	12.9719	1.71167	0.610269	2.80478	0.00503511	0.0235672
Bi_full_DN2003_c0_g2_i19	24.9313	1.71096	0.458879	3.72857	0.000192568	0.00161382
Bi_full_DN7595_c0_g3_i1	10.7762	1.71043	0.692618	2.46951	0.0135297	0.0512181
Bi_full_DN5888_c0_g7_i1	31.9523	1.70957	0.416978	4.09991	4.1331e-05	0.000434291
Bi_full_DN12721_c0_g1_i1	11.9237	1.70949	0.610219	2.80144	0.00508753	0.0237602
Bi_full_DN7742_c1_g2_i5	18.7961	1.70922	0.53754	3.17972	0.00147418	0.00873133
Bi_full_DN8470_c0_g1_i2	9.94813	1.70801	0.663649	2.57367	0.0100627	0.0406404
Bi_full_DN4337_c0_g1_i2	7.90808	1.70785	0.74107	2.30458	0.0211903	0.072407
Bi_full_DN13449_c0_g2_i3	37.4544	1.70522	0.48383	3.52443	0.000424403	0.00310988
Bi_full_DN13771_c0_g1_i8	8.86223	1.70502	0.737211	2.3128	0.0207337	0.0712228
Bi_full_DN14447_c1_g1_i1	61.9359	1.705	0.347478	4.90678	9.25858e-07	1.63099e-05
Bi_full_DN4952_c0_g1_i5	29.9346	1.70497	0.439133	3.88258	0.000103354	0.000949272
Bi_full_DN20593_c0_g2_i1	33.479	1.70303	0.406815	4.18626	2.83594e-05	0.00031509
Bi_full_DN8512_c0_g1_i1	12.9054	1.70295	0.594943	2.86237	0.00420483	0.0203914
Bi_full_DN1349_c0_g2_i1	73.9825	1.7021	0.358328	4.75013	2.03288e-06	3.24903e-05
Bi_full_DN5527_c0_g1_i3	190.659	1.70125	0.336557	5.05486	4.30702e-07	8.37075e-06
Bi_full_DN17530_c0_g1_i1	7.98187	1.7012	0.750596	2.26647	0.0234228	0.0781015
Bi_full_DN20818_c0_g4_i1	7.01853	1.70097	0.778596	2.18467	0.0289133	0.091873
Bi_full_DN1141_c0_g2_i1	84.2144	1.70053	0.332286	5.11767	3.09333e-07	6.25545e-06
Bi_full_DN5180_c1_g1_i3	13.9461	1.70051	0.560686	3.0329	0.00242212	0.0130651
Bi_full_DN1411_c1_g2_i1	120.919	1.7	0.672401	2.52825	0.0114632	0.0449871
Bi_full_DN300_c0_g1_i7	363.726	1.69942	0.265987	6.38912	1.66844e-10	7.87368e-09
Bi_full_DN87_c0_g2_i2	1017.96	1.69909	0.234743	7.23807	4.55117e-13	3.86887e-11
Bi_full_DN5587_c0_g1_i4	9.68375	1.69817	0.73401	2.31355	0.0206924	0.071116
Bi_full_DN6355_c0_g1_i1	9.1147	1.69802	0.725459	2.34062	0.0192517	0.0673373
Bi_full_DN3303_c0_g2_i10	29.7052	1.69757	0.489483	3.46809	0.000524165	0.00371527
Bi_full_DN1689_c0_g1_i15	14.1003	1.69744	0.734939	2.30963	0.0209085	0.071675
Bi_full_DN13140_c0_g4_i1	7.98019	1.69534	0.728861	2.32602	0.0200176	0.0694011
Bi_full_DN12258_c0_g2_i1	12.0341	1.69475	0.598446	2.83191	0.00462703	0.0220257
Bi_full_DN11605_c0_g6_i1	13.9783	1.69456	0.56087	3.0213	0.00251692	0.0134708
Bi_full_DN1684_c0_g1_i18	16.0426	1.6943	0.540338	3.13564	0.00171482	0.00986656
Bi_full_DN6730_c0_g1_i1	20.6579	1.69398	0.48995	3.45746	0.000545295	0.00383779
Bi_full_DN3207_c0_g4_i1	9.84442	1.69317	0.67327	2.51484	0.0119087	0.0463841
Bi_full_DN14554_c0_g2_i1	23.0573	1.6931	0.459216	3.68693	0.000226972	0.00185691
Bi_full_DN1475_c0_g2_i1	12.7688	1.69285	0.641847	2.63746	0.00835296	0.0351689
Bi_full_DN4952_c0_g1_i1	35.6906	1.69277	0.401195	4.21933	2.45033e-05	0.000277992
Bi_full_DN1090_c0_g1_i11	45.8689	1.69174	0.363474	4.65435	3.24998e-06	4.8616e-05
Bi_full_DN2257_c0_g1_i1	7.90908	1.69167	0.773525	2.18697	0.0287451	0.0914755
Bi_full_DN4709_c0_g1_i4	13.5881	1.69034	0.611821	2.76281	0.00573063	0.0261778
Bi_full_DN8114_c0_g1_i1	10.8973	1.68933	0.709418	2.38128	0.0172524	0.0618656
Bi_full_DN7910_c0_g1_i1	20.7357	1.6881	0.477428	3.53582	0.000406508	0.00300339
Bi_full_DN3252_c2_g3_i1	30.2733	1.68683	0.427561	3.94524	7.97199e-05	0.00076289
Bi_full_DN7336_c0_g1_i9	8.83643	1.68657	0.70676	2.38635	0.0170167	0.0612408
Bi_full_DN1138_c0_g1_i10	14.7206	1.68521	0.555783	3.03214	0.00242828	0.0130858
Bi_full_DN8027_c0_g2_i1	104.124	1.68448	0.289607	5.81643	6.01195e-09	1.9763e-07
Bi_full_DN6632_c0_g1_i5	232.538	1.68435	0.252176	6.67928	2.40124e-11	1.41351e-09
Bi_full_DN137_c0_g1_i3	445.103	1.68147	0.252426	6.66126	2.71492e-11	1.57095e-09
Bi_full_DN7769_c0_g2_i1	6.90731	1.68132	0.776609	2.16496	0.030391	0.0953956
Bi_full_DN2850_c0_g1_i6	14.8355	1.68121	0.556588	3.02057	0.00252302	0.0134964
Bi_full_DN21539_c1_g1_i1	78.4236	1.68057	0.311784	5.39019	7.0385e-08	1.72142e-06
Bi_full_DN17614_c0_g1_i1	12.1149	1.67999	0.660936	2.54183	0.0110273	0.0436939
Bi_full_DN3364_c0_g1_i3	17.4579	1.67986	0.566737	2.9641	0.00303573	0.0156727	protein STAY-GREEN 1, chloroplastic	0	0	0	0	IPR024438 (PFAM); PTHR31750 (PANTHER); PTHR31750:SF4 (PANTHER)	no GO terms	no GO terms
Bi_full_DN2891_c0_g6_i1	9.78633	1.67828	0.674064	2.4898	0.0127816	0.0489916
Bi_full_DN5787_c0_g1_i2	23.2572	1.67785	0.513153	3.26969	0.00107666	0.00675249
Bi_full_DN1421_c1_g1_i4	59.0271	1.67757	0.311327	5.38844	7.10713e-08	1.73654e-06
Bi_full_DN2282_c0_g2_i7	35.1143	1.67442	0.393327	4.25707	2.07119e-05	0.000241449
Bi_full_DN854_c0_g1_i16	31.5596	1.67414	0.442012	3.78754	0.000152145	0.00132146
Bi_full_DN3113_c0_g1_i2	17.5728	1.67392	0.523329	3.1986	0.00138095	0.00829321
Bi_full_DN14843_c0_g1_i1	24.4313	1.67375	0.454005	3.68664	0.000227233	0.00185845
Bi_full_DN1835_c1_g2_i1	18.6132	1.67228	0.491505	3.40236	0.000668064	0.00454298
Bi_full_DN4264_c0_g2_i2	72.3821	1.67224	0.320753	5.21347	1.85337e-07	4.01419e-06
Bi_full_DN1695_c0_g1_i1	109.014	1.67171	0.286172	5.84163	5.16931e-09	1.72717e-07
Bi_full_DN8994_c0_g3_i1	17.5358	1.67158	0.564341	2.96201	0.00305639	0.0157577
Bi_full_DN5129_c0_g1_i2	14.4273	1.67132	0.608901	2.74481	0.0060546	0.0273558
Bi_full_DN13014_c0_g1_i4	119.543	1.66883	0.307777	5.42221	5.88674e-08	1.46866e-06
Bi_full_DN10794_c0_g3_i1	11.8269	1.6687	0.622614	2.68015	0.00735882	0.0319315
Bi_full_DN9661_c0_g1_i1	42.6305	1.66852	0.384257	4.3422	1.41061e-05	0.000172788
Bi_full_DN5473_c0_g1_i2	41.9926	1.66711	0.403002	4.13673	3.52294e-05	0.000379095
Bi_full_DN13327_c0_g1_i8	10.9081	1.66676	0.650926	2.5606	0.0104491	0.0418622
Bi_full_DN2282_c0_g2_i19	31.957	1.66554	0.403331	4.12947	3.63598e-05	0.000389596
Bi_full_DN535_c0_g1_i9	58.402	1.66468	0.311916	5.33694	9.45262e-08	2.245e-06
Bi_full_DN2781_c0_g1_i1	51.6292	1.66462	0.392464	4.24144	2.22086e-05	0.000255678
Bi_full_DN14429_c0_g3_i4	12.6786	1.66385	0.613116	2.71377	0.00665232	0.0293965
Bi_full_DN2579_c0_g2_i2	83.8063	1.66305	0.289653	5.74151	9.38337e-09	2.92055e-07
Bi_full_DN6908_c0_g1_i1	37.9794	1.66212	0.391269	4.24803	2.15656e-05	0.000249856
Bi_full_DN1962_c0_g1_i5	8.71672	1.66168	0.719865	2.30832	0.0209812	0.0718419
Bi_full_DN7999_c1_g3_i1	11.7849	1.66079	0.612728	2.71049	0.00671849	0.0296169
Bi_full_DN13449_c0_g2_i6	39.7252	1.66037	0.443779	3.74144	0.000182972	0.00154382
Bi_full_DN6535_c0_g2_i1	8.6751	1.65882	0.733751	2.26073	0.0237757	0.0789989
Bi_full_DN2282_c0_g2_i15	38.5577	1.65837	0.420987	3.93924	8.17393e-05	0.000779139
Bi_full_DN3951_c0_g1_i3	1121.21	1.65766	0.281418	5.89037	3.85323e-09	1.32751e-07
Bi_full_DN5091_c0_g1_i1	49.3301	1.65751	0.340362	4.86985	1.11683e-06	1.92842e-05
Bi_full_DN7974_c0_g1_i1	18.599	1.65622	0.571007	2.90053	0.00372529	0.0184651
Bi_full_DN2357_c0_g3_i2	211.477	1.65542	0.337779	4.90088	9.5407e-07	1.67406e-05
Bi_full_DN2579_c0_g2_i2	8.8169	1.65528	0.691418	2.39403	0.0166643	0.0601636
Bi_full_DN1930_c0_g2_i4	63.8564	1.65331	0.370518	4.46216	8.11392e-06	0.000107594
Bi_full_DN5661_c0_g2_i4	12.6284	1.6524	0.617447	2.67617	0.00744679	0.0321839
Bi_full_DN11306_c0_g2_i1	20.2224	1.65152	0.483082	3.41871	0.00062919	0.00431609
Bi_full_DN21032_c0_g2_i1	23.3368	1.65019	0.46022	3.58565	0.000336245	0.00256811
Bi_full_DN8177_c0_g1_i4	15.406	1.64896	0.657417	2.50824	0.0121335	0.0470411
Bi_full_DN2002_c0_g1_i4	885.371	1.64894	0.557104	2.95983	0.00307805	0.0158574
Bi_full_DN2476_c0_g1_i6	186.659	1.64783	0.362666	4.54365	5.5289e-06	7.73672e-05
Bi_full_DN14429_c0_g2_i3	9.55513	1.6468	0.710511	2.31777	0.0204617	0.0704993
Bi_full_DN6023_c0_g1_i11	8.68854	1.64587	0.691	2.38187	0.0172249	0.06178
Bi_full_DN4822_c0_g1_i2	151.398	1.64477	0.346056	4.7529	2.00521e-06	3.21136e-05
Bi_full_DN10755_c0_g1_i6	18.4252	1.64448	0.511295	3.2163	0.00129856	0.00787645
Bi_full_DN421_c0_g1_i2	48.4677	1.64166	0.420484	3.90422	9.45296e-05	0.000879972
Bi_full_DN18493_c0_g1_i5	11.6809	1.64102	0.629708	2.60601	0.00916043	0.037763
Bi_full_DN9929_c0_g1_i1	14.2871	1.64035	0.61875	2.65108	0.00802358	0.0340836
Bi_full_DN3850_c0_g1_i7	45.8175	1.63698	0.383332	4.27041	1.95112e-05	0.000229554
Bi_full_DN379_c0_g1_i18	8.59476	1.63683	0.702111	2.3313	0.0197378	0.0686209
Bi_full_DN7258_c0_g1_i1	12.6618	1.6368	0.61562	2.65878	0.00784249	0.0335213
Bi_full_DN1042_c0_g1_i2	9.70574	1.6358	0.66498	2.45992	0.0138967	0.0522693
Bi_full_DN26739_c0_g1_i1	11.648	1.6355	0.61971	2.63914	0.00831178	0.0350709
Bi_full_DN6143_c1_g1_i1	7.71384	1.63356	0.735098	2.22223	0.0262678	0.0853034
Bi_full_DN5731_c0_g1_i3	7.84576	1.63323	0.744598	2.19344	0.0282756	0.0903031
Bi_full_DN1535_c0_g1_i10	162.697	1.63319	0.333723	4.89385	9.88813e-07	1.7261e-05
Bi_full_DN88_c3_g1_i2	46.5813	1.63282	0.475245	3.43574	0.000590938	0.00409953
Bi_full_DN8602_c0_g3_i2	27.9234	1.63277	0.465575	3.507	0.000453188	0.00328769
Bi_full_DN3394_c0_g2_i1	18.4835	1.63059	0.502184	3.247	0.00116627	0.00721234
Bi_full_DN854_c0_g1_i7	17.541	1.62936	0.520608	3.12973	0.00174965	0.0100262
Bi_full_DN14373_c0_g1_i4	42.4181	1.62907	0.349053	4.66711	3.05468e-06	4.61967e-05
Bi_full_DN11434_c0_g1_i14	16.3593	1.62814	0.510007	3.19239	0.00141102	0.0084429
Bi_full_DN1468_c0_g1_i18	14.2365	1.62775	0.573763	2.83698	0.00455423	0.0217327
Bi_full_DN11447_c0_g1_i1	7.60462	1.62758	0.747823	2.17642	0.0295237	0.0933642
Bi_full_DN7109_c0_g1_i2	10.6135	1.62622	0.649964	2.50201	0.012349	0.0476805
Bi_full_DN2399_c0_g1_i2	7.68097	1.62607	0.739857	2.19781	0.0279626	0.0895224
Bi_full_DN17482_c0_g1_i1	8.6126	1.6259	0.700061	2.32251	0.0202053	0.0699141
Bi_full_DN4135_c0_g1_i4	23.8662	1.62489	0.493062	3.29551	0.00098243	0.0062712
Bi_full_DN7893_c0_g4_i1	11.6187	1.62276	0.619186	2.6208	0.00877245	0.0365065
Bi_full_DN10087_c0_g2_i2	19.6833	1.62225	0.553619	2.93025	0.00338684	0.0170954
Bi_full_DN5527_c0_g1_i4	170.972	1.62222	0.353784	4.58534	4.53247e-06	6.50811e-05
Bi_full_DN16947_c0_g1_i3	10.6962	1.62111	0.716447	2.26271	0.0236534	0.0787056
Bi_full_DN724_c0_g1_i4	239.772	1.62106	0.381688	4.24709	2.16566e-05	0.000250797
Bi_full_DN8858_c0_g2_i1	11.2865	1.6181	0.63706	2.53995	0.0110868	0.0438887
Bi_full_DN3155_c0_g1_i1	17.93	1.61791	0.508549	3.18142	0.00146553	0.00869249
Bi_full_DN6562_c0_g1_i3	14.3527	1.61763	0.568428	2.8458	0.00443	0.0212687
Bi_full_DN7423_c0_g2_i1	28.528	1.61721	0.415071	3.89622	9.77037e-05	0.000906207
Bi_full_DN3665_c0_g1_i17	38.1913	1.61482	0.372464	4.33551	1.45419e-05	0.000177317
Bi_full_DN13821_c0_g1_i1	8.59477	1.61396	0.694216	2.32487	0.0200791	0.0695833
Bi_full_DN9691_c0_g1_i1	7.58591	1.61374	0.739149	2.18325	0.0290177	0.0921397
Bi_full_DN18194_c0_g2_i3	12.1984	1.61205	0.652038	2.47232	0.013424	0.0509542
Bi_full_DN9842_c0_g1_i2	99.6305	1.61119	0.387615	4.15668	3.22913e-05	0.000352243
Bi_full_DN4957_c0_g1_i3	21.8125	1.61079	0.505707	3.18523	0.0014464	0.0086081
Bi_full_DN9372_c1_g2_i4	14.8077	1.61025	0.634433	2.5381	0.0111457	0.04406
Bi_full_DN26317_c0_g1_i1	8.63472	1.6094	0.727646	2.2118	0.0269807	0.0871073
Bi_full_DN4845_c0_g1_i1	7.54342	1.60873	0.743349	2.16416	0.030452	0.09554
Bi_full_DN6169_c0_g2_i1	14.3017	1.60833	0.576756	2.78857	0.00529409	0.0245403
Bi_full_DN14995_c0_g2_i3	9.51153	1.60782	0.663056	2.42487	0.015314	0.0562699
Bi_full_DN13395_c0_g4_i1	10.4164	1.6071	0.66167	2.42885	0.0151467	0.0558286
Bi_full_DN94_c0_g1_i4	8734.54	1.60673	0.169417	9.4839	2.44957e-21	9.03854e-19
Bi_full_DN22111_c1_g2_i1	20.7602	1.6066	0.479824	3.34831	0.000813059	0.00536004
Bi_full_DN936_c0_g1_i2	18.9267	1.60381	0.482346	3.32502	0.000884132	0.00575113
Bi_full_DN660_c0_g1_i7	247.827	1.60365	0.307723	5.21133	1.87496e-07	4.05233e-06
Bi_full_DN2282_c0_g3_i3	42.1005	1.6017	0.409475	3.91158	9.16944e-05	0.000856765
Bi_full_DN14391_c1_g1_i1	118.524	1.59967	0.35515	4.5042	6.66249e-06	9.12464e-05
Bi_full_DN7652_c0_g4_i1	9.39873	1.59927	0.666833	2.3983	0.0164713	0.0596104
Bi_full_DN5701_c0_g1_i1	13.2944	1.59826	0.566353	2.82202	0.00477227	0.0225651
Bi_full_DN19468_c0_g3_i1	11.4385	1.59776	0.607924	2.62823	0.00858305	0.0358854
Bi_full_DN26294_c0_g1_i1	94.5393	1.59751	0.277411	5.75864	8.47928e-09	2.68884e-07
Bi_full_DN3031_c0_g1_i14	13.4374	1.5966	0.581691	2.74475	0.00605567	0.0273582
Bi_full_DN3658_c0_g1_i6	38.6824	1.5964	0.431324	3.70115	0.000214626	0.00176984
Bi_full_DN4767_c0_g8_i1	8.45932	1.59631	0.69675	2.29108	0.0219586	0.0743028
Bi_full_DN3486_c0_g3_i2	45.1513	1.59511	0.345775	4.61315	3.96621e-06	5.80676e-05
Bi_full_DN13326_c0_g2_i1	21.9029	1.59476	0.452321	3.52573	0.00042232	0.00309685
Bi_full_DN11666_c0_g1_i12	13.0901	1.59431	0.589283	2.70552	0.00681984	0.029973
Bi_full_DN5758_c0_g1_i1	9.53093	1.59388	0.679673	2.34507	0.0190233	0.0667402
Bi_full_DN5180_c1_g1_i4	15.9906	1.59366	0.585497	2.72189	0.00649097	0.0288311
Bi_full_DN17076_c0_g1_i6	10.1884	1.59265	0.661871	2.40628	0.0161159	0.058599
Bi_full_DN4135_c0_g1_i9	16.7026	1.59187	0.573201	2.77715	0.00548372	0.0252766
Bi_full_DN8496_c0_g1_i1	10.2992	1.59006	0.64581	2.46212	0.0138118	0.0520535
Bi_full_DN6831_c0_g3_i1	11.1414	1.58979	0.627059	2.53532	0.0112346	0.0443056
Bi_full_DN11129_c0_g3_i2	19.5169	1.58911	0.508097	3.12756	0.00176261	0.0100822
Bi_full_DN7289_c0_g2_i1	10.1001	1.58855	0.741911	2.14116	0.0322608	0.0999222
Bi_full_DN581_c0_g3_i1	55.4167	1.58781	0.423035	3.75337	0.00017447	0.00148562
Bi_full_DN5329_c0_g1_i3	53.0208	1.58761	0.459679	3.45373	0.000552884	0.00388315
Bi_full_DN13067_c0_g1_i2	13.9804	1.5868	0.562148	2.82275	0.00476141	0.0225263
Bi_full_DN7612_c0_g1_i1	55.9004	1.58657	0.338385	4.68864	2.75028e-06	4.21285e-05
Bi_full_DN7851_c0_g1_i4	14.229	1.58601	0.596998	2.65664	0.00789234	0.0336666
Bi_full_DN4861_c0_g1_i1	10.3318	1.58385	0.639808	2.47551	0.0133047	0.0506108
Bi_full_DN4346_c0_g1_i5	38.3416	1.58318	0.383434	4.12894	3.64432e-05	0.000390261
Bi_full_DN5562_c2_g2_i1	20.5945	1.58198	0.504795	3.13391	0.00172496	0.00991032
Bi_full_DN6550_c0_g3_i2	11.9397	1.58166	0.636758	2.48392	0.0129945	0.0496458
Bi_full_DN1993_c0_g1_i7	8.40705	1.58049	0.694054	2.27719	0.022775	0.0764118
Bi_full_DN12076_c0_g5_i1	19.474	1.5784	0.482184	3.27344	0.00106246	0.00667828
Bi_full_DN12274_c0_g2_i1	15.0734	1.57836	0.544963	2.89627	0.00377633	0.0186599
Bi_full_DN10817_c0_g1_i2	13.8671	1.57759	0.571471	2.76058	0.00576979	0.0263118
Bi_full_DN18574_c0_g3_i1	52.842	1.57739	0.443958	3.55302	0.000380839	0.00284428
Bi_full_DN854_c0_g1_i5	51.1593	1.57651	0.369363	4.26819	1.97062e-05	0.000231528
Bi_full_DN6324_c0_g1_i4	31.4179	1.57631	0.421663	3.73832	0.000185256	0.00155947
Bi_full_DN1525_c1_g1_i3	29.9337	1.57603	0.452549	3.48257	0.000496617	0.00354567
Bi_full_DN27530_c0_g1_i1	12.1051	1.57313	0.590043	2.66613	0.0076729	0.0329569
Bi_full_DN2874_c0_g1_i9	68.9323	1.5725	0.332657	4.7271	2.27747e-06	3.57157e-05
Bi_full_DN2632_c0_g1_i1	59.686	1.57249	0.3867	4.06644	4.77376e-05	0.000490773
Bi_full_DN5383_c1_g3_i1	14.7787	1.57228	0.572409	2.74678	0.00601836	0.0272259
Bi_full_DN3495_c0_g1_i7	123.519	1.57196	0.327538	4.7993	1.59218e-06	2.62629e-05
Bi_full_DN2773_c0_g1_i1	64.6781	1.57185	0.399508	3.93446	8.33823e-05	0.000792576
Bi_full_DN854_c0_g1_i1	15.9775	1.57098	0.523835	2.999	0.00270871	0.0142808
Bi_full_DN21737_c0_g1_i2	13.7829	1.5707	0.567512	2.7677	0.00564538	0.0258742
Bi_full_DN2337_c0_g2_i1	20.3131	1.56778	0.477	3.28674	0.00101354	0.00643171
Bi_full_DN5146_c0_g1_i2	172.416	1.5677	0.360549	4.3481	1.37324e-05	0.000169065
Bi_full_DN1418_c0_g1_i1	62.1004	1.56752	0.296739	5.28249	1.27438e-07	2.89435e-06
Bi_full_DN15065_c0_g1_i1	9.42991	1.56611	0.67687	2.31375	0.0206813	0.0710875
Bi_full_DN13312_c0_g1_i1	8.36256	1.56492	0.701719	2.23012	0.0257398	0.0839554
Bi_full_DN2630_c0_g1_i9	254.288	1.56437	0.285416	5.48102	4.22888e-08	1.09977e-06
Bi_full_DN16511_c0_g4_i1	8.24142	1.56337	0.72536	2.15531	0.031138	0.0972668
Bi_full_DN9522_c0_g3_i1	8.48529	1.56187	0.72031	2.16834	0.0301331	0.0947731
Bi_full_DN776_c0_g1_i5	56.3584	1.56021	0.354388	4.40255	1.06988e-05	0.000136257
Bi_full_DN3992_c0_g2_i1	51.8659	1.55922	0.346263	4.503	6.70016e-06	9.16144e-05
Bi_full_DN1303_c0_g1_i8	40.7837	1.55795	0.368532	4.22745	2.36359e-05	0.000270049
Bi_full_DN14947_c0_g2_i2	10.1682	1.5546	0.654049	2.37689	0.0174593	0.0624319
Bi_full_DN6214_c0_g1_i1	11.928	1.55457	0.617725	2.5166	0.0118493	0.0462095
Bi_full_DN1962_c0_g1_i3	26.5884	1.55363	0.474022	3.27755	0.00104712	0.00660059
Bi_full_DN4669_c0_g2_i2	22.9817	1.55151	0.475617	3.26211	0.00110587	0.00690422
Bi_full_DN3665_c0_g1_i4	31.8633	1.54883	0.420801	3.68068	0.000232616	0.00189396
Bi_full_DN1568_c0_g3_i1	35.7962	1.54755	0.374658	4.13058	3.61856e-05	0.000387991
Bi_full_DN1135_c0_g1_i7	38.5113	1.54484	0.484368	3.1894	0.00142566	0.00851451
Bi_full_DN9652_c0_g2_i1	9.03196	1.54359	0.716461	2.15446	0.0312041	0.0974135
Bi_full_DN7742_c1_g2_i2	11.8533	1.54335	0.638822	2.41592	0.0156954	0.0573857
Bi_full_DN2209_c0_g2_i1	15.5668	1.54292	0.639008	2.41456	0.0157542	0.0575359
Bi_full_DN4097_c0_g2_i5	48.9848	1.54243	0.371579	4.15102	3.30993e-05	0.000359364
Bi_full_DN4868_c0_g1_i1	49.1234	1.54169	0.355108	4.34145	1.41544e-05	0.000173214
Bi_full_DN4669_c0_g2_i3	19.4248	1.54018	0.504096	3.05533	0.0022481	0.0123103
Bi_full_DN16059_c0_g1_i2	47.5115	1.54005	0.338872	4.54464	5.50303e-06	7.71091e-05
Bi_full_DN5690_c0_g4_i1	10.9122	1.54003	0.634927	2.42552	0.0152865	0.0561856
Bi_full_DN6324_c0_g1_i7	30.8029	1.53695	0.449975	3.41564	0.00063632	0.00435796
Bi_full_DN87_c0_g2_i4	44.9239	1.53685	0.417098	3.68464	0.000229029	0.00186983
Bi_full_DN12860_c0_g4_i1	10.9849	1.53579	0.611767	2.51042	0.0120587	0.046819
Bi_full_DN5329_c0_g1_i1	96.1143	1.53574	0.419286	3.66275	0.000249524	0.00200692
Bi_full_DN7627_c0_g1_i3	17.2184	1.5353	0.519563	2.95499	0.00312683	0.0160599
Bi_full_DN2136_c0_g2_i1	11.9357	1.53501	0.606601	2.53051	0.0113897	0.0447642
Bi_full_DN3371_c2_g1_i1	14.5469	1.53381	0.54343	2.82246	0.00476573	0.0225405
Bi_full_DN12668_c0_g1_i3	20.9008	1.53345	0.489551	3.13237	0.00173402	0.00995111
Bi_full_DN3504_c0_g2_i1	11.9187	1.53235	0.604037	2.53686	0.0111853	0.0441744
Bi_full_DN11242_c0_g1_i1	8.2811	1.53221	0.70547	2.1719	0.0298629	0.0941398
Bi_full_DN3658_c0_g1_i13	32.8675	1.53158	0.486461	3.14842	0.00164156	0.00953223
Bi_full_DN3431_c0_g3_i1	12.7801	1.53102	0.575283	2.66133	0.00778323	0.0333268
Bi_full_DN9271_c0_g1_i4	32.0014	1.53015	0.388806	3.93552	8.30183e-05	0.000789761
Bi_full_DN9987_c0_g2_i1	10.1532	1.53007	0.642007	2.38326	0.01716	0.0615952
Bi_full_DN4759_c0_g2_i3	26.0391	1.52994	0.491787	3.11098	0.0018647	0.0105555
Bi_full_DN17381_c0_g2_i1	10.7235	1.5291	0.666914	2.2928	0.0218593	0.0740423
Bi_full_DN5510_c0_g1_i5	25.4543	1.52736	0.425326	3.59103	0.000329376	0.0025274
Bi_full_DN5934_c0_g2_i2	126.467	1.52624	0.334985	4.55614	5.21029e-06	7.34315e-05
Bi_full_DN8968_c0_g1_i1	27.5001	1.52611	0.575676	2.65099	0.00802561	0.0340894
Bi_full_DN653_c0_g1_i22	16.5199	1.52538	0.523609	2.91321	0.00357732	0.0178866
Bi_full_DN3361_c0_g1_i3	47.341	1.52424	0.352136	4.32855	1.50093e-05	0.00018236
Bi_full_DN4015_c0_g4_i1	11.059	1.52405	0.627468	2.4289	0.0151448	0.0558256
Bi_full_DN13965_c0_g1_i17	15.7247	1.52398	0.547037	2.78588	0.0053383	0.0247227
Bi_full_DN1165_c0_g1_i4	19.5503	1.52384	0.578549	2.6339	0.00844113	0.0354697
Bi_full_DN5324_c0_g1_i14	42.375	1.52346	0.410563	3.71067	0.00020671	0.00171232
Bi_full_DN7331_c0_g1_i1	63.5851	1.52327	0.351309	4.336	1.45098e-05	0.00017701
Bi_full_DN12721_c0_g2_i4	16.4385	1.52327	0.521341	2.92183	0.00347982	0.0174867
Bi_full_DN16641_c0_g2_i1	28.208	1.52293	0.434758	3.50293	0.000460168	0.00333169
Bi_full_DN9498_c0_g1_i4	13.7376	1.52251	0.549875	2.76883	0.00562575	0.0258052
Bi_full_DN854_c0_g1_i8	49.8096	1.522	0.358194	4.24909	2.14639e-05	0.000248965
Bi_full_DN6108_c0_g3_i1	15.4369	1.52153	0.519304	2.92994	0.00339031	0.0171112
Bi_full_DN467_c0_g1_i1	23.5111	1.52087	0.530004	2.86954	0.00411065	0.0200166
Bi_full_DN6554_c0_g1_i7	92.0006	1.52029	0.328037	4.63451	3.57778e-06	5.29903e-05
Bi_full_DN10812_c0_g1_i12	23.444	1.52008	0.437141	3.47732	0.00050645	0.00360778
Bi_full_DN7839_c0_g1_i2	11.8505	1.51935	0.590196	2.57432	0.0100438	0.0405943
Bi_full_DN1428_c0_g1_i8	98.6844	1.51888	0.253988	5.98013	2.22955e-09	8.21482e-08
Bi_full_DN14990_c0_g1_i1	8.96678	1.51841	0.681134	2.22924	0.0257982	0.0841108
Bi_full_DN8633_c0_g1_i6	16.4544	1.51775	0.528302	2.87288	0.00406753	0.019839
Bi_full_DN14095_c0_g1_i1	81.6999	1.51716	0.290805	5.21712	1.81727e-07	3.94439e-06
Bi_full_DN854_c0_g1_i15	55.5724	1.51637	0.309576	4.8982	9.6719e-07	1.69358e-05
Bi_full_DN3437_c0_g1_i4	58.7669	1.51375	0.378345	4.00098	6.30803e-05	0.000622249
Bi_full_DN6108_c0_g1_i1	23.1235	1.51355	0.496232	3.05008	0.0022878	0.0124714	probable calcium-binding protein CML20 isoform X1	F:GO:0005509	F:calcium ion binding	0	0	IPR003299 (PRINTS); IPR002048 (SMART); IPR002048 (PFAM); G3DSA:1.10.238.10 (GENE3D); G3DSA:1.10.238.10 (GENE3D); mobidb-lite (MOBIDB_LITE); mobidb-lite (MOBIDB_LITE); PTHR23050 (PANTHER); PTHR23050:SF167 (PANTHER); IPR018247 (PROSITE_PATTERNS); IPR018247 (PROSITE_PATTERNS); IPR018247 (PROSITE_PATTERNS); IPR018247 (PROSITE_PATTERNS); IPR002048 (PROSITE_PROFILES); IPR002048 (PROSITE_PROFILES); IPR0…	F:GO:0005509	F:calcium ion binding
Bi_full_DN8705_c0_g1_i4	16.2773	1.51231	0.531719	2.84419	0.00445244	0.0213543
Bi_full_DN3431_c0_g3_i2	141.902	1.51201	0.255725	5.91263	3.3668e-09	1.17584e-07
Bi_full_DN1559_c0_g1_i10	1157.31	1.51099	0.33268	4.54186	5.576e-06	7.79385e-05
Bi_full_DN12668_c0_g1_i4	12.6725	1.5108	0.565664	2.67084	0.00756608	0.0325948
Bi_full_DN1148_c0_g3_i2	18.8975	1.50934	0.474814	3.17881	0.00147881	0.0087539
Bi_full_DN4661_c0_g1_i1	9.78648	1.50826	0.699611	2.15586	0.0310944	0.0971484
Bi_full_DN498_c0_g1_i8	33.2226	1.50768	0.450528	3.34648	0.000818456	0.00538795
Bi_full_DN7145_c0_g1_i1	19.5938	1.50757	0.506442	2.97678	0.00291289	0.0151602
Bi_full_DN5998_c1_g1_i1	39.8586	1.50686	0.39738	3.79199	0.000149444	0.0013008
Bi_full_DN2976_c0_g1_i7	12.4802	1.50644	0.582373	2.58672	0.00968939	0.0394738
Bi_full_DN16320_c0_g1_i1	9.05421	1.5049	0.697488	2.15761	0.0309586	0.0968013
Bi_full_DN555_c0_g1_i5	2441.14	1.50429	0.210449	7.14801	8.80441e-13	7.12752e-11
Bi_full_DN13464_c0_g3_i3	11.6812	1.50367	0.600485	2.50409	0.0122768	0.0474643
Bi_full_DN1568_c0_g3_i4	43.4974	1.50343	0.342773	4.38609	1.15409e-05	0.000145533
Bi_full_DN7305_c1_g1_i1	14.4337	1.503	0.540609	2.7802	0.00543256	0.0250817
Bi_full_DN1684_c0_g1_i6	28.6068	1.50298	0.412045	3.64761	0.000264687	0.00210822
Bi_full_DN5460_c0_g1_i3	18.1059	1.50256	0.542698	2.76869	0.00562813	0.0258138
Bi_full_DN5027_c0_g1_i15	19.7066	1.50107	0.475444	3.15721	0.00159288	0.00930594
Bi_full_DN25107_c0_g1_i1	10.6804	1.49931	0.680844	2.20213	0.0276562	0.0888095
Bi_full_DN4885_c0_g1_i3	34.3665	1.49789	0.373919	4.00592	6.17757e-05	0.000611155
Bi_full_DN574_c0_g1_i12	177.579	1.49787	0.252571	5.93049	3.02037e-09	1.06952e-07
Bi_full_DN10239_c0_g1_i4	11.7586	1.49775	0.685119	2.18612	0.0288067	0.0916259
Bi_full_DN3205_c0_g2_i2	138.262	1.49487	0.309832	4.82477	1.40165e-06	2.35009e-05
Bi_full_DN11306_c0_g2_i5	50.5569	1.49437	0.340666	4.38661	1.1513e-05	0.000145217
Bi_full_DN8602_c0_g2_i9	8.95333	1.49417	0.669811	2.23074	0.0256985	0.0838878
Bi_full_DN4532_c0_g1_i4	10.7579	1.49402	0.684318	2.18323	0.0290189	0.0921397
Bi_full_DN18974_c0_g2_i1	30.564	1.49308	0.39226	3.80634	0.000141036	0.00123841
Bi_full_DN10954_c1_g1_i1	8.90447	1.49211	0.685711	2.17601	0.0295549	0.0934277
Bi_full_DN9607_c0_g1_i1	17.6855	1.49185	0.520992	2.86348	0.00419021	0.0203321
Bi_full_DN14245_c0_g1_i1	25.6603	1.49102	0.560877	2.65837	0.00785188	0.0335502
Bi_full_DN51_c0_g1_i1	669.114	1.49094	0.267351	5.57671	2.45111e-08	6.81279e-07
Bi_full_DN1102_c1_g1_i2	18.0583	1.49063	0.51596	2.88903	0.00386428	0.019016
Bi_full_DN12059_c0_g1_i2	37.6038	1.48975	0.407739	3.65368	0.000258506	0.0020661
Bi_full_DN660_c0_g1_i6	180.495	1.48972	0.319188	4.66723	3.0529e-06	4.61835e-05
Bi_full_DN6_c0_g1_i3	34.2145	1.48893	0.37977	3.9206	8.83271e-05	0.000829512
Bi_full_DN2081_c0_g1_i6	26.0257	1.4884	0.559726	2.65915	0.00783371	0.0334894
Bi_full_DN987_c0_g2_i1	130.011	1.48835	0.242599	6.13502	8.51488e-10	3.43836e-08
Bi_full_DN2988_c0_g1_i4	25.1643	1.48785	0.458362	3.24603	0.00117027	0.00723097
Bi_full_DN8025_c0_g1_i7	18.5207	1.48632	0.570704	2.60435	0.00920481	0.0379122
Bi_full_DN22395_c0_g1_i1	64.7612	1.48564	0.351736	4.22372	2.40301e-05	0.000273434
Bi_full_DN3665_c0_g1_i8	44.209	1.48452	0.352185	4.21516	2.49597e-05	0.000282307
Bi_full_DN4952_c0_g1_i3	33.6429	1.48398	0.455146	3.26045	0.00111237	0.00693883
Bi_full_DN9699_c0_g2_i10	18.4613	1.48245	0.495896	2.98944	0.00279489	0.0146506
Bi_full_DN1468_c0_g1_i2	317.643	1.48168	0.288672	5.13275	2.85543e-07	5.85104e-06
Bi_full_DN2967_c0_g4_i1	19.134	1.48159	0.532221	2.78379	0.00537271	0.0248482
Bi_full_DN7623_c0_g1_i5	14.313	1.48061	0.537595	2.75414	0.00588468	0.0267447
Bi_full_DN2778_c0_g1_i1	34.6269	1.48014	0.37676	3.92859	8.54453e-05	0.000807961
Bi_full_DN574_c0_g1_i24	85.6038	1.48005	0.326469	4.53352	5.8008e-06	8.07702e-05
Bi_full_DN24864_c0_g1_i1	27.706	1.47796	0.527223	2.8033	0.00505833	0.023652
Bi_full_DN6925_c0_g1_i11	15.7962	1.47792	0.533225	2.77166	0.00557718	0.0256263
Bi_full_DN681_c0_g1_i2	54.1645	1.47752	0.320588	4.60878	4.05047e-06	5.91144e-05
Bi_full_DN498_c0_g1_i5	65.8356	1.47697	0.366994	4.0245	5.70965e-05	0.000570835
Bi_full_DN3092_c0_g1_i5	12.3202	1.47687	0.588321	2.5103	0.0120627	0.0468236
Bi_full_DN14321_c0_g2_i1	14.265	1.47634	0.549197	2.68817	0.00718448	0.0313133
Bi_full_DN4334_c0_g2_i1	69.7212	1.47632	0.348196	4.23989	2.23625e-05	0.000257159
Bi_full_DN5211_c0_g1_i5	25.5005	1.47554	0.455167	3.24175	0.00118798	0.00731815
Bi_full_DN9907_c0_g1_i2	9.81868	1.47417	0.641133	2.29933	0.0214864	0.0730805
Bi_full_DN1704_c1_g1_i2	16.8265	1.47286	0.506261	2.90929	0.00362249	0.0180593
Bi_full_DN7929_c1_g2_i2	9.73888	1.47283	0.669755	2.19906	0.0278734	0.0893155
Bi_full_DN9354_c0_g1_i3	28.1037	1.4721	0.407577	3.61184	0.000304029	0.00236426
Bi_full_DN19311_c0_g1_i2	9.75844	1.47187	0.646943	2.27511	0.0228991	0.0767375
Bi_full_DN20689_c0_g2_i1	19.5484	1.47156	0.476965	3.08526	0.00203375	0.0113315
Bi_full_DN18774_c0_g3_i1	35.9239	1.4708	0.539416	2.72665	0.00639801	0.0285252
Bi_full_DN2978_c2_g1_i1	13.14	1.47046	0.634402	2.31786	0.0204568	0.0704958
Bi_full_DN3375_c0_g1_i8	22.063	1.46891	0.444666	3.30339	0.000955232	0.00613372
Bi_full_DN8965_c0_g1_i1	11.5143	1.46891	0.610959	2.40426	0.016205	0.0588854
Bi_full_DN7983_c0_g3_i1	8.83686	1.46754	0.685072	2.14217	0.0321798	0.0997381
Bi_full_DN3649_c0_g1_i1	9.55542	1.46745	0.677092	2.16729	0.030213	0.0949423
Bi_full_DN3495_c0_g1_i4	30.1636	1.46708	0.390763	3.75439	0.000173767	0.00148032
Bi_full_DN4709_c0_g1_i8	11.4877	1.46695	0.601688	2.43805	0.0147666	0.0547568
Bi_full_DN2947_c1_g1_i4	14.178	1.46632	0.551098	2.66073	0.00779704	0.0333719
Bi_full_DN5416_c0_g1_i3	129.711	1.46536	0.343662	4.26395	2.00847e-05	0.000235214
Bi_full_DN7016_c0_g5_i1	51.7891	1.46489	0.35763	4.09611	4.20149e-05	0.000440296
Bi_full_DN13648_c0_g1_i4	34.1215	1.46416	0.416832	3.51258	0.000443778	0.00323279
Bi_full_DN19816_c0_g2_i1	38.443	1.46351	0.375858	3.89378	9.86946e-05	0.000913733
Bi_full_DN17543_c0_g1_i1	11.4527	1.46334	0.592757	2.46871	0.0135603	0.0513108
Bi_full_DN6778_c1_g1_i1	12.3883	1.46303	0.581789	2.51471	0.0119129	0.0463878
Bi_full_DN379_c0_g1_i19	18.6017	1.46215	0.478503	3.05568	0.00224552	0.0122988
Bi_full_DN8090_c0_g1_i4	204.393	1.46081	0.232224	6.29055	3.16351e-10	1.40319e-08
Bi_full_DN2632_c0_g3_i4	14.1673	1.46039	0.56143	2.60119	0.00929001	0.0381736
Bi_full_DN584_c0_g4_i1	12.2461	1.45972	0.59651	2.4471	0.0144009	0.0537351
Bi_full_DN653_c0_g1_i4	1225.71	1.45941	0.311927	4.6787	2.88697e-06	4.39082e-05
Bi_full_DN2355_c0_g1_i2	22.0867	1.45878	0.453077	3.21973	0.00128314	0.00779818
Bi_full_DN2291_c1_g1_i1	108.321	1.45746	0.296882	4.90922	9.14377e-07	1.61387e-05
Bi_full_DN7519_c0_g2_i1	24.0429	1.45657	0.474931	3.06692	0.0021628	0.0119253
Bi_full_DN12781_c0_g1_i4	13.9739	1.45632	0.558933	2.60554	0.0091729	0.0378052
Bi_full_DN8090_c0_g1_i2	189.745	1.45627	0.215706	6.7512	1.46625e-11	9.01708e-10
Bi_full_DN816_c0_g1_i11	50.1246	1.45576	0.313548	4.64285	3.43629e-06	5.11317e-05
Bi_full_DN2565_c0_g2_i1	53.1319	1.45478	0.34115	4.26435	2.00484e-05	0.000234844
Bi_full_DN7072_c0_g1_i1	22.6002	1.45453	0.555847	2.61678	0.00887633	0.0368454
Bi_full_DN5087_c0_g1_i2	29.9319	1.45417	0.405375	3.58721	0.000334231	0.00255618
Bi_full_DN17082_c0_g1_i2	312.348	1.45344	0.324378	4.4807	7.44001e-06	9.99856e-05
Bi_full_DN2590_c0_g1_i3	42.1301	1.45297	0.4056	3.58228	0.000340607	0.00259636
Bi_full_DN5925_c0_g5_i2	10.4783	1.45265	0.624288	2.32689	0.0199709	0.0692678
Bi_full_DN4709_c0_g1_i15	13.9455	1.45239	0.563188	2.57888	0.00991223	0.0402048
Bi_full_DN8526_c0_g1_i19	27.2295	1.4517	0.425128	3.41473	0.00063846	0.00437022
Bi_full_DN3704_c0_g1_i4	9.57612	1.45124	0.675053	2.14982	0.0315697	0.0983129
Bi_full_DN4566_c0_g2_i4	17.4749	1.4507	0.504931	2.87307	0.00406504	0.0198306
Bi_full_DN4372_c0_g1_i1	110.881	1.45067	0.259271	5.59519	2.20377e-08	6.19294e-07
Bi_full_DN9312_c0_g2_i2	17.6018	1.45007	0.498227	2.91046	0.00360899	0.0180088
Bi_full_DN12201_c0_g3_i1	14.8087	1.44986	0.560593	2.58629	0.00970156	0.039514
Bi_full_DN8423_c0_g1_i1	18.1727	1.44897	0.508404	2.85004	0.00437142	0.0210549	histidine-containing phosphotransfer protein 1	P:GO:0000160	P:phosphorelay signal transduction system	0	0	Coil (COILS); IPR036641 (G3DSA:1.20.120.GENE3D); IPR008207 (PFAM); PTHR28242:SF24 (PANTHER); PTHR28242 (PANTHER); IPR008207 (PROSITE_PROFILES); IPR008207 (CDD); IPR036641 (SUPERFAMILY)	P:GO:0000160	P:phosphorelay signal transduction system
Bi_full_DN3985_c0_g1_i1	36.2623	1.44851	0.397727	3.64198	0.000270548	0.00214778
Bi_full_DN1684_c0_g1_i11	29.0741	1.44801	0.399329	3.62609	0.00028774	0.00225863
Bi_full_DN3282_c1_g1_i1	15.6806	1.44679	0.541251	2.67305	0.00751646	0.0324272
Bi_full_DN3495_c0_g1_i8	256.536	1.44666	0.331048	4.36996	1.24271e-05	0.000154905
Bi_full_DN4759_c0_g2_i4	18.07	1.44616	0.525182	2.75364	0.00589369	0.0267735
Bi_full_DN47_c2_g1_i1	42.5776	1.44593	0.400448	3.61078	0.000305278	0.00237324
Bi_full_DN5580_c0_g1_i1	22.5432	1.44584	0.593916	2.43442	0.0149157	0.0551726
Bi_full_DN7581_c0_g3_i1	9.79502	1.44581	0.673759	2.14589	0.0318819	0.0990377
Bi_full_DN235_c0_g3_i2	13.9858	1.44571	0.54581	2.64875	0.00807905	0.0342707
Bi_full_DN3665_c0_g1_i9	35.5137	1.44553	0.371154	3.8947	9.83196e-05	0.000910923
Bi_full_DN143_c0_g4_i1	49.9612	1.44505	0.36399	3.97003	7.18636e-05	0.000695155
Bi_full_DN11403_c0_g2_i2	65.3485	1.4447	0.355008	4.0695	4.71146e-05	0.00048525
Bi_full_DN10816_c0_g1_i8	13.99	1.4441	0.572125	2.5241	0.0115994	0.0453985
Bi_full_DN1217_c0_g2_i5	171.915	1.43991	0.229281	6.28013	3.38293e-10	1.494e-08
Bi_full_DN2717_c0_g1_i2	21.7213	1.43971	0.458018	3.14335	0.00167028	0.00966595
Bi_full_DN15295_c0_g2_i2	13.9682	1.43891	0.544277	2.64371	0.00820029	0.0346752
Bi_full_DN3484_c0_g1_i2	11.3668	1.43877	0.595602	2.41566	0.0157069	0.057417
Bi_full_DN1535_c0_g1_i15	27.5323	1.4376	0.499996	2.87522	0.00403743	0.0197258
Bi_full_DN1684_c0_g1_i9	22.6305	1.43758	0.433826	3.31372	0.000920623	0.00594808
Bi_full_DN18083_c0_g2_i2	10.3383	1.43727	0.640686	2.24332	0.0248759	0.0818377
Bi_full_DN1400_c0_g2_i1	17.3325	1.43712	0.525635	2.73406	0.00625584	0.0280535
Bi_full_DN6960_c0_g1_i3	28.3419	1.43635	0.422085	3.40299	0.000666536	0.00453622
Bi_full_DN372_c0_g1_i7	36.717	1.43608	0.361	3.97806	6.94802e-05	0.000675435
Bi_full_DN498_c0_g1_i2	21.5096	1.43602	0.540438	2.65715	0.00788051	0.0336246
Bi_full_DN5867_c1_g1_i7	34.6082	1.43541	0.374323	3.83469	0.000125724	0.00112196
Bi_full_DN10228_c0_g2_i11	21.446	1.43466	0.515175	2.7848	0.00535601	0.0247867
Bi_full_DN10733_c0_g2_i1	13.9553	1.43366	0.565889	2.53347	0.0112941	0.0444704
Bi_full_DN24333_c0_g2_i1	9.64413	1.43356	0.644234	2.22521	0.0260671	0.0847867
Bi_full_DN3927_c1_g1_i2	52.963	1.4332	0.332183	4.31448	1.59979e-05	0.000192853
Bi_full_DN5146_c0_g1_i1	27.1673	1.43295	0.439757	3.25851	0.00112001	0.00697179
Bi_full_DN25622_c0_g1_i1	10.4065	1.43247	0.633173	2.26236	0.0236752	0.0787524
Bi_full_DN7872_c0_g1_i6	11.3443	1.43244	0.618244	2.31695	0.0205067	0.0706114
Bi_full_DN1906_c0_g1_i5	378.314	1.43118	0.299732	4.77489	1.79808e-06	2.92145e-05
Bi_full_DN4250_c0_g1_i2	36.8407	1.431	0.435511	3.28579	0.00101695	0.0064455
Bi_full_DN78_c1_g1_i1	19.4136	1.43073	0.548813	2.60696	0.00913508	0.0376921
Bi_full_DN5281_c0_g1_i2	12.2414	1.43044	0.598309	2.39081	0.0168113	0.0606124
Bi_full_DN13965_c0_g1_i3	12.0899	1.43007	0.631075	2.26609	0.023446	0.0781643
Bi_full_DN13965_c0_g1_i14	11.3646	1.42929	0.604667	2.36376	0.0180903	0.0641744
Bi_full_DN7331_c0_g1_i7	40.4139	1.42923	0.383975	3.72221	0.000197486	0.001648
Bi_full_DN4615_c1_g2_i4	11.398	1.42872	0.600787	2.37808	0.0174029	0.0622756
Bi_full_DN4244_c0_g4_i1	18.3966	1.42839	0.492874	2.89809	0.0037544	0.0185716
Bi_full_DN4572_c0_g1_i12	24.435	1.42837	0.44852	3.18464	0.00144936	0.00862164
Bi_full_DN10981_c0_g3_i3	11.2572	1.42713	0.611188	2.335	0.0195432	0.0681229
Bi_full_DN164_c0_g1_i2	568.309	1.42683	0.246711	5.78339	7.32082e-09	2.36084e-07
Bi_full_DN6218_c0_g1_i2	10.5123	1.4267	0.652922	2.18511	0.0288811	0.091805
Bi_full_DN8744_c0_g1_i4	19.0066	1.42583	0.503629	2.83111	0.00463874	0.0220731
Bi_full_DN2003_c0_g2_i20	31.0022	1.42506	0.382492	3.72573	0.00019475	0.00162915
Bi_full_DN3745_c0_g1_i9	28.4847	1.42488	0.525767	2.71009	0.00672648	0.029647
Bi_full_DN2455_c1_g2_i1	22.4983	1.42447	0.466276	3.05499	0.00225066	0.0123203
Bi_full_DN1056_c0_g1_i5	19.0195	1.42438	0.475312	2.99672	0.00272899	0.0143613
Bi_full_DN1268_c0_g1_i1	190.241	1.42425	0.306894	4.64086	3.4696e-06	5.15229e-05
Bi_full_DN13130_c0_g3_i2	20.0187	1.42362	0.46234	3.07916	0.00207584	0.0115219
Bi_full_DN7941_c0_g1_i8	30.3148	1.42333	0.412084	3.45398	0.000552372	0.00388009
Bi_full_DN9351_c0_g2_i1	13.8286	1.42288	0.56342	2.52544	0.0115553	0.0452753
Bi_full_DN12018_c0_g1_i1	13.5723	1.42265	0.590063	2.41101	0.0159086	0.0579944
Bi_full_DN16291_c0_g1_i4	12.2418	1.42142	0.597122	2.38045	0.0172913	0.061965
Bi_full_DN4255_c1_g1_i1	126.244	1.4211	0.233477	6.0867	1.15262e-09	4.53915e-08
Bi_full_DN9287_c0_g1_i1	50.1689	1.42004	0.316854	4.48168	7.40566e-06	9.95766e-05
Bi_full_DN600_c0_g1_i13	112.346	1.41944	0.24216	5.86159	4.58463e-09	1.5491e-07
Bi_full_DN164_c0_g1_i1	57.8554	1.41889	0.42745	3.31942	0.00090204	0.0058468
Bi_full_DN5787_c0_g1_i4	25.1438	1.41839	0.472592	3.00131	0.00268825	0.0141956
Bi_full_DN2933_c1_g1_i7	79.0395	1.41699	0.392503	3.61014	0.000306029	0.00237727
Bi_full_DN2874_c0_g1_i1	154.366	1.41631	0.302633	4.67995	2.86939e-06	4.36669e-05
Bi_full_DN8420_c0_g2_i1	12.21	1.41625	0.620981	2.28066	0.0225683	0.0758784
Bi_full_DN12327_c0_g2_i1	19.0965	1.41603	0.492798	2.87346	0.00406008	0.0198121
Bi_full_DN14429_c0_g3_i2	12.0515	1.41598	0.618712	2.28859	0.022103	0.0746936
Bi_full_DN1475_c0_g1_i9	40.797	1.41596	0.391527	3.61652	0.000298596	0.00232983
Bi_full_DN12668_c0_g1_i2	17.1166	1.41595	0.517808	2.73451	0.0062473	0.028035
Bi_full_DN51_c0_g1_i5	769.116	1.41544	0.26207	5.40098	6.62765e-08	1.63034e-06
Bi_full_DN4669_c0_g2_i5	28.5008	1.41519	0.475473	2.97637	0.00291678	0.0151776	phosphatase 2C 10	F:GO:0004722; P:GO:0006470; C:GO:0008287	F:protein serine/threonine phosphatase activity; P:protein dephosphorylation; C:protein serine/threonine phosphatase complex	EC:3.1.3.16	Protein-serine/threonine phosphatase	IPR001932 (SMART); IPR001932 (SMART); IPR036457 (G3DSA:3.60.40.GENE3D); IPR001932 (PFAM); IPR015655 (PANTHER); PTHR13832:SF314 (PANTHER); NON_CYTOPLASMIC_DOMAIN (PHOBIUS); SIGNAL_PEPTIDE_H_REGION (PHOBIUS); SIGNAL_PEPTIDE_C_REGION (PHOBIUS); SIGNAL_PEPTIDE (PHOBIUS); SIGNAL_PEPTIDE_N_REGION (PHOBIUS); IPR001932 (PROSITE_PROFILES); IPR001932 (CDD); IPR036457 (SUPERFAMILY)	F:GO:0003824; F:GO:0004722; P:GO:0006470	F:catalytic activity; F:protein serine/threonine phosphatase activity; P:protein dephosphorylation
Bi_full_DN854_c0_g1_i4	60.8032	1.41445	0.339825	4.1623	3.15065e-05	0.00034531
Bi_full_DN9286_c0_g1_i1	26.5964	1.41327	0.417159	3.38784	0.000704462	0.00475872
Bi_full_DN1085_c0_g1_i3	25.068	1.41169	0.436588	3.23345	0.00122303	0.00749417
Bi_full_DN10624_c2_g1_i1	10.2295	1.41155	0.658612	2.14323	0.032095	0.099554
Bi_full_DN9547_c0_g1_i2	35.0566	1.41132	0.379862	3.71536	0.000202918	0.00168475
Bi_full_DN4480_c1_g3_i2	56.2447	1.4107	0.301664	4.67639	2.9197e-06	4.43133e-05
Bi_full_DN4212_c0_g1_i8	12.1428	1.41032	0.589783	2.39125	0.016791	0.0605522
Bi_full_DN7497_c0_g2_i1	22.3274	1.41002	0.451201	3.12504	0.0017778	0.0101557
Bi_full_DN2282_c0_g2_i10	46.3172	1.40958	0.339794	4.14834	3.34897e-05	0.000362983
Bi_full_DN7243_c0_g1_i1	12.1363	1.40957	0.613529	2.29748	0.0215914	0.073349
Bi_full_DN11571_c0_g4_i1	12.1109	1.40931	0.636645	2.21365	0.0268531	0.086745
Bi_full_DN10472_c0_g1_i2	23.1108	1.40891	0.477374	2.95137	0.00316365	0.0162098
Bi_full_DN353_c0_g1_i1	204.456	1.40857	0.223551	6.30088	2.95957e-10	1.31732e-08
Bi_full_DN16228_c0_g2_i1	12.5887	1.40845	0.617754	2.27996	0.0226103	0.0759893
Bi_full_DN591_c0_g1_i6	17.0774	1.40793	0.519267	2.71138	0.00670033	0.0295548
Bi_full_DN3870_c0_g2_i1	18.1557	1.40772	0.506123	2.78138	0.00541276	0.0250127
Bi_full_DN713_c0_g1_i3	66.6502	1.4077	0.353317	3.98424	6.76961e-05	0.000660615
Bi_full_DN609_c0_g1_i9	122.425	1.40742	0.315111	4.46643	7.95346e-06	0.000105839
Bi_full_DN17975_c0_g1_i4	11.011	1.40729	0.614979	2.28836	0.0221167	0.0747301
Bi_full_DN8519_c0_g1_i3	21.5147	1.40674	0.453641	3.10099	0.00192878	0.0108511
Bi_full_DN5933_c0_g1_i3	25.9315	1.40645	0.444509	3.16405	0.0015559	0.00912853
Bi_full_DN692_c0_g1_i14	47.9664	1.40609	0.389659	3.6085	0.00030797	0.00238979
Bi_full_DN2488_c0_g2_i2	42.1207	1.40602	0.334662	4.2013	2.65383e-05	0.000297958
Bi_full_DN4147_c0_g1_i1	18.5515	1.40598	0.514665	2.73184	0.00629813	0.0282009
Bi_full_DN590_c1_g1_i1	28.9009	1.4059	0.408609	3.4407	0.000580207	0.00404161
Bi_full_DN3673_c0_g1_i2	52.7643	1.40589	0.357514	3.93241	8.4099e-05	0.000798196
Bi_full_DN554_c0_g1_i10	438.955	1.40535	0.206444	6.8074	9.93763e-12	6.3253e-10
Bi_full_DN6413_c0_g1_i1	24.482	1.40515	0.461631	3.04389	0.00233542	0.0126807
Bi_full_DN6324_c0_g1_i15	24.5074	1.4048	0.472366	2.97397	0.0029397	0.0152713
Bi_full_DN3658_c0_g1_i1	32.2024	1.40448	0.478048	2.93794	0.00330398	0.0167953
Bi_full_DN19812_c0_g1_i1	49.8983	1.40399	0.328455	4.27453	1.91543e-05	0.000226244
Bi_full_DN360_c0_g1_i5	94.6387	1.40398	0.265952	5.27908	1.29837e-07	2.93706e-06
Bi_full_DN200_c0_g1_i3	24.1265	1.4031	0.42495	3.30179	0.000960693	0.00615791
Bi_full_DN3133_c0_g1_i2	89.4363	1.4031	0.351171	3.99548	6.45632e-05	0.000634174
Bi_full_DN8612_c0_g2_i1	11.8504	1.40172	0.608153	2.30488	0.0211735	0.0723592
Bi_full_DN1428_c0_g1_i6	61.9822	1.40105	0.319045	4.39138	1.12635e-05	0.000142636
Bi_full_DN7953_c0_g1_i1	20.849	1.40101	0.48573	2.88435	0.00392227	0.0192447
Bi_full_DN12152_c1_g1_i1	21.9185	1.40054	0.480576	2.9143	0.00356485	0.0178313
Bi_full_DN16175_c0_g1_i1	43.5718	1.40043	0.33295	4.20613	2.59779e-05	0.000292534
Bi_full_DN379_c0_g1_i14	61.2034	1.39873	0.292774	4.7775	1.77486e-06	2.88913e-05
Bi_full_DN5760_c0_g1_i1	31.2557	1.39867	0.434337	3.22025	0.0012808	0.00778911
Bi_full_DN4435_c0_g1_i1	31.7143	1.39855	0.389972	3.58628	0.00033543	0.00256458
Bi_full_DN723_c0_g1_i13	39.1536	1.39847	0.367666	3.80364	0.000142584	0.00125049
Bi_full_DN1829_c0_g1_i2	30.2887	1.39816	0.436088	3.20613	0.00134532	0.00811368
Bi_full_DN974_c0_g1_i11	28.1182	1.398	0.410282	3.40741	0.000655823	0.00447407
Bi_full_DN3133_c0_g1_i6	12.036	1.39674	0.628763	2.22141	0.0263232	0.0854451
Bi_full_DN14287_c0_g2_i4	21.6206	1.39584	0.507255	2.75175	0.00592775	0.0269043
Bi_full_DN94_c0_g1_i6	224.611	1.39584	0.225699	6.18451	6.2294e-10	2.57678e-08
Bi_full_DN6515_c0_g1_i4	17.2237	1.39563	0.514468	2.71277	0.00667236	0.0294646
Bi_full_DN2608_c0_g1_i9	207.538	1.3954	0.247819	5.63074	1.7944e-08	5.17097e-07
Bi_full_DN6794_c1_g1_i1	16.264	1.39521	0.522824	2.66861	0.00761654	0.0327535
Bi_full_DN5584_c0_g2_i2	11.9669	1.39489	0.612273	2.27822	0.0227135	0.0762582
Bi_full_DN9962_c0_g1_i2	13.6871	1.39409	0.545598	2.55515	0.0106141	0.0423433
Bi_full_DN9114_c0_g4_i1	11.1606	1.39401	0.635975	2.19192	0.0283851	0.090545
Bi_full_DN6504_c0_g1_i1	82.2194	1.39389	0.333668	4.17748	2.9475e-05	0.000325726
Bi_full_DN16395_c1_g5_i1	77.0017	1.39324	0.293418	4.74831	2.05125e-06	3.27121e-05
Bi_full_DN2357_c0_g2_i1	167.965	1.39307	0.320309	4.34913	1.36677e-05	0.000168554
Bi_full_DN3133_c0_g1_i1	57.1847	1.39292	0.457866	3.0422	0.00234856	0.0127371
Bi_full_DN4431_c0_g1_i6	52.158	1.39262	0.314283	4.43111	9.37471e-06	0.00012162
Bi_full_DN232_c0_g2_i2	41.6275	1.39258	0.344257	4.04517	5.22861e-05	0.000530043
Bi_full_DN3144_c0_g2_i7	17.5338	1.39248	0.533425	2.61044	0.00904245	0.0373826
Bi_full_DN1428_c0_g1_i11	13.6139	1.39145	0.547924	2.53949	0.0111015	0.0439341
Bi_full_DN1468_c0_g1_i3	14.3847	1.39113	0.535957	2.59559	0.00944277	0.0386547
Bi_full_DN8103_c0_g1_i1	11.8226	1.39108	0.589315	2.3605	0.0182502	0.064584
Bi_full_DN3027_c0_g1_i19	16.4088	1.39091	0.517149	2.68958	0.00715424	0.0312002
Bi_full_DN8137_c0_g1_i4	13.4263	1.39033	0.562627	2.47114	0.0134683	0.0510765
Bi_full_DN9137_c0_g1_i1	95.5083	1.3902	0.243396	5.7117	1.11855e-08	3.40447e-07
Bi_full_DN6730_c0_g2_i1	19.2619	1.39018	0.497393	2.79494	0.00519094	0.0241479
Bi_full_DN2899_c0_g1_i1	102.381	1.38959	0.258576	5.37401	7.70045e-08	1.86274e-06
Bi_full_DN23786_c0_g1_i1	97.7467	1.3883	0.265041	5.23808	1.62257e-07	3.57358e-06
Bi_full_DN2282_c0_g2_i2	65.5397	1.38794	0.332965	4.16843	3.0671e-05	0.000337201
Bi_full_DN2003_c0_g2_i26	38.7935	1.38758	0.370389	3.74628	0.000179475	0.00152035
Bi_full_DN10790_c0_g2_i1	11.9293	1.38582	0.588714	2.35398	0.0185735	0.0654551
Bi_full_DN200_c0_g1_i11	81.7258	1.38566	0.309255	4.48062	7.4426e-06	9.9994e-05
Bi_full_DN13598_c0_g2_i1	10.2542	1.38518	0.621779	2.22776	0.0258963	0.0843604
Bi_full_DN9196_c0_g1_i1	15.2127	1.38479	0.518401	2.67127	0.00755647	0.0325695
Bi_full_DN26120_c0_g1_i1	12.5725	1.38386	0.630156	2.19606	0.0280876	0.0898211
Bi_full_DN600_c0_g1_i8	96.3663	1.38372	0.246596	5.61131	2.00805e-08	5.69954e-07
Bi_full_DN10326_c0_g2_i1	29.6171	1.38359	0.390393	3.54408	0.00039398	0.00292654
Bi_full_DN494_c0_g1_i10	446.869	1.38352	0.194676	7.10678	1.18786e-12	9.31983e-11
Bi_full_DN6500_c0_g1_i2	18.3184	1.38176	0.602746	2.29245	0.0218797	0.0740866
Bi_full_DN9068_c0_g1_i1	20.2799	1.38113	0.494679	2.79197	0.00523883	0.0243351
Bi_full_DN2003_c0_g2_i23	20.1799	1.38111	0.47934	2.88128	0.00396061	0.0194048
Bi_full_DN11027_c0_g1_i1	30.5499	1.37989	0.387556	3.5605	0.000370155	0.00277589
Bi_full_DN15586_c0_g1_i1	21.7977	1.3782	0.455769	3.0239	0.00249542	0.0133727
Bi_full_DN12104_c1_g1_i1	26.7974	1.37783	0.420195	3.27903	0.00104165	0.00657258
Bi_full_DN4087_c0_g2_i1	48.8326	1.37763	0.374326	3.68029	0.000232969	0.00189593
Bi_full_DN2630_c0_g1_i10	181.164	1.37739	0.304258	4.52705	5.9812e-06	8.30097e-05
Bi_full_DN8090_c0_g1_i1	203.813	1.37736	0.236428	5.82571	5.68708e-09	1.88165e-07
Bi_full_DN11778_c0_g1_i1	12.5929	1.37729	0.56384	2.44271	0.0145776	0.0542512
Bi_full_DN3257_c0_g1_i4	15.9421	1.37618	0.537366	2.56097	0.0104379	0.041824
Bi_full_DN1463_c0_g1_i1	20.3043	1.37611	0.456466	3.01469	0.00257239	0.0137129
Bi_full_DN3546_c0_g1_i5	21.7945	1.3756	0.446912	3.07802	0.00208383	0.0115587
Bi_full_DN7941_c0_g1_i6	22.6389	1.37538	0.47065	2.92229	0.00347467	0.0174711
Bi_full_DN302_c0_g1_i5	617.351	1.37521	0.225274	6.10461	1.03055e-09	4.09325e-08
Bi_full_DN5273_c0_g1_i1	87.4346	1.3742	0.410213	3.34998	0.000808178	0.00533685
Bi_full_DN8671_c0_g1_i6	51.3557	1.37414	0.361213	3.80425	0.000142235	0.00124786
Bi_full_DN5907_c0_g1_i1	48.3435	1.37413	0.39127	3.51198	0.000444783	0.00323918
Bi_full_DN6623_c0_g1_i1	56.6538	1.37258	0.320014	4.28914	1.79366e-05	0.000213645
Bi_full_DN6155_c1_g2_i1	13.5515	1.3725	0.60078	2.28452	0.0223407	0.0753203
Bi_full_DN1475_c0_g1_i5	42.586	1.37177	0.37252	3.68241	0.000231036	0.001883
Bi_full_DN7040_c0_g1_i2	18.7114	1.37147	0.482603	2.84182	0.00448571	0.0214754
Bi_full_DN4620_c0_g2_i1	16.0864	1.37124	0.513253	2.67167	0.00754752	0.0325336
Bi_full_DN3280_c0_g7_i1	15.896	1.37111	0.534002	2.56762	0.0102399	0.0412091
Bi_full_DN5585_c0_g2_i2	41.7118	1.37101	0.362969	3.77721	0.000158594	0.00136851
Bi_full_DN3298_c0_g2_i1	29.8504	1.37044	0.47064	2.91186	0.00359279	0.0179498
Bi_full_DN5116_c0_g1_i3	36.2	1.37037	0.362008	3.78548	0.00015341	0.00132964
Bi_full_DN3704_c0_g1_i5	84.7763	1.37013	0.334657	4.09413	4.23765e-05	0.000443174
Bi_full_DN379_c0_g1_i11	20.1928	1.36985	0.460952	2.97179	0.00296065	0.0153645
Bi_full_DN4284_c0_g1_i14	82.787	1.36966	0.28391	4.82426	1.40521e-06	2.35451e-05
Bi_full_DN2193_c0_g1_i1	15.9832	1.36946	0.506421	2.7042	0.00684688	0.0300684
Bi_full_DN13986_c0_g1_i1	24.25	1.36931	0.434884	3.14868	0.00164007	0.00952469
Bi_full_DN10228_c0_g2_i1	14.0981	1.36888	0.63065	2.17059	0.0299622	0.0943715
Bi_full_DN2617_c0_g1_i6	178.381	1.36738	0.364961	3.74665	0.000179211	0.00151888
Bi_full_DN10920_c0_g1_i1	60.0738	1.36719	0.361358	3.78349	0.000154643	0.00133873
Bi_full_DN9137_c0_g1_i5	95.3017	1.36692	0.242556	5.6355	1.7455e-08	5.05006e-07
Bi_full_DN574_c0_g1_i3	123.977	1.36615	0.262711	5.2002	1.99075e-07	4.28259e-06
Bi_full_DN791_c0_g1_i11	124.13	1.3656	0.32646	4.18305	2.87621e-05	0.000318523
Bi_full_DN58_c0_g1_i2	511.735	1.36526	0.578466	2.36014	0.0182678	0.0646229
Bi_full_DN7777_c0_g1_i1	10.9533	1.36474	0.604329	2.25828	0.0239282	0.0793711
Bi_full_DN81_c0_g1_i20	67.0624	1.3642	0.277332	4.91901	8.69817e-07	1.54756e-05
Bi_full_DN8066_c0_g3_i1	64.6379	1.36394	0.312382	4.36624	1.26403e-05	0.000157179
Bi_full_DN6570_c0_g1_i1	19.4267	1.36306	0.487146	2.79804	0.00514132	0.0239586
Bi_full_DN1473_c0_g1_i1	47.4299	1.3621	0.354707	3.84007	0.000123	0.00110093
Bi_full_DN4790_c0_g1_i5	55.392	1.36208	0.446766	3.04875	0.00229798	0.0125139
Bi_full_DN2171_c0_g1_i1	105.307	1.36166	0.354148	3.84489	0.000120607	0.00108255
Bi_full_DN51_c0_g1_i6	958.647	1.36157	0.290565	4.68593	2.7869e-06	4.25386e-05
Bi_full_DN11079_c0_g1_i1	18.1154	1.36135	0.620108	2.19534	0.0281389	0.0899568
Bi_full_DN9504_c0_g3_i1	10.192	1.36135	0.628876	2.16473	0.0304084	0.0954326
Bi_full_DN6240_c0_g4_i2	72.5437	1.36124	0.277927	4.89784	9.68958e-07	1.69609e-05
Bi_full_DN6240_c0_g1_i1	12.377	1.36101	0.59757	2.27758	0.0227515	0.0763481
Bi_full_DN3956_c0_g2_i1	11.893	1.3606	0.596358	2.28152	0.0225178	0.0757487
Bi_full_DN3679_c0_g2_i3	42.5969	1.3603	0.376741	3.6107	0.000305377	0.00237365
Bi_full_DN6853_c0_g1_i5	20.9398	1.3602	0.457085	2.97581	0.00292219	0.0151974
Bi_full_DN2608_c0_g1_i7	39.855	1.36013	0.403883	3.36762	0.000758189	0.00505261
Bi_full_DN6730_c0_g6_i1	29.8012	1.36006	0.411134	3.30808	0.000939394	0.00605263
Bi_full_DN2864_c0_g1_i16	32.6902	1.35992	0.380369	3.57526	0.000349881	0.00264954
Bi_full_DN2396_c0_g3_i1	115.741	1.35958	0.304979	4.45795	8.2749e-06	0.000109415
Bi_full_DN3546_c0_g4_i1	12.4579	1.35945	0.609948	2.2288	0.0258275	0.0841795
Bi_full_DN14466_c0_g2_i1	19.9551	1.35927	0.474586	2.86411	0.00418177	0.0203048
Bi_full_DN8835_c0_g1_i1	12.5144	1.359	0.591739	2.29661	0.0216408	0.073478
Bi_full_DN4698_c0_g1_i3	20.9284	1.35888	0.452981	2.99985	0.0027011	0.0142513
Bi_full_DN6021_c0_g2_i1	12.7004	1.35886	0.58322	2.32992	0.0198102	0.0688181
Bi_full_DN300_c1_g1_i6	28.2764	1.35885	0.437375	3.10683	0.00189108	0.0106874
Bi_full_DN1706_c0_g2_i1	10.089	1.35877	0.625819	2.17118	0.0299177	0.0942703
Bi_full_DN1559_c0_g1_i5	546.578	1.35842	0.312416	4.34812	1.3731e-05	0.000169065
Bi_full_DN9079_c0_g2_i1	17.3699	1.35827	0.511416	2.6559	0.00790966	0.0337207
Bi_full_DN14612_c0_g1_i1	11.6667	1.35716	0.61421	2.20961	0.0271324	0.0874971
Bi_full_DN7911_c0_g1_i1	131.447	1.3565	0.272361	4.98053	6.34118e-07	1.1699e-05
Bi_full_DN10927_c0_g3_i2	28.2545	1.35558	0.456421	2.97002	0.00297777	0.0154344
Bi_full_DN694_c0_g1_i7	18.9815	1.35553	0.502697	2.69651	0.00700705	0.0306476
Bi_full_DN1559_c0_g1_i11	377.805	1.35449	0.33032	4.10056	4.12159e-05	0.00043335
Bi_full_DN3704_c0_g1_i1	77.1757	1.35348	0.343539	3.93983	8.15401e-05	0.000777386
Bi_full_DN1704_c1_g1_i11	21.841	1.35222	0.449599	3.0076	0.00263317	0.0139697
Bi_full_DN1497_c0_g1_i2	96.0552	1.35215	0.26851	5.03574	4.76003e-07	9.11206e-06
Bi_full_DN9972_c0_g4_i1	17.3091	1.35158	0.510773	2.64614	0.00814151	0.0344753
Bi_full_DN28128_c0_g1_i1	16.6036	1.35157	0.508988	2.6554	0.00792133	0.0337507
Bi_full_DN3662_c0_g1_i1	20.8689	1.3512	0.519972	2.5986	0.00936046	0.0383949
Bi_full_DN10920_c0_g1_i3	17.5262	1.35058	0.495735	2.72441	0.00644172	0.0286649
Bi_full_DN11104_c0_g2_i2	14.8372	1.35011	0.556938	2.42417	0.0153433	0.0563571
Bi_full_DN2439_c0_g1_i14	32.9243	1.34986	0.42215	3.19758	0.00138587	0.00831688
Bi_full_DN22599_c0_g1_i4	86.7236	1.34938	0.436699	3.08995	0.00200191	0.0111871
Bi_full_DN360_c0_g1_i15	88.9978	1.34916	0.274136	4.92152	8.5876e-07	1.53217e-05
Bi_full_DN681_c0_g1_i13	50.64	1.34774	0.314103	4.29075	1.78068e-05	0.000212248
Bi_full_DN1194_c0_g1_i1	55.3012	1.34773	0.33023	4.08117	4.481e-05	0.000465089
Bi_full_DN2779_c0_g2_i1	13.2736	1.34748	0.555101	2.42745	0.0152055	0.0559885
Bi_full_DN7988_c0_g1_i9	23.3806	1.34731	0.50596	2.66287	0.00774765	0.033208
Bi_full_DN8165_c0_g1_i5	271.268	1.34711	0.271503	4.96167	6.98897e-07	1.27922e-05
Bi_full_DN5624_c0_g2_i1	11.5482	1.34708	0.588639	2.28847	0.0221104	0.0747137
Bi_full_DN123_c0_g1_i4	79.554	1.34539	0.296113	4.54352	5.53219e-06	7.73899e-05
Bi_full_DN1422_c0_g1_i1	1455.86	1.34507	0.283002	4.75287	2.00552e-06	3.21136e-05
Bi_full_DN692_c0_g1_i19	129.07	1.34486	0.257093	5.23102	1.68581e-07	3.68942e-06
Bi_full_DN1475_c0_g1_i2	42.0637	1.34445	0.361213	3.72203	0.000197626	0.00164861
Bi_full_DN9647_c2_g1_i1	34.0681	1.34387	0.392876	3.4206	0.000624841	0.00429436
Bi_full_DN293_c0_g4_i1	11.6387	1.34363	0.626811	2.14359	0.0320658	0.0994912
Bi_full_DN3673_c0_g1_i11	124.147	1.34314	0.239325	5.6122	1.99765e-08	5.67635e-07
Bi_full_DN5509_c0_g1_i1	12.3804	1.34267	0.566428	2.37042	0.0177679	0.0632818
Bi_full_DN58_c0_g1_i1	543.07	1.34241	0.353975	3.79237	0.000149214	0.00129925
Bi_full_DN8251_c0_g1_i1	13.3872	1.3421	0.601679	2.23058	0.0257088	0.0839109
Bi_full_DN710_c0_g1_i14	40.5954	1.34079	0.368609	3.63742	0.000275378	0.00217974
Bi_full_DN4822_c0_g1_i1	325.684	1.33981	0.305422	4.38675	1.15055e-05	0.000145159
Bi_full_DN6873_c0_g1_i4	26.3596	1.33946	0.406832	3.29242	0.000993288	0.00632702
Bi_full_DN2003_c0_g2_i1	33.2208	1.3382	0.372223	3.59517	0.000324185	0.00249622
Bi_full_DN2193_c0_g1_i6	11.7543	1.33807	0.599993	2.23015	0.0257373	0.0839554
Bi_full_DN1852_c0_g1_i16	24.6662	1.33757	0.42791	3.12582	0.00177308	0.0101364
Bi_full_DN1519_c0_g1_i13	150.081	1.33749	0.263509	5.07568	3.86115e-07	7.6058e-06
Bi_full_DN3546_c0_g1_i4	67.2429	1.33737	0.367069	3.64337	0.000269095	0.00213831
Bi_full_DN10552_c0_g1_i2	63.4731	1.3357	0.291795	4.57752	4.7053e-06	6.71319e-05
Bi_full_DN8025_c0_g1_i9	32.4296	1.33509	0.489891	2.72527	0.00642484	0.0286123
Bi_full_DN5936_c0_g1_i2	313.768	1.33486	0.184713	7.22666	4.95026e-13	4.16987e-11
Bi_full_DN360_c0_g1_i6	53.3895	1.33482	0.320318	4.16718	3.0839e-05	0.000338651
Bi_full_DN421_c0_g1_i8	139.301	1.33468	0.26985	4.946	7.57527e-07	1.37223e-05
Bi_full_DN1568_c0_g3_i3	48.0044	1.33385	0.326162	4.08954	4.32227e-05	0.000451282
Bi_full_DN1080_c1_g1_i5	14.6852	1.33381	0.536863	2.48445	0.0129751	0.0495828
Bi_full_DN4372_c0_g1_i2	79.6343	1.33341	0.26266	5.07657	3.84311e-07	7.57612e-06
Bi_full_DN2982_c0_g1_i4	65.295	1.3334	0.287749	4.6339	3.5884e-06	5.31012e-05
Bi_full_DN2090_c0_g1_i1	65.2905	1.33314	0.284665	4.68317	2.82467e-06	4.30636e-05
Bi_full_DN5064_c0_g1_i1	14.7463	1.33308	0.598497	2.22738	0.0259217	0.0844271
Bi_full_DN10479_c0_g3_i1	27.1474	1.33297	0.406347	3.28038	0.00103669	0.00654697
Bi_full_DN10031_c0_g1_i2	28.1525	1.3324	0.400556	3.32639	0.000879801	0.00572883
Bi_full_DN7058_c0_g1_i2	13.1684	1.33223	0.568247	2.34445	0.0190553	0.0668019
Bi_full_DN13474_c0_g1_i1	52.312	1.33099	0.349962	3.80324	0.000142814	0.00125186
Bi_full_DN338_c0_g1_i5	341.656	1.33057	0.280272	4.74741	2.06036e-06	3.28367e-05
Bi_full_DN5152_c0_g1_i4	125.338	1.33049	0.403434	3.29792	0.000974034	0.00622541
Bi_full_DN1289_c0_g1_i7	70.5908	1.33016	0.297337	4.47359	7.69157e-06	0.000102932
Bi_full_DN3673_c0_g1_i6	74.8205	1.32981	0.298877	4.44937	8.61235e-06	0.000113289
Bi_full_DN4698_c0_g1_i6	36.4227	1.32966	0.377371	3.52349	0.000425902	0.00311997
Bi_full_DN3665_c0_g1_i10	26.2464	1.32944	0.42909	3.09827	0.00194652	0.0109268
Bi_full_DN16947_c0_g1_i2	83.3421	1.32915	0.289564	4.59018	4.42866e-06	6.38223e-05
Bi_full_DN2884_c0_g1_i1	23.9022	1.32845	0.443427	2.99587	0.00273659	0.0143975
Bi_full_DN361_c0_g1_i5	1204.64	1.3277	0.303386	4.37626	1.20734e-05	0.000151237
Bi_full_DN1340_c0_g1_i7	12.3008	1.32753	0.589247	2.25293	0.0242637	0.0802381
Bi_full_DN12985_c0_g1_i1	14.7386	1.32752	0.531012	2.49997	0.0124204	0.0478943
Bi_full_DN7149_c0_g1_i2	11.4951	1.32745	0.58773	2.25861	0.0239076	0.0793284
Bi_full_DN5019_c0_g1_i3	54.3308	1.32741	0.376766	3.52317	0.000426426	0.00312336
Bi_full_DN2267_c0_g1_i1	60.851	1.32712	0.304179	4.36295	1.2832e-05	0.00015929
Bi_full_DN11284_c0_g1_i1	26.371	1.32678	0.423834	3.13043	0.00174551	0.010008
Bi_full_DN5116_c0_g1_i4	32.0721	1.32624	0.367639	3.60744	0.000309229	0.00239847
Bi_full_DN7210_c0_g1_i5	15.6876	1.32601	0.510841	2.59573	0.00943905	0.0386426
Bi_full_DN10477_c0_g1_i1	305.411	1.32588	0.201827	6.56938	5.05244e-11	2.71669e-09
Bi_full_DN6360_c0_g1_i2	12.3817	1.32545	0.579734	2.28631	0.0222362	0.0750292
Bi_full_DN836_c2_g1_i1	17.6177	1.32515	0.539461	2.45644	0.014032	0.0526498
Bi_full_DN2003_c0_g2_i28	40.6831	1.32491	0.370397	3.57701	0.000347549	0.00263704
Bi_full_DN397_c0_g1_i17	225.624	1.32462	0.231291	5.72707	1.02179e-08	3.1419e-07
Bi_full_DN1923_c1_g2_i1	141.967	1.32459	0.243412	5.44175	5.27597e-08	1.32733e-06
Bi_full_DN3418_c0_g1_i2	12.2682	1.32343	0.572851	2.31025	0.0208742	0.0716008
Bi_full_DN123_c0_g1_i8	91.1053	1.3234	0.276224	4.79103	1.65926e-06	2.72317e-05
Bi_full_DN18791_c0_g1_i1	12.317	1.32238	0.571796	2.31268	0.02074	0.0712365
Bi_full_DN11258_c0_g1_i1	17.8063	1.32213	0.510688	2.58891	0.00962797	0.0392856
Bi_full_DN6776_c0_g1_i9	36.0814	1.32208	0.418522	3.15893	0.00158348	0.00925941
Bi_full_DN176_c0_g1_i1	253.469	1.3218	0.235967	5.60164	2.12333e-08	5.99668e-07
Bi_full_DN7683_c0_g2_i1	13.8408	1.32158	0.554194	2.3847	0.0170931	0.0614113
Bi_full_DN7207_c0_g1_i4	57.564	1.32113	0.352178	3.75132	0.000175906	0.00149584
Bi_full_DN1590_c0_g1_i9	51.7217	1.32102	0.328866	4.01691	5.89673e-05	0.000586906
Bi_full_DN1672_c0_g1_i5	131.823	1.31865	0.341048	3.86646	0.000110426	0.00100445
Bi_full_DN263_c0_g1_i7	245.028	1.31855	0.241237	5.46578	4.60873e-08	1.17809e-06
Bi_full_DN379_c0_g1_i12	12.2502	1.3183	0.575165	2.29203	0.0219039	0.0741439
Bi_full_DN6023_c0_g1_i2	10.7609	1.31796	0.608767	2.16497	0.03039	0.0953956
Bi_full_DN628_c0_g1_i3	109.781	1.31783	0.252501	5.21909	1.79802e-07	3.90595e-06
Bi_full_DN3636_c0_g1_i3	31.1707	1.31774	0.377608	3.4897	0.000483568	0.00346856
Bi_full_DN17082_c0_g1_i1	311.7	1.31757	0.319778	4.12026	3.78452e-05	0.000403231
Bi_full_DN13320_c0_g1_i1	28.3546	1.31711	0.435983	3.02102	0.00251928	0.0134821
Bi_full_DN9318_c0_g10_i1	20.5549	1.31693	0.522023	2.52275	0.0116443	0.0455326
Bi_full_DN14259_c0_g5_i1	12.1899	1.31662	0.580806	2.26688	0.0233974	0.0780269
Bi_full_DN22614_c1_g1_i3	13.0624	1.31604	0.574931	2.28903	0.0220774	0.0746222
Bi_full_DN7211_c2_g1_i1	57.4958	1.31393	0.330996	3.96962	7.19871e-05	0.000695953
Bi_full_DN4709_c0_g1_i18	16.9599	1.31328	0.522435	2.51377	0.011945	0.0464872
Bi_full_DN5416_c0_g1_i2	378.482	1.31239	0.301879	4.3474	1.37758e-05	0.000169436
Bi_full_DN5448_c0_g1_i1	22.0853	1.31233	0.444505	2.95234	0.00315375	0.0161672
Bi_full_DN6459_c0_g1_i1	12.3587	1.31227	0.564468	2.32479	0.0200834	0.0695868
Bi_full_DN3968_c0_g2_i1	56.8364	1.31207	0.398213	3.2949	0.000984553	0.00628239
Bi_full_DN3703_c0_g1_i10	34.5615	1.31173	0.360795	3.63565	0.000277279	0.00219206
Bi_full_DN3427_c0_g3_i1	87.039	1.31078	0.363587	3.60514	0.000311988	0.00241656
Bi_full_DN9814_c0_g1_i1	35.8118	1.31056	0.387179	3.38489	0.000712076	0.00480187
Bi_full_DN1829_c0_g1_i1	32.3786	1.31034	0.389928	3.36046	0.000778119	0.00516784
Bi_full_DN13326_c0_g2_i3	23.0113	1.30924	0.425603	3.0762	0.00209657	0.0116129
Bi_full_DN2002_c0_g2_i1	70.3832	1.30913	0.405439	3.22891	0.00124263	0.00759602
Bi_full_DN932_c0_g1_i5	163.187	1.30889	0.229177	5.71125	1.12147e-08	3.40722e-07
Bi_full_DN94_c0_g1_i8	18.8615	1.30836	0.485149	2.69682	0.0070006	0.030622
Bi_full_DN1392_c0_g1_i12	43.1748	1.30795	0.430287	3.03972	0.00236802	0.0128211
Bi_full_DN11081_c0_g2_i1	10.6194	1.30792	0.603168	2.16842	0.0301267	0.0947588
Bi_full_DN1217_c0_g2_i4	173.51	1.30733	0.222755	5.8689	4.38706e-09	1.49025e-07
Bi_full_DN183_c0_g1_i9	32.2544	1.30723	0.413117	3.1643	0.00155455	0.00912483
Bi_full_DN4623_c1_g2_i3	17.8437	1.30714	0.516734	2.52962	0.0114187	0.0448574
Bi_full_DN5747_c0_g1_i1	13.665	1.30707	0.56384	2.31815	0.0204411	0.0704616
Bi_full_DN4995_c0_g1_i2	13.3548	1.30582	0.593158	2.20147	0.0277027	0.0889082
Bi_full_DN600_c0_g1_i4	23.4215	1.30534	0.444607	2.93593	0.00332546	0.0168776
Bi_full_DN6037_c0_g2_i1	16.5088	1.30525	0.519381	2.51309	0.0119679	0.046564
Bi_full_DN9590_c0_g7_i1	16.1053	1.3045	0.530364	2.45964	0.0139078	0.0523033
Bi_full_DN10119_c0_g1_i1	15.4781	1.30429	0.531006	2.45627	0.0140389	0.0526719
Bi_full_DN10805_c0_g6_i1	33.5419	1.30402	0.423688	3.0778	0.00208536	0.0115659
Bi_full_DN6061_c0_g1_i1	18.669	1.30353	0.475408	2.74191	0.00610838	0.027528
Bi_full_DN1475_c0_g1_i4	43.2317	1.3034	0.326781	3.9886	6.64631e-05	0.000649827
Bi_full_DN1274_c0_g1_i6	90.77	1.30253	0.253251	5.14326	2.70016e-07	5.58912e-06
Bi_full_DN4438_c0_g1_i4	74.0495	1.30252	0.320122	4.06882	4.72523e-05	0.000486274
Bi_full_DN3071_c0_g2_i1	109.501	1.30214	0.254187	5.12276	3.01096e-07	6.11316e-06
Bi_full_DN6374_c1_g2_i3	22.1021	1.30203	0.445722	2.92116	0.00348726	0.0175171
Bi_full_DN6170_c0_g1_i4	156.321	1.30194	0.268824	4.8431	1.27828e-06	2.16678e-05
Bi_full_DN16508_c0_g2_i1	23.6847	1.30161	0.470057	2.76905	0.00562201	0.0257903
Bi_full_DN69_c0_g1_i6	555.166	1.30019	0.194005	6.70183	2.0583e-11	1.23449e-09
Bi_full_DN3015_c0_g1_i6	46.0017	1.30007	0.335678	3.87297	0.000107517	0.000982371
Bi_full_DN2630_c0_g1_i1	227.874	1.29986	0.299722	4.33687	1.44523e-05	0.000176435
Bi_full_DN15740_c0_g2_i3	28.4888	1.29969	0.391385	3.32074	0.000897807	0.00582576
Bi_full_DN6858_c0_g1_i1	64.4773	1.29905	0.334575	3.88268	0.000103312	0.000949063
Bi_full_DN5867_c1_g1_i1	34.1363	1.29902	0.367526	3.5345	0.000408541	0.00301623
Bi_full_DN854_c0_g1_i2	55.8987	1.29874	0.326133	3.98225	6.82673e-05	0.000665424
Bi_full_DN20036_c0_g1_i2	68.0632	1.29836	0.354859	3.65879	0.000253404	0.0020333
Bi_full_DN2889_c0_g1_i7	229.138	1.29815	0.287433	4.51637	6.2909e-06	8.6764e-05
Bi_full_DN9137_c0_g1_i2	87.5567	1.29788	0.254815	5.09341	3.51687e-07	7.00621e-06
Bi_full_DN8833_c0_g3_i1	63.6896	1.2975	0.29419	4.41041	1.03173e-05	0.000132165
Bi_full_DN9050_c0_g1_i1	42.4346	1.29698	0.331264	3.91523	9.03176e-05	0.000846177
Bi_full_DN974_c0_g1_i17	31.6676	1.29682	0.380982	3.4039	0.00066432	0.00452537
Bi_full_DN1860_c0_g1_i6	26.164	1.29678	0.409843	3.1641	0.00155564	0.00912804
Bi_full_DN3665_c0_g1_i13	22.403	1.29619	0.471623	2.74836	0.0059895	0.027122
Bi_full_DN1428_c0_g1_i9	101.728	1.2956	0.252317	5.13481	2.82429e-07	5.80033e-06
Bi_full_DN7595_c0_g1_i1	93.4178	1.29486	0.339734	3.81139	0.000138186	0.00121569
Bi_full_DN3764_c0_g1_i12	33.3183	1.29438	0.371928	3.48018	0.000501071	0.00357346
Bi_full_DN3281_c0_g1_i3	13.7866	1.29398	0.587158	2.2038	0.0275386	0.0885044
Bi_full_DN10831_c0_g1_i1	49.9468	1.2937	0.474649	2.7256	0.00641839	0.0285911
Bi_full_DN4709_c0_g1_i6	20.058	1.29363	0.465098	2.78142	0.00541219	0.0250126
Bi_full_DN200_c0_g1_i14	84.1841	1.29348	0.286682	4.51191	6.42464e-06	8.83692e-05
Bi_full_DN1505_c0_g1_i4	43.8201	1.29342	0.323353	4.00003	6.33336e-05	0.000624385
Bi_full_DN0_c0_g2_i4	219.753	1.29331	0.204695	6.31824	2.64562e-10	1.19006e-08
Bi_full_DN11930_c0_g2_i5	13.7617	1.29207	0.546155	2.36576	0.0179933	0.0639015
Bi_full_DN15462_c0_g1_i2	72.8629	1.29189	0.318859	4.0516	5.08688e-05	0.000518151
Bi_full_DN17625_c0_g2_i4	17.1472	1.29166	0.603169	2.14146	0.0322372	0.0998882
Bi_full_DN5214_c0_g1_i1	25.8046	1.2913	0.430258	3.00123	0.00268891	0.0141973
Bi_full_DN11943_c1_g3_i1	15.466	1.29028	0.552982	2.33332	0.0196313	0.0683458
Bi_full_DN7627_c0_g1_i1	16.0878	1.29018	0.560326	2.30255	0.0213043	0.0726731
Bi_full_DN4892_c0_g1_i2	165.423	1.29012	0.256766	5.02449	5.04776e-07	9.59074e-06
Bi_full_DN5822_c0_g2_i1	25.6223	1.28982	0.43057	2.9956	0.00273909	0.014407
Bi_full_DN3704_c0_g1_i3	79.1622	1.28969	0.32166	4.00948	6.08519e-05	0.000603659
Bi_full_DN932_c0_g1_i11	24.9875	1.28958	0.427637	3.01558	0.00256487	0.0136785
Bi_full_DN2705_c0_g1_i2	60.2842	1.28953	0.303313	4.25148	2.12361e-05	0.000246713
Bi_full_DN8159_c2_g1_i1	14.6115	1.28931	0.554582	2.32483	0.020081	0.0695833
Bi_full_DN8304_c0_g1_i1	23.3293	1.28804	0.424254	3.03602	0.0023972	0.0129526
Bi_full_DN540_c0_g3_i2	23.2357	1.28751	0.445379	2.89083	0.0038423	0.018929
Bi_full_DN3375_c0_g1_i7	14.3882	1.28743	0.557803	2.30803	0.0209974	0.0718858
Bi_full_DN5319_c0_g1_i7	75.3249	1.28732	0.267741	4.80808	1.52386e-06	2.53e-05
Bi_full_DN16371_c0_g1_i3	15.3898	1.28678	0.512193	2.51229	0.0119949	0.0466211
Bi_full_DN7108_c0_g1_i1	30.5674	1.28656	0.379629	3.38898	0.00070153	0.0047408
Bi_full_DN3293_c0_g1_i4	57.8476	1.28619	0.326307	3.94166	8.09181e-05	0.000773194
Bi_full_DN8486_c0_g2_i3	24.802	1.28463	0.451146	2.84749	0.00440655	0.021176
Bi_full_DN10239_c0_g1_i2	17.2563	1.28447	0.5574	2.30439	0.0212005	0.0724225
Bi_full_DN17878_c0_g1_i1	17.504	1.28433	0.583265	2.20197	0.0276672	0.0888393
Bi_full_DN1990_c0_g1_i1	187.515	1.28389	0.257248	4.99088	6.0105e-07	1.11577e-05
Bi_full_DN7481_c0_g1_i14	61.1331	1.28231	0.304982	4.20456	2.61586e-05	0.000294429
Bi_full_DN2003_c0_g2_i31	28.3099	1.28219	0.390236	3.28566	0.00101742	0.00644687
Bi_full_DN164_c0_g1_i3	165.538	1.28145	0.32117	3.98993	6.60917e-05	0.000647066
Bi_full_DN14343_c2_g1_i1	14.6558	1.28086	0.539739	2.37311	0.0176389	0.0629502
Bi_full_DN612_c0_g1_i4	49.1458	1.28037	0.355542	3.60119	0.00031677	0.00244801
Bi_full_DN10937_c0_g1_i1	163.48	1.2799	0.330755	3.86962	0.000109004	0.000993468
Bi_full_DN6474_c0_g1_i1	16.238	1.27908	0.518202	2.46831	0.0135754	0.0513565
Bi_full_DN25767_c0_g1_i1	36.549	1.27868	0.407318	3.13926	0.00169375	0.0097762
Bi_full_DN21644_c0_g1_i5	23.1176	1.27839	0.455327	2.80763	0.00499068	0.0233937
Bi_full_DN4446_c0_g1_i3	37.876	1.27839	0.363737	3.5146	0.000440416	0.00321289
Bi_full_DN3129_c0_g1_i2	71.1305	1.27821	0.307086	4.16238	3.14947e-05	0.000345255
Bi_full_DN10981_c0_g1_i1	13.8831	1.2782	0.556819	2.29553	0.0217026	0.073629
Bi_full_DN11592_c0_g5_i1	38.1935	1.27812	0.399117	3.20236	0.00136304	0.00819823
Bi_full_DN1919_c0_g1_i1	220.575	1.27808	0.243409	5.25075	1.51481e-07	3.37125e-06
Bi_full_DN3501_c0_g1_i2	12.623	1.27767	0.596601	2.14158	0.0322275	0.0998675
Bi_full_DN333_c0_g1_i15	18.4799	1.27734	0.506011	2.52432	0.0115921	0.0453758
Bi_full_DN5570_c0_g1_i2	39.0229	1.27685	0.357515	3.57148	0.000354976	0.00268221
Bi_full_DN6843_c0_g2_i3	15.201	1.27657	0.518286	2.46306	0.0137758	0.0519332
Bi_full_DN6286_c0_g1_i1	212.391	1.27646	0.268085	4.76139	1.92269e-06	3.10131e-05
Bi_full_DN1484_c3_g1_i1	28.3629	1.27608	0.481457	2.65046	0.00803817	0.03412
Bi_full_DN8155_c1_g1_i1	79.2027	1.27589	0.292319	4.36471	1.27294e-05	0.000158208
Bi_full_DN5211_c0_g1_i4	39.21	1.27504	0.351574	3.62667	0.000287098	0.00225394
Bi_full_DN10511_c0_g1_i4	29.4952	1.27476	0.397615	3.20602	0.00134583	0.00811577
Bi_full_DN10832_c1_g1_i1	14.5362	1.27475	0.527898	2.41477	0.0157452	0.0575183
Bi_full_DN2_c0_g1_i4	377.201	1.2745	0.239861	5.31348	1.07554e-07	2.50418e-06
Bi_full_DN4583_c0_g1_i2	99.6022	1.27448	0.246789	5.16426	2.41396e-07	5.05214e-06	probable inactive ATP-dependent zinc metalloprotease FTSHI 4, chloroplastic	F:GO:0004222; F:GO:0005524; P:GO:0006508	F:metalloendopeptidase activity; F:ATP binding; P:proteolysis	EC:3.4.24	Acting on peptide bonds (peptidases)	Coil (COILS); Coil (COILS); IPR003593 (SMART); IPR041569 (PFAM); G3DSA:3.40.50.300 (GENE3D); G3DSA:1.10.8.60 (GENE3D); G3DSA:1.20.58.760 (GENE3D); IPR003959 (PFAM); PTHR23076 (PANTHER); PTHR23076:SF49 (PANTHER); IPR003960 (PROSITE_PATTERNS); CYTOPLASMIC_DOMAIN (PHOBIUS); NON_CYTOPLASMIC_DOMAIN (PHOBIUS); TRANSMEMBRANE (PHOBIUS); cd00009 (CDD); IPR027417 (SUPERFAMILY); IPR037219 (SUPERFAMILY)	F:GO:0004222; F:GO:0005524; P:GO:0006508	F:metalloendopeptidase activity; F:ATP binding; P:proteolysis
Bi_full_DN6126_c0_g1_i5	115.748	1.27432	0.236587	5.38626	7.19374e-08	1.75266e-06
Bi_full_DN7588_c0_g1_i6	43.6769	1.27379	0.329399	3.86701	0.00011018	0.00100256
Bi_full_DN692_c0_g1_i11	122.604	1.27378	0.273555	4.65639	3.21807e-06	4.82236e-05
Bi_full_DN2597_c1_g1_i3	117.801	1.2737	0.242751	5.24693	1.54653e-07	3.4224e-06
Bi_full_DN1757_c0_g1_i1	93.4915	1.27369	0.27716	4.5955	4.31711e-06	6.24638e-05
Bi_full_DN7210_c0_g1_i15	16.1738	1.27324	0.507563	2.50853	0.0121235	0.0470057
Bi_full_DN554_c0_g1_i5	428.253	1.27311	0.203904	6.24369	4.27371e-10	1.84891e-08
Bi_full_DN2406_c0_g3_i1	71.6252	1.27289	0.268262	4.74494	2.08571e-06	3.31371e-05
Bi_full_DN4431_c0_g1_i5	179.868	1.27283	0.373112	3.4114	0.000646305	0.00441624
Bi_full_DN2282_c0_g2_i22	28.9601	1.27277	0.406172	3.13357	0.00172695	0.00991723
Bi_full_DN15350_c0_g1_i2	15.4024	1.27223	0.520421	2.44461	0.0145008	0.0540465
Bi_full_DN1421_c4_g3_i1	37.5656	1.27208	0.368602	3.4511	0.000558309	0.00391478
Bi_full_DN7676_c0_g1_i8	32.5784	1.27199	0.416061	3.05723	0.00223396	0.012246
Bi_full_DN10640_c0_g1_i1	26.4277	1.271	0.400231	3.17566	0.00149494	0.00882811
Bi_full_DN104_c0_g2_i1	13.7069	1.27092	0.58217	2.18307	0.0290307	0.0921614
Bi_full_DN2_c0_g1_i6	493.948	1.27067	0.234319	5.42281	5.86706e-08	1.46447e-06
Bi_full_DN1193_c0_g1_i11	86.7856	1.27063	0.267022	4.75852	1.9502e-06	3.13659e-05
Bi_full_DN6755_c0_g2_i3	222.158	1.27048	0.20385	6.23239	4.5937e-10	1.97061e-08
Bi_full_DN18778_c0_g1_i4	12.7892	1.26959	0.561706	2.26025	0.0238059	0.0790788
Bi_full_DN6170_c0_g1_i6	24.1997	1.26949	0.452719	2.80416	0.00504486	0.0235998
Bi_full_DN208_c0_g1_i11	104.885	1.26926	0.262953	4.82696	1.38636e-06	2.32905e-05
Bi_full_DN14892_c0_g1_i4	43.3044	1.26785	0.335733	3.77637	0.000159133	0.00137177
Bi_full_DN6872_c2_g2_i1	16.1151	1.2677	0.500986	2.53041	0.0113931	0.0447738
Bi_full_DN678_c0_g1_i1	46.4987	1.26723	0.361832	3.50225	0.000461351	0.00333883
Bi_full_DN660_c0_g1_i11	355.712	1.26685	0.258256	4.90539	9.32434e-07	1.64005e-05
Bi_full_DN11589_c0_g2_i1	16.6158	1.26652	0.504818	2.50887	0.0121119	0.0469821
Bi_full_DN9253_c0_g1_i2	4455.19	1.26635	0.220432	5.74486	9.19978e-09	2.87924e-07
Bi_full_DN11371_c0_g2_i12	14.5081	1.26616	0.553648	2.28694	0.0221993	0.0749197
Bi_full_DN1459_c0_g1_i11	44.3065	1.26603	0.341373	3.70863	0.000208383	0.0017245
Bi_full_DN791_c0_g1_i9	120.213	1.26566	0.27776	4.55668	5.19693e-06	7.33041e-05
Bi_full_DN5122_c0_g1_i2	11.2144	1.26555	0.585174	2.16269	0.0305651	0.095824
Bi_full_DN13915_c0_g2_i1	12.9304	1.26496	0.564619	2.24037	0.0250668	0.0822796
Bi_full_DN3162_c0_g2_i1	192.101	1.26487	0.222403	5.68728	1.29077e-08	3.86623e-07
Bi_full_DN12428_c0_g1_i3	11.271	1.26459	0.590009	2.14334	0.0320861	0.099534
Bi_full_DN7618_c0_g2_i1	36.7096	1.26414	0.353175	3.57937	0.00034442	0.00261889
Bi_full_DN14661_c0_g1_i4	38.9161	1.26368	0.363785	3.4737	0.000513329	0.0036494
Bi_full_DN8472_c0_g1_i3	113.934	1.26355	0.250272	5.04869	4.44855e-07	8.60967e-06
Bi_full_DN7311_c0_g3_i3	15.9995	1.26322	0.534876	2.36171	0.018191	0.0644125
Bi_full_DN1445_c0_g1_i6	205.226	1.26241	0.197705	6.38534	1.71015e-10	8.04813e-09
Bi_full_DN6068_c0_g1_i4	50.6281	1.26233	0.354368	3.56219	0.000367772	0.00276454
Bi_full_DN6477_c0_g1_i2	192.412	1.26193	0.326808	3.86137	0.000112753	0.00102211
Bi_full_DN11449_c0_g1_i3	20.4426	1.26146	0.470684	2.68005	0.00736106	0.0319315
Bi_full_DN3133_c0_g1_i3	66.9722	1.26126	0.352804	3.57496	0.000350281	0.00265145
Bi_full_DN7847_c0_g1_i1	17.7516	1.26087	0.490381	2.57121	0.0101343	0.0408672
Bi_full_DN18047_c0_g1_i10	33.5431	1.2608	0.356808	3.53356	0.000410007	0.0030238
Bi_full_DN974_c0_g1_i10	24.626	1.26024	0.43467	2.89931	0.00373982	0.0185209
Bi_full_DN13523_c0_g1_i2	92.0157	1.25996	0.275421	4.57465	4.77017e-06	6.79243e-05
Bi_full_DN5255_c0_g1_i1	31.0525	1.25986	0.379979	3.3156	0.000914463	0.00591445
Bi_full_DN3392_c0_g1_i2	234.609	1.25969	0.198271	6.35336	2.1066e-10	9.76093e-09
Bi_full_DN12829_c0_g2_i3	96.9891	1.25947	0.251845	5.001	5.70343e-07	1.06929e-05
Bi_full_DN2630_c0_g1_i4	202.656	1.25939	0.316346	3.98105	6.86108e-05	0.000668643
Bi_full_DN643_c0_g1_i1	65.3272	1.25907	0.277745	4.53318	5.81029e-06	8.08547e-05
Bi_full_DN674_c0_g2_i1	27.0217	1.25843	0.417929	3.01112	0.0026029	0.0138478
Bi_full_DN5368_c0_g2_i1	23.4203	1.25834	0.480039	2.62134	0.00875861	0.0364685
Bi_full_DN5756_c0_g1_i1	35.3262	1.25814	0.367256	3.42579	0.000613023	0.0042274
Bi_full_DN10834_c0_g1_i1	115.519	1.25794	0.395349	3.18185	0.00146338	0.00868171
Bi_full_DN1648_c1_g1_i6	20.6383	1.25773	0.455421	2.7617	0.00575017	0.0262388
Bi_full_DN214_c0_g1_i3	288.224	1.25767	0.246882	5.09419	3.50237e-07	6.98553e-06
Bi_full_DN5934_c0_g2_i1	28.8811	1.2574	0.50385	2.49558	0.0125752	0.0483376
Bi_full_DN12756_c0_g1_i1	101.829	1.25726	0.387621	3.24352	0.00118061	0.00728067
Bi_full_DN7210_c0_g1_i17	17.6358	1.25724	0.487268	2.58018	0.00987502	0.0400794
Bi_full_DN10034_c0_g1_i1	12.7735	1.25717	0.554276	2.26813	0.023321	0.0778234
Bi_full_DN6399_c2_g1_i1	59.8576	1.25701	0.322564	3.89692	9.74244e-05	0.000904274
Bi_full_DN2282_c0_g2_i6	64.0443	1.25693	0.305885	4.10917	3.97076e-05	0.000419484
Bi_full_DN919_c0_g1_i4	39.6529	1.25659	0.381496	3.29384	0.000988274	0.00630139
Bi_full_DN3920_c0_g2_i1	13.3859	1.25578	0.553299	2.26962	0.0232309	0.0776092
Bi_full_DN8134_c0_g1_i1	22.1945	1.25572	0.497017	2.52651	0.0115203	0.0451627
Bi_full_DN4957_c0_g1_i1	20.5853	1.2544	0.505691	2.48057	0.0131171	0.0500131	mitochondrial fission 1 protein A	P:GO:0000266; F:GO:0005515	P:mitochondrial fission; F:protein binding	0	0	IPR028061 (PFAM); IPR011990 (G3DSA:1.25.40.GENE3D); IPR028058 (PFAM); IPR016543 (PIRSF); IPR016543 (PANTHER); PTHR13247:SF9 (PANTHER); NON_CYTOPLASMIC_DOMAIN (PHOBIUS); CYTOPLASMIC_DOMAIN (PHOBIUS); TRANSMEMBRANE (PHOBIUS); IPR033745 (CDD); IPR011990 (SUPERFAMILY); TMhelix (TMHMM)	P:GO:0000266; F:GO:0005515	P:mitochondrial fission; F:protein binding
Bi_full_DN577_c0_g2_i4	720.842	1.25403	0.243048	5.15958	2.47502e-07	5.16507e-06
Bi_full_DN1274_c0_g1_i11	34.2032	1.25352	0.361808	3.46461	0.000530996	0.0037548
Bi_full_DN293_c0_g3_i2	93.4063	1.25322	0.25452	4.92385	8.486e-07	1.51617e-05
Bi_full_DN20499_c0_g1_i6	54.3829	1.25223	0.302413	4.14078	3.4612e-05	0.000373398
Bi_full_DN14259_c0_g1_i1	16.7368	1.25216	0.518039	2.41711	0.0156443	0.0572331
Bi_full_DN23041_c0_g1_i2	12.519	1.25133	0.581557	2.15169	0.0314222	0.0979682
Bi_full_DN3694_c0_g1_i1	18.2439	1.25111	0.474856	2.63472	0.00842075	0.03539
Bi_full_DN69_c0_g1_i7	527.491	1.25111	0.195918	6.38589	1.704e-10	8.02662e-09
Bi_full_DN4529_c0_g1_i2	40.8294	1.25069	0.344221	3.63338	0.000279735	0.002207
Bi_full_DN4800_c0_g1_i10	61.415	1.24976	0.327126	3.82043	0.000133218	0.00117947
Bi_full_DN854_c0_g1_i6	37.5288	1.24971	0.350192	3.56864	0.000358837	0.00270616
Bi_full_DN8796_c1_g1_i1	26.2084	1.24917	0.412648	3.02719	0.00246839	0.0132544
Bi_full_DN4248_c0_g1_i4	15.0856	1.24851	0.534155	2.33735	0.019421	0.0677759
Bi_full_DN574_c0_g1_i13	158.19	1.24849	0.295462	4.22556	2.3835e-05	0.00027182
Bi_full_DN4642_c0_g1_i4	17.5977	1.24811	0.482428	2.58715	0.00967747	0.0394348
Bi_full_DN3745_c0_g1_i7	48.233	1.24796	0.495138	2.52043	0.011721	0.04578
Bi_full_DN1906_c0_g1_i3	383.176	1.24753	0.285193	4.37436	1.2179e-05	0.000152298
Bi_full_DN7170_c0_g1_i5	110.236	1.24743	0.2818	4.42666	9.57044e-06	0.000123781
Bi_full_DN20334_c0_g2_i1	17.234	1.24714	0.517371	2.41053	0.0159294	0.0580579
Bi_full_DN554_c0_g1_i13	392.734	1.24666	0.205785	6.05807	1.37763e-09	5.34671e-08
Bi_full_DN4762_c0_g1_i1	65.1692	1.24622	0.330771	3.76762	0.000164809	0.00141448
Bi_full_DN1816_c0_g2_i1	20.4463	1.24487	0.466097	2.67084	0.00756619	0.0325948
Bi_full_DN4504_c0_g1_i8	34.9516	1.24464	0.357069	3.48573	0.000490802	0.00351006
Bi_full_DN4278_c0_g1_i1	376.352	1.24464	0.225558	5.51806	3.42765e-08	9.13799e-07	cytochrome b-c1 complex subunit 6	P:GO:0006118; P:GO:0006122; F:GO:0008121; C:GO:0045275; P:GO:1902600	P:obsolete electron transport; P:mitochondrial electron transport, ubiquinol to cytochrome c; F:ubiquinol-cytochrome-c reductase activity; C:respiratory chain complex III; P:proton transmembrane transport	EC:1.10.2; EC:1.10.2.2	Acting on diphenols and related substances as donors; Quinol--cytochrome-c reductase	IPR003422 (PIRSF); IPR023184 (PFAM); IPR036811 (G3DSA:1.10.287.GENE3D); IPR003422 (PANTHER); PTHR15336:SF2 (PANTHER); IPR036811 (SUPERFAMILY)	P:GO:0006122; F:GO:0008121	P:mitochondrial electron transport, ubiquinol to cytochrome c; F:ubiquinol-cytochrome-c reductase activity
Bi_full_DN554_c0_g1_i1	422.538	1.24462	0.178088	6.98878	2.77288e-12	1.99428e-10
Bi_full_DN3381_c0_g1_i1	14.1898	1.24462	0.526611	2.36345	0.0181057	0.0642052
Bi_full_DN8453_c0_g3_i1	15.0027	1.24391	0.510338	2.43742	0.0147926	0.0548449
Bi_full_DN2608_c0_g1_i1	131.649	1.24357	0.294384	4.22432	2.39663e-05	0.000272989
Bi_full_DN5146_c0_g1_i3	26.3692	1.24346	0.435831	2.85308	0.00432973	0.0208877
Bi_full_DN3461_c0_g1_i1	13.5126	1.24345	0.536474	2.31782	0.0204593	0.0704958
Bi_full_DN2068_c0_g1_i1	12.5589	1.24226	0.57816	2.14865	0.0316625	0.0985486
Bi_full_DN6424_c0_g1_i1	25.2626	1.24157	0.405246	3.06373	0.00218594	0.0120294
Bi_full_DN4163_c0_g1_i2	46.8048	1.24122	0.319829	3.88089	0.000104073	0.000955366
Bi_full_DN1421_c4_g1_i1	119.518	1.24079	0.352293	3.52205	0.000428226	0.00313474
Bi_full_DN7988_c0_g1_i6	21.8185	1.24067	0.515455	2.40694	0.0160867	0.0585097
Bi_full_DN3222_c0_g2_i2	18.8312	1.24061	0.481581	2.57612	0.00999154	0.0404363
Bi_full_DN11895_c0_g1_i1	41.081	1.24035	0.339429	3.65424	0.000257946	0.00206292
Bi_full_DN6706_c0_g3_i1	30.4892	1.23969	0.428797	2.89109	0.00383914	0.0189207
Bi_full_DN5112_c0_g1_i1	34.0302	1.23878	0.392751	3.15412	0.00160985	0.00937991
Bi_full_DN25159_c0_g1_i1	46.2119	1.23755	0.342794	3.6102	0.000305964	0.00237713
Bi_full_DN8848_c2_g1_i1	24.8891	1.23682	0.445547	2.77596	0.0055039	0.0253513
Bi_full_DN1400_c0_g2_i6	18.9049	1.23672	0.472945	2.61494	0.00892432	0.0369927
Bi_full_DN18585_c0_g2_i1	146.84	1.23665	0.226077	5.47006	4.49877e-08	1.15754e-06
Bi_full_DN8858_c0_g1_i1	28.4257	1.23633	0.478825	2.58201	0.00982256	0.0399142
Bi_full_DN3612_c0_g1_i2	29.8312	1.23579	0.378416	3.2657	0.00109194	0.00683317
Bi_full_DN7156_c0_g2_i1	12.5126	1.23566	0.574081	2.15242	0.031364	0.0978347
Bi_full_DN5180_c1_g1_i5	29.9635	1.23563	0.409447	3.0178	0.00254614	0.0135972
Bi_full_DN18747_c0_g1_i2	60.9603	1.23563	0.323853	3.81539	0.000135968	0.00119883
Bi_full_DN3264_c0_g3_i3	20.6608	1.23549	0.489634	2.52329	0.0116261	0.0454757
Bi_full_DN18689_c0_g1_i4	12.5616	1.23527	0.568702	2.17208	0.0298495	0.0941226
Bi_full_DN2_c0_g1_i1	531.598	1.23447	0.238358	5.17907	2.2299e-07	4.71931e-06
Bi_full_DN1400_c0_g2_i13	21.2108	1.23428	0.510929	2.41577	0.0157021	0.057406
Bi_full_DN12317_c0_g1_i2	33.0528	1.23428	0.358775	3.44027	0.000581133	0.00404585
Bi_full_DN9799_c0_g2_i1	47.0013	1.23419	0.356526	3.46171	0.000536763	0.00378874
Bi_full_DN9354_c0_g1_i6	28.7216	1.23411	0.42098	2.93151	0.00337315	0.0170481
Bi_full_DN7811_c0_g2_i1	30.6659	1.23404	0.402849	3.06328	0.00218923	0.0120423
Bi_full_DN8139_c0_g1_i2	19.4433	1.2335	0.513996	2.39983	0.0164027	0.0594296
Bi_full_DN12827_c0_g1_i11	14.8793	1.23344	0.520356	2.37038	0.0177697	0.0632837
Bi_full_DN8688_c0_g2_i3	17.338	1.23333	0.480854	2.56488	0.0103213	0.0414512
Bi_full_DN3745_c0_g1_i6	21.1721	1.23269	0.55026	2.2402	0.0250778	0.0823103
Bi_full_DN3251_c0_g1_i5	134.261	1.2321	0.354538	3.47522	0.000510436	0.00363364
Bi_full_DN19672_c0_g1_i1	14.9312	1.23173	0.519555	2.37074	0.0177524	0.0632398
Bi_full_DN2590_c0_g1_i4	172.485	1.23172	0.305727	4.02883	5.60541e-05	0.000562419
Bi_full_DN671_c0_g1_i1	16.3855	1.23165	0.542751	2.26927	0.0232519	0.0776587
Bi_full_DN2732_c0_g1_i6	58.0655	1.23108	0.297444	4.13886	3.49041e-05	0.000375992
Bi_full_DN1165_c0_g1_i5	16.1079	1.23099	0.565449	2.17701	0.0294797	0.0932769
Bi_full_DN1341_c0_g1_i5	21.1877	1.23077	0.4579	2.68785	0.0071913	0.0313323
Bi_full_DN11032_c0_g1_i3	36.0428	1.23022	0.359693	3.42021	0.000625739	0.00429846
Bi_full_DN6890_c0_g2_i5	28.1749	1.2298	0.389905	3.15409	0.00160998	0.00937991
Bi_full_DN1340_c1_g1_i1	201.656	1.22971	0.253307	4.85462	1.20617e-06	2.06378e-05
Bi_full_DN791_c0_g1_i4	111.805	1.22886	0.255009	4.8189	1.44351e-06	2.40995e-05
Bi_full_DN2430_c0_g1_i1	17.2043	1.22883	0.498508	2.46501	0.0137008	0.051712
Bi_full_DN36_c1_g1_i8	129.58	1.22874	0.234568	5.23831	1.62052e-07	3.57062e-06
Bi_full_DN3703_c0_g1_i13	32.9778	1.2287	0.383633	3.2028	0.00136098	0.00818777
Bi_full_DN7755_c0_g1_i3	78.7423	1.22848	0.258793	4.74696	2.06498e-06	3.28878e-05
Bi_full_DN5787_c0_g1_i1	31.0427	1.22829	0.441594	2.78148	0.00541115	0.02501
Bi_full_DN826_c0_g1_i1	45.6832	1.22768	0.317055	3.87213	0.000107889	0.000985068
Bi_full_DN5741_c0_g1_i1	13.3381	1.22741	0.541342	2.26734	0.0233696	0.0779446
Bi_full_DN2716_c0_g1_i5	23.2287	1.227	0.488568	2.51142	0.0120247	0.0467118
Bi_full_DN22723_c3_g1_i1	153.906	1.22664	0.343588	3.57009	0.000356855	0.00269441
Bi_full_DN875_c0_g1_i8	87.2006	1.22656	0.263137	4.6613	3.1422e-06	4.73095e-05
Bi_full_DN875_c0_g1_i2	27.3144	1.22636	0.43644	2.80991	0.00495552	0.0232696
Bi_full_DN2787_c0_g3_i1	29.1969	1.22442	0.39028	3.13729	0.00170518	0.00982541
Bi_full_DN8730_c0_g1_i1	18.6266	1.22373	0.474749	2.57764	0.00994772	0.0403198
Bi_full_DN14895_c0_g4_i1	75.3566	1.22297	0.341857	3.57742	0.000347	0.00263445
Bi_full_DN2751_c0_g2_i6	39.7902	1.22295	0.340018	3.59673	0.000322248	0.00248573
Bi_full_DN11371_c0_g2_i2	17.9519	1.22262	0.476507	2.56578	0.0102943	0.0413656
Bi_full_DN3544_c0_g1_i1	14.202	1.22216	0.547099	2.2339	0.0254899	0.0833781
Bi_full_DN1163_c0_g2_i1	14.0538	1.22168	0.537437	2.27316	0.0230163	0.0770136
Bi_full_DN1932_c1_g2_i1	28.4068	1.22128	0.412962	2.95736	0.00310287	0.0159529
Bi_full_DN11581_c0_g5_i1	12.441	1.22126	0.561557	2.17478	0.0296469	0.0936291
Bi_full_DN2597_c0_g1_i7	63.9465	1.22099	0.388616	3.1419	0.00167857	0.00970728
Bi_full_DN2527_c0_g1_i1	52.6893	1.2208	0.345333	3.53513	0.000407576	0.00301041
Bi_full_DN4318_c0_g1_i3	364.541	1.22016	0.220149	5.54246	2.98255e-08	8.08258e-07
Bi_full_DN18974_c0_g2_i2	25.0557	1.2197	0.408778	2.98378	0.00284713	0.0148693
Bi_full_DN6822_c0_g3_i1	13.1732	1.21965	0.557914	2.18609	0.0288089	0.091627
Bi_full_DN19267_c0_g1_i1	58.1197	1.21957	0.342019	3.5658	0.000362745	0.00273038
Bi_full_DN2003_c0_g2_i12	38.3659	1.21936	0.354147	3.4431	0.000575091	0.00400926
Bi_full_DN13308_c0_g4_i1	15.5005	1.21859	0.511385	2.38292	0.017176	0.0616437
Bi_full_DN302_c0_g1_i6	136.884	1.21752	0.283892	4.28866	1.79753e-05	0.000214056
Bi_full_DN3649_c0_g2_i6	19.6122	1.21732	0.467919	2.60156	0.00928	0.0381417
Bi_full_DN1289_c0_g1_i1	70.8608	1.21727	0.282698	4.3059	1.66305e-05	0.000199676
Bi_full_DN5008_c0_g2_i1	26.0115	1.21538	0.516486	2.35317	0.018614	0.065557
Bi_full_DN471_c0_g1_i3	192.378	1.21517	0.275838	4.40536	1.05611e-05	0.000134881
Bi_full_DN23346_c0_g1_i1	12.3795	1.215	0.563715	2.15535	0.0311342	0.0972609
Bi_full_DN3427_c0_g3_i2	17.1435	1.2134	0.517821	2.34329	0.0191145	0.0669448
Bi_full_DN1442_c0_g1_i4	125.212	1.21296	0.281582	4.30765	1.65001e-05	0.000198298
Bi_full_DN6568_c0_g1_i1	23.3916	1.21284	0.437572	2.77175	0.00557564	0.0256215
Bi_full_DN1342_c0_g1_i3	68.9826	1.21276	0.309916	3.91317	9.10908e-05	0.000851986
Bi_full_DN1497_c0_g1_i1	88.537	1.21246	0.283905	4.27065	1.94905e-05	0.000229417
Bi_full_DN3129_c0_g1_i10	50.683	1.21245	0.313241	3.87065	0.000108545	0.000989638
Bi_full_DN1547_c0_g2_i1	368.61	1.21239	0.258995	4.68111	2.85328e-06	4.34346e-05
Bi_full_DN10936_c0_g2_i1	25.2247	1.21232	0.479536	2.5281	0.0114681	0.0450029
Bi_full_DN13648_c0_g2_i1	49.1155	1.21206	0.359029	3.37594	0.00073565	0.00493015
Bi_full_DN7233_c0_g3_i1	28.0304	1.21178	0.402772	3.0086	0.00262457	0.0139342
Bi_full_DN3656_c0_g1_i4	17.2283	1.21142	0.48541	2.49567	0.0125718	0.0483343
Bi_full_DN3451_c0_g1_i2	17.9547	1.21122	0.477169	2.53835	0.0111375	0.0440346
Bi_full_DN69_c0_g1_i9	457.612	1.21036	0.195138	6.20261	5.55356e-10	2.32938e-08
Bi_full_DN937_c0_g1_i4	69.981	1.21022	0.274977	4.40118	1.07662e-05	0.00013702
Bi_full_DN9842_c0_g1_i5	105.89	1.20948	0.338405	3.57408	0.000351465	0.00265923
Bi_full_DN6078_c0_g2_i1	17.8512	1.20931	0.49123	2.4618	0.0138242	0.052078
Bi_full_DN208_c0_g1_i8	70.4696	1.20807	0.319398	3.78235	0.000155355	0.00134376
Bi_full_DN21895_c0_g1_i3	24.2137	1.20807	0.42644	2.83291	0.00461257	0.0219825
Bi_full_DN725_c0_g1_i4	291.977	1.20782	0.192245	6.28275	3.32641e-10	1.47032e-08
Bi_full_DN5661_c0_g2_i5	17.16	1.2077	0.521224	2.31704	0.0205014	0.070598
Bi_full_DN8165_c0_g1_i1	37.1524	1.20687	0.408017	2.9579	0.00309747	0.0159349
Bi_full_DN776_c0_g1_i6	91.3088	1.20672	0.297525	4.05586	4.995e-05	0.000510222
Bi_full_DN7352_c0_g2_i2	13.9797	1.20631	0.525945	2.29359	0.0218138	0.0739211
Bi_full_DN392_c0_g2_i1	94.1538	1.20624	0.292982	4.11712	3.83631e-05	0.000407988
Bi_full_DN2003_c0_g2_i25	34.8613	1.2062	0.403326	2.99064	0.00278391	0.014599
Bi_full_DN4709_c0_g1_i17	17.8769	1.20596	0.477812	2.52393	0.0116052	0.0454149
Bi_full_DN8361_c0_g1_i1	13.3403	1.20529	0.548786	2.19628	0.0280722	0.089783
Bi_full_DN2075_c0_g1_i6	18.7438	1.20511	0.463974	2.59736	0.00939444	0.038494
Bi_full_DN13022_c0_g1_i1	95.1154	1.20481	0.315706	3.81625	0.000135495	0.00119532
Bi_full_DN18778_c0_g1_i6	14.7013	1.20477	0.547793	2.19932	0.0278549	0.0892786
Bi_full_DN660_c0_g1_i3	513.849	1.20477	0.263413	4.57367	4.79244e-06	6.81841e-05
Bi_full_DN11746_c0_g1_i1	63.8974	1.20449	0.286047	4.21082	2.54443e-05	0.000287341
Bi_full_DN3679_c2_g2_i3	36.6745	1.2041	0.37795	3.18587	0.00144318	0.00859898
Bi_full_DN5322_c1_g1_i2	54.9267	1.2034	0.361931	3.32495	0.000884355	0.00575113
Bi_full_DN10711_c0_g3_i1	521.954	1.20336	0.24495	4.91267	8.98438e-07	1.58959e-05
Bi_full_DN2568_c0_g1_i10	94.3116	1.20334	0.293083	4.10579	4.02927e-05	0.000424871
Bi_full_DN8686_c0_g1_i1	14.7941	1.20332	0.513352	2.34404	0.019076	0.0668375
Bi_full_DN278_c1_g2_i6	21.0114	1.20329	0.43975	2.73631	0.00621322	0.0279239
Bi_full_DN4387_c0_g2_i1	73.9325	1.20298	0.365092	3.29501	0.000984168	0.00628115
Bi_full_DN919_c0_g1_i9	364.488	1.2025	0.280205	4.29148	1.77483e-05	0.000211649
Bi_full_DN4759_c1_g1_i1	49.3251	1.2022	0.379111	3.1711	0.00151863	0.008948
Bi_full_DN607_c0_g1_i2	954.644	1.20215	0.335144	3.58698	0.000334533	0.00255811
Bi_full_DN3774_c0_g2_i4	93.2952	1.20204	0.283823	4.23517	2.28375e-05	0.000261852
Bi_full_DN8498_c0_g4_i1	24.4973	1.20203	0.438781	2.73946	0.00615396	0.0277079
Bi_full_DN9476_c0_g5_i1	13.8939	1.20086	0.559228	2.14736	0.0317649	0.0987913
Bi_full_DN11883_c0_g2_i1	16.9275	1.20065	0.502463	2.38953	0.01687	0.0607941
Bi_full_DN3223_c0_g1_i9	19.1959	1.20065	0.465833	2.57742	0.00995409	0.0403328
Bi_full_DN1906_c0_g1_i1	36.7594	1.20055	0.425444	2.82189	0.00477419	0.0225699
Bi_full_DN8142_c2_g1_i1	21.0165	1.20029	0.447875	2.67998	0.00736269	0.0319315
Bi_full_DN3054_c0_g3_i1	188.325	1.20003	0.23967	5.00702	5.528e-07	1.04061e-05
Bi_full_DN398_c0_g1_i2	43.81	1.19969	0.369594	3.24598	0.00117049	0.00723139
Bi_full_DN10920_c0_g1_i2	23.0602	1.19966	0.525178	2.2843	0.022354	0.075347
Bi_full_DN1625_c0_g1_i1	363.628	1.19944	0.227819	5.26487	1.40291e-07	3.14697e-06
Bi_full_DN29_c0_g1_i7	43.3906	1.19881	0.387795	3.09135	0.00199246	0.0111429
Bi_full_DN7988_c0_g1_i16	30.4504	1.19835	0.482749	2.48233	0.0130525	0.049822
Bi_full_DN3298_c0_g1_i5	36.3991	1.19829	0.346058	3.46267	0.000534837	0.0037786
Bi_full_DN10396_c0_g1_i1	23.7607	1.1982	0.493718	2.42689	0.0152287	0.0560497
Bi_full_DN660_c0_g1_i10	479.483	1.19803	0.253953	4.71753	2.38724e-06	3.72535e-05
Bi_full_DN9137_c0_g1_i3	52.7233	1.19792	0.324098	3.69618	0.000218868	0.00179986
Bi_full_DN3136_c0_g1_i10	23.685	1.19789	0.454427	2.63603	0.00838811	0.0352801
Bi_full_DN8025_c0_g1_i5	56.9651	1.19773	0.436081	2.74657	0.00602212	0.0272375
Bi_full_DN912_c0_g1_i3	31.7166	1.19701	0.367949	3.2532	0.00114113	0.00708526
Bi_full_DN1723_c0_g1_i1	21.0211	1.19669	0.439455	2.72313	0.0064667	0.0287534
Bi_full_DN591_c0_g1_i9	14.6923	1.19661	0.524058	2.28336	0.0224094	0.0754786
Bi_full_DN1475_c0_g1_i1	31.3767	1.19489	0.391862	3.04925	0.00229415	0.0124993
Bi_full_DN17837_c0_g1_i2	82.6261	1.19367	0.418017	2.85555	0.00429623	0.0207517
Bi_full_DN11852_c0_g1_i2	25.1651	1.1935	0.482894	2.47155	0.0134527	0.0510403
Bi_full_DN5072_c0_g1_i2	14.7383	1.19341	0.535918	2.22685	0.0259576	0.084517
Bi_full_DN19109_c0_g1_i2	35.8967	1.19339	0.369975	3.22561	0.00125707	0.00767136
Bi_full_DN13858_c0_g1_i1	26.4598	1.19327	0.404601	2.94924	0.0031856	0.0163009
Bi_full_DN858_c1_g1_i3	59.5668	1.19288	0.285621	4.17644	2.961e-05	0.000326917
Bi_full_DN200_c0_g1_i13	97.6839	1.19285	0.246682	4.83557	1.32764e-06	2.24223e-05
Bi_full_DN4709_c0_g1_i14	14.5178	1.1927	0.541279	2.20348	0.027561	0.0885541
Bi_full_DN1807_c0_g1_i4	57.6214	1.19218	0.295761	4.0309	5.55644e-05	0.000558386
Bi_full_DN9950_c1_g1_i2	71.7696	1.19184	0.329115	3.62134	0.000293085	0.00229422
Bi_full_DN6355_c0_g2_i2	225.108	1.1918	0.38837	3.06872	0.00214977	0.0118611
Bi_full_DN10314_c0_g1_i1	52.8617	1.19175	0.35709	3.33739	0.000845707	0.00554013
Bi_full_DN2462_c0_g3_i1	23.7342	1.19115	0.42659	2.79227	0.00523403	0.0243217
Bi_full_DN8025_c0_g1_i4	31.4875	1.19115	0.469505	2.53702	0.01118	0.0441644
Bi_full_DN208_c0_g1_i13	97.6209	1.19058	0.25472	4.67408	2.95275e-06	4.47882e-05
Bi_full_DN19566_c0_g1_i4	26.815	1.1905	0.522153	2.27998	0.0226089	0.0759893
Bi_full_DN1305_c0_g1_i4	30.8699	1.19047	0.392741	3.03119	0.00243588	0.0131157
Bi_full_DN692_c0_g1_i3	52.437	1.19023	0.345004	3.44991	0.000560767	0.00392557
Bi_full_DN5936_c0_g1_i1	333.296	1.18999	0.185373	6.4194	1.36812e-10	6.62213e-09
Bi_full_DN6453_c0_g1_i6	25.5812	1.18975	0.415084	2.86628	0.0041533	0.0201877
Bi_full_DN887_c0_g2_i1	51.4078	1.18971	0.343128	3.46726	0.000525797	0.00372528
Bi_full_DN7914_c1_g1_i1	16.2291	1.18967	0.501872	2.37046	0.0177659	0.0632818
Bi_full_DN2810_c0_g1_i2	68.4042	1.18946	0.291875	4.07525	4.59654e-05	0.000475433
Bi_full_DN11337_c0_g1_i4	13.1655	1.18903	0.539297	2.20477	0.0274699	0.0883229
Bi_full_DN786_c0_g1_i4	29.9551	1.18897	0.39663	2.99769	0.00272035	0.014328
Bi_full_DN5814_c0_g1_i12	18.8764	1.18748	0.498713	2.38109	0.0172617	0.061886
Bi_full_DN21514_c0_g3_i2	23.0163	1.18738	0.433046	2.74192	0.00610806	0.027528
Bi_full_DN15373_c0_g2_i2	23.1283	1.1873	0.434631	2.73173	0.00630029	0.0282056
Bi_full_DN2468_c0_g1_i4	44.4782	1.18728	0.330938	3.58761	0.000333723	0.00255306
Bi_full_DN7104_c0_g1_i6	18.2989	1.18706	0.482552	2.45997	0.0138949	0.0522663
Bi_full_DN7035_c0_g1_i1	40.1424	1.18696	0.372912	3.18296	0.00145779	0.00865866
Bi_full_DN200_c0_g1_i16	81.6734	1.18691	0.266269	4.45754	8.2904e-06	0.000109592
Bi_full_DN302_c0_g1_i7	630.101	1.18688	0.211327	5.61632	1.95071e-08	5.55848e-07
Bi_full_DN4669_c0_g2_i13	32.872	1.18658	0.407474	2.91205	0.0035907	0.0179429
Bi_full_DN394_c0_g1_i3	65.265	1.186	0.27827	4.26204	2.02568e-05	0.000236901
Bi_full_DN3567_c0_g1_i1	196.044	1.18597	0.253557	4.67732	2.90655e-06	4.414e-05
Bi_full_DN932_c0_g1_i19	45.9698	1.18568	0.326637	3.62998	0.000283446	0.00222973
Bi_full_DN5748_c0_g2_i1	17.7608	1.18567	0.473737	2.5028	0.0123216	0.0475892
Bi_full_DN5027_c0_g1_i5	40.2006	1.18555	0.376902	3.14552	0.00165794	0.00960763
Bi_full_DN567_c0_g3_i1	45.4118	1.18546	0.32523	3.64499	0.000267406	0.00212688
Bi_full_DN9950_c1_g1_i1	62.7326	1.18508	0.29493	4.01817	5.86509e-05	0.000584329
Bi_full_DN9382_c0_g1_i9	16.1333	1.18496	0.493274	2.40224	0.0162952	0.0591622
Bi_full_DN607_c0_g1_i4	749.218	1.18491	0.331138	3.57831	0.000345827	0.00262711
Bi_full_DN1341_c0_g1_i18	33.8662	1.1848	0.373086	3.17568	0.00149484	0.00882811
Bi_full_DN3461_c0_g1_i3	44.0583	1.18467	0.344691	3.4369	0.000588402	0.00408472
Bi_full_DN3205_c1_g2_i1	81.329	1.18445	0.300789	3.93783	8.22221e-05	0.000783302
Bi_full_DN3361_c0_g1_i7	49.7662	1.18408	0.360491	3.28464	0.00102114	0.00646643
Bi_full_DN1340_c1_g1_i4	190.852	1.18396	0.239157	4.95057	7.39955e-07	1.34566e-05
Bi_full_DN9006_c0_g1_i1	22.2795	1.18396	0.430192	2.75216	0.00592043	0.0268736
Bi_full_DN2834_c0_g4_i9	22.3026	1.18394	0.423816	2.79352	0.00521382	0.0242405
Bi_full_DN2_c0_g1_i8	531.131	1.18393	0.228341	5.18495	2.16075e-07	4.59588e-06
Bi_full_DN18164_c0_g1_i2	22.0551	1.18335	0.450392	2.62738	0.00860462	0.0359472
Bi_full_DN6882_c0_g1_i1	32.6763	1.18308	0.394603	2.99814	0.00271632	0.0143124
Bi_full_DN1209_c0_g1_i4	139.894	1.1825	0.221864	5.32982	9.83092e-08	2.32126e-06
Bi_full_DN3673_c0_g1_i10	70.6993	1.18168	0.275178	4.29423	1.75297e-05	0.000209337
Bi_full_DN8165_c0_g2_i1	50.3724	1.18163	0.324766	3.6384	0.000274333	0.00217282
Bi_full_DN5527_c1_g1_i2	32.2287	1.18148	0.364318	3.24299	0.00118281	0.00729247
Bi_full_DN535_c0_g1_i5	216.128	1.18127	0.203753	5.79756	6.72854e-09	2.18925e-07
Bi_full_DN1085_c0_g1_i2	13.0253	1.18115	0.543576	2.17293	0.0297858	0.0939768
Bi_full_DN394_c0_g1_i6	54.3546	1.18103	0.317563	3.71904	0.00019998	0.00166524
Bi_full_DN263_c0_g1_i3	1481.26	1.18088	0.196494	6.00975	1.85815e-09	6.99831e-08
Bi_full_DN643_c0_g1_i4	62.8673	1.18069	0.291859	4.0454	5.22338e-05	0.000529724
Bi_full_DN294_c1_g1_i1	67.8679	1.18025	0.361583	3.26411	0.00109809	0.00686745
Bi_full_DN7069_c0_g2_i3	19.2775	1.18023	0.454718	2.59552	0.00944489	0.038658
Bi_full_DN2891_c0_g1_i1	31.3239	1.18004	0.397115	2.97154	0.00296313	0.0153741
Bi_full_DN4066_c0_g2_i4	130.699	1.17996	0.287538	4.10366	4.06671e-05	0.000428376
Bi_full_DN6711_c0_g1_i1	168.674	1.17994	0.228405	5.16598	2.39176e-07	5.01419e-06
Bi_full_DN8486_c0_g2_i21	57.1591	1.17991	0.307407	3.83828	0.000123899	0.00110742	PREDICTED: uncharacterized protein LOC100241278 isoform X6	F:GO:0004672; F:GO:0005524; P:GO:0006468	F:protein kinase activity; F:ATP binding; P:protein phosphorylation	0	0	IPR000719 (SMART); IPR001245 (PFAM); G3DSA:3.30.200.20 (GENE3D); G3DSA:1.10.510.10 (GENE3D); PIRSF000615 (PIRSF); mobidb-lite (MOBIDB_LITE); mobidb-lite (MOBIDB_LITE); mobidb-lite (MOBIDB_LITE); mobidb-lite (MOBIDB_LITE); mobidb-lite (MOBIDB_LITE); PTHR27003:SF105 (PANTHER); PTHR27003 (PANTHER); IPR017441 (PROSITE_PATTERNS); IPR017441 (PROSITE_PATTERNS); NON_CYTOPLASMIC_DOMAIN (PHOBIUS); CYTOPLAS…	F:GO:0004672; F:GO:0005524; P:GO:0006468	F:protein kinase activity; F:ATP binding; P:protein phosphorylation
Bi_full_DN3071_c0_g2_i2	95.1711	1.17952	0.265136	4.44872	8.63834e-06	0.00011354
Bi_full_DN3205_c0_g2_i3	110.793	1.17951	0.371277	3.17689	0.00148861	0.00879555
Bi_full_DN7016_c0_g1_i1	19.6578	1.17922	0.528955	2.22935	0.0257909	0.0840924
Bi_full_DN5925_c0_g1_i1	39.0891	1.17875	0.33934	3.47365	0.000513439	0.0036494
Bi_full_DN791_c0_g1_i7	121.233	1.17872	0.289774	4.06773	4.74734e-05	0.000488353
Bi_full_DN6609_c0_g2_i1	152.403	1.17853	0.266196	4.42732	9.54129e-06	0.000123498
Bi_full_DN1289_c0_g2_i1	165.249	1.17833	0.231139	5.09791	3.43416e-07	6.87101e-06
Bi_full_DN4698_c0_g1_i13	30.7739	1.17803	0.390184	3.01916	0.00253475	0.0135478
Bi_full_DN1440_c0_g1_i2	564.861	1.17793	0.232417	5.0682	4.01597e-07	7.86976e-06
Bi_full_DN8369_c0_g1_i1	440.479	1.17791	0.216363	5.44413	5.20599e-08	1.31156e-06
Bi_full_DN9027_c0_g2_i1	1371.87	1.17759	0.258671	4.55246	5.30222e-06	7.45826e-05
Bi_full_DN932_c0_g1_i2	197.71	1.1773	0.230038	5.11786	3.09028e-07	6.25178e-06
Bi_full_DN6012_c0_g1_i1	24.7071	1.1771	0.431868	2.72561	0.00641827	0.0285911
Bi_full_DN1430_c0_g3_i1	13.8018	1.17683	0.531482	2.21424	0.0268123	0.0866359
Bi_full_DN445_c0_g1_i2	82.5781	1.17637	0.290483	4.0497	5.12831e-05	0.00052185
Bi_full_DN2337_c0_g1_i1	1095.41	1.17606	0.235089	5.00263	5.65525e-07	1.06104e-05
Bi_full_DN6169_c0_g1_i3	17.7256	1.17582	0.480036	2.44945	0.0143076	0.0534722
Bi_full_DN10733_c0_g3_i1	25.754	1.17527	0.419933	2.79871	0.00513073	0.0239202
Bi_full_DN8515_c0_g2_i3	51.0768	1.17507	0.310384	3.78586	0.00015318	0.00132855
Bi_full_DN5205_c0_g1_i2	13.7683	1.17471	0.530329	2.21505	0.0267565	0.0865095
Bi_full_DN10755_c0_g1_i8	22.9592	1.1745	0.477046	2.46202	0.0138157	0.0520607
Bi_full_DN7880_c0_g1_i6	55.1623	1.17437	0.406877	2.8863	0.00389797	0.0191514
Bi_full_DN23512_c0_g1_i1	24.1073	1.17416	0.449008	2.615	0.00892279	0.0369927	Acyl-CoA-binding domain-containing protein 3	F:GO:0000062	F:fatty-acyl-CoA binding	0	0	IPR000582 (PRINTS); IPR000582 (PFAM); IPR014352 (G3DSA:1.20.80.GENE3D); PTHR23310:SF67 (PANTHER); PTHR23310 (PANTHER); IPR000582 (PROSITE_PROFILES); IPR035984 (SUPERFAMILY)	F:GO:0000062	F:fatty-acyl-CoA binding
Bi_full_DN23588_c0_g1_i1	22.2298	1.17375	0.435374	2.69597	0.00701847	0.030687
Bi_full_DN242_c0_g2_i6	51.5021	1.17374	0.313294	3.74646	0.000179346	0.00151977
Bi_full_DN18963_c0_g1_i2	124.815	1.17368	0.272605	4.30543	1.66658e-05	0.000199958
Bi_full_DN25_c0_g1_i5	1355.77	1.17354	0.224846	5.21931	1.79587e-07	3.90293e-06
Bi_full_DN27872_c0_g1_i1	311.116	1.17336	0.229634	5.10972	3.22633e-07	6.4909e-06
Bi_full_DN836_c0_g1_i1	665.62	1.17327	0.228478	5.13514	2.81934e-07	5.79576e-06
Bi_full_DN2186_c0_g1_i3	133.929	1.17255	0.261441	4.48494	7.29361e-06	9.83295e-05
Bi_full_DN945_c0_g1_i2	22.3912	1.17245	0.439627	2.66693	0.00765483	0.0328876
Bi_full_DN336_c0_g1_i1	51.1064	1.17235	0.304652	3.84817	0.000119003	0.00107042
Bi_full_DN4288_c0_g2_i3	93.5458	1.17231	0.251885	4.65414	3.25341e-06	4.86395e-05
Bi_full_DN1661_c0_g1_i2	12.9754	1.17187	0.546189	2.14554	0.0319097	0.0990972
Bi_full_DN8142_c2_g1_i2	22.4845	1.17111	0.491495	2.38274	0.0171843	0.0616618
Bi_full_DN5606_c0_g1_i1	18.5277	1.1711	0.487919	2.4002	0.0163862	0.0593867
Bi_full_DN545_c0_g1_i8	41.0461	1.17088	0.382943	3.05759	0.00223126	0.0122365
Bi_full_DN11044_c0_g3_i1	15.9151	1.17076	0.501181	2.33601	0.0194907	0.0679773
Bi_full_DN5549_c0_g1_i1	298.326	1.17012	0.297803	3.92918	8.52348e-05	0.000806421
Bi_full_DN21886_c0_g1_i1	15.9059	1.16975	0.501261	2.33362	0.0196155	0.0683095
Bi_full_DN0_c0_g3_i1	209.523	1.16954	0.19479	6.00412	1.92373e-09	7.22393e-08
Bi_full_DN2565_c0_g2_i4	160.231	1.16951	0.282567	4.13889	3.48993e-05	0.000375992
Bi_full_DN1037_c0_g1_i2	112.297	1.16946	0.333258	3.50917	0.000449505	0.00326702
Bi_full_DN3546_c0_g1_i3	20.5316	1.16909	0.443704	2.63484	0.00841757	0.0353795
Bi_full_DN5027_c0_g1_i1	21.4003	1.16901	0.470389	2.48519	0.0129482	0.0495022
Bi_full_DN836_c0_g1_i7	643.194	1.16803	0.217717	5.36488	8.10015e-08	1.95016e-06
Bi_full_DN9727_c0_g1_i1	58.8445	1.16801	0.297101	3.93136	8.44664e-05	0.000800638
Bi_full_DN1392_c0_g2_i2	138.206	1.16766	0.314188	3.71644	0.000202052	0.0016792
Bi_full_DN932_c0_g1_i1	185.08	1.16698	0.249532	4.67666	2.91583e-06	4.42678e-05
Bi_full_DN3679_c0_g2_i1	101.331	1.16688	0.316346	3.68862	0.00022547	0.0018467
Bi_full_DN5071_c0_g1_i1	1218.53	1.16637	0.276901	4.21224	2.52851e-05	0.000285671	serine/threonine-protein phosphatase PP2A-2 catalytic subunit	F:GO:0016787	F:hydrolase activity	0	0	IPR006186 (PRINTS); IPR006186 (SMART); IPR029052 (G3DSA:3.60.21.GENE3D); IPR004843 (PFAM); PTHR11668 (PANTHER); PTHR11668:SF388 (PANTHER); IPR006186 (PROSITE_PATTERNS); cd07415 (CDD); SSF56300 (SUPERFAMILY)	F:GO:0016787	F:hydrolase activity
Bi_full_DN2579_c0_g1_i6	32.0401	1.16551	0.381844	3.05232	0.00227079	0.0124001
Bi_full_DN3314_c2_g1_i1	20.52	1.1653	0.444689	2.62048	0.00878066	0.0365287
Bi_full_DN974_c0_g1_i21	39.9208	1.16529	0.353509	3.29636	0.000979447	0.00625529
Bi_full_DN1464_c0_g1_i6	78.2614	1.16527	0.310347	3.75474	0.000173524	0.0014788
Bi_full_DN6826_c0_g1_i1	32.9168	1.16497	0.388049	3.00211	0.00268115	0.014166
Bi_full_DN7087_c0_g1_i1	14.4441	1.16489	0.523483	2.22526	0.0260637	0.0847811
Bi_full_DN2396_c0_g3_i2	112.209	1.16472	0.317099	3.67306	0.000239666	0.00194204
Bi_full_DN7229_c0_g1_i2	116.661	1.16458	0.341816	3.40705	0.000656693	0.00447941
Bi_full_DN79_c0_g1_i7	73.3164	1.16458	0.268554	4.33646	1.44795e-05	0.000176725
Bi_full_DN16588_c0_g1_i8	62.6008	1.16408	0.337271	3.45146	0.000557558	0.00391059
Bi_full_DN1485_c0_g1_i1	319.641	1.16392	0.211393	5.50595	3.67176e-08	9.69741e-07
Bi_full_DN2700_c0_g2_i14	56.8362	1.16339	0.304101	3.82568	0.000130409	0.00115848
Bi_full_DN877_c1_g1_i1	126.792	1.16304	0.268549	4.33085	1.48538e-05	0.000180644
Bi_full_DN2864_c0_g1_i12	46.8401	1.16269	0.336981	3.45031	0.000559943	0.00392407
Bi_full_DN4434_c1_g2_i1	19.7911	1.16237	0.447767	2.59594	0.00943332	0.0386222
Bi_full_DN692_c0_g1_i4	180.173	1.16222	0.296231	3.92336	8.7324e-05	0.000822519
Bi_full_DN123_c0_g1_i10	78.4117	1.16214	0.301081	3.85989	0.000113436	0.00102706
Bi_full_DN1049_c0_g1_i6	47.2299	1.16193	0.314785	3.6912	0.000223197	0.00183073
Bi_full_DN2386_c0_g1_i2	73.9366	1.16177	0.270706	4.29163	1.7737e-05	0.000211565
Bi_full_DN872_c2_g2_i1	16.7659	1.16152	0.524973	2.21253	0.0269304	0.0869725
Bi_full_DN701_c0_g1_i2	884.83	1.16108	0.287124	4.04384	5.25838e-05	0.000532364
Bi_full_DN699_c1_g1_i5	103.661	1.16092	0.267876	4.33379	1.46562e-05	0.000178668
Bi_full_DN11264_c0_g1_i4	485.636	1.16083	0.26108	4.44626	8.73778e-06	0.000114495
Bi_full_DN10996_c0_g1_i1	68.5812	1.16081	0.316299	3.66996	0.000242587	0.00196072
Bi_full_DN16348_c0_g1_i3	18.2355	1.16	0.483039	2.40147	0.0163295	0.0592444
Bi_full_DN26628_c0_g1_i1	14.9936	1.15999	0.530588	2.18624	0.0287982	0.0916206
Bi_full_DN766_c0_g1_i11	55.6087	1.1599	0.325039	3.5685	0.000359029	0.00270697
Bi_full_DN6736_c0_g1_i1	15.8237	1.15905	0.511006	2.26817	0.0233189	0.0778214
Bi_full_DN10936_c0_g1_i1	26.3932	1.15869	0.446773	2.59347	0.00950124	0.0388379
Bi_full_DN3742_c0_g1_i2	20.3897	1.15848	0.467265	2.47927	0.013165	0.0501542
Bi_full_DN5401_c0_g3_i2	24.9939	1.15827	0.407341	2.84349	0.00446225	0.0213913
Bi_full_DN10356_c1_g2_i2	19.7973	1.15805	0.508457	2.27758	0.0227514	0.0763481
Bi_full_DN1445_c1_g1_i1	86.965	1.15772	0.257866	4.48963	7.13478e-06	9.66488e-05
Bi_full_DN8320_c1_g4_i2	22.1921	1.15753	0.461765	2.50676	0.0121845	0.047192
Bi_full_DN9972_c0_g1_i8	16.1688	1.15751	0.512589	2.25817	0.023935	0.0793832
Bi_full_DN267_c2_g1_i11	604.344	1.1572	0.158407	7.30528	2.76691e-13	2.48924e-11
Bi_full_DN3741_c0_g1_i1	31.7162	1.15701	0.406133	2.84884	0.00438785	0.0211061
Bi_full_DN208_c0_g1_i10	66.7089	1.15656	0.277977	4.16062	3.17387e-05	0.000347245
Bi_full_DN397_c0_g1_i18	287.435	1.15624	0.186675	6.19385	5.87123e-10	2.43852e-08
Bi_full_DN4606_c0_g1_i1	49.5675	1.15603	0.363801	3.17765	0.00148472	0.00877663
Bi_full_DN5740_c0_g1_i5	19.6299	1.15599	0.478101	2.41789	0.0156109	0.0571465
Bi_full_DN4971_c0_g1_i1	15.8464	1.15595	0.501949	2.30292	0.0212836	0.0726332
Bi_full_DN5475_c0_g1_i4	16.0812	1.15582	0.522685	2.21131	0.0270141	0.0871985
Bi_full_DN10433_c0_g1_i1	49.2909	1.15545	0.35579	3.24757	0.00116395	0.00719974
Bi_full_DN8233_c0_g1_i1	27.9838	1.15501	0.384982	3.00015	0.00269845	0.0142403
Bi_full_DN713_c0_g1_i4	101.479	1.15458	0.323733	3.56645	0.000361846	0.00272562
Bi_full_DN3392_c0_g1_i1	278.579	1.15448	0.193812	5.95669	2.57401e-09	9.32873e-08
Bi_full_DN2739_c0_g1_i5	57.8775	1.15431	0.31921	3.61615	0.000299017	0.00233276
Bi_full_DN8620_c0_g1_i12	26.5814	1.15405	0.402001	2.87078	0.00409466	0.0199492
Bi_full_DN10963_c0_g1_i10	46.1488	1.15371	0.325063	3.54917	0.000386443	0.00288009
Bi_full_DN9487_c0_g3_i1	243.312	1.15369	0.197701	5.83553	5.36212e-09	1.77992e-07
Bi_full_DN1428_c0_g1_i5	86.7752	1.15361	0.252917	4.56123	5.08551e-06	7.18917e-05
Bi_full_DN4656_c0_g1_i2	27.0302	1.15361	0.411845	2.80108	0.00509311	0.0237775
Bi_full_DN1011_c0_g1_i2	61.0288	1.15344	0.294797	3.91267	9.12826e-05	0.000853491
Bi_full_DN7383_c0_g1_i3	65.7357	1.15333	0.366918	3.14328	0.00167065	0.00966696
Bi_full_DN4093_c0_g1_i2	18.2029	1.15325	0.478766	2.40879	0.0160056	0.0582688
Bi_full_DN4491_c0_g2_i2	17.8296	1.15296	0.535039	2.1549	0.0311695	0.0973354
Bi_full_DN2476_c0_g2_i1	33.5057	1.15272	0.429493	2.6839	0.00727695	0.0316459
Bi_full_DN1242_c0_g1_i2	22.8249	1.15271	0.437899	2.63237	0.00847908	0.035594
Bi_full_DN2428_c0_g4_i1	92.9405	1.15251	0.26754	4.3078	1.64886e-05	0.000198206
Bi_full_DN1349_c0_g2_i3	19.3646	1.15174	0.522005	2.20638	0.0273572	0.0880439
Bi_full_DN13582_c0_g2_i2	15.8281	1.15169	0.523842	2.19855	0.0279099	0.0894155
Bi_full_DN1205_c0_g2_i1	26.0808	1.15166	0.454516	2.53382	0.0112827	0.0444431
Bi_full_DN3364_c0_g1_i3	120.18	1.15143	0.270525	4.25628	2.07854e-05	0.000242251	protein STAY-GREEN 1, chloroplastic	0	0	0	0	IPR024438 (PFAM); PTHR31750 (PANTHER); PTHR31750:SF4 (PANTHER)	no GO terms	no GO terms
Bi_full_DN208_c0_g1_i5	25.9187	1.15105	0.400423	2.87458	0.00404567	0.0197569
Bi_full_DN6207_c0_g1_i1	34.5782	1.15099	0.409631	2.80982	0.00495685	0.0232715
Bi_full_DN5321_c0_g1_i3	61.9917	1.15095	0.280849	4.0981	4.16553e-05	0.000437067
Bi_full_DN3108_c0_g1_i9	17.9149	1.1507	0.500025	2.30128	0.0213756	0.0728349
Bi_full_DN283_c0_g1_i5	87.1328	1.15064	0.259434	4.43519	9.19921e-06	0.00011974
Bi_full_DN10078_c1_g1_i2	21.8857	1.15017	0.439142	2.61912	0.00881559	0.0366501
Bi_full_DN7181_c0_g2_i9	15.0497	1.15011	0.512407	2.24453	0.0247982	0.0816505
Bi_full_DN445_c1_g3_i1	18.2004	1.1501	0.469356	2.45038	0.0142706	0.0533797
Bi_full_DN3939_c0_g1_i1	22.6415	1.14994	0.428108	2.6861	0.00722906	0.0314726
Bi_full_DN12583_c0_g1_i1	85.2315	1.14977	0.368695	3.11849	0.00181778	0.0103404
Bi_full_DN5419_c0_g1_i1	24.5517	1.14958	0.471213	2.43962	0.0147028	0.0545955
Bi_full_DN8486_c0_g2_i15	39.2102	1.14948	0.333184	3.44997	0.00056064	0.00392557
Bi_full_DN10196_c0_g1_i12	49.2881	1.14933	0.309192	3.71721	0.000201438	0.00167547
Bi_full_DN779_c0_g1_i16	102.09	1.14881	0.258028	4.45227	8.49665e-06	0.000111911
Bi_full_DN1341_c0_g1_i16	38.4676	1.1485	0.362383	3.16929	0.00152811	0.00899366
Bi_full_DN21539_c1_g1_i2	24.3368	1.14837	0.445938	2.57517	0.0100191	0.0405251
Bi_full_DN1852_c0_g1_i11	17.3391	1.14812	0.497021	2.31001	0.0208876	0.0716323
Bi_full_DN21070_c0_g1_i4	22.7296	1.14801	0.421006	2.72682	0.00639484	0.0285136
Bi_full_DN11408_c0_g2_i4	24.0916	1.14785	0.421914	2.72058	0.00651676	0.0289305
Bi_full_DN2751_c0_g2_i3	22.7749	1.14784	0.428385	2.67947	0.00737395	0.0319595
Bi_full_DN872_c2_g1_i1	177.093	1.14749	0.259042	4.42974	9.43451e-06	0.000122303
Bi_full_DN7684_c0_g1_i1	69.1954	1.14698	0.284871	4.02631	5.66581e-05	0.000567137
Bi_full_DN3352_c0_g3_i1	123.687	1.14679	0.278247	4.12149	3.76427e-05	0.000401501
Bi_full_DN12760_c0_g2_i2	26.5455	1.14663	0.481801	2.37988	0.0173184	0.0620454
Bi_full_DN7880_c0_g1_i1	29.3548	1.14657	0.520261	2.20384	0.0275355	0.0885001
Bi_full_DN13484_c0_g1_i1	55.5272	1.14616	0.372553	3.07649	0.0020945	0.0116042
Bi_full_DN36_c1_g1_i5	171.165	1.14596	0.253161	4.52661	5.99378e-06	8.31616e-05
Bi_full_DN8095_c0_g1_i1	59.2163	1.14538	0.2903	3.9455	7.96325e-05	0.000762197
Bi_full_DN18599_c1_g1_i1	17.936	1.1444	0.47965	2.3859	0.0170374	0.0612889
Bi_full_DN2761_c0_g1_i1	83.1275	1.14358	0.276749	4.1322	3.59313e-05	0.000385671
Bi_full_DN3375_c0_g1_i24	35.7944	1.14349	0.396334	2.88517	0.00391205	0.0192001
Bi_full_DN300_c1_g1_i2	70.1907	1.14319	0.346613	3.29816	0.000973191	0.00622314
Bi_full_DN857_c0_g1_i2	91.5021	1.14282	0.298449	3.82921	0.000128556	0.00114402
Bi_full_DN685_c0_g2_i1	1181.45	1.14282	0.240364	4.75452	1.98921e-06	3.18925e-05
Bi_full_DN200_c0_g1_i9	102.54	1.14276	0.255696	4.46919	7.85158e-06	0.000104797
Bi_full_DN5329_c0_g1_i5	23.9023	1.14258	0.419608	2.72298	0.00646954	0.0287563
Bi_full_DN3938_c0_g1_i2	32.4231	1.14231	0.380552	3.00173	0.00268447	0.0141798
Bi_full_DN494_c0_g1_i9	415.181	1.142	0.196183	5.82108	5.84682e-09	1.92824e-07
Bi_full_DN574_c0_g1_i15	178.751	1.14199	0.237389	4.81061	1.50473e-06	2.5015e-05
Bi_full_DN554_c0_g1_i11	414.853	1.14086	0.182667	6.24559	4.22199e-10	1.82965e-08
Bi_full_DN3686_c0_g1_i7	78.0402	1.14037	0.403074	2.82919	0.00466654	0.0221721
Bi_full_DN5252_c0_g1_i2	558.632	1.14001	0.278019	4.10046	4.12332e-05	0.00043337
Bi_full_DN9114_c0_g3_i1	112.433	1.13955	0.32284	3.52976	0.00041593	0.00305836
Bi_full_DN10336_c0_g3_i1	37.2174	1.13927	0.401378	2.83839	0.00453419	0.0216586
Bi_full_DN1788_c0_g1_i2	17.9927	1.13909	0.477627	2.3849	0.0170839	0.0614
Bi_full_DN567_c0_g1_i2	97.1777	1.13871	0.247408	4.60255	4.17343e-06	6.06828e-05
Bi_full_DN27251_c0_g1_i1	21.4787	1.13871	0.507192	2.24512	0.0247607	0.0815533
Bi_full_DN937_c0_g1_i18	108.515	1.13851	0.272104	4.18408	2.86321e-05	0.000317566
Bi_full_DN11610_c0_g2_i9	25.1168	1.13817	0.417507	2.72612	0.00640842	0.0285641
Bi_full_DN4142_c0_g1_i3	77.0315	1.1378	0.262872	4.32834	1.50239e-05	0.000182451
Bi_full_DN11967_c0_g1_i2	54.3091	1.13757	0.311921	3.64697	0.000265355	0.00211288
Bi_full_DN826_c0_g1_i2	57.5297	1.1373	0.316423	3.59423	0.000325349	0.00250404
Bi_full_DN421_c0_g1_i12	103.381	1.13641	0.277894	4.08938	4.32522e-05	0.000451497
Bi_full_DN2487_c0_g1_i5	18.4616	1.13641	0.529488	2.14623	0.0318543	0.0989883
Bi_full_DN19763_c0_g1_i1	89.0407	1.13638	0.305889	3.71501	0.000203196	0.00168651
Bi_full_DN15327_c0_g2_i1	18.8764	1.13635	0.482981	2.35278	0.0186336	0.0656079
Bi_full_DN775_c0_g1_i7	61.3493	1.13611	0.314751	3.60957	0.00030671	0.00238147
Bi_full_DN1737_c0_g1_i4	26.3475	1.13608	0.426196	2.66564	0.00768423	0.033
Bi_full_DN1037_c0_g1_i4	131.339	1.13539	0.275733	4.1177	3.82674e-05	0.000407311
Bi_full_DN1625_c0_g1_i2	266	1.13519	0.217811	5.21181	1.87003e-07	4.0434e-06
Bi_full_DN14420_c0_g1_i1	278.89	1.13508	0.216166	5.25098	1.51293e-07	3.36853e-06
Bi_full_DN10341_c1_g1_i2	18.0971	1.13493	0.464869	2.44139	0.0146308	0.0543876
Bi_full_DN494_c0_g1_i1	493.241	1.13368	0.207018	5.47623	4.34471e-08	1.12529e-06
Bi_full_DN1835_c1_g2_i2	21.6972	1.13288	0.460544	2.45987	0.0138986	0.0522723
Bi_full_DN5011_c0_g1_i1	196.522	1.13221	0.229107	4.94183	7.73931e-07	1.39747e-05
Bi_full_DN7205_c0_g1_i1	29.0949	1.13212	0.411986	2.74797	0.00599657	0.0271466
Bi_full_DN7287_c1_g1_i1	22.5029	1.13162	0.489203	2.31319	0.020712	0.071169
Bi_full_DN1459_c0_g1_i8	48.5622	1.13118	0.311614	3.63006	0.000283354	0.00222936
Bi_full_DN5525_c0_g1_i17	33.466	1.13106	0.395329	2.86107	0.00422216	0.020456
Bi_full_DN1592_c0_g1_i3	21.9669	1.13097	0.445885	2.53647	0.0111977	0.044204
Bi_full_DN5019_c0_g1_i7	16.4255	1.1308	0.491769	2.29945	0.0214792	0.0730803
Bi_full_DN15798_c0_g4_i1	14.9098	1.1307	0.526198	2.1488	0.0316499	0.0985214
Bi_full_DN471_c0_g1_i2	153.018	1.13038	0.251884	4.48769	7.19983e-06	9.73228e-05
Bi_full_DN2124_c0_g1_i19	95.4247	1.13038	0.267481	4.226	2.37881e-05	0.000271346
Bi_full_DN7170_c0_g1_i3	35.909	1.13001	0.370343	3.05125	0.0022789	0.0124388
Bi_full_DN723_c0_g1_i4	24.6344	1.12993	0.442064	2.55604	0.0105872	0.042262	Inositol-tetrakisphosphate 1-kinase 3	F:GO:0000287; F:GO:0005524; C:GO:0005622; P:GO:0032957; F:GO:0047325; F:GO:0052725; F:GO:0052726	F:magnesium ion binding; F:ATP binding; C:intracellular; P:inositol trisphosphate metabolic process; F:inositol tetrakisphosphate 1-kinase activity; F:inositol-1,3,4-trisphosphate 6-kinase activity; F:inositol-1,3,4-trisphosphate 5-kinase activity	EC:2.7.1.134; EC:2.7.1.159	Inositol-tetrakisphosphate 1-kinase; Inositol-1,3,4-trisphosphate 5/6-kinase	G3DSA:3.40.50.11370 (GENE3D); IPR041429 (PFAM); IPR040464 (PFAM); G3DSA:3.30.470.100 (GENE3D); IPR008656 (PIRSF); IPR008656 (PANTHER); PTHR14217:SF4 (PANTHER); IPR011761 (PROSITE_PROFILES); SSF56059 (SUPERFAMILY)	F:GO:0000287; F:GO:0005524; C:GO:0005622; P:GO:0032957; F:GO:0046872; F:GO:0047325; F:GO:0052725; F:GO:0052726	F:magnesium ion binding; F:ATP binding; C:intracellular; P:inositol trisphosphate metabolic process; F:metal ion binding; F:inositol tetrakisphosphate 1-kinase activity; F:inositol-1,3,4-trisphosphate 6-kinase activity; F:inositol-1,3,4-trisphosphate 5-kinase activity
Bi_full_DN791_c0_g1_i10	104.954	1.1296	0.265981	4.24692	2.16731e-05	0.000250874
Bi_full_DN816_c0_g1_i36	37.3582	1.12955	0.355204	3.18	0.00147276	0.00872554
Bi_full_DN3138_c0_g1_i2	30.5919	1.12919	0.394627	2.86142	0.00421748	0.0204419
Bi_full_DN7123_c0_g1_i1	51.6302	1.12914	0.299904	3.76502	0.000166538	0.00142763
Bi_full_DN8486_c0_g2_i2	61.3859	1.12903	0.31358	3.60046	0.000317651	0.0024537
Bi_full_DN1711_c0_g2_i1	122.565	1.129	0.259443	4.35163	1.35128e-05	0.000166967
Bi_full_DN2695_c0_g1_i2	34.8846	1.12894	0.40712	2.77298	0.00555452	0.0255359
Bi_full_DN1485_c0_g1_i6	316.625	1.12857	0.202488	5.57352	2.49647e-08	6.90495e-07
Bi_full_DN6524_c0_g1_i1	79.0935	1.12837	0.282499	3.99426	6.4897e-05	0.000636962
Bi_full_DN5880_c0_g1_i1	48.7708	1.12822	0.310489	3.63368	0.000279411	0.00220583
Bi_full_DN0_c0_g3_i2	204.521	1.12798	0.194671	5.7943	6.86068e-09	2.22939e-07
Bi_full_DN9498_c0_g1_i3	47.7988	1.12746	0.310612	3.62981	0.000283629	0.00223083
Bi_full_DN5152_c0_g1_i5	118.67	1.12713	0.350339	3.21725	0.00129425	0.0078559
Bi_full_DN5319_c0_g1_i3	77.6897	1.12709	0.269018	4.18964	2.79394e-05	0.00031099
Bi_full_DN11999_c0_g1_i1	86.2657	1.12702	0.266077	4.23568	2.27866e-05	0.000261386
Bi_full_DN2597_c1_g1_i1	140.326	1.12698	0.21881	5.15049	2.59806e-07	5.39972e-06
Bi_full_DN4328_c0_g2_i1	214.113	1.1266	0.232482	4.84598	1.25989e-06	2.14131e-05	chaperonin CPN60-2, mitochondrial	F:GO:0005524; C:GO:0005737; P:GO:0042026	F:ATP binding; C:cytoplasm; P:protein refolding	0	0	IPR001844 (PRINTS); IPR001844 (TIGRFAM); IPR027409 (G3DSA:3.50.7.GENE3D); IPR002423 (PFAM); IPR027413 (G3DSA:1.10.560.GENE3D); IPR027410 (G3DSA:3.30.260.GENE3D); PTHR11353 (PANTHER); PTHR11353:SF85 (PANTHER); IPR018370 (PROSITE_PATTERNS); IPR001844 (HAMAP); IPR001844 (CDD); IPR027410 (SUPERFAMILY); IPR027409 (SUPERFAMILY); IPR027413 (SUPERFAMILY)	F:GO:0005524; C:GO:0005737; P:GO:0006457; P:GO:0042026	F:ATP binding; C:cytoplasm; P:protein folding; P:protein refolding
Bi_full_DN17206_c0_g2_i1	17.7232	1.126	0.490733	2.29452	0.0217606	0.0737699
Bi_full_DN3386_c1_g2_i2	104.776	1.12593	0.269334	4.18044	2.90947e-05	0.000321856
Bi_full_DN11038_c0_g1_i1	29.9138	1.12566	0.473637	2.37663	0.0174716	0.0624626
Bi_full_DN4395_c0_g1_i2	33.0919	1.12551	0.371779	3.02737	0.00246691	0.0132505
Bi_full_DN7831_c0_g2_i3	27.7905	1.12537	0.402162	2.7983	0.00513721	0.023946
Bi_full_DN19274_c0_g4_i1	113.914	1.12537	0.240068	4.6877	2.76286e-06	4.22858e-05
Bi_full_DN2474_c0_g1_i1	23.1195	1.12494	0.418521	2.6879	0.00719023	0.0313304
Bi_full_DN2597_c1_g1_i5	96.3385	1.12429	0.268301	4.19041	2.78451e-05	0.00031012
Bi_full_DN7445_c0_g2_i1	20.009	1.12426	0.484109	2.32233	0.020215	0.0699331
Bi_full_DN1459_c0_g1_i14	73.121	1.12425	0.281898	3.98816	6.65867e-05	0.000650911
Bi_full_DN1519_c0_g1_i6	163.413	1.12419	0.275067	4.08697	4.3705e-05	0.000455663
Bi_full_DN2158_c0_g1_i2	33.4198	1.12372	0.394359	2.84949	0.004379	0.0210815
Bi_full_DN1539_c0_g1_i9	118.792	1.12347	0.313079	3.58846	0.000332631	0.002547
Bi_full_DN823_c0_g1_i9	25.5057	1.12338	0.41125	2.73164	0.00630208	0.0282087
Bi_full_DN2282_c0_g2_i8	32.8509	1.12311	0.390035	2.8795	0.00398302	0.0194975
Bi_full_DN214_c0_g1_i1	198.576	1.1231	0.286491	3.9202	8.84752e-05	0.000830597
Bi_full_DN18511_c0_g1_i1	19.1809	1.12254	0.483804	2.32023	0.0203286	0.0702164
Bi_full_DN5271_c0_g1_i1	18.4197	1.12172	0.496964	2.25714	0.023999	0.0795659
Bi_full_DN5701_c0_g1_i4	40.6511	1.12157	0.357719	3.13533	0.0017166	0.0098745
Bi_full_DN3481_c0_g1_i4	447.589	1.12152	0.168753	6.64591	3.01356e-11	1.72223e-09
Bi_full_DN2335_c0_g1_i12	63.707	1.12093	0.292477	3.83254	0.000126829	0.00113043
Bi_full_DN8902_c0_g1_i3	26.0567	1.12042	0.403133	2.77929	0.00544778	0.0251325
Bi_full_DN3349_c0_g3_i1	28.9777	1.12037	0.405425	2.76344	0.00571958	0.0261414
Bi_full_DN9626_c0_g3_i1	22.3893	1.12027	0.426387	2.62735	0.00860523	0.0359472
Bi_full_DN8519_c0_g1_i1	25.948	1.12026	0.426945	2.6239	0.00869299	0.0362557
Bi_full_DN2120_c0_g1_i5	28.094	1.11946	0.412869	2.71142	0.00669961	0.0295546
Bi_full_DN19763_c0_g1_i2	139.413	1.11903	0.331754	3.37307	0.000743364	0.00497268
Bi_full_DN554_c0_g1_i14	429.576	1.11902	0.192423	5.81539	6.04923e-09	1.98599e-07
Bi_full_DN5558_c0_g1_i2	27.8276	1.11898	0.4245	2.636	0.00838907	0.0352801
Bi_full_DN22599_c0_g1_i6	28.7954	1.1182	0.483696	2.31178	0.0207897	0.07138
Bi_full_DN6207_c0_g1_i8	37.7563	1.11781	0.410915	2.7203	0.00652223	0.0289498
Bi_full_DN10145_c0_g3_i2	18.5996	1.11773	0.458179	2.4395	0.0147077	0.0546019
Bi_full_DN3713_c0_g2_i1	44.8519	1.1171	0.362557	3.08119	0.00206178	0.0114688
Bi_full_DN286_c0_g1_i2	4835.34	1.11676	0.206137	5.41759	6.04094e-08	1.50565e-06
Bi_full_DN7841_c0_g1_i4	15.703	1.11666	0.513127	2.17618	0.0295418	0.0934039
Bi_full_DN875_c0_g1_i6	84.9562	1.11649	0.262947	4.24609	2.17536e-05	0.000251634
Bi_full_DN1335_c0_g1_i2	567.645	1.11614	0.172812	6.4587	1.05609e-10	5.26187e-09
Bi_full_DN421_c0_g1_i11	49.2424	1.11607	0.383661	2.90901	0.00362578	0.0180686
Bi_full_DN12075_c0_g1_i7	98.6863	1.11592	0.24585	4.53901	5.65179e-06	7.89329e-05
Bi_full_DN12824_c0_g2_i1	41.865	1.11584	0.331585	3.36516	0.000764987	0.00509324
Bi_full_DN1445_c0_g1_i13	215.331	1.11579	0.203962	5.47057	4.4859e-08	1.15545e-06
Bi_full_DN2541_c0_g1_i5	73.3632	1.11575	0.45316	2.46216	0.0138103	0.052052
Bi_full_DN1305_c0_g1_i7	322.989	1.11564	0.21126	5.28087	1.28569e-07	2.91355e-06
Bi_full_DN6001_c0_g1_i2	40.3167	1.11513	0.338358	3.29571	0.00098175	0.00626843
Bi_full_DN2251_c0_g1_i4	141.905	1.11504	0.219453	5.08101	3.75429e-07	7.41826e-06
Bi_full_DN2167_c0_g1_i3	266.559	1.11494	0.213876	5.21305	1.85761e-07	4.01996e-06
Bi_full_DN4035_c0_g1_i7	92.3262	1.11477	0.255811	4.35779	1.31385e-05	0.000162619
Bi_full_DN1260_c0_g1_i6	29.8169	1.11474	0.379155	2.94006	0.00328147	0.0167026
Bi_full_DN574_c0_g1_i8	200.039	1.11453	0.221459	5.03269	4.83645e-07	9.23405e-06
Bi_full_DN2282_c0_g2_i13	26.6794	1.11452	0.422763	2.63628	0.008382	0.035268
Bi_full_DN7039_c0_g2_i2	89.6951	1.11451	0.262832	4.24039	2.23135e-05	0.000256711
Bi_full_DN1142_c0_g1_i4	610.227	1.11451	0.172218	6.47149	9.70407e-11	4.86349e-09
Bi_full_DN1588_c0_g1_i2	109.204	1.11444	0.318429	3.49981	0.000465593	0.00336154
Bi_full_DN1519_c0_g1_i8	156.429	1.11425	0.237088	4.69973	2.6051e-06	4.01488e-05
Bi_full_DN5937_c0_g1_i1	42.5874	1.11399	0.40053	2.78129	0.00541435	0.0250157
Bi_full_DN6369_c0_g1_i1	243.164	1.11368	0.244676	4.55165	5.32268e-06	7.48084e-05
Bi_full_DN5704_c0_g1_i7	93.8639	1.11359	0.266079	4.18518	2.84938e-05	0.000316377
Bi_full_DN8252_c0_g1_i2	145.896	1.11349	0.236522	4.70778	2.5043e-06	3.88186e-05
Bi_full_DN16803_c0_g5_i1	20.2271	1.11343	0.473428	2.35184	0.0186807	0.0657286
Bi_full_DN570_c0_g1_i3	66.7095	1.11331	0.298608	3.72835	0.000192738	0.00161471
Bi_full_DN19493_c1_g3_i1	19.1638	1.11307	0.479226	2.32264	0.0201986	0.0698954
Bi_full_DN13932_c0_g1_i1	24.9814	1.11302	0.436067	2.5524	0.0106982	0.0425955
Bi_full_DN6490_c0_g1_i1	64.8782	1.11185	0.322863	3.44373	0.000573757	0.00400215
Bi_full_DN1465_c0_g1_i1	16.407	1.11171	0.492	2.25957	0.0238479	0.0791872
Bi_full_DN4104_c0_g1_i4	104.091	1.11166	0.319532	3.47902	0.000503244	0.00358695
Bi_full_DN5690_c0_g1_i4	50.9477	1.11122	0.31618	3.51452	0.000440541	0.00321335
Bi_full_DN4114_c0_g1_i2	182.349	1.11103	0.224608	4.94656	7.55381e-07	1.36883e-05
Bi_full_DN589_c0_g1_i11	47.5168	1.11065	0.33699	3.29581	0.000981388	0.0062669
Bi_full_DN4223_c0_g1_i2	23.351	1.11059	0.47824	2.32225	0.0202196	0.0699396
Bi_full_DN589_c0_g1_i8	18.617	1.11043	0.465528	2.38532	0.0170641	0.061346
Bi_full_DN11050_c0_g5_i1	20.9937	1.11024	0.493278	2.25073	0.0244025	0.0805715
Bi_full_DN6131_c0_g1_i1	82.5842	1.10974	0.391312	2.83596	0.00456886	0.0217977
Bi_full_DN1080_c1_g1_i6	39.9876	1.10961	0.337356	3.28913	0.00100496	0.00638779
Bi_full_DN1497_c0_g2_i1	92.1608	1.10844	0.334852	3.31025	0.000932111	0.00601346
Bi_full_DN2003_c0_g2_i15	26.7375	1.10834	0.391951	2.82776	0.00468753	0.0222492
Bi_full_DN4709_c0_g1_i20	21.2988	1.10813	0.461313	2.40212	0.0163003	0.0591722
Bi_full_DN16589_c0_g1_i1	21.4251	1.10783	0.45991	2.4088	0.0160052	0.0582688
Bi_full_DN25024_c0_g1_i1	17.0201	1.1076	0.478945	2.31258	0.0207458	0.0712514
Bi_full_DN3481_c0_g1_i2	390.679	1.10754	0.194189	5.70342	1.1743e-08	3.55292e-07
Bi_full_DN18747_c0_g1_i4	66.6277	1.10753	0.280355	3.95046	7.80021e-05	0.000748138
Bi_full_DN1316_c0_g1_i4	17.0045	1.10739	0.477021	2.32147	0.0202613	0.0700317
Bi_full_DN421_c0_g1_i3	180.764	1.10731	0.259112	4.2735	1.92425e-05	0.000227075
[truncated: 14,450 more rows]

## Sheet: Bianca_Inoculated_2dai
Transcript_ID	baseMean	log2FoldChange	lfcSE	stat	pvalue	padj	Description	GO IDs	GO Names	Enzyme Codes	Enzyme Names	InterPro IDs	InterPro GO IDs	InterPro GO Names
Bi_full_DN6500_c0_g1_i5	38.1707	8.69263	1.239	7.01586	2.28541e-12	4.16447e-09
Bi_full_DN22735_c0_g1_i5	63.6573	8.46441	1.21018	6.99434	2.6651e-12	4.59384e-09
Bi_full_DN11654_c0_g3_i2	27.1342	8.20137	1.47265	5.56912	2.56029e-08	1.76074e-05
Bi_full_DN11654_c0_g1_i1	20.2466	7.7775	1.24949	6.22452	4.83041e-10	5.13449e-07
Bi_full_DN11695_c0_g1_i1	17.5012	7.56039	1.25317	6.03303	1.60916e-09	1.60356e-06
Bi_full_DN2809_c0_g1_i10	15.5949	7.39021	1.27227	5.80866	6.29753e-09	5.35517e-06
Bi_full_DN3842_c0_g1_i1	13.9017	7.24041	1.25268	5.77994	7.47253e-09	6.02759e-06
Bi_full_DN15652_c0_g4_i2	13.1002	7.14026	1.28499	5.55666	2.74989e-08	1.86574e-05
Bi_full_DN6500_c0_g1_i11	12.956	7.13055	1.27887	5.57567	2.46573e-08	1.7281e-05
Bi_full_DN4301_c1_g1_i1	12.9244	7.11604	1.30332	5.45992	4.76353e-08	3.03804e-05
Bi_full_DN9569_c0_g1_i1	10.4663	6.83721	1.28728	5.31136	1.08812e-07	6.19617e-05
Bi_full_DN8002_c0_g2_i4	10.1763	6.77471	1.29316	5.23889	1.61546e-07	8.65792e-05
Bi_full_DN5583_c1_g1_i1	9.96999	6.75724	1.29412	5.22148	1.77497e-07	9.43355e-05
Bi_full_DN25480_c0_g1_i1	9.78753	6.73098	1.28188	5.25089	1.51369e-07	8.18123e-05
Bi_full_DN3842_c0_g2_i1	17.6228	6.61223	1.24151	5.32596	1.0042e-07	5.82226e-05
Bi_full_DN25643_c0_g1_i1	8.7877	6.57634	1.29002	5.09786	3.43507e-07	0.000167235
Bi_full_DN1535_c0_g1_i13	8.57256	6.52704	1.34507	4.85257	1.21871e-06	0.000469196
Bi_full_DN6809_c0_g1_i2	8.20795	6.45877	1.34584	4.79905	1.5942e-06	0.000589526
Bi_full_DN1789_c0_g1_i3	27.7227	6.40391	1.07062	5.98151	2.21084e-09	2.10449e-06
Bi_full_DN1789_c0_g1_i1	25.2696	6.27754	1.08764	5.77173	7.84598e-09	6.10235e-06
Bi_full_DN9588_c0_g1_i7	14.042	6.2608	1.26649	4.94344	7.67575e-07	0.000328548
Bi_full_DN8002_c0_g2_i1	7.02394	6.25201	1.32645	4.71335	2.43673e-06	0.000863374
Bi_full_DN4301_c0_g1_i11	24.6139	6.22991	1.07584	5.79075	7.00748e-09	5.7297e-06
Bi_full_DN16196_c1_g1_i1	6.8748	6.22876	1.32072	4.71619	2.40301e-06	0.000856185
Bi_full_DN12845_c0_g1_i1	6.82727	6.21274	1.32635	4.68408	2.81221e-06	0.000980077
Bi_full_DN11654_c0_g3_i1	6.60289	6.15902	1.33341	4.61901	3.8557e-06	0.00130109
Bi_full_DN6500_c0_g1_i16	23.3929	6.12432	1.09979	5.56863	2.56752e-08	1.76074e-05
Bi_full_DN12275_c0_g1_i9	6.01653	6.01573	1.41177	4.26111	2.03411e-05	0.005616
Bi_full_DN18715_c0_g1_i4	5.98518	6.01446	1.34315	4.47787	7.53926e-06	0.00238035
Bi_full_DN6585_c0_g1_i1	5.84132	5.99657	1.37146	4.37238	1.22898e-05	0.00364563
Bi_full_DN6500_c0_g1_i10	41.1087	5.96941	1.19761	4.98446	6.21364e-07	0.000281055
Bi_full_DN22185_c0_g1_i1	5.40837	5.89249	1.38999	4.23924	2.24276e-05	0.00616535
Bi_full_DN9426_c0_g2_i11	5.49648	5.89118	1.36157	4.32675	1.51326e-05	0.00430853
Bi_full_DN9398_c1_g1_i2	10.9033	5.88804	1.34335	4.38311	1.16998e-05	0.00350317
Bi_full_DN17860_c0_g1_i1	10.5901	5.85228	1.29758	4.51016	6.47794e-06	0.00209718
Bi_full_DN11050_c0_g2_i1	5.01567	5.76956	1.39982	4.12164	3.76188e-05	0.00944572
Bi_full_DN15652_c0_g6_i1	4.99656	5.75337	1.37336	4.18926	2.79862e-05	0.00731505
Bi_full_DN1789_c0_g1_i2	9.68607	5.74263	1.28851	4.45682	8.31855e-06	0.00261346
Bi_full_DN2177_c0_g1_i9	9.80607	5.74053	1.27854	4.48992	7.12498e-06	0.00228347
Bi_full_DN866_c0_g1_i6	228.025	5.73438	0.884441	6.48363	8.95446e-11	1.12579e-07
Bi_full_DN9398_c0_g1_i1	17.5875	5.70227	1.11683	5.10576	3.29459e-07	0.00016163
Bi_full_DN4365_c2_g1_i1	4.79428	5.69611	1.37276	4.14938	3.33379e-05	0.00850476
Bi_full_DN5583_c1_g1_i2	9.44028	5.68928	1.28697	4.42069	9.8388e-06	0.00305923
Bi_full_DN14664_c0_g3_i1	4.38904	5.58742	1.42693	3.9157	9.01407e-05	0.0194878
Bi_full_DN8689_c0_g1_i1	4.38642	5.58725	1.40695	3.97119	7.15132e-05	0.0157817
Bi_full_DN12275_c0_g1_i4	4.28577	5.53632	1.42056	3.89728	9.72774e-05	0.020819
Bi_full_DN6378_c0_g2_i1	4.2234	5.53314	1.42238	3.89006	0.000100221	0.021165
Bi_full_DN22436_c0_g1_i1	4.24684	5.51341	1.43337	3.84646	0.000119838	0.0241864
Bi_full_DN7538_c0_g1_i1	15.0716	5.51275	1.10674	4.98109	6.32286e-07	0.000281995
Bi_full_DN12339_c0_g1_i1	4.13994	5.48366	1.40168	3.91221	9.14555e-05	0.0197053
Bi_full_DN523_c0_g1_i4	22.3214	5.47558	0.904633	6.05283	1.42327e-09	1.44082e-06
Bi_full_DN3623_c0_g1_i8	8.18026	5.47339	1.30193	4.20407	2.62163e-05	0.0069958
Bi_full_DN19511_c0_g1_i2	4.0812	5.45424	1.42079	3.83888	0.000123596	0.0247102
Bi_full_DN11050_c0_g1_i1	8.00533	5.45049	1.33296	4.08902	4.332e-05	0.0105855
Bi_full_DN15652_c0_g4_i1	4.02775	5.43924	1.41376	3.84737	0.000119394	0.0241734
Bi_full_DN12044_c0_g1_i1	3.92907	5.41296	1.41625	3.82203	0.000132358	0.0261343
Bi_full_DN1535_c0_g1_i21	35.278	5.39629	0.73189	7.37308	1.66729e-13	4.62325e-10	---NA---	0	0	0	0	SIGNAL_PEPTIDE_N_REGION (PHOBIUS); NON_CYTOPLASMIC_DOMAIN (PHOBIUS); SIGNAL_PEPTIDE_H_REGION (PHOBIUS); SIGNAL_PEPTIDE_C_REGION (PHOBIUS); SIGNAL_PEPTIDE (PHOBIUS)	no GO terms	no GO terms
Bi_full_DN10496_c0_g1_i5	3.81127	5.36433	1.42053	3.77629	0.000159182	0.0301252
Bi_full_DN22379_c1_g1_i1	7.62441	5.36182	1.38241	3.87861	0.000105055	0.0218958
Bi_full_DN11878_c0_g1_i1	20.5765	5.34355	0.910813	5.86679	4.44306e-09	3.82926e-06
Bi_full_DN15315_c0_g2_i1	7.31683	5.31455	1.3259	4.00825	6.11708e-05	0.0140334
Bi_full_DN19498_c0_g1_i1	3.67665	5.30931	1.44142	3.68339	0.000230157	0.0396696
Bi_full_DN15959_c0_g1_i1	7.21704	5.27792	1.3327	3.96033	7.48453e-05	0.0164035
Bi_full_DN6713_c0_g1_i1	3.46349	5.21172	1.47149	3.54181	0.000397397	0.0604887
Bi_full_DN8734_c0_g3_i1	3.38691	5.20435	1.44399	3.60414	0.00031319	0.0513478
Bi_full_DN14746_c0_g1_i1	3.34467	5.19096	1.45056	3.5786	0.00034544	0.0551506
Bi_full_DN21163_c1_g1_i1	3.39583	5.18937	1.46083	3.55234	0.000381825	0.0588204
Bi_full_DN11050_c0_g1_i4	12.3174	5.18335	1.11476	4.64975	3.3234e-06	0.00113955
Bi_full_DN19891_c1_g1_i1	3.28033	5.15187	1.45626	3.53774	0.000403564	0.0611356
Bi_full_DN1535_c0_g1_i11	17.6841	5.1465	0.972771	5.29055	1.21946e-07	6.82223e-05	---NA---	0	0	0	0	SIGNAL_PEPTIDE_N_REGION (PHOBIUS); NON_CYTOPLASMIC_DOMAIN (PHOBIUS); SIGNAL_PEPTIDE_C_REGION (PHOBIUS); SIGNAL_PEPTIDE (PHOBIUS); SIGNAL_PEPTIDE_H_REGION (PHOBIUS)	no GO terms	no GO terms
Bi_full_DN15337_c0_g1_i1	3.26351	5.14606	1.45117	3.54614	0.000390919	0.0596451
Bi_full_DN1535_c0_g1_i12	6.51748	5.1378	1.32947	3.86455	0.000111295	0.022897
Bi_full_DN10496_c0_g1_i3	6.48815	5.10285	1.40878	3.62219	0.000292125	0.0486445
Bi_full_DN20062_c0_g2_i2	11.0834	5.06506	1.15176	4.39768	1.09413e-05	0.00330712
Bi_full_DN8668_c0_g1_i1	3.05824	5.05786	1.49101	3.39223	0.000693274	0.0928886
Bi_full_DN5232_c0_g2_i2	5.59831	4.91261	1.37223	3.58002	0.000343571	0.0550552
Bi_full_DN5583_c0_g1_i16	5.41106	4.8576	1.36182	3.56699	0.000361107	0.0564468
Bi_full_DN9588_c0_g1_i5	14.5941	4.84802	0.954562	5.07879	3.7984e-07	0.000180784
Bi_full_DN6098_c0_g1_i4	28.7155	4.84076	0.696762	6.9475	3.71804e-12	6.24014e-09
Bi_full_DN866_c0_g1_i7	70.3196	4.83986	0.943518	5.12959	2.9037e-07	0.000145818
Bi_full_DN18715_c1_g1_i1	5.26785	4.81644	1.37283	3.50841	0.0004508	0.0661843
Bi_full_DN5232_c0_g2_i1	5.32166	4.81344	1.36705	3.52104	0.000429866	0.0637571
Bi_full_DN3064_c0_g1_i1	18.9118	4.79474	0.814609	5.88593	3.95814e-09	3.46852e-06	Plastocyanin, chloroplastic	F:GO:0005507; P:GO:0006118; F:GO:0009055	F:copper ion binding; P:obsolete electron transport; F:electron transfer activity	0	0	IPR002387 (PRINTS); IPR001235 (PRINTS); IPR002387 (TIGRFAM); IPR008972 (G3DSA:2.60.40.GENE3D); IPR000923 (PFAM); PTHR34192:SF2 (PANTHER); PTHR34192 (PANTHER); IPR028871 (PROSITE_PATTERNS); IPR002387 (CDD); IPR008972 (SUPERFAMILY)	F:GO:0005507; F:GO:0009055	F:copper ion binding; F:electron transfer activity
Bi_full_DN9902_c0_g3_i1	4.8877	4.73326	1.3756	3.44087	0.000579858	0.0805699
Bi_full_DN26461_c0_g1_i1	4.84827	4.7027	1.37591	3.41789	0.000631095	0.0862691
Bi_full_DN1444_c0_g1_i3	52.5922	4.62807	0.84355	5.48642	4.1015e-08	2.69671e-05
Bi_full_DN7895_c0_g1_i3	29.8046	4.6121	0.626383	7.36307	1.79725e-13	4.77597e-10
Bi_full_DN8316_c1_g4_i1	7.73032	4.52557	1.17355	3.8563	0.000115116	0.0235313
Bi_full_DN10776_c0_g3_i3	19.6522	4.48943	0.746168	6.01666	1.78054e-09	1.74704e-06
Bi_full_DN3992_c0_g1_i6	52.623	4.44091	0.464037	9.57018	1.06723e-21	1.3613e-17
Bi_full_DN10776_c0_g3_i2	7.62263	4.44078	1.16376	3.8159	0.00013569	0.0264645
Bi_full_DN17860_c0_g1_i3	10.7744	4.43971	1.01416	4.3777	1.19937e-05	0.0035744
Bi_full_DN523_c0_g1_i3	18.4845	4.4197	0.769535	5.74334	9.2827e-09	7.1328e-06
Bi_full_DN17698_c0_g1_i2	11.2135	4.39981	0.950891	4.62704	3.70929e-06	0.00125834
Bi_full_DN4301_c0_g1_i4	51.9925	4.3948	0.47659	9.22133	2.93431e-20	3.11903e-16
Bi_full_DN6500_c0_g1_i18	28.5109	4.36563	0.623178	7.00543	2.46225e-12	4.36208e-09
Bi_full_DN7215_c0_g1_i9	146.594	4.32851	0.333902	12.9634	1.97295e-38	6.29144e-34
Bi_full_DN1525_c1_g1_i3	33.5812	4.30713	0.545101	7.90153	2.75511e-15	1.04117e-11
Bi_full_DN7130_c1_g2_i4	29.5221	4.21383	0.65	6.48282	9.00251e-11	1.12579e-07
Bi_full_DN2219_c0_g3_i1	34.3805	4.18022	0.526621	7.93782	2.05772e-15	8.74902e-12
Bi_full_DN12275_c0_g1_i12	25.9802	4.17273	0.621109	6.7182	1.83989e-11	2.60762e-08
Bi_full_DN3999_c0_g1_i6	6.08013	4.10302	1.20641	3.40103	0.000671319	0.0903264
Bi_full_DN8316_c1_g2_i1	9.17525	4.07131	0.987755	4.12178	3.75958e-05	0.00944572
Bi_full_DN11602_c0_g1_i1	8.77895	4.06081	1.15757	3.50804	0.000451419	0.0661843
Bi_full_DN21661_c0_g1_i4	29.5325	4.05081	0.566201	7.15436	8.4064e-13	1.84874e-09
Bi_full_DN6500_c0_g1_i2	30.4911	3.99893	0.567951	7.04098	1.90897e-12	3.80464e-09
Bi_full_DN9210_c0_g1_i1	13.7839	3.96863	0.801275	4.95289	7.3118e-07	0.000317228
Bi_full_DN5583_c1_g2_i1	19.1259	3.89926	0.785396	4.9647	6.88059e-07	0.000302637
Bi_full_DN5245_c0_g1_i5	45.686	3.87047	0.466889	8.28991	1.13335e-16	5.56014e-13
Bi_full_DN6809_c0_g1_i6	13.3822	3.86833	0.797282	4.8519	1.22284e-06	0.000469196
Bi_full_DN8822_c0_g1_i1	53.4669	3.81836	0.804818	4.74438	2.09145e-06	0.000753594
Bi_full_DN12275_c0_g1_i1	7.35093	3.78213	1.01059	3.7425	0.000182202	0.0331063
Bi_full_DN13012_c0_g2_i2	28.9133	3.76215	0.519872	7.23669	4.59781e-13	1.08605e-09
Bi_full_DN6713_c0_g2_i1	17.3982	3.73653	0.707996	5.27761	1.30877e-07	7.25823e-05
Bi_full_DN21071_c0_g2_i4	78.3217	3.70931	0.715389	5.18502	2.15991e-07	0.000111091
Bi_full_DN1535_c0_g1_i10	154.834	3.70487	0.273488	13.5467	8.28363e-42	5.28305e-37
Bi_full_DN11746_c0_g1_i5	29.963	3.68064	0.511855	7.19079	6.44188e-13	1.4673e-09
Bi_full_DN7130_c1_g2_i3	26.9148	3.65423	0.529036	6.90734	4.93825e-12	8.07556e-09
Bi_full_DN4598_c0_g1_i3	13.8401	3.63713	0.744528	4.88515	1.03349e-06	0.000411957
Bi_full_DN9426_c0_g2_i10	37.7043	3.53018	0.925001	3.8164	0.000135411	0.0264645
Bi_full_DN2365_c0_g1_i14	38.315	3.51118	0.49782	7.0531	1.7497e-12	3.71968e-09
Bi_full_DN7231_c0_g1_i1	10.5632	3.49935	0.90892	3.85001	0.000118115	0.0239904
Bi_full_DN2177_c0_g1_i8	13.8796	3.45758	0.700531	4.93565	7.98834e-07	0.000332988
Bi_full_DN14941_c0_g1_i1	8.55031	3.44495	0.921446	3.73864	0.000185021	0.0334413
Bi_full_DN13004_c0_g1_i8	7.96687	3.43644	0.933126	3.68271	0.000230764	0.0396696
Bi_full_DN7118_c0_g1_i2	22.9201	3.42132	0.55582	6.15545	7.48652e-10	7.82734e-07
Bi_full_DN7003_c0_g1_i11	62.2878	3.41551	0.395673	8.63215	6.02084e-18	4.02393e-14
Bi_full_DN8822_c0_g1_i6	13.6885	3.398	0.705329	4.81761	1.45285e-06	0.000541861
Bi_full_DN11746_c0_g1_i7	10.9262	3.29784	0.767531	4.29669	1.73369e-05	0.0048709
Bi_full_DN7713_c0_g1_i6	42.9863	3.29058	0.428241	7.68395	1.54256e-14	4.91899e-11
Bi_full_DN6809_c0_g1_i5	14.5067	3.28949	0.663634	4.95679	7.16686e-07	0.000313069
Bi_full_DN3623_c0_g1_i4	56.9137	3.28097	0.385052	8.52086	1.58376e-17	9.18251e-14
Bi_full_DN8002_c0_g2_i3	15.613	3.26815	0.647367	5.04837	4.45597e-07	0.000208962
Bi_full_DN7173_c0_g4_i4	8.51449	3.24415	0.849999	3.81666	0.000135273	0.0264645
Bi_full_DN10405_c0_g1_i4	30.5327	3.21274	0.477791	6.72414	1.76633e-11	2.56025e-08
Bi_full_DN2365_c0_g1_i9	35.437	3.14269	0.447506	7.02267	2.17676e-12	4.16447e-09
Bi_full_DN88_c3_g1_i2	52.6437	3.12888	0.362627	8.62838	6.2227e-18	4.02393e-14
Bi_full_DN2365_c0_g1_i15	30.6434	3.12123	0.490824	6.35916	2.02864e-10	2.35237e-07
Bi_full_DN2365_c0_g1_i1	54.4547	3.11141	0.429398	7.24598	4.29331e-13	1.05313e-09
Bi_full_DN5583_c0_g1_i12	26.1501	3.10293	0.535477	5.7947	6.84428e-09	5.66893e-06
Bi_full_DN8822_c0_g1_i2	31.6943	3.09704	0.483276	6.40843	1.47031e-10	1.76928e-07
Bi_full_DN1535_c0_g1_i3	36.895	3.0705	0.460149	6.67284	2.50894e-11	3.40452e-08
Bi_full_DN7003_c0_g1_i1	59.1741	3.06158	0.401424	7.62679	2.4067e-14	7.30915e-11
Bi_full_DN5918_c0_g1_i2	9.06641	3.05407	0.783033	3.90031	9.60688e-05	0.0206296
Bi_full_DN7003_c0_g1_i10	122.17	3.03216	0.277501	10.9267	8.59171e-28	1.82651e-23
Bi_full_DN2365_c0_g1_i2	13.6804	3.01971	0.641014	4.71083	2.46712e-06	0.000869312
Bi_full_DN13012_c0_g3_i3	14.1594	2.98653	0.640934	4.65965	3.16747e-06	0.00109789
Bi_full_DN16906_c0_g1_i1	31.4762	2.9237	0.467898	6.24859	4.14182e-10	4.47717e-07
Bi_full_DN4935_c0_g1_i1	64.2827	2.91272	0.347143	8.39053	4.8397e-17	2.57218e-13
Bi_full_DN16906_c0_g2_i3	21.0972	2.90002	0.543696	5.3339	9.61246e-08	5.62435e-05
Bi_full_DN1535_c0_g1_i15	22.1428	2.85427	0.527997	5.40584	6.45036e-08	3.99403e-05
Bi_full_DN26302_c0_g1_i1	8.65911	2.84838	0.818651	3.47935	0.000502623	0.0725245
Bi_full_DN6272_c0_g1_i4	27.2733	2.83305	0.460579	6.15106	7.69645e-10	7.91704e-07
Bi_full_DN1444_c1_g1_i1	36.2929	2.75392	0.403412	6.82656	8.69777e-12	1.32076e-08
Bi_full_DN5968_c0_g1_i1	32.7897	2.73311	0.482105	5.66911	1.43542e-08	1.0645e-05
Bi_full_DN6272_c0_g1_i7	24.1341	2.7185	0.480942	5.65246	1.58172e-08	1.15951e-05
Bi_full_DN12275_c0_g1_i16	20.0107	2.70127	0.526902	5.12669	2.94878e-07	0.000146925
Bi_full_DN4301_c0_g1_i5	74.0278	2.69536	0.334423	8.05972	7.64715e-16	3.48366e-12
Bi_full_DN6272_c0_g1_i9	19.9278	2.66758	0.531453	5.01941	5.18312e-07	0.000239539
Bi_full_DN4598_c0_g1_i1	19.0782	2.64717	0.560978	4.71885	2.37177e-06	0.000849801
Bi_full_DN5583_c0_g1_i7	20.0072	2.64115	0.55042	4.79843	1.59913e-06	0.000589526
Bi_full_DN2177_c0_g1_i6	18.4408	2.56879	0.568268	4.52039	6.17269e-06	0.00201885
Bi_full_DN3247_c0_g2_i11	16.8422	2.56104	0.552474	4.63558	3.55942e-06	0.00121395
Bi_full_DN1525_c0_g1_i6	49.5136	2.53317	0.398848	6.35123	2.13595e-10	2.43258e-07
Bi_full_DN7173_c0_g4_i2	20.1722	2.50319	0.547611	4.5711	4.85169e-06	0.0016116
Bi_full_DN3992_c0_g1_i4	33.0764	2.49889	0.42294	5.90838	3.45478e-09	3.1983e-06
Bi_full_DN2704_c0_g1_i11	58.7428	2.48848	0.340461	7.30915	2.68846e-13	6.85848e-10
Bi_full_DN21661_c0_g1_i5	19.3997	2.45961	0.503337	4.88661	1.02586e-06	0.000411957
Bi_full_DN11772_c0_g1_i1	14.5442	2.43622	0.57512	4.23602	2.27519e-05	0.00620107
Bi_full_DN11746_c0_g1_i1	21.2684	2.35803	0.488675	4.82535	1.39757e-06	0.000527412
Bi_full_DN16906_c0_g1_i2	17.9605	2.33162	0.555465	4.1976	2.69757e-05	0.00716294
Bi_full_DN14974_c0_g1_i2	39.6691	2.31968	0.392625	5.90813	3.46022e-09	3.1983e-06
Bi_full_DN523_c0_g1_i7	23.5505	2.31847	0.536931	4.318	1.57449e-05	0.00446294
Bi_full_DN7713_c0_g1_i7	30.276	2.27213	0.441071	5.15138	2.58577e-07	0.00013193
Bi_full_DN1535_c0_g1_i7	12.4952	2.25949	0.629842	3.58739	0.000334001	0.0537918
Bi_full_DN11947_c0_g1_i2	16.9245	2.22648	0.560189	3.97451	7.05241e-05	0.0156614
Bi_full_DN5467_c0_g1_i2	10.611	2.21809	0.649013	3.41763	0.000631696	0.0862691
Bi_full_DN5583_c0_g1_i2	20.9187	2.19727	0.519064	4.23313	2.30458e-05	0.00625442
Bi_full_DN6272_c0_g1_i21	21.8386	2.16107	0.487524	4.43274	9.30419e-06	0.00290879
Bi_full_DN2177_c0_g1_i12	13.7362	2.1415	0.587116	3.6475	0.000264808	0.0445611
Bi_full_DN2704_c0_g1_i2	17.7557	2.13147	0.532145	4.00543	6.19042e-05	0.0140501
Bi_full_DN4365_c0_g1_i7	167.112	2.09796	0.278413	7.53542	4.86756e-14	1.41108e-10
Bi_full_DN6809_c0_g1_i4	25.776	2.02478	0.451777	4.48182	7.40095e-06	0.00234831
Bi_full_DN6098_c0_g1_i1	17.8108	1.98339	0.539006	3.67971	0.0002335	0.0399248
Bi_full_DN3247_c0_g2_i14	16.6295	1.96481	0.521435	3.76807	0.000164512	0.030859
Bi_full_DN2177_c0_g1_i4	21.7214	1.93935	0.515545	3.76174	0.000168738	0.0313749
Bi_full_DN4365_c0_g1_i8	228.996	1.8855	0.218563	8.6268	6.30938e-18	4.02393e-14
Bi_full_DN5583_c0_g1_i11	60.4426	1.82708	0.315284	5.79503	6.83099e-09	5.66893e-06
Bi_full_DN13012_c0_g3_i2	27.0131	1.76195	0.504603	3.49176	0.000479857	0.0695541
Bi_full_DN2704_c0_g1_i8	22.598	1.70215	0.448724	3.79331	0.000148651	0.0285557
Bi_full_DN18979_c0_g1_i1	23.3391	1.62601	0.455565	3.56923	0.000358037	0.0564468
Bi_full_DN16395_c1_g3_i1	29.9689	1.43713	0.377174	3.81026	0.000138818	0.0269921
Bi_full_DN1716_c0_g2_i1	39.8014	1.43186	0.331837	4.31494	1.59644e-05	0.00450514
Bi_full_DN26720_c0_g1_i1	44.7288	1.42509	0.355669	4.00679	6.15493e-05	0.0140501
Bi_full_DN1409_c0_g2_i3	38.6865	1.39877	0.4023	3.47694	0.00050718	0.072946
Bi_full_DN16097_c0_g1_i1	39.4471	1.36728	0.372945	3.66618	0.000246198	0.0418714
Bi_full_DN771_c0_g1_i1	120.273	1.34628	0.249269	5.40093	6.6296e-08	4.06554e-05
Bi_full_DN2318_c0_g1_i2	182.651	1.31961	0.201902	6.5359	6.32269e-11	8.22943e-08
Bi_full_DN7113_c0_g1_i1	31.8391	1.3171	0.368084	3.57825	0.000345897	0.0551506
Bi_full_DN16097_c0_g1_i2	87.7333	1.20934	0.257679	4.69321	2.68945e-06	0.000942446
Bi_full_DN4054_c0_g1_i2	50.8829	1.20556	0.314014	3.83921	0.00012343	0.0247102
Bi_full_DN6856_c0_g1_i2	60.4232	1.08499	0.297272	3.64984	0.000262406	0.0443912
Bi_full_DN13046_c3_g2_i1	121.95	1.04299	0.297618	3.50445	0.000457544	0.0667752
Bi_full_DN13573_c0_g3_i1	246.064	1.0375	0.285594	3.63278	0.000280387	0.0470586
Bi_full_DN4917_c0_g1_i2	183.787	1.00155	0.199216	5.02746	4.9701e-07	0.000231371
Bi_full_DN24551_c0_g1_i1	89.226	0.978831	0.237227	4.12613	3.68918e-05	0.00933671
Bi_full_DN27861_c0_g1_i1	13825.8	0.957536	0.229519	4.17194	3.02024e-05	0.0078621
Bi_full_DN3122_c0_g1_i3	147.011	0.949091	0.221152	4.29157	1.77413e-05	0.00494099
Bi_full_DN27037_c0_g1_i1	1142.97	0.948394	0.236156	4.01596	5.92039e-05	0.0136737
Bi_full_DN6275_c0_g1_i2	661.377	0.94563	0.213992	4.419	9.91573e-06	0.00305923
Bi_full_DN9526_c0_g1_i2	123.596	0.933441	0.242275	3.85282	0.000116764	0.0237919
Bi_full_DN25078_c0_g1_i1	210.593	0.931152	0.245763	3.78882	0.000151367	0.0288299
Bi_full_DN5581_c0_g1_i1	220.218	0.930881	0.187408	4.96714	6.79487e-07	0.000300942
Bi_full_DN4635_c0_g1_i2	174.462	0.921086	0.200181	4.60126	4.19949e-06	0.00140964
Bi_full_DN1638_c0_g3_i2	182.189	0.918327	0.245993	3.73314	0.00018911	0.0340703
Bi_full_DN1128_c0_g1_i3	501.618	0.91065	0.269781	3.37552	0.000736761	0.097689
Bi_full_DN403_c0_g1_i5	120.141	0.903252	0.263767	3.42443	0.000616079	0.0846804
Bi_full_DN6275_c0_g2_i2	260.148	0.858836	0.168542	5.09567	3.47507e-07	0.000167901
Bi_full_DN38_c0_g1_i6	1739.96	0.856679	0.241545	3.54667	0.000390136	0.0596451
Bi_full_DN17864_c0_g1_i1	1230.66	0.853414	0.223497	3.81846	0.000134289	0.0264337
Bi_full_DN14520_c0_g1_i2	92.9713	0.851169	0.249327	3.41386	0.000640487	0.0870966
Bi_full_DN26254_c0_g1_i1	96.7399	0.846252	0.229476	3.68775	0.000226242	0.0391031
Bi_full_DN2390_c0_g3_i1	308.345	0.834319	0.17469	4.77599	1.78826e-06	0.000651713
Bi_full_DN3467_c0_g1_i2	197.933	0.80471	0.238628	3.37224	0.000745594	0.0986551
Bi_full_DN19821_c2_g2_i1	521.364	0.800674	0.195122	4.10346	4.07026e-05	0.0101007
Bi_full_DN1974_c0_g1_i2	11893.2	0.797595	0.213729	3.7318	0.000190119	0.0341418
Bi_full_DN6275_c0_g2_i1	1509.98	0.797385	0.1612	4.94657	7.55308e-07	0.000325482
Bi_full_DN2079_c0_g1_i3	140.22	0.78609	0.231992	3.38844	0.000702916	0.0935905
Bi_full_DN21075_c0_g1_i1	426.255	0.783172	0.193908	4.03888	5.37074e-05	0.012781
Bi_full_DN3040_c0_g1_i3	368.211	0.765095	0.180604	4.23632	2.27209e-05	0.00620107
Bi_full_DN791_c0_g1_i11	423.229	0.759624	0.184874	4.10886	3.97612e-05	0.00990567
Bi_full_DN791_c0_g1_i9	436.016	0.759448	0.180957	4.19683	2.70672e-05	0.00716294
Bi_full_DN9634_c0_g1_i2	283.461	0.756297	0.185413	4.07899	4.52326e-05	0.0109688
Bi_full_DN3122_c0_g1_i1	165.515	0.749781	0.204235	3.67116	0.000241449	0.0411736
Bi_full_DN19383_c0_g1_i1	866.195	0.734742	0.207772	3.53628	0.000405801	0.0611839
Bi_full_DN692_c0_g1_i11	428.624	0.714561	0.197353	3.62073	0.000293774	0.0487917
Bi_full_DN3040_c0_g1_i4	369.493	0.701475	0.186809	3.75504	0.000173314	0.0319463
Bi_full_DN2067_c0_g1_i1	570.016	0.681548	0.16945	4.02211	5.76793e-05	0.0135742
Bi_full_DN791_c0_g1_i3	336.589	0.680584	0.192979	3.52673	0.000420724	0.0628396
Bi_full_DN828_c0_g1_i4	2328.56	0.669571	0.146014	4.58565	4.52578e-06	0.00151121
Bi_full_DN3061_c0_g1_i10	231.11	0.664091	0.19014	3.49264	0.000478273	0.0694825
Bi_full_DN692_c0_g1_i7	440.068	0.660532	0.176682	3.73854	0.000185095	0.0334413
Bi_full_DN932_c0_g1_i2	637.756	0.64779	0.188947	3.42841	0.000607117	0.0836287
Bi_full_DN358_c0_g1_i3	270.204	0.644239	0.177964	3.62005	0.000294546	0.0487928
Bi_full_DN358_c0_g1_i5	366.199	0.643424	0.161915	3.97384	7.07227e-05	0.0156614
Bi_full_DN13739_c0_g2_i1	2399.27	0.63466	0.179226	3.54111	0.000398446	0.060504
Bi_full_DN932_c0_g1_i1	636.263	0.628116	0.182677	3.43839	0.000585175	0.0809559
Bi_full_DN10565_c1_g1_i1	308.859	0.627316	0.184237	3.40494	0.00066179	0.0894216
Bi_full_DN828_c0_g1_i1	2030.01	0.620521	0.147924	4.19486	2.73045e-05	0.00716626
Bi_full_DN1040_c0_g1_i5	452.173	0.619402	0.164479	3.76585	0.000165984	0.0310438
Bi_full_DN9634_c0_g1_i1	332.298	0.612588	0.179479	3.41315	0.000642174	0.0871402
Bi_full_DN1507_c0_g1_i1	856.523	0.598735	0.167849	3.56711	0.000360944	0.0564468
Bi_full_DN791_c0_g1_i14	778.975	0.579724	0.168516	3.44017	0.000581351	0.0806017
Bi_full_DN11721_c0_g1_i1	1000.44	0.576026	0.144259	3.993	6.52436e-05	0.0147033
Bi_full_DN632_c0_g1_i1	1383.14	0.529405	0.13672	3.87217	0.000107869	0.0223362
Bi_full_DN632_c0_g1_i2	1195.5	0.506781	0.136517	3.71222	0.000205447	0.0361956
Bi_full_DN2925_c0_g1_i1	5448.69	-0.46502	0.131882	-3.52602	0.000421848	0.0628603
Bi_full_DN10534_c0_g1_i1	1013.89	-0.479102	0.141492	-3.38608	0.00070899	0.0942026
Bi_full_DN2791_c0_g1_i6	2917.2	-0.482828	0.141546	-3.4111	0.000647004	0.0876093
Bi_full_DN984_c0_g2_i1	830.748	-0.496318	0.145211	-3.4179	0.000631074	0.0862691
Bi_full_DN1572_c0_g1_i1	2571.04	-0.499213	0.141152	-3.53671	0.00040515	0.0611839
Bi_full_DN887_c0_g1_i4	685.289	-0.502902	0.145893	-3.44706	0.000566728	0.0792636
Bi_full_DN15680_c1_g1_i2	1217.34	-0.504025	0.145181	-3.4717	0.000517175	0.0739549
Bi_full_DN916_c0_g1_i2	2088.34	-0.506529	0.145945	-3.47068	0.000519137	0.0740312
Bi_full_DN4248_c0_g1_i1	1123.67	-0.542477	0.141241	-3.84079	0.00012264	0.0246739
Bi_full_DN3722_c0_g1_i1	4044.4	-0.545993	0.152086	-3.59002	0.00033065	0.0536583
Bi_full_DN3722_c0_g1_i7	2621.36	-0.552927	0.151084	-3.65974	0.000252474	0.0428246
Bi_full_DN7186_c0_g1_i2	1623.05	-0.595217	0.163918	-3.63118	0.000282124	0.0471021
Bi_full_DN3381_c0_g3_i1	2263.22	-0.595344	0.164711	-3.61447	0.000300958	0.0495974
Bi_full_DN428_c0_g1_i3	2396.14	-0.597441	0.155926	-3.83157	0.000127329	0.025298
Bi_full_DN2497_c0_g1_i2	18150.9	-0.604271	0.179338	-3.36946	0.00075315	0.099243
Bi_full_DN8734_c0_g1_i1	445.702	-0.607727	0.175841	-3.45613	0.000548	0.0771518
Bi_full_DN4248_c0_g1_i2	498.179	-0.609065	0.172675	-3.52722	0.000419943	0.0628396
Bi_full_DN10327_c0_g2_i1	598.713	-0.611295	0.156951	-3.89481	9.82759e-05	0.0209623
Bi_full_DN1504_c0_g1_i2	546.278	-0.612008	0.176461	-3.46823	0.000523897	0.0742501
Bi_full_DN9276_c0_g4_i2	672.153	-0.614898	0.174782	-3.51808	0.000434678	0.0643213
Bi_full_DN1636_c0_g1_i2	361.92	-0.614977	0.177247	-3.46961	0.000521215	0.0740346
Bi_full_DN11720_c0_g2_i3	362.343	-0.617169	0.1799	-3.43062	0.000602198	0.0831307
Bi_full_DN431_c0_g1_i4	8321.77	-0.619535	0.182825	-3.38868	0.000702312	0.0935905
Bi_full_DN3381_c0_g3_i2	1622.53	-0.620692	0.168022	-3.69411	0.000220655	0.0383641
Bi_full_DN428_c0_g1_i8	2678.65	-0.621967	0.160104	-3.88476	0.000102431	0.0215602
Bi_full_DN1504_c0_g1_i1	429.226	-0.637862	0.1748	-3.64911	0.000263155	0.0444001
Bi_full_DN8456_c0_g1_i1	261.395	-0.64264	0.182825	-3.51506	0.000439661	0.0647581
Bi_full_DN311_c0_g1_i1	1680.73	-0.64306	0.190757	-3.37109	0.000748707	0.0988619
Bi_full_DN19281_c0_g2_i1	392.585	-0.651682	0.188706	-3.45343	0.000553506	0.0775846
Bi_full_DN1097_c0_g1_i3	210.128	-0.67867	0.182668	-3.71532	0.000202944	0.0359471
Bi_full_DN887_c0_g1_i11	538.914	-0.681526	0.154899	-4.3998	1.08351e-05	0.00330637
Bi_full_DN8983_c0_g2_i1	1701.31	-0.681732	0.191861	-3.55327	0.000380475	0.0587544
Bi_full_DN3497_c0_g1_i5	1460.12	-0.68564	0.18556	-3.69497	0.000219909	0.0383641
Bi_full_DN7275_c0_g3_i3	717.408	-0.68592	0.198582	-3.45409	0.000552147	0.0775645
Bi_full_DN1447_c0_g1_i2	246.427	-0.689084	0.185155	-3.72166	0.000197918	0.0353574
Bi_full_DN24588_c0_g1_i1	3841.66	-0.689995	0.20195	-3.41667	0.000633927	0.0863888
Bi_full_DN447_c0_g1_i9	2312.78	-0.692437	0.192765	-3.59214	0.000327975	0.0534968
Bi_full_DN4637_c1_g1_i8	955.841	-0.692801	0.190758	-3.63184	0.000281408	0.0471021	TPA: isoflavone reductase-like protein 5	F:GO:0016829; C:GO:0030089	F:lyase activity; C:phycobilisome	0	0	IPR008030 (PFAM); G3DSA:3.90.25.10 (GENE3D); G3DSA:3.40.50.720 (GENE3D); PTHR43349 (PANTHER); PTHR43349:SF27 (PANTHER); cd05259 (CDD); IPR036291 (SUPERFAMILY)	no GO terms	no GO terms
Bi_full_DN4413_c0_g1_i1	217.993	-0.693068	0.178786	-3.87651	0.000105964	0.0220133
Bi_full_DN88_c0_g3_i1	714.713	-0.697945	0.179737	-3.88314	0.000103118	0.0216334
Bi_full_DN7678_c0_g1_i1	184.566	-0.704579	0.188835	-3.73119	0.000190578	0.0341418
Bi_full_DN2351_c0_g1_i3	359.955	-0.706494	0.199131	-3.54788	0.000388338	0.0596451
Bi_full_DN7186_c0_g1_i5	327.419	-0.710773	0.173306	-4.10126	4.1091e-05	0.0101576
Bi_full_DN2351_c0_g1_i5	776.279	-0.714221	0.184902	-3.86271	0.000112138	0.0229963
Bi_full_DN14759_c0_g2_i1	170.008	-0.71597	0.18905	-3.7872	0.000152356	0.0289191
Bi_full_DN2552_c1_g1_i1	611.034	-0.717141	0.206313	-3.47599	0.000508976	0.072946
Bi_full_DN14670_c0_g1_i1	955.499	-0.719782	0.173363	-4.15188	3.29762e-05	0.00844627
Bi_full_DN3497_c0_g1_i2	805.57	-0.719954	0.206472	-3.48694	0.000488581	0.0706581
Bi_full_DN4637_c1_g1_i9	761.301	-0.722989	0.178247	-4.0561	4.9898e-05	0.0119637
Bi_full_DN3055_c0_g1_i1	656.311	-0.728295	0.214789	-3.39075	0.000697027	0.0931955
Bi_full_DN7128_c0_g1_i2	248.161	-0.731776	0.176075	-4.15605	3.2379e-05	0.00836047
Bi_full_DN4794_c0_g1_i2	429.2	-0.734712	0.185635	-3.95784	7.56316e-05	0.016519
Bi_full_DN8717_c0_g3_i1	154.681	-0.742266	0.213521	-3.47631	0.000508356	0.072946
Bi_full_DN1458_c0_g1_i7	208.079	-0.743251	0.186265	-3.9903	6.59909e-05	0.0148194
Bi_full_DN4990_c0_g1_i1	210.227	-0.744623	0.198018	-3.76039	0.00016965	0.0314528
Bi_full_DN12940_c0_g1_i4	1494.07	-0.75559	0.197383	-3.82804	0.000129167	0.0255836
Bi_full_DN939_c0_g1_i1	850.311	-0.757472	0.210157	-3.60432	0.00031297	0.0513478
Bi_full_DN5163_c0_g1_i1	125.508	-0.758927	0.212483	-3.5717	0.000354666	0.056219
Bi_full_DN1897_c0_g2_i2	243.203	-0.759672	0.174823	-4.34538	1.39037e-05	0.0039943
Bi_full_DN1504_c0_g1_i4	486.436	-0.761755	0.189545	-4.01886	5.84803e-05	0.0136021
Bi_full_DN1557_c0_g1_i6	520.761	-0.763479	0.192541	-3.96528	7.33104e-05	0.0161225
Bi_full_DN25878_c0_g1_i1	1761.25	-0.763887	0.190247	-4.01523	5.93886e-05	0.0136737
Bi_full_DN1209_c0_g2_i1	170.604	-0.768812	0.191334	-4.01817	5.86509e-05	0.0136021
Bi_full_DN1458_c0_g1_i5	232.358	-0.773962	0.171752	-4.50628	6.59749e-06	0.00212509
Bi_full_DN6474_c0_g1_i1	206.363	-0.773988	0.191226	-4.04751	5.17654e-05	0.012365
Bi_full_DN1097_c0_g1_i4	234.942	-0.775223	0.177408	-4.36971	1.24412e-05	0.00367345
Bi_full_DN27919_c0_g1_i1	125.384	-0.778054	0.205268	-3.79043	0.000150384	0.0288019
Bi_full_DN16075_c0_g1_i1	157.452	-0.780844	0.222031	-3.51683	0.000436736	0.0644761
Bi_full_DN2884_c0_g1_i2	565.503	-0.782959	0.208463	-3.75587	0.000172737	0.0319324
Bi_full_DN2914_c0_g1_i3	180.572	-0.788638	0.228118	-3.45715	0.000545928	0.0770303
Bi_full_DN2684_c0_g2_i1	506.97	-0.792471	0.222151	-3.56726	0.000360738	0.0564468
Bi_full_DN5694_c0_g1_i2	199.685	-0.79316	0.197363	-4.01879	5.84975e-05	0.0136021
Bi_full_DN4337_c0_g4_i1	8449.81	-0.797509	0.2144	-3.71972	0.000199447	0.035531
Bi_full_DN3655_c0_g1_i1	376.248	-0.812477	0.218722	-3.71466	0.000203473	0.0359471
Bi_full_DN867_c0_g1_i1	8366.15	-0.82181	0.241423	-3.40402	0.000664013	0.0895322
Bi_full_DN1097_c0_g1_i9	199.934	-0.827361	0.187904	-4.40311	1.06709e-05	0.0032719
Bi_full_DN342_c0_g1_i1	719.352	-0.832072	0.141311	-5.88825	3.90315e-09	3.46852e-06
Bi_full_DN2356_c0_g1_i1	116.503	-0.8368	0.212762	-3.93303	8.38831e-05	0.0181966
Bi_full_DN26923_c0_g1_i1	607.205	-0.837565	0.156541	-5.35045	8.77378e-08	5.22958e-05
Bi_full_DN8241_c0_g2_i1	334.772	-0.847337	0.235167	-3.60313	0.000314411	0.0514158
Bi_full_DN3416_c0_g2_i1	1164.37	-0.853343	0.230465	-3.7027	0.000213313	0.0374779
Bi_full_DN21421_c0_g1_i1	312.355	-0.854071	0.22505	-3.79503	0.000147624	0.0284441
Bi_full_DN2378_c0_g1_i3	571.913	-0.860902	0.19722	-4.36519	1.27015e-05	0.00371257
Bi_full_DN917_c0_g1_i2	1220.39	-0.87127	0.256583	-3.39566	0.000684631	0.0919236
Bi_full_DN1897_c0_g2_i3	288.862	-0.872458	0.176946	-4.93065	8.1957e-07	0.000339414
Bi_full_DN2378_c0_g1_i2	525.857	-0.874025	0.200263	-4.36438	1.27484e-05	0.00371257
Bi_full_DN213_c0_g1_i1	291.828	-0.87491	0.22481	-3.89178	9.95125e-05	0.0211554
Bi_full_DN8116_c0_g3_i2	221.222	-0.885815	0.236562	-3.74454	0.000180726	0.0329438
Bi_full_DN8140_c0_g1_i1	173.248	-0.886144	0.252767	-3.50577	0.000455295	0.0665995
Bi_full_DN2378_c0_g1_i1	573.756	-0.88746	0.218174	-4.06767	4.74856e-05	0.0114715
Bi_full_DN1458_c0_g1_i1	244.463	-0.890054	0.171061	-5.20315	1.95938e-07	0.000102429
Bi_full_DN185_c0_g1_i6	437.145	-0.895255	0.222796	-4.01828	5.86257e-05	0.0136021
Bi_full_DN6077_c0_g2_i1	95.4958	-0.899266	0.252418	-3.5626	0.000367194	0.0569793
Bi_full_DN7466_c0_g1_i9	88.8426	-0.899548	0.253645	-3.54649	0.000390396	0.0596451
Bi_full_DN1458_c0_g1_i2	232.264	-0.905598	0.183348	-4.93924	7.84279e-07	0.000332988
Bi_full_DN784_c0_g1_i7	2568.35	-0.915564	0.236736	-3.86745	0.000109981	0.0226998
Bi_full_DN917_c0_g1_i1	1572	-0.916551	0.257087	-3.56514	0.000363657	0.0567066
Bi_full_DN15973_c0_g1_i3	143.929	-0.92017	0.261306	-3.52142	0.000429238	0.0637571
Bi_full_DN88_c0_g2_i1	236.703	-0.926112	0.231201	-4.00566	6.18439e-05	0.0140501
Bi_full_DN1897_c0_g2_i6	299.243	-0.932138	0.166725	-5.59087	2.25937e-08	1.60107e-05
Bi_full_DN25947_c0_g1_i1	102.713	-0.941232	0.251367	-3.74445	0.000180791	0.0329438
Bi_full_DN27076_c0_g1_i1	98.161	-0.942484	0.262968	-3.58402	0.000338346	0.0543543
Bi_full_DN54_c0_g2_i1	213.78	-0.9635	0.219712	-4.38528	1.15837e-05	0.00348477
Bi_full_DN15864_c0_g1_i1	128.185	-0.96712	0.279035	-3.46594	0.000528373	0.0747185
Bi_full_DN8460_c0_g1_i1	379.044	-0.967724	0.242636	-3.98838	6.65255e-05	0.014887
Bi_full_DN13937_c0_g1_i1	182.917	-0.986243	0.216408	-4.55733	5.1808e-06	0.001712
Bi_full_DN27984_c0_g1_i1	169.704	-0.992494	0.207994	-4.77175	1.82634e-06	0.000661811
Bi_full_DN3366_c0_g1_i2	126.501	-1.01787	0.250918	-4.0566	4.97922e-05	0.0119637
Bi_full_DN23166_c0_g1_i1	68.7933	-1.01945	0.288884	-3.52894	0.000417234	0.0626116
Bi_full_DN7739_c0_g1_i1	54.1365	-1.02031	0.28426	-3.58936	0.000331489	0.0536583
Bi_full_DN1972_c0_g1_i1	666.435	-1.03028	0.193973	-5.31148	1.08739e-07	6.19617e-05
Bi_full_DN2715_c0_g2_i1	96.7971	-1.03387	0.285828	-3.61711	0.000297908	0.049222
Bi_full_DN4166_c0_g1_i1	62.9773	-1.04048	0.291045	-3.57498	0.000350255	0.0557063
Bi_full_DN148_c1_g2_i1	96.3187	-1.04723	0.260253	-4.02388	5.72482e-05	0.0135227
Bi_full_DN1957_c0_g1_i1	103.883	-1.05149	0.278913	-3.76994	0.000163289	0.0307199
Bi_full_DN3979_c0_g4_i1	1082.23	-1.06665	0.208834	-5.10763	3.2622e-07	0.000161281
Bi_full_DN2875_c0_g3_i1	66.993	-1.0671	0.281653	-3.78871	0.000151434	0.0288299
Bi_full_DN11418_c0_g2_i1	1542.78	-1.07659	0.254474	-4.23065	2.33014e-05	0.00629701
Bi_full_DN5056_c0_g3_i1	85.3751	-1.09021	0.274218	-3.97572	7.01664e-05	0.0156469
Bi_full_DN14424_c0_g2_i3	2124.27	-1.09121	0.174014	-6.2708	3.59191e-10	3.94968e-07
Bi_full_DN8577_c0_g1_i1	51.2881	-1.11329	0.310076	-3.59037	0.000330211	0.0536583
Bi_full_DN25972_c0_g1_i1	77.0598	-1.12289	0.318051	-3.53052	0.000414747	0.0623852
Bi_full_DN8819_c0_g1_i1	373.263	-1.13036	0.232542	-4.86091	1.1685e-06	0.00046002
Bi_full_DN578_c0_g1_i6	363.876	-1.14867	0.284725	-4.03432	5.47603e-05	0.0129831	glucan endo-1,3-beta-glucosidase isoform X2	F:GO:0004553; P:GO:0005975	F:hydrolase activity, hydrolyzing O-glycosyl compounds; P:carbohydrate metabolic process	0	0	IPR000490 (PFAM); G3DSA:3.20.20.80 (GENE3D); PTHR32227 (PANTHER); PTHR32227:SF226 (PANTHER); IPR000490 (PROSITE_PATTERNS); IPR017853 (SUPERFAMILY)	F:GO:0004553; P:GO:0005975	F:hydrolase activity, hydrolyzing O-glycosyl compounds; P:carbohydrate metabolic process
Bi_full_DN17630_c0_g1_i1	252.386	-1.16061	0.235498	-4.92831	8.29419e-07	0.000341276
Bi_full_DN7076_c0_g1_i8	49.5617	-1.17014	0.292638	-3.99861	6.37164e-05	0.0144101
Bi_full_DN8566_c1_g1_i2	683.687	-1.19114	0.18838	-6.32307	2.56423e-10	2.8691e-07
Bi_full_DN320_c0_g1_i5	49.2029	-1.20477	0.316366	-3.80814	0.000140015	0.0271422
Bi_full_DN6824_c0_g1_i1	88.0284	-1.21004	0.327571	-3.69399	0.000220764	0.0383641
Bi_full_DN6973_c0_g1_i1	84.2131	-1.23237	0.278899	-4.41871	9.92929e-06	0.00305923
Bi_full_DN7076_c0_g1_i1	42.1695	-1.2341	0.328929	-3.75187	0.00017552	0.0322598
Bi_full_DN9662_c0_g2_i1	63.0869	-1.25461	0.292148	-4.29444	1.75135e-05	0.00489893
Bi_full_DN9492_c0_g1_i1	1548.11	-1.25646	0.229313	-5.47923	4.27175e-08	2.77999e-05
Bi_full_DN5032_c0_g3_i1	41.3551	-1.26275	0.342298	-3.68903	0.000225107	0.0390126
Bi_full_DN6508_c0_g1_i1	47.2161	-1.30379	0.350907	-3.71548	0.000202815	0.0359471
Bi_full_DN5112_c0_g1_i6	74.8227	-1.40774	0.340768	-4.13108	3.61056e-05	0.00917414
Bi_full_DN13834_c0_g1_i1	114.247	-1.44906	0.345398	-4.19534	2.72461e-05	0.00716626
Bi_full_DN7430_c0_g1_i3	123.755	-1.45684	0.279775	-5.20716	1.91749e-07	0.000101068
Bi_full_DN850_c0_g1_i1	53.2623	-1.48783	0.404158	-3.68131	0.000232043	0.0397823
Bi_full_DN7778_c0_g1_i1	79.0624	-1.5019	0.313907	-4.78453	1.71386e-06	0.000628191
Bi_full_DN6328_c0_g1_i1	141.986	-1.51052	0.297212	-5.08228	3.72921e-07	0.000178826
Bi_full_DN10255_c0_g1_i2	32.5478	-1.51327	0.358935	-4.216	2.48677e-05	0.00669193
Bi_full_DN25216_c0_g1_i1	32.7378	-1.51776	0.383583	-3.95681	7.59582e-05	0.0165337
Bi_full_DN7215_c0_g1_i4	127.586	-1.51859	0.307622	-4.93653	7.95248e-07	0.000332988
Bi_full_DN17534_c0_g1_i1	44.653	-1.54277	0.405564	-3.80401	0.000142373	0.0275156
Bi_full_DN18574_c0_g1_i1	27.7873	-1.55172	0.434862	-3.5683	0.000359307	0.0564468
Bi_full_DN16517_c0_g2_i1	40.7764	-1.57547	0.324755	-4.85126	1.22683e-06	0.000469196
Bi_full_DN6429_c0_g1_i1	50.886	-1.57903	0.322769	-4.89215	9.97388e-07	0.000405162
Bi_full_DN4992_c0_g1_i6	101.124	-1.5793	0.325563	-4.85097	1.22859e-06	0.000469196
Bi_full_DN7076_c0_g1_i4	131.938	-1.58628	0.226075	-7.0166	2.27332e-12	4.16447e-09
Bi_full_DN21071_c0_g2_i1	119.431	-1.59153	0.232274	-6.85194	7.28535e-12	1.13326e-08
Bi_full_DN2530_c0_g1_i4	66.478	-1.6275	0.325377	-5.00189	5.67707e-07	0.00026048
Bi_full_DN5756_c0_g1_i1	80.8685	-1.64515	0.255323	-6.44338	1.16839e-10	1.43301e-07
Bi_full_DN3686_c0_g1_i6	96.3726	-1.6663	0.341084	-4.8853	1.03273e-06	0.000411957
Bi_full_DN16076_c0_g1_i1	89.4708	-1.69045	0.374339	-4.51582	6.3071e-06	0.00205229
Bi_full_DN10405_c0_g1_i5	28.2483	-1.69559	0.403164	-4.20571	2.60265e-05	0.00697435
Bi_full_DN4992_c0_g1_i2	43.805	-1.70539	0.353032	-4.83069	1.36058e-06	0.000516509
Bi_full_DN1154_c0_g1_i1	163.501	-1.70922	0.221645	-7.71152	1.24328e-14	4.17331e-11
Bi_full_DN5245_c0_g3_i4	112.676	-1.72537	0.349397	-4.93814	7.88706e-07	0.000332988
Bi_full_DN3686_c0_g1_i2	133.321	-1.73367	0.328896	-5.2712	1.35537e-07	7.45184e-05
Bi_full_DN5651_c0_g2_i4	33.078	-1.73669	0.373026	-4.65568	3.22906e-06	0.00111319
Bi_full_DN17003_c0_g1_i1	45.6667	-1.74546	0.409247	-4.26505	1.99854e-05	0.00554179
Bi_full_DN262_c0_g2_i1	200.001	-1.74646	0.224141	-7.7918	6.60586e-15	2.34057e-11
Bi_full_DN11553_c0_g1_i1	33.6453	-1.749	0.507968	-3.44312	0.000575035	0.0802494
Bi_full_DN5769_c0_g1_i1	387.722	-1.77562	0.511673	-3.47022	0.00052003	0.0740312
Bi_full_DN4602_c0_g1_i1	31.4089	-1.78829	0.459673	-3.89035	0.0001001	0.021165
Bi_full_DN20357_c0_g1_i1	66.3469	-1.82249	0.328772	-5.54334	2.96752e-08	1.99221e-05
Bi_full_DN19178_c0_g1_i1	32.4914	-1.82291	0.414461	-4.39828	1.09113e-05	0.00330712
Bi_full_DN5245_c0_g1_i1	53.1344	-1.83264	0.337538	-5.42942	5.65363e-08	3.57001e-05
Bi_full_DN3905_c1_g1_i1	42.7044	-1.84169	0.350399	-5.25596	1.47251e-07	8.02667e-05
Bi_full_DN5032_c0_g1_i2	31.5943	-1.85162	0.426538	-4.34104	1.41808e-05	0.00405565
Bi_full_DN5032_c0_g1_i5	26.0639	-1.85415	0.454234	-4.08193	4.46637e-05	0.0108722
Bi_full_DN1530_c0_g1_i1	72.5226	-1.85713	0.344483	-5.39106	7.00418e-08	4.25434e-05	probable glutathione peroxidase 5	F:GO:0004602; P:GO:0006749; P:GO:0006804; P:GO:0006979; P:GO:0055114	F:glutathione peroxidase activity; P:glutathione metabolic process; P:obsolete peroxidase reaction; P:response to oxidative stress; P:oxidation-reduction process	EC:1.11.1.9; EC:1.11.1.7	Glutathione peroxidase; Peroxidase	IPR000889 (PRINTS); IPR000889 (PIRSF); IPR000889 (PFAM); G3DSA:3.40.30.10 (GENE3D); PTHR11592:SF17 (PANTHER); IPR000889 (PANTHER); IPR029760 (PROSITE_PATTERNS); IPR000889 (PROSITE_PROFILES); IPR000889 (CDD); IPR036249 (SUPERFAMILY)	F:GO:0004602; P:GO:0006979; P:GO:0055114	F:glutathione peroxidase activity; P:response to oxidative stress; P:oxidation-reduction process
Bi_full_DN1270_c0_g1_i4	26.3232	-1.86217	0.521431	-3.57128	0.000355242	0.056219
Bi_full_DN16076_c0_g1_i8	265.968	-1.88384	0.502361	-3.74997	0.000176856	0.032412
Bi_full_DN16076_c0_g1_i12	116.744	-1.91136	0.330801	-5.77797	7.56083e-09	6.02759e-06
Bi_full_DN18055_c0_g1_i3	68.1618	-1.91365	0.291611	-6.56233	5.29724e-11	7.03838e-08
Bi_full_DN408_c0_g1_i5	79.7937	-1.91503	0.393031	-4.87247	1.10214e-06	0.000436591
Bi_full_DN9670_c0_g1_i2	30.1583	-1.93034	0.443561	-4.35192	1.3495e-05	0.00391213
Bi_full_DN5502_c0_g1_i1	92.7681	-1.95476	0.247418	-7.90062	2.77529e-15	1.04117e-11
Bi_full_DN1530_c0_g1_i2	84.0438	-1.96687	0.367968	-5.34522	9.03091e-08	5.333e-05
Bi_full_DN2530_c0_g1_i5	99.6166	-1.97304	0.279934	-7.04824	1.81199e-12	3.72785e-09	terpene synthase	F:GO:0000287; F:GO:0010333	F:magnesium ion binding; F:terpene synthase activity	0	0	Coil (COILS); IPR008949 (G3DSA:1.10.600.GENE3D); IPR036965 (G3DSA:1.50.10.GENE3D); IPR005630 (PFAM); IPR001906 (PFAM); PTHR31225:SF25 (PANTHER); PTHR31225 (PANTHER); cd00684 (CDD); IPR008930 (SUPERFAMILY); IPR008949 (SUPERFAMILY)	F:GO:0000287; F:GO:0010333; F:GO:0016829	F:magnesium ion binding; F:terpene synthase activity; F:lyase activity
Bi_full_DN15504_c0_g1_i2	19.5149	-1.99544	0.486891	-4.09833	4.16143e-05	0.0102078
Bi_full_DN1999_c0_g3_i1	19.2928	-2.00936	0.523892	-3.83544	0.000125341	0.0249809
Bi_full_DN2826_c0_g1_i2	88.545	-2.02405	0.355674	-5.69075	1.26482e-08	9.49018e-06
Bi_full_DN1999_c0_g1_i1	49.4463	-2.03418	0.391953	-5.18986	2.1045e-07	0.000109121
Bi_full_DN21245_c0_g1_i3	80.7871	-2.05432	0.37916	-5.41808	6.02424e-08	3.76674e-05
Bi_full_DN7347_c0_g3_i1	28.3948	-2.10318	0.396562	-5.30353	1.13582e-07	6.41056e-05
Bi_full_DN3195_c0_g1_i1	62.3309	-2.12897	0.414236	-5.1395	2.75464e-07	0.00013943
Bi_full_DN17322_c0_g1_i2	42.3448	-2.13966	0.363552	-5.88543	3.97011e-09	3.46852e-06
Bi_full_DN2480_c0_g2_i3	44.256	-2.14342	0.335665	-6.38558	1.70747e-10	2.01661e-07
Bi_full_DN17408_c0_g2_i1	15.2916	-2.14786	0.624161	-3.44119	0.000579166	0.0805699
Bi_full_DN17322_c0_g3_i2	37.461	-2.17153	0.434358	-4.9994	5.75102e-07	0.000261988
Bi_full_DN408_c0_g1_i3	64.888	-2.17185	0.396671	-5.47519	4.37052e-08	2.81554e-05
Bi_full_DN453_c0_g1_i7	37.8375	-2.19744	0.380659	-5.77274	7.79917e-09	6.10235e-06
Bi_full_DN5032_c0_g1_i3	77.605	-2.22827	0.32499	-6.85641	7.06109e-12	1.12584e-08
Bi_full_DN3686_c0_g2_i1	20.8498	-2.32822	0.600183	-3.87917	0.000104811	0.0218958
Bi_full_DN5769_c0_g2_i1	30.0083	-2.37527	0.543818	-4.36778	1.25518e-05	0.003689
Bi_full_DN3430_c0_g1_i2	26.6786	-2.40811	0.499389	-4.82211	1.42046e-06	0.000532898
Bi_full_DN10287_c0_g2_i1	15.6289	-2.43423	0.678315	-3.58864	0.00033241	0.0536712
Bi_full_DN453_c0_g1_i2	34.1517	-2.47323	0.419763	-5.89197	3.81615e-09	3.46852e-06
Bi_full_DN2101_c0_g1_i6	102.546	-2.49984	0.662163	-3.77526	0.00015984	0.0301602
Bi_full_DN6603_c0_g1_i1	34.5591	-2.54318	0.451866	-5.62817	1.82128e-08	1.31995e-05
Bi_full_DN21245_c0_g1_i4	39.1078	-2.56776	0.457137	-5.61704	1.94254e-08	1.39202e-05
Bi_full_DN7215_c0_g3_i1	17.1898	-2.68494	0.552633	-4.85844	1.18312e-06	0.000462919
Bi_full_DN26912_c0_g1_i1	25.5145	-2.76941	0.461998	-5.99442	2.04209e-09	1.9733e-06
Bi_full_DN2101_c0_g1_i5	325.128	-2.806	0.625916	-4.48304	7.35868e-06	0.00234657
Bi_full_DN24617_c0_g1_i1	79.6078	-2.82021	0.320601	-8.79661	1.4101e-18	1.28474e-14
Bi_full_DN2101_c0_g1_i2	270.746	-2.88371	0.569245	-5.06585	4.06587e-07	0.000192081
Bi_full_DN1999_c0_g1_i2	159.424	-2.94821	0.282456	-10.4377	1.66725e-25	2.6583e-21
Bi_full_DN11803_c0_g1_i1	8.7073	-3.00537	0.813125	-3.69607	0.000218962	0.0383641
Bi_full_DN15368_c0_g1_i1	16.228	-3.05933	0.614034	-4.98235	6.28176e-07	0.000281995
Bi_full_DN12341_c0_g1_i1	8.01779	-3.09298	0.868096	-3.56295	0.000366709	0.0569793
Bi_full_DN13220_c0_g1_i1	85.0766	-3.11226	0.756873	-4.11199	3.9226e-05	0.00981066
Bi_full_DN24382_c0_g1_i1	12.5646	-3.13355	0.720798	-4.34734	1.378e-05	0.00397669
Bi_full_DN26406_c0_g1_i1	33.5921	-3.17886	0.475137	-6.6904	2.22569e-11	3.08582e-08
Bi_full_DN8669_c0_g2_i1	8.39142	-3.18325	0.895338	-3.55536	0.000377456	0.0584296
Bi_full_DN8078_c0_g1_i1	24.407	-3.21141	0.560776	-5.72673	1.02387e-08	7.7737e-06
Bi_full_DN11339_c1_g1_i1	6.85426	-3.24601	0.927629	-3.49925	0.00046657	0.0679371
Bi_full_DN10566_c0_g1_i1	11.0755	-3.35031	0.89057	-3.76199	0.000168568	0.0313749
Bi_full_DN19781_c0_g1_i3	11.3982	-3.37102	0.822279	-4.0996	4.13858e-05	0.010191
Bi_full_DN2101_c0_g1_i3	182.07	-3.4815	0.632362	-5.50554	3.68037e-08	2.44503e-05
Bi_full_DN7692_c0_g2_i2	145.722	-3.50535	0.716033	-4.89552	9.80452e-07	0.000400835
Bi_full_DN7383_c0_g1_i1	25.7815	-3.63159	0.535933	-6.77621	1.23373e-11	1.82986e-08
Bi_full_DN19781_c0_g3_i1	9.99722	-3.84104	0.92472	-4.15373	3.27094e-05	0.00841173
Bi_full_DN8265_c0_g1_i1	16.3821	-3.98008	0.740591	-5.3742	7.69235e-08	4.62826e-05
Bi_full_DN9442_c0_g1_i1	13.6384	-4.26337	0.937815	-4.54607	5.46569e-06	0.00179683
Bi_full_DN18208_c0_g1_i1	7.87766	-5.44485	1.30769	-4.16371	3.13114e-05	0.00811768

## Sheet: Bianca_Inoculated_3dai
Transcript_ID	baseMean	log2FoldChange	lfcSE	stat	pvalue	padj	Description	GO IDs	GO Names	Enzyme Codes	Enzyme Names	InterPro IDs	InterPro GO IDs	InterPro GO Names
Bi_full_DN19677_c0_g5_i2	63.7273	9.39853	3.90744	2.40529	0.0161596	0.073355
Bi_full_DN9426_c0_g3_i1	18.287	7.60966	1.22927	6.19037	6.00233e-10	2.66528e-08
Bi_full_DN7809_c0_g1_i1	17.047	7.51229	1.2457	6.0306	1.63355e-09	6.62175e-08
Bi_full_DN23173_c0_g1_i1	26.4494	7.16385	1.21324	5.90474	3.53197e-09	1.32458e-07
Bi_full_DN10916_c0_g1_i1	20.4026	6.78001	2.15681	3.14354	0.0016692	0.0121314
Bi_full_DN10493_c0_g1_i1	32.4811	6.56286	1.06684	6.15167	7.66716e-10	3.3395e-08
Bi_full_DN11746_c0_g1_i7	26.2567	5.57724	2.01697	2.76516	0.00568955	0.0324488
Bi_full_DN6535_c0_g2_i1	13.0431	5.21619	1.09508	4.76329	1.90457e-06	3.79442e-05
Bi_full_DN6500_c0_g1_i5	12.3626	5.14056	1.09777	4.68272	2.8309e-06	5.38805e-05
Bi_full_DN18402_c0_g1_i1	18.5821	5.09462	1.82434	2.79257	0.00522908	0.0303502
Bi_full_DN22735_c0_g1_i5	41.6089	5.07561	0.590691	8.59268	8.49674e-18	1.24591e-15
Bi_full_DN4301_c0_g1_i3	35.2327	5.05904	0.639047	7.91653	2.44225e-15	2.51978e-13
Bi_full_DN6442_c0_g2_i1	16.5822	4.95949	0.909329	5.45401	4.92474e-08	1.45489e-06
Bi_full_DN11529_c0_g1_i1	20.1329	4.82788	0.790119	6.11031	9.94355e-10	4.2379e-08
Bi_full_DN12275_c0_g1_i12	13.1976	4.62295	0.922219	5.01285	5.36285e-07	1.22526e-05
Bi_full_DN2365_c0_g1_i1	39.2913	4.61406	0.534004	8.64049	5.59702e-18	8.3412e-16
Bi_full_DN3992_c0_g1_i6	18.8116	4.39626	0.726546	6.0509	1.44036e-09	5.91224e-08
Bi_full_DN6272_c0_g1_i21	18.3743	4.08021	0.676202	6.03401	1.59944e-09	6.49503e-08
Bi_full_DN1789_c0_g1_i3	26.919	4.02805	0.565577	7.12202	1.0636e-12	7.55502e-11
Bi_full_DN88_c3_g1_i2	37.9978	4.01394	0.463775	8.65493	4.93197e-18	7.44743e-16
Bi_full_DN8822_c0_g1_i2	16.335	3.91934	0.693191	5.65406	1.56702e-08	5.18208e-07
Bi_full_DN11746_c0_g1_i5	13.73	3.90803	0.753898	5.18377	2.17441e-07	5.50447e-06
Bi_full_DN1525_c1_g1_i3	15.1218	3.79692	0.701656	5.41137	6.25448e-08	1.79386e-06
Bi_full_DN2219_c0_g3_i1	12.4369	3.7623	0.76308	4.93042	8.20544e-07	1.7904e-05
Bi_full_DN1535_c0_g1_i21	22.3687	3.7538	0.589806	6.36447	1.9596e-10	9.62968e-09	---NA---	0	0	0	0	SIGNAL_PEPTIDE_N_REGION (PHOBIUS); NON_CYTOPLASMIC_DOMAIN (PHOBIUS); SIGNAL_PEPTIDE_H_REGION (PHOBIUS); SIGNAL_PEPTIDE_C_REGION (PHOBIUS); SIGNAL_PEPTIDE (PHOBIUS)	no GO terms	no GO terms
Bi_full_DN1627_c0_g1_i1	16.9789	3.72709	0.651485	5.72092	1.0595e-08	3.6631e-07
Bi_full_DN866_c0_g1_i6	58.7968	3.6705	0.356354	10.3002	7.03509e-25	1.92109e-22
Bi_full_DN6500_c0_g1_i10	22.7072	3.59132	0.57072	6.29262	3.1215e-10	1.46752e-08
Bi_full_DN16906_c0_g1_i1	21.0261	3.46943	0.56965	6.09045	1.12591e-09	4.7192e-08
Bi_full_DN13940_c0_g1_i1	25.8126	3.41031	0.496227	6.87248	6.30971e-12	4.02436e-10
Bi_full_DN18979_c0_g1_i1	41.3579	3.38809	0.392113	8.6406	5.59167e-18	8.3412e-16
Bi_full_DN16906_c0_g2_i3	11.6934	3.37154	0.72879	4.62622	3.72399e-06	6.87273e-05
Bi_full_DN4130_c0_g1_i1	32.3589	3.34307	0.43779	7.63624	2.23649e-14	2.02765e-12
Bi_full_DN3992_c0_g1_i4	17.9913	3.23451	0.578794	5.58837	2.29216e-08	7.30975e-07
Bi_full_DN1535_c0_g1_i3	17.2543	3.16172	0.581576	5.43646	5.43492e-08	1.58471e-06
Bi_full_DN3623_c0_g1_i4	26.7992	3.12247	0.459984	6.78822	1.13523e-11	6.94899e-10
Bi_full_DN4130_c0_g1_i2	31.0476	3.11879	0.431429	7.22898	4.86634e-13	3.70484e-11
Bi_full_DN7118_c0_g1_i2	14.6816	3.09106	0.62445	4.95005	7.41945e-07	1.63533e-05
Bi_full_DN7215_c0_g1_i9	39.1241	3.08184	0.380459	8.10032	5.48165e-16	6.12696e-14
Bi_full_DN21071_c0_g2_i4	24.0277	3.06531	0.473754	6.47026	9.78313e-11	5.07554e-09
Bi_full_DN4365_c0_g1_i7	60.8166	3.05656	0.307227	9.94888	2.55042e-23	6.15381e-21
Bi_full_DN4301_c0_g1_i5	26.778	3.02663	0.453403	6.67536	2.46622e-11	1.43453e-09
Bi_full_DN1444_c0_g1_i3	20.3836	3.01123	0.519384	5.79769	6.72339e-09	2.40664e-07
Bi_full_DN13009_c0_g1_i1	14.8907	2.95439	0.590831	5.0004	5.72111e-07	1.29801e-05
Bi_full_DN13009_c0_g2_i1	43.9153	2.92998	0.350791	8.35249	6.68384e-17	8.46676e-15
Bi_full_DN4337_c1_g1_i1	133.726	2.86281	0.204142	14.0236	1.11753e-44	1.8201e-41
Bi_full_DN9426_c0_g2_i10	12.6634	2.84125	0.653297	4.3491	1.36697e-05	0.000213486
Bi_full_DN4222_c0_g2_i2	29.0189	2.82594	0.413551	6.83336	8.29467e-12	5.1959e-10
Bi_full_DN771_c0_g1_i1	193.225	2.79336	0.171633	16.2752	1.48143e-59	4.82554e-56
Bi_full_DN7713_c0_g1_i6	24.4969	2.75741	0.705291	3.9096	9.24474e-05	0.00110277
Bi_full_DN27408_c0_g1_i1	102.006	2.74654	0.233437	11.7657	5.8655e-32	3.262e-29
Bi_full_DN2365_c0_g1_i14	26.0796	2.72179	0.44664	6.09392	1.1018e-09	4.62716e-08
Bi_full_DN4967_c0_g1_i2	13.0304	2.71187	0.605096	4.48171	7.40484e-06	0.000125393
Bi_full_DN33_c0_g1_i4	86.4252	2.70899	0.250719	10.8049	3.26311e-27	1.04794e-24
Bi_full_DN25037_c0_g1_i1	49.5588	2.67514	0.329198	8.12624	4.42802e-16	5.03569e-14
Bi_full_DN24454_c0_g1_i1	23.9669	2.67076	0.442423	6.03665	1.57342e-09	6.41221e-08
Bi_full_DN22558_c0_g1_i1	127.347	2.65744	0.206546	12.8661	6.98533e-38	6.24612e-35
Bi_full_DN7895_c0_g1_i3	13.7107	2.63591	0.587659	4.48545	7.27614e-06	0.000123397
Bi_full_DN7083_c0_g1_i1	57.4848	2.63406	0.29308	8.98754	2.5283e-19	4.27031e-17
Bi_full_DN7003_c0_g1_i1	22.3662	2.62775	0.464321	5.65935	1.51948e-08	5.04314e-07
Bi_full_DN1395_c0_g2_i1	151.083	2.62257	0.188104	13.9421	3.51338e-44	5.34069e-41
Bi_full_DN4935_c0_g1_i1	25.077	2.5662	0.429095	5.98049	2.22463e-09	8.76076e-08
Bi_full_DN15787_c1_g2_i1	188.472	2.54434	0.167977	15.1469	7.94153e-52	2.13034e-48
Bi_full_DN27323_c0_g1_i1	13.8879	2.53952	0.56666	4.48156	7.40987e-06	0.000125431
Bi_full_DN3247_c0_g2_i11	11.6925	2.52147	0.64642	3.90067	9.59287e-05	0.00113627
Bi_full_DN7448_c0_g2_i1	495.46	2.50703	0.230302	10.8859	1.34605e-27	4.51354e-25
Bi_full_DN3644_c0_g1_i1	645.938	2.49595	0.123035	20.2865	1.69057e-91	3.85475e-87
Bi_full_DN27885_c0_g1_i1	26.4723	2.45077	0.411901	5.9499	2.68311e-09	1.03781e-07
Bi_full_DN5245_c0_g1_i5	20.5949	2.45059	0.770255	3.18154	0.00146497	0.0108912
Bi_full_DN2704_c0_g1_i11	36.6799	2.44074	0.36768	6.63823	3.17475e-11	1.81426e-09
Bi_full_DN6572_c0_g5_i1	310.074	2.43867	0.140745	17.3268	2.95188e-67	1.68268e-63
Bi_full_DN8255_c0_g1_i1	20.5447	2.42799	0.460542	5.27204	1.34915e-07	3.58121e-06
Bi_full_DN26865_c0_g1_i1	17.4968	2.41357	0.505876	4.77108	1.83244e-06	3.66674e-05
Bi_full_DN7538_c0_g1_i1	15.1399	2.39837	0.547836	4.3779	1.1983e-05	0.000190271
Bi_full_DN6115_c0_g1_i5	18.3941	2.39807	0.489066	4.90338	9.42032e-07	2.01877e-05
Bi_full_DN3416_c0_g3_i1	107.628	2.39448	0.210006	11.402	4.08656e-30	1.80931e-27
Bi_full_DN15593_c0_g1_i1	113.923	2.38029	0.204248	11.6539	2.19092e-31	1.12261e-28
Bi_full_DN10482_c1_g3_i1	14.8576	2.37782	0.553995	4.29212	1.76974e-05	0.000265829
Bi_full_DN4301_c0_g1_i4	26.0906	2.34384	0.405067	5.78631	7.19492e-09	2.55538e-07
Bi_full_DN7410_c0_g1_i1	337.354	2.33755	0.127604	18.3188	5.8552e-75	4.45024e-71
Bi_full_DN4385_c0_g1_i1	87.681	2.30716	0.24122	9.56455	1.12686e-21	2.37909e-19
Bi_full_DN1444_c1_g1_i1	13.2381	2.30033	0.564242	4.07684	4.56514e-05	0.0006003
Bi_full_DN4955_c0_g1_i1	64.9577	2.28206	0.285306	7.99865	1.25795e-15	1.34979e-13
Bi_full_DN3247_c0_g2_i3	21.7653	2.27958	0.442228	5.15477	2.53936e-07	6.32456e-06
Bi_full_DN5527_c0_g1_i3	189.548	2.27674	0.16117	14.1263	2.61537e-45	4.58726e-42
Bi_full_DN24948_c0_g1_i1	16.7448	2.27402	0.498305	4.5635	5.03067e-06	8.95447e-05
Bi_full_DN10119_c0_g1_i1	13.8299	2.26128	0.552129	4.09556	4.21144e-05	0.000560743
Bi_full_DN9933_c0_g2_i1	33.4924	2.25567	0.351486	6.41753	1.38501e-10	6.99454e-09
Bi_full_DN19728_c1_g1_i1	13.7456	2.25185	0.550329	4.09182	4.27999e-05	0.000568708
Bi_full_DN9469_c0_g1_i1	2326.62	2.25126	0.169123	13.3114	1.9882e-40	2.21141e-37
Bi_full_DN28109_c0_g1_i1	53.5006	2.18959	0.28092	7.79436	6.4735e-15	6.32144e-13
Bi_full_DN1957_c0_g3_i1	213.712	2.18059	0.169711	12.8488	8.73096e-38	7.51242e-35
Bi_full_DN9066_c0_g1_i1	114.903	2.17926	0.222078	9.81306	9.89219e-23	2.2669e-20
Bi_full_DN9426_c0_g2_i4	19.7632	2.17067	0.509843	4.25753	2.067e-05	0.000304167
Bi_full_DN3583_c0_g1_i1	50.363	2.16075	0.306811	7.04261	1.88667e-12	1.30163e-10
Bi_full_DN11947_c0_g1_i2	20.7128	2.16052	0.44854	4.81678	1.45895e-06	2.98619e-05
Bi_full_DN10547_c0_g1_i2	15.6937	2.14856	0.511199	4.20298	2.63429e-05	0.000372847
Bi_full_DN573_c0_g1_i3	177.14	2.14087	0.166528	12.8559	7.97217e-38	6.99144e-35
Bi_full_DN6463_c0_g1_i1	22.0955	2.12921	0.428233	4.97208	6.62376e-07	1.47564e-05
Bi_full_DN10547_c0_g2_i5	11.9278	2.11814	0.586212	3.61327	0.000302364	0.00298134
Bi_full_DN1535_c0_g1_i10	58.6009	2.10885	0.27938	7.54833	4.40882e-14	3.82235e-12
Bi_full_DN11496_c0_g1_i2	32.3032	2.10122	0.352842	5.95513	2.5986e-09	1.0094e-07
Bi_full_DN26707_c0_g1_i1	146.138	2.0737	0.174754	11.8664	1.76905e-32	1.02119e-29
Bi_full_DN7003_c0_g1_i10	55.383	2.07279	0.285893	7.25024	4.16031e-13	3.20478e-11
Bi_full_DN24383_c0_g1_i1	13.3032	2.05806	0.538927	3.81882	0.000134091	0.00150949
Bi_full_DN7713_c0_g1_i7	16.8344	2.05787	0.484336	4.24885	2.14869e-05	0.000314565
Bi_full_DN27908_c0_g1_i1	79.0013	2.043	0.240951	8.47891	2.27314e-17	3.13178e-15
Bi_full_DN26720_c0_g1_i1	57.1342	2.04264	0.271627	7.52002	5.47682e-14	4.71244e-12
Bi_full_DN5527_c0_g1_i2	184.045	2.03536	0.156724	12.9869	1.45154e-38	1.37905e-35
Bi_full_DN23450_c0_g1_i1	29.8173	2.03042	0.369362	5.4971	3.86083e-08	1.16138e-06
Bi_full_DN8981_c0_g1_i1	15.3548	2.02461	0.511959	3.95462	7.66549e-05	0.000940208
Bi_full_DN5527_c0_g1_i4	169.865	2.01478	0.168196	11.9788	4.58911e-33	2.71789e-30
Bi_full_DN11104_c0_g1_i1	20.4758	2.00997	0.445729	4.5094	6.50122e-06	0.000111847
Bi_full_DN9411_c0_g1_i1	29.2713	2.00548	0.36731	5.45991	4.7638e-08	1.41251e-06
Bi_full_DN5632_c0_g1_i1	20.5934	2.005	0.445906	4.49647	6.90925e-06	0.000118008
Bi_full_DN3952_c0_g1_i2	37.5317	1.98681	0.338137	5.87575	4.20933e-09	1.55558e-07	probable disease resistance protein At5g66900 isoform X4	F:GO:0004484; F:GO:0004651; F:GO:0004725; C:GO:0005634; C:GO:0005773; P:GO:0006370; P:GO:0006508; P:GO:0006570; F:GO:0008138; F:GO:0034722; P:GO:0035335; P:GO:0046900; P:GO:0098507	F:mRNA guanylyltransferase activity; F:polynucleotide 5'-phosphatase activity; F:protein tyrosine phosphatase activity; C:nucleus; C:vacuole; P:7-methylguanosine mRNA capping; P:proteolysis; P:tyrosine metabolic process; F:protein tyrosine/serine/threonine phosphatase activity; F:gamma-glutamyl-peptidase activity; P:peptidyl-tyrosine dephosphorylation; P:tetrahydrofolylpolyglutamate metabolic pro…	EC:2.7.7.50; EC:3.1.3.16; EC:3.1.3.48; EC:3.4.19.9; EC:3.4.19; EC:3.1.3.33	mRNA guanylyltransferase; Protein-serine/threonine phosphatase; Protein-tyrosine-phosphatase; Gamma-glutamyl hydrolase; Acting on peptide bonds (peptidases); Polynucleotide 5'-phosphatase	PR00364 (PRINTS); IPR032675 (G3DSA:3.80.10.GENE3D); PTHR44056 (PANTHER); PTHR44056:SF2 (PANTHER); IPR027417 (SUPERFAMILY); SSF52047 (SUPERFAMILY)	no GO terms	no GO terms
Bi_full_DN2984_c0_g2_i1	141.568	1.98341	0.175887	11.2766	1.71218e-29	6.97147e-27
Bi_full_DN25905_c0_g1_i1	69.7197	1.98048	0.257107	7.70294	1.3297e-14	1.25286e-12
Bi_full_DN7375_c0_g1_i1	86.0717	1.97582	0.224361	8.80642	1.29202e-18	2.05296e-16
Bi_full_DN9072_c0_g3_i1	106.082	1.97202	0.196335	10.0442	9.74812e-24	2.45604e-21
Bi_full_DN573_c0_g1_i6	241.989	1.95212	0.136617	14.289	2.5634e-46	4.87078e-43
Bi_full_DN8775_c0_g1_i2	28.6909	1.92119	0.375949	5.11024	3.21747e-07	7.80045e-06
Bi_full_DN14278_c0_g1_i1	279.045	1.90628	0.131017	14.5499	5.85156e-48	1.21295e-44
Bi_full_DN5583_c0_g1_i11	30.0841	1.90508	0.360698	5.28164	1.28031e-07	3.42238e-06
Bi_full_DN8341_c0_g1_i1	29.2241	1.90334	0.360656	5.27745	1.30993e-07	3.49132e-06
Bi_full_DN12760_c0_g2_i2	23.4618	1.8997	0.409346	4.64083	3.47017e-06	6.46448e-05
Bi_full_DN28312_c0_g1_i1	17.866	1.89902	0.457367	4.15207	3.29475e-05	0.000452312
Bi_full_DN7113_c0_g1_i1	38.5554	1.88589	0.315377	5.97979	2.2342e-09	8.78329e-08
Bi_full_DN9541_c0_g1_i5	24.4154	1.88402	0.401568	4.69167	2.70984e-06	5.17708e-05
Bi_full_DN21440_c0_g1_i1	93.1415	1.88286	0.207828	9.05971	1.30793e-19	2.32084e-17
Bi_full_DN19728_c1_g3_i1	39.8958	1.87893	0.308191	6.09662	1.08336e-09	4.57024e-08
Bi_full_DN5767_c0_g1_i1	23.9086	1.86827	0.395015	4.72962	2.2494e-06	4.37812e-05
Bi_full_DN3489_c0_g1_i1	906.22	1.86708	0.0952249	19.6071	1.34466e-85	2.04401e-81
Bi_full_DN22599_c0_g1_i6	24.3777	1.86589	0.412791	4.52019	6.17844e-06	0.000107009
Bi_full_DN13012_c0_g2_i2	11.9127	1.86284	0.557955	3.33869	0.000841757	0.00697648
Bi_full_DN8822_c0_g1_i1	30.7667	1.85545	0.81396	2.27953	0.0226356	0.0946674
Bi_full_DN26065_c0_g1_i1	14.1643	1.85139	0.508014	3.64437	0.000268045	0.00269958
Bi_full_DN23764_c0_g1_i1	14.2187	1.84479	0.50903	3.62413	0.000289931	0.0028793
Bi_full_DN9220_c0_g1_i1	44.2551	1.83911	0.292958	6.27773	3.4356e-10	1.60198e-08
Bi_full_DN25039_c0_g1_i1	45.403	1.82954	0.29175	6.27091	3.58947e-10	1.66183e-08
Bi_full_DN4856_c0_g2_i1	626.303	1.82721	0.0968267	18.871	1.97659e-79	1.93178e-75
Bi_full_DN8307_c0_g1_i1	16.1506	1.81907	0.495827	3.66875	0.000243742	0.00248777
Bi_full_DN6471_c0_g1_i1	84.9856	1.80322	0.212816	8.47312	2.389e-17	3.28149e-15
Bi_full_DN4727_c1_g1_i1	1425.6	1.79973	0.0841652	21.3833	1.91275e-101	8.7227e-97
Bi_full_DN1444_c0_g1_i4	30.1428	1.79591	0.359418	4.99671	5.83176e-07	1.31852e-05
Bi_full_DN13292_c2_g1_i1	42.8577	1.78987	0.309089	5.7908	7.00532e-09	2.49266e-07
Bi_full_DN13959_c0_g4_i1	14.5547	1.78492	0.500339	3.56742	0.000360514	0.00346284
Bi_full_DN17418_c0_g2_i1	46.3563	1.78393	0.284902	6.26154	3.81183e-10	1.7541e-08
Bi_full_DN10083_c0_g2_i1	677.754	1.7825	0.105289	16.9296	2.72288e-64	1.24171e-60
Bi_full_DN495_c0_g1_i2	11.9327	1.77722	0.566799	3.13553	0.00171544	0.0123976
Bi_full_DN6630_c1_g2_i1	37.4766	1.7764	0.320954	5.53476	3.11663e-08	9.6554e-07
Bi_full_DN9637_c0_g1_i1	20.1316	1.77219	0.434971	4.07427	4.61581e-05	0.000605915
Bi_full_DN1353_c0_g3_i1	287.41	1.77175	0.127846	13.8584	1.13115e-43	1.664e-40
Bi_full_DN6757_c0_g1_i1	44.0027	1.77122	0.302084	5.86334	4.53647e-09	1.66701e-07
Bi_full_DN5514_c1_g1_i1	23.9975	1.76282	0.387479	4.54946	5.37827e-06	9.46239e-05
Bi_full_DN17082_c0_g1_i1	229.727	1.76108	0.144538	12.1842	3.77382e-34	2.45853e-31
Bi_full_DN27378_c0_g1_i1	51.8745	1.75897	0.275136	6.39308	1.6258e-10	8.12954e-09
Bi_full_DN12232_c0_g1_i1	23.2844	1.75688	0.397034	4.42502	9.64354e-06	0.000158135
Bi_full_DN6833_c2_g1_i1	18.7923	1.75617	0.449657	3.90558	9.40003e-05	0.00111778
Bi_full_DN2390_c0_g3_i1	330.575	1.75432	0.118415	14.815	1.17122e-49	2.81111e-46
Bi_full_DN1689_c0_g1_i1	53.3725	1.75403	0.274147	6.39814	1.57283e-10	7.88196e-09
Bi_full_DN12396_c0_g1_i3	13.638	1.75378	0.532573	3.29302	0.000991161	0.00797177
Bi_full_DN24987_c0_g1_i1	50.6505	1.74411	0.273081	6.38677	1.69428e-10	8.4074e-09
Bi_full_DN23110_c0_g1_i1	37.7381	1.741	0.310543	5.60631	2.06684e-08	6.65638e-07
Bi_full_DN8697_c0_g1_i1	23.9064	1.73656	0.396049	4.38471	1.1614e-05	0.000185418
Bi_full_DN5505_c0_g1_i1	98.8529	1.73601	0.203227	8.54225	1.3163e-17	1.87001e-15
Bi_full_DN1703_c0_g3_i1	49.9715	1.73047	0.273683	6.32289	2.56712e-10	1.22922e-08
Bi_full_DN13589_c0_g2_i1	200.103	1.72992	0.15355	11.2662	1.92811e-29	7.7812e-27
Bi_full_DN3098_c0_g1_i1	176.404	1.7242	0.160732	10.7272	7.58856e-27	2.37028e-24
Bi_full_DN15736_c0_g1_i1	25.8799	1.72379	0.379188	4.54601	5.46737e-06	9.60803e-05
Bi_full_DN6990_c0_g1_i1	34.5736	1.72367	0.324896	5.30528	1.125e-07	3.04652e-06
Bi_full_DN2809_c0_g1_i6	13.9049	1.71806	0.52729	3.25828	0.00112091	0.00878598
Bi_full_DN7759_c0_g1_i1	102.119	1.70717	0.210617	8.10556	5.25046e-16	5.91202e-14
Bi_full_DN7003_c0_g1_i11	34.8479	1.70237	0.742314	2.29332	0.0218294	0.0921038
Bi_full_DN148_c1_g2_i1	541.329	1.69579	0.223505	7.58727	3.26724e-14	2.88752e-12
Bi_full_DN10200_c0_g1_i1	93.4776	1.69434	0.207403	8.16935	3.10063e-16	3.64428e-14
Bi_full_DN5416_c0_g1_i2	277.396	1.68953	0.126238	13.3837	7.52649e-41	9.2765e-38
Bi_full_DN7077_c0_g1_i1	13.0592	1.68684	0.536064	3.14671	0.0016512	0.0120172
Bi_full_DN9541_c0_g1_i4	25.0827	1.68053	0.389685	4.31252	1.61404e-05	0.00024576
Bi_full_DN18599_c2_g1_i1	99.1093	1.68009	0.195908	8.57589	9.83206e-18	1.42794e-15
Bi_full_DN18356_c0_g1_i1	15.0371	1.67699	0.492239	3.40686	0.000657139	0.00568536
Bi_full_DN11391_c0_g1_i1	16.2992	1.67584	0.484916	3.45595	0.000548363	0.00490249
Bi_full_DN27008_c0_g1_i1	14.4928	1.67513	0.505795	3.31187	0.00092674	0.00754784
Bi_full_DN16669_c0_g2_i1	22.8305	1.67156	0.395677	4.22456	2.39407e-05	0.000344123
Bi_full_DN6463_c0_g1_i8	35.8472	1.66805	0.336796	4.95269	7.31949e-07	1.61642e-05
Bi_full_DN9700_c0_g1_i2	16.339	1.66349	0.471242	3.53001	0.000415547	0.00388881
Bi_full_DN403_c0_g1_i17	44.6493	1.65912	0.283745	5.84722	4.99853e-09	1.81632e-07
Bi_full_DN7568_c0_g1_i1	180.54	1.64961	0.151186	10.9111	1.02022e-27	3.49813e-25
Bi_full_DN24139_c0_g1_i1	139.889	1.64072	0.179326	9.14934	5.72805e-20	1.0407e-17
Bi_full_DN573_c0_g1_i4	18.361	1.63739	0.478191	3.42412	0.000616785	0.00540339
Bi_full_DN14693_c0_g1_i1	63.3044	1.6288	0.244517	6.66131	2.71402e-11	1.57065e-09
Bi_full_DN12259_c0_g1_i1	50.6325	1.61924	0.275486	5.87777	4.15824e-09	1.53794e-07
Bi_full_DN26698_c0_g1_i1	112.663	1.60975	0.195107	8.25059	1.5761e-16	1.92179e-14
Bi_full_DN15413_c1_g1_i1	57.9871	1.6074	0.254443	6.31735	2.66087e-10	1.26796e-08
Bi_full_DN4049_c0_g1_i2	204.353	1.60573	0.145255	11.0545	2.0838e-28	7.66353e-26
Bi_full_DN10547_c0_g5_i1	13.8738	1.60528	0.499883	3.21132	0.00132128	0.0100077
Bi_full_DN4365_c0_g1_i8	99.7826	1.6012	0.20576	7.78192	7.14316e-15	6.91612e-13
Bi_full_DN6355_c0_g1_i1	25.2604	1.59241	0.377634	4.21681	2.47787e-05	0.000353451
Bi_full_DN3358_c0_g2_i2	120.713	1.59147	0.195673	8.13333	4.17669e-16	4.78567e-14
Bi_full_DN3135_c3_g1_i1	34.068	1.59063	0.345725	4.60085	4.20766e-06	7.66607e-05
Bi_full_DN4109_c0_g1_i6	322.492	1.5894	0.122129	13.0141	1.0175e-38	9.87256e-36
Bi_full_DN9239_c0_g5_i1	33.0536	1.58914	0.328557	4.83672	1.31996e-06	2.72743e-05
Bi_full_DN6355_c0_g2_i2	107.738	1.58833	0.190988	8.31639	9.068e-17	1.12678e-14
Bi_full_DN4145_c0_g1_i1	36.2302	1.58611	0.330219	4.8032	1.56147e-06	3.16902e-05
Bi_full_DN5077_c0_g1_i1	145.912	1.58463	0.167223	9.47615	2.63832e-21	5.41961e-19
Bi_full_DN8101_c0_g1_i2	111.592	1.58196	0.186832	8.46728	2.51186e-17	3.42959e-15
Bi_full_DN10554_c0_g3_i1	12.282	1.58172	0.53682	2.94645	0.0032144	0.0205812
Bi_full_DN4803_c0_g2_i9	21.9099	1.58082	0.40661	3.88781	0.000101155	0.00118872
Bi_full_DN11561_c0_g1_i15	15.8997	1.58019	0.477485	3.3094	0.000934957	0.00760964
Bi_full_DN5767_c0_g1_i3	62.4709	1.57565	0.243382	6.47399	9.54463e-11	4.9631e-09
Bi_full_DN25463_c0_g1_i1	76.8279	1.57275	0.238143	6.60423	3.996e-11	2.21761e-09
Bi_full_DN2688_c0_g2_i1	1772.58	1.56801	0.0831075	18.8673	2.11804e-79	1.93178e-75
Bi_full_DN9929_c0_g1_i1	14.7441	1.56366	0.505113	3.09567	0.00196369	0.0137982
Bi_full_DN9411_c0_g2_i1	22.9534	1.55849	0.388043	4.01629	5.91226e-05	0.000751441
Bi_full_DN6272_c0_g1_i7	11.6361	1.55679	0.55535	2.80326	0.00505891	0.029518
Bi_full_DN16275_c0_g1_i1	166.073	1.55604	0.155695	9.99414	1.61677e-23	4.00704e-21
Bi_full_DN22599_c0_g1_i4	71.6929	1.55583	0.22858	6.80651	9.99925e-12	6.18719e-10
Bi_full_DN15352_c0_g8_i1	12.7277	1.55543	0.518772	2.99829	0.00271502	0.0179335
Bi_full_DN320_c0_g1_i6	65.9317	1.55286	0.240507	6.45662	1.07068e-10	5.51087e-09
Bi_full_DN7891_c0_g2_i1	24.732	1.55139	0.38173	4.06411	4.82159e-05	0.000628809
Bi_full_DN8025_c0_g1_i4	23.1176	1.5503	0.399711	3.87856	0.000105075	0.00122645
Bi_full_DN11010_c0_g1_i1	108.764	1.5502	0.185942	8.33702	7.61846e-17	9.57092e-15
Bi_full_DN11643_c1_g1_i1	22.8757	1.54928	0.395462	3.91765	8.94158e-05	0.00107081
Bi_full_DN13030_c0_g1_i2	13.4164	1.54709	0.535761	2.88765	0.00388131	0.0238898
Bi_full_DN4853_c1_g1_i1	39.0497	1.54426	0.322347	4.79069	1.66208e-06	3.34638e-05
Bi_full_DN2357_c0_g3_i2	192.377	1.54426	0.157742	9.78982	1.24521e-22	2.81116e-20
Bi_full_DN26985_c0_g1_i1	21.4443	1.54231	0.413587	3.72911	0.000192158	0.00204265
Bi_full_DN9167_c0_g1_i1	65.7911	1.53843	0.239417	6.42572	1.3125e-10	6.65783e-09
Bi_full_DN9700_c0_g1_i1	13.1583	1.53147	0.52012	2.94445	0.00323532	0.0206801
Bi_full_DN8025_c0_g1_i7	14.7397	1.52932	0.488524	3.13048	0.00174519	0.0125708
Bi_full_DN8981_c0_g1_i2	33.9282	1.52543	0.329068	4.6356	3.55904e-06	6.60036e-05
Bi_full_DN4109_c0_g1_i4	143.646	1.525	0.169369	9.004	2.1765e-19	3.71741e-17
Bi_full_DN6065_c0_g4_i1	11.7115	1.51978	0.544009	2.79366	0.00521146	0.0302633
Bi_full_DN10893_c0_g3_i1	18.1747	1.51911	0.46451	3.27034	0.00107417	0.00849261
Bi_full_DN26408_c0_g1_i1	21.2253	1.51577	0.404736	3.74507	0.000180346	0.00193741
Bi_full_DN17082_c0_g1_i2	218.859	1.51371	0.140047	10.8086	3.13485e-27	1.01389e-24
Bi_full_DN3766_c0_g2_i2	169.829	1.51123	0.153432	9.84951	6.88761e-23	1.61075e-20
Bi_full_DN26186_c0_g1_i1	47.1299	1.5096	0.275105	5.48735	4.07998e-08	1.22086e-06
Bi_full_DN23791_c0_g1_i1	20.0432	1.5054	0.43262	3.47973	0.000501922	0.0045397
Bi_full_DN4236_c0_g1_i1	13.7648	1.50462	0.496887	3.02809	0.00246105	0.0166006
Bi_full_DN4532_c1_g1_i3	13.02	1.50104	0.523715	2.86614	0.00415512	0.0252133
Bi_full_DN476_c2_g1_i1	57.6166	1.49934	0.25877	5.79412	6.86812e-09	2.45076e-07
Bi_full_DN3766_c0_g2_i1	153.147	1.49915	0.164256	9.12692	7.04773e-20	1.27035e-17
Bi_full_DN11561_c0_g1_i10	14.4433	1.49875	0.495419	3.02521	0.00248459	0.0167298
Bi_full_DN1203_c2_g1_i1	408.973	1.49759	0.117094	12.7897	1.8727e-37	1.55274e-34
Bi_full_DN523_c0_g1_i16	61.2861	1.49676	0.245114	6.10636	1.01929e-09	4.33607e-08
Bi_full_DN5825_c0_g1_i3	36.5296	1.49612	0.317998	4.7048	2.5411e-06	4.88747e-05
Bi_full_DN9270_c0_g4_i2	14.4178	1.49061	0.507555	2.93685	0.00331564	0.0211001
Bi_full_DN4694_c1_g1_i1	48.9045	1.48997	0.269377	5.53116	3.18121e-08	9.82212e-07
Bi_full_DN8309_c0_g4_i2	126.085	1.48826	0.178818	8.32279	8.59178e-17	1.07345e-14
Bi_full_DN403_c0_g1_i11	55.4402	1.48824	0.25451	5.84747	4.99119e-09	1.8151e-07
Bi_full_DN4803_c0_g3_i1	16.9248	1.48681	0.454329	3.27253	0.00106588	0.00844022
Bi_full_DN8950_c0_g1_i1	18.8871	1.48376	0.435009	3.41088	0.000647544	0.00561086
Bi_full_DN5306_c0_g1_i1	35.944	1.48371	0.316989	4.68062	2.86003e-06	5.43896e-05
Bi_full_DN27067_c0_g1_i1	16.1416	1.48367	0.476629	3.11284	0.00185295	0.0131825
Bi_full_DN4856_c0_g1_i1	523.32	1.48348	0.113547	13.0649	5.22402e-39	5.29402e-36
Bi_full_DN7988_c0_g1_i6	16.788	1.48272	0.463005	3.20239	0.0013629	0.010263
Bi_full_DN9994_c0_g7_i1	22.9582	1.48156	0.394041	3.75992	0.000169965	0.0018402
Bi_full_DN4844_c0_g1_i1	153.453	1.4812	0.160022	9.25619	2.11847e-20	4.02536e-18
Bi_full_DN13914_c0_g2_i1	12.4985	1.48067	0.542494	2.72938	0.00634544	0.0353688
Bi_full_DN11210_c0_g1_i1	16.0353	1.47884	0.461434	3.20487	0.00135122	0.0101918
Bi_full_DN10006_c0_g1_i1	326.646	1.47809	0.124368	11.8848	1.41939e-32	8.2985e-30
Bi_full_DN9147_c0_g1_i1	13.7635	1.4774	0.509009	2.90251	0.0037019	0.0229934
Bi_full_DN579_c0_g1_i1	126.861	1.47692	0.174696	8.45424	2.80918e-17	3.80139e-15
Bi_full_DN2456_c0_g1_i3	34.9897	1.47656	0.324004	4.55722	5.18354e-06	9.16932e-05
Bi_full_DN14651_c0_g1_i1	145.931	1.47624	0.164338	8.98296	2.63576e-19	4.43538e-17
Bi_full_DN26742_c0_g1_i1	21.8691	1.47558	0.408805	3.60949	0.000306804	0.00301599
Bi_full_DN16984_c1_g1_i1	41.7238	1.47431	0.292097	5.04733	4.48031e-07	1.04616e-05
Bi_full_DN5416_c0_g1_i3	99.8383	1.47027	0.192466	7.6391	2.18738e-14	1.98896e-12
Bi_full_DN13771_c0_g1_i3	13.5165	1.47008	0.569375	2.58192	0.00982525	0.0499983
Bi_full_DN6708_c0_g1_i3	18.4229	1.46524	0.440628	3.32534	0.000883099	0.00724967
Bi_full_DN6097_c0_g1_i2	234.968	1.46472	0.134498	10.8903	1.28207e-27	4.36314e-25
Bi_full_DN11561_c0_g1_i4	13.003	1.46335	0.519559	2.81651	0.00485481	0.0285301
Bi_full_DN8970_c0_g1_i1	37.388	1.46315	0.31729	4.61139	3.99979e-06	7.32247e-05
Bi_full_DN10181_c0_g1_i1	402.667	1.45867	0.109848	13.279	3.06563e-40	3.32862e-37
Bi_full_DN28334_c0_g1_i1	20.5482	1.45466	0.417011	3.4883	0.000486094	0.00442109
Bi_full_DN7072_c0_g1_i1	37.943	1.45025	0.310081	4.677	2.91099e-06	5.51746e-05
Bi_full_DN4215_c0_g1_i1	61.3173	1.44984	0.24526	5.91144	3.39132e-09	1.28237e-07
Bi_full_DN9108_c0_g1_i4	228.671	1.44977	0.140587	10.3123	6.20025e-25	1.70331e-22
Bi_full_DN12548_c0_g1_i1	15.5831	1.44819	0.485458	2.98315	0.00285303	0.0187123
Bi_full_DN1368_c0_g2_i2	13.9481	1.44796	0.491762	2.94442	0.00323558	0.0206801
Bi_full_DN11243_c0_g2_i1	22.9068	1.44688	0.390554	3.70469	0.000211648	0.00221219
Bi_full_DN11643_c1_g1_i3	40.7263	1.44441	0.292038	4.94595	7.57737e-07	1.66772e-05
Bi_full_DN320_c0_g1_i1	372.058	1.43904	0.115476	12.4618	1.20656e-35	8.59731e-33
Bi_full_DN4775_c0_g2_i1	202.007	1.43714	0.140658	10.2173	1.65935e-24	4.32407e-22
Bi_full_DN26368_c0_g1_i1	17.1043	1.43555	0.454362	3.15949	0.00158045	0.0115688
Bi_full_DN7347_c0_g3_i1	20.0795	1.43523	0.412287	3.48113	0.000499297	0.00452403
Bi_full_DN10920_c0_g1_i2	24.5219	1.43305	0.381418	3.75716	0.00017185	0.00185752
Bi_full_DN25406_c0_g1_i1	107.008	1.43289	0.186344	7.68945	1.47764e-14	1.38367e-12
Bi_full_DN579_c0_g1_i2	143.616	1.42916	0.164823	8.67088	4.28806e-18	6.49662e-16
Bi_full_DN9997_c0_g2_i1	124.469	1.42299	0.183935	7.73641	1.02262e-14	9.79726e-13
Bi_full_DN18774_c0_g3_i1	25.8317	1.4221	0.365787	3.88778	0.000101165	0.00118872
Bi_full_DN24820_c0_g1_i1	147.443	1.42192	0.173183	8.21052	2.20226e-16	2.63595e-14
Bi_full_DN6175_c0_g1_i2	24.6959	1.42179	0.374769	3.79377	0.000148376	0.00163954
Bi_full_DN5648_c2_g2_i1	22.4468	1.41635	0.390621	3.6259	0.00028796	0.00286444
Bi_full_DN20220_c0_g2_i2	67.436	1.41404	0.231854	6.09884	1.0684e-09	4.5197e-08
Bi_full_DN2477_c0_g1_i2	24.0347	1.41383	0.383975	3.68208	0.000231338	0.00238196
Bi_full_DN28043_c0_g1_i1	23.1922	1.40882	0.384434	3.66467	0.000247662	0.00252101
Bi_full_DN2357_c0_g3_i1	195.719	1.40876	0.158	8.91624	4.82407e-19	7.91338e-17
Bi_full_DN5933_c0_g1_i3	29.4113	1.40568	0.353449	3.97703	6.97811e-05	0.000866384
Bi_full_DN7206_c0_g1_i1	174.585	1.40204	0.149663	9.36803	7.38995e-21	1.47163e-18
Bi_full_DN3448_c0_g1_i1	674.78	1.4009	0.0999603	14.0145	1.27009e-44	1.99723e-41
Bi_full_DN19566_c0_g1_i4	25.0588	1.39933	0.377912	3.7028	0.000213236	0.00222471
Bi_full_DN320_c0_g1_i2	288.871	1.39553	0.126311	11.0484	2.23253e-28	8.1448e-26
Bi_full_DN3186_c0_g1_i3	102.15	1.39388	0.193522	7.2027	5.90338e-13	4.42782e-11
Bi_full_DN8024_c0_g1_i1	20.457	1.39322	0.407591	3.41819	0.000630399	0.0054899
Bi_full_DN9168_c0_g2_i1	27.3142	1.39054	0.35335	3.93531	8.30904e-05	0.00100574
Bi_full_DN2750_c0_g1_i2	14.1932	1.38916	0.487152	2.85159	0.00435009	0.0261642
Bi_full_DN17871_c0_g1_i1	20.168	1.38902	0.420427	3.30384	0.000953698	0.0077263
Bi_full_DN22284_c0_g1_i1	56.4771	1.38875	0.252839	5.49261	3.96038e-08	1.18898e-06
Bi_full_DN15174_c0_g1_i1	12.8751	1.38672	0.525683	2.63794	0.00834103	0.0439487
Bi_full_DN7988_c0_g1_i8	23.2779	1.38668	0.386054	3.59192	0.00032825	0.00319513
Bi_full_DN3745_c0_g1_i6	17.2857	1.38608	0.4482	3.09254	0.0019845	0.0139144
Bi_full_DN4803_c0_g2_i8	32.5389	1.38416	0.326896	4.23424	2.29325e-05	0.000332737
Bi_full_DN10794_c0_g3_i1	24.6152	1.38319	0.368438	3.7542	0.000173897	0.0018754
Bi_full_DN3448_c0_g1_i2	632.181	1.38192	0.0930125	14.8573	6.23653e-50	1.58003e-46
Bi_full_DN14100_c0_g1_i1	27.4061	1.38116	0.369414	3.7388	0.000184901	0.00197981
Bi_full_DN24991_c0_g1_i1	14.9201	1.37955	0.485973	2.83874	0.00452924	0.0270208
Bi_full_DN7333_c0_g1_i1	26.5433	1.37892	0.362532	3.80358	0.00014262	0.00159058
Bi_full_DN9847_c0_g1_i1	77.3306	1.37594	0.22471	6.12318	9.17271e-10	3.93117e-08
Bi_full_DN3467_c0_g1_i2	299.953	1.37576	0.124041	11.0912	1.38401e-28	5.25959e-26
Bi_full_DN21058_c0_g1_i2	12.9782	1.37407	0.513338	2.67674	0.00743433	0.0401549
Bi_full_DN5641_c0_g1_i1	73.6697	1.37302	0.224929	6.10426	1.03281e-09	4.3813e-08
Bi_full_DN3164_c0_g1_i1	186.679	1.37192	0.149349	9.18605	4.07549e-20	7.55507e-18
Bi_full_DN8360_c0_g1_i3	36.6835	1.37181	0.304521	4.5048	6.64357e-06	0.000113983
Bi_full_DN2470_c0_g1_i1	56.7469	1.36998	0.275143	4.97916	6.38595e-07	1.43035e-05
Bi_full_DN9167_c0_g1_i2	60.3891	1.3693	0.241267	5.67546	1.38319e-08	4.65175e-07
Bi_full_DN2456_c0_g1_i1	28.4997	1.36869	0.353781	3.86874	0.0001094	0.00127076
Bi_full_DN9527_c0_g1_i6	171.919	1.36788	0.156703	8.72912	2.56664e-18	3.95427e-16
Bi_full_DN607_c0_g1_i2	810.128	1.36592	0.101076	13.5138	1.29675e-41	1.64266e-38
Bi_full_DN7229_c0_g1_i2	110.282	1.36462	0.185627	7.3514	1.96146e-13	1.59161e-11
Bi_full_DN26781_c0_g1_i1	73.5468	1.36405	0.227417	5.99802	1.99741e-09	7.95527e-08
Bi_full_DN6097_c0_g1_i1	759.679	1.35914	0.102079	13.3146	1.90467e-40	2.17146e-37
Bi_full_DN2300_c0_g1_i1	30.0527	1.35713	0.35443	3.82904	0.000128642	0.00145642
Bi_full_DN27037_c0_g1_i1	443.617	1.35704	0.105975	12.8053	1.53159e-37	1.29343e-34
Bi_full_DN12255_c0_g1_i1	58.6168	1.35674	0.2443	5.5536	2.79846e-08	8.74695e-07
Bi_full_DN27944_c0_g1_i1	151.347	1.35419	0.4192	3.23042	0.00123609	0.00950423
Bi_full_DN1689_c0_g1_i15	26.0367	1.35415	0.367721	3.68254	0.000230921	0.00237927
Bi_full_DN4166_c0_g1_i1	93.0047	1.35363	0.204287	6.6261	3.44673e-11	1.94772e-09
Bi_full_DN379_c0_g1_i1	320.746	1.35344	0.120738	11.2097	3.65314e-29	1.42388e-26
Bi_full_DN12943_c0_g1_i1	82.0853	1.34978	0.217403	6.20864	5.3446e-10	2.38017e-08
Bi_full_DN4494_c1_g1_i6	152.434	1.34972	0.166091	8.12638	4.42299e-16	5.03569e-14
Bi_full_DN7971_c0_g1_i1	26.1429	1.34966	0.35975	3.75167	0.000175664	0.00189157
Bi_full_DN58_c0_g1_i1	413.18	1.34658	0.108251	12.4393	1.59803e-35	1.12115e-32
Bi_full_DN8025_c0_g1_i5	45.323	1.34599	0.288152	4.67111	2.99584e-06	5.6618e-05
Bi_full_DN26873_c0_g1_i1	24.3741	1.34569	0.385956	3.48664	0.000489137	0.00444256
Bi_full_DN579_c0_g1_i3	144.798	1.34567	0.162473	8.28246	1.20653e-16	1.49109e-14
Bi_full_DN3658_c0_g1_i1	24.539	1.34514	0.38325	3.50982	0.000448418	0.00413365
Bi_full_DN2528_c0_g2_i1	65.1724	1.34142	0.241491	5.55475	2.7801e-08	8.70149e-07
Bi_full_DN523_c0_g1_i4	81.7253	1.34047	0.212147	6.31857	2.63992e-10	1.25942e-08
Bi_full_DN27198_c0_g1_i1	24.8891	1.33984	0.370245	3.6188	0.000295967	0.00292967
Bi_full_DN21075_c0_g1_i1	403.066	1.33882	0.117718	11.3731	5.69036e-30	2.47141e-27
Bi_full_DN403_c0_g1_i7	49.7462	1.3384	0.266351	5.02495	5.03573e-07	1.15865e-05
Bi_full_DN11746_c0_g1_i2	36.8029	1.33748	0.348945	3.83293	0.000126629	0.00143725
Bi_full_DN28036_c0_g1_i1	13.8568	1.33712	0.491164	2.72236	0.00648183	0.0359863
Bi_full_DN10666_c0_g1_i1	151.215	1.33299	0.16999	7.84156	4.45e-15	4.44055e-13
Bi_full_DN7596_c0_g1_i1	68.182	1.33282	0.231925	5.74678	9.09577e-09	3.16879e-07
Bi_full_DN1411_c1_g2_i1	107.349	1.33142	0.184652	7.21043	5.5776e-13	4.21118e-11
Bi_full_DN12894_c0_g2_i1	58.9261	1.33115	0.244737	5.4391	5.35494e-08	1.5664e-06
Bi_full_DN523_c0_g1_i8	89.2444	1.32908	0.201732	6.58837	4.4469e-11	2.4374e-09
Bi_full_DN607_c0_g1_i1	797.143	1.32882	0.100428	13.2316	5.76358e-40	6.11247e-37
Bi_full_DN21560_c0_g1_i1	42.7621	1.32789	0.284384	4.66936	3.02133e-06	5.70525e-05
Bi_full_DN6238_c0_g1_i2	58.0181	1.32612	0.254715	5.20628	1.92659e-07	4.92756e-06
Bi_full_DN5733_c0_g2_i1	826.571	1.32585	0.0902335	14.6935	7.09124e-49	1.53991e-45
Bi_full_DN1236_c0_g1_i4	67.4124	1.32514	0.234542	5.64992	1.60527e-08	5.2932e-07
Bi_full_DN8025_c0_g1_i9	28.5198	1.3243	0.350227	3.78127	0.000156033	0.00171088
Bi_full_DN6434_c0_g1_i6	20.4067	1.32387	0.404377	3.27384	0.00106095	0.00840848
Bi_full_DN579_c0_g1_i4	111.965	1.32168	0.1808	7.31015	2.66846e-13	2.12744e-11
Bi_full_DN4803_c0_g2_i7	55.1982	1.32131	0.252572	5.23141	1.6822e-07	4.37861e-06
Bi_full_DN7419_c0_g1_i1	277.603	1.32033	0.127152	10.3839	2.9363e-25	8.36901e-23
Bi_full_DN2480_c0_g2_i3	39.5669	1.32	0.310016	4.25786	2.06389e-05	0.000303808
Bi_full_DN9678_c0_g1_i2	55.3743	1.31975	0.258909	5.09737	3.44411e-07	8.27512e-06
Bi_full_DN2541_c0_g1_i5	529.164	1.31975	0.115513	11.4251	3.13327e-30	1.41472e-27
Bi_full_DN5503_c1_g1_i1	45.544	1.31781	0.279033	4.72278	2.32643e-06	4.51649e-05
Bi_full_DN6329_c0_g2_i1	283.952	1.31712	0.410894	3.2055	0.00134828	0.0101756
Bi_full_DN7898_c0_g1_i1	22.0136	1.31639	0.388668	3.38692	0.000706831	0.0060261
Bi_full_DN22599_c0_g1_i2	117.286	1.31305	0.190469	6.89376	5.43361e-12	3.50976e-10
Bi_full_DN58_c0_g1_i2	348.493	1.31205	0.119376	10.9909	4.22667e-28	1.51771e-25
Bi_full_DN6361_c0_g2_i1	12.306	1.31066	0.522471	2.50858	0.0121219	0.0588626
Bi_full_DN4054_c0_g1_i5	46.7327	1.30994	0.274242	4.7766	1.78286e-06	3.5738e-05
Bi_full_DN7476_c0_g1_i1	79.0756	1.30779	0.224483	5.82579	5.68417e-09	2.05238e-07
Bi_full_DN5934_c0_g2_i1	21.3874	1.30646	0.415768	3.14227	0.00167644	0.0121621
Bi_full_DN15504_c0_g1_i2	47.8044	1.30633	0.27506	4.74928	2.04147e-06	4.02843e-05
Bi_full_DN10515_c0_g2_i1	36.8448	1.30511	0.305483	4.27227	1.93495e-05	0.000287519
Bi_full_DN8097_c0_g1_i1	14.6162	1.30226	0.481243	2.70603	0.0068092	0.037421
Bi_full_DN12097_c0_g1_i1	258.822	1.30053	0.125587	10.3556	3.94607e-25	1.11082e-22
Bi_full_DN4965_c0_g1_i1	55.8706	1.30035	0.261158	4.97918	6.38547e-07	1.43035e-05
Bi_full_DN7317_c0_g1_i3	21.4036	1.29949	0.402356	3.22971	0.00123915	0.00952129
Bi_full_DN25136_c0_g1_i1	75.6088	1.29948	0.216507	6.00205	1.9484e-09	7.77365e-08
Bi_full_DN6595_c0_g1_i1	18.0736	1.2932	0.435222	2.97135	0.0029649	0.0192989
Bi_full_DN2470_c0_g1_i2	471.852	1.2923	0.114552	11.2814	1.62167e-29	6.72299e-27
Bi_full_DN21275_c0_g1_i5	23.272	1.29205	0.391713	3.29846	0.000972181	0.00783985
Bi_full_DN8805_c0_g1_i2	2120.18	1.2911	0.0778391	16.5868	8.68561e-62	3.04684e-58
Bi_full_DN9187_c0_g1_i1	13.5447	1.29	0.490621	2.62931	0.00855574	0.0448005
Bi_full_DN2098_c0_g1_i2	119.376	1.28815	0.179879	7.16121	7.99663e-13	5.83473e-11
Bi_full_DN23657_c0_g1_i1	303.254	1.28783	0.134606	9.5674	1.09625e-21	2.32522e-19
Bi_full_DN6275_c0_g3_i1	44.0601	1.2877	0.300361	4.28716	1.8097e-05	0.000271027
Bi_full_DN12943_c0_g1_i4	127.103	1.2875	0.173904	7.40354	1.32602e-13	1.0876e-11
Bi_full_DN4522_c0_g2_i1	374.697	1.28702	0.114098	11.28	1.6482e-29	6.77142e-27
Bi_full_DN8445_c0_g3_i2	31.4675	1.28639	0.329394	3.90532	9.40996e-05	0.00111857
Bi_full_DN3355_c1_g3_i1	11.8193	1.28613	0.530069	2.42635	0.0152514	0.0701898
Bi_full_DN1154_c0_g2_i1	192.277	1.28341	0.151124	8.49242	2.02382e-17	2.81379e-15
Bi_full_DN26738_c0_g1_i1	118.228	1.28261	0.183134	7.00366	2.49362e-12	1.68532e-10
Bi_full_DN14950_c0_g2_i1	25.0875	1.28194	0.370441	3.46058	0.000539007	0.00483294
Bi_full_DN2332_c0_g1_i1	32.4138	1.28117	0.332022	3.8587	0.000113991	0.0013147
Bi_full_DN9236_c0_g1_i1	19.5535	1.28085	0.417473	3.0681	0.00215424	0.0148488
Bi_full_DN22889_c0_g1_i1	13.4811	1.28075	0.499992	2.56154	0.0104209	0.0523918
Bi_full_DN5648_c2_g1_i1	59.605	1.27964	0.249454	5.12976	2.90105e-07	7.11655e-06
Bi_full_DN7400_c0_g1_i1	35.21	1.27912	0.307954	4.15362	3.27257e-05	0.000449651
Bi_full_DN8360_c0_g1_i1	33.2955	1.2768	0.337751	3.7803	0.000156643	0.00171468
Bi_full_DN1996_c0_g1_i1	376.511	1.27675	0.111457	11.4551	2.21734e-30	1.02139e-27
Bi_full_DN1689_c0_g1_i11	62.73	1.27296	0.234899	5.41916	5.98798e-08	1.7272e-06
Bi_full_DN14709_c0_g1_i1	80.0852	1.27292	0.220261	5.77916	7.5073e-09	2.65804e-07
Bi_full_DN5580_c0_g1_i1	23.9225	1.27091	0.372057	3.41591	0.000635701	0.00552504
Bi_full_DN18280_c0_g1_i2	103.963	1.26951	0.188836	6.72281	1.78259e-11	1.06125e-09
Bi_full_DN3344_c0_g1_i1	21.5457	1.26802	0.416315	3.04582	0.00232048	0.0157857
Bi_full_DN13523_c0_g2_i1	17.4498	1.26646	0.446673	2.83533	0.00457783	0.027271
Bi_full_DN9242_c0_g1_i2	21.5564	1.26609	0.395804	3.19877	0.00138014	0.0103705
Bi_full_DN10094_c0_g4_i1	162.657	1.26346	0.153977	8.20553	2.29581e-16	2.72645e-14
Bi_full_DN1535_c0_g1_i9	17.048	1.26213	0.461523	2.73471	0.00624353	0.0349655
Bi_full_DN3745_c0_g1_i9	19.7344	1.26099	0.414008	3.0458	0.00232062	0.0157857
Bi_full_DN7988_c0_g1_i9	18.4046	1.25883	0.424183	2.96766	0.0030008	0.019502
Bi_full_DN2153_c0_g1_i1	1377.51	1.25844	0.0751577	16.7439	6.27215e-63	2.60026e-59
Bi_full_DN2635_c0_g1_i1	15.44	1.25823	0.477527	2.63489	0.00841642	0.0442614
Bi_full_DN11106_c0_g2_i1	14.0178	1.25789	0.506688	2.48258	0.0130436	0.0622792
Bi_full_DN8696_c0_g1_i1	201.562	1.25719	0.15023	8.36843	5.83889e-17	7.50059e-15
Bi_full_DN2796_c0_g2_i1	16.2978	1.25661	0.44936	2.79644	0.00516696	0.0300253
Bi_full_DN27897_c0_g1_i1	13.2538	1.25548	0.507331	2.47468	0.0133356	0.0633814
Bi_full_DN1540_c0_g1_i1	376.19	1.25516	0.112414	11.1656	6.01044e-29	2.30331e-26
Bi_full_DN1689_c0_g1_i4	54.2399	1.25449	0.25492	4.92112	8.60498e-07	1.86508e-05
Bi_full_DN3658_c0_g1_i6	30.6976	1.25026	0.339465	3.68303	0.000230478	0.00237579
Bi_full_DN26404_c0_g1_i1	60.7202	1.25005	0.239984	5.20889	1.89971e-07	4.86973e-06
Bi_full_DN459_c0_g1_i10	116.716	1.24976	0.19732	6.33369	2.39371e-10	1.15269e-08
Bi_full_DN11403_c0_g1_i1	39.1739	1.24931	0.298363	4.18722	2.82395e-05	0.000395761
Bi_full_DN498_c0_g1_i5	68.3186	1.24765	0.227639	5.48084	4.23306e-08	1.26252e-06
Bi_full_DN14604_c0_g1_i1	18.3544	1.24655	0.428835	2.90684	0.00365104	0.0227747
Bi_full_DN12063_c0_g3_i1	15.5487	1.24332	0.458564	2.71133	0.00670132	0.0369484
Bi_full_DN26792_c0_g1_i1	73.8325	1.243	0.219562	5.66128	1.50251e-08	5.00505e-07
Bi_full_DN6506_c0_g1_i1	19.7091	1.24225	0.422366	2.94117	0.00326978	0.020849
Bi_full_DN8445_c0_g1_i1	49.3308	1.24225	0.269363	4.6118	3.99193e-06	7.31101e-05
Bi_full_DN2541_c0_g1_i2	665.237	1.24149	0.106136	11.6972	1.31724e-31	6.98489e-29
Bi_full_DN607_c0_g1_i4	635.979	1.24031	0.0978268	12.6787	7.76385e-37	6.21149e-34
Bi_full_DN5288_c0_g1_i4	22.0041	1.24009	0.391453	3.16793	0.00153531	0.0113109
Bi_full_DN5329_c0_g1_i4	11.7038	1.24001	0.538709	2.30183	0.0213449	0.0906323
Bi_full_DN7750_c0_g1_i1	23.1794	1.23926	0.382672	3.23844	0.00120186	0.0092951
Bi_full_DN7036_c0_g1_i1	58.2737	1.23922	0.245251	5.05286	4.35248e-07	1.01997e-05
Bi_full_DN8208_c1_g4_i1	278.072	1.23696	0.12944	9.55621	1.22151e-21	2.55525e-19
Bi_full_DN5373_c0_g1_i1	340.917	1.23336	0.117046	10.5374	5.80889e-26	1.75432e-23
Bi_full_DN7339_c0_g1_i1	17.8953	1.23285	0.434264	2.83894	0.00452632	0.027014
Bi_full_DN3221_c0_g1_i1	371.893	1.23247	0.109909	11.2136	3.49855e-29	1.37538e-26
Bi_full_DN13540_c0_g1_i1	108.014	1.231	0.186052	6.61641	3.68016e-11	2.06428e-09
Bi_full_DN27313_c0_g1_i1	24.4156	1.23034	0.378301	3.25227	0.00114487	0.00893081
Bi_full_DN20182_c0_g1_i1	27.7685	1.23002	0.356432	3.45091	0.000558695	0.00498423
Bi_full_DN11561_c0_g1_i7	16.4489	1.22902	0.460847	2.66688	0.00765596	0.0411062
Bi_full_DN21425_c0_g1_i1	45.3865	1.22871	0.275068	4.46693	7.93519e-06	0.000133432
Bi_full_DN6642_c0_g1_i1	150.167	1.2286	0.159892	7.68395	1.54261e-14	1.42983e-12
Bi_full_DN8677_c0_g1_i1	18.2293	1.22777	0.433222	2.83404	0.00459629	0.0273343
Bi_full_DN1627_c1_g1_i1	109.642	1.2277	0.182592	6.72373	1.77126e-11	1.05588e-09
Bi_full_DN523_c0_g1_i2	88.7332	1.22737	0.200833	6.11137	9.87777e-10	4.21381e-08
Bi_full_DN24966_c0_g1_i1	31.5784	1.22387	0.329443	3.71496	0.000203235	0.00213798
Bi_full_DN3532_c1_g2_i3	53.4616	1.2237	0.26833	4.56045	5.10438e-06	9.06016e-05
Bi_full_DN7586_c0_g2_i1	37.7587	1.22348	0.311358	3.92949	8.51253e-05	0.00102725
Bi_full_DN5934_c0_g2_i2	105.586	1.22206	0.192109	6.3613	2.00059e-10	9.82053e-09
Bi_full_DN4941_c0_g1_i1	82.3306	1.22193	0.207254	5.89583	3.72812e-09	1.38448e-07
Bi_full_DN4891_c0_g4_i1	112.817	1.22104	0.181657	6.72164	1.79692e-11	1.06838e-09
Bi_full_DN27941_c0_g1_i1	14.2088	1.21947	0.485384	2.51237	0.0119923	0.0584029
Bi_full_DN17938_c0_g1_i1	61.8693	1.21944	0.245022	4.97685	6.46276e-07	1.44471e-05
Bi_full_DN12242_c0_g1_i1	32.4552	1.21937	0.322917	3.77612	0.000159293	0.00174119
Bi_full_DN8805_c0_g1_i1	1869.52	1.2193	0.0794571	15.3454	3.80259e-53	1.08381e-49
Bi_full_DN20604_c0_g2_i1	15.2518	1.21922	0.470427	2.59173	0.00954947	0.0488485
Bi_full_DN10083_c0_g3_i1	61.0572	1.21843	0.246586	4.94119	7.7647e-07	1.7073e-05
Bi_full_DN7783_c0_g2_i1	12.3932	1.21645	0.5163	2.35608	0.0184687	0.0812022
Bi_full_DN891_c0_g1_i4	96.0657	1.216	0.194508	6.25165	4.0614e-10	1.85602e-08
Bi_full_DN24769_c0_g1_i1	20.1581	1.21543	0.421739	2.88196	0.00395215	0.0242212
Bi_full_DN11084_c0_g1_i1	222.206	1.21399	0.136977	8.86273	7.80788e-19	1.26263e-16
Bi_full_DN11502_c0_g2_i1	17.062	1.21381	0.451713	2.68713	0.00720685	0.0392329
Bi_full_DN5743_c0_g1_i5	24.7477	1.21351	0.405133	2.99534	0.00274138	0.0180762
Bi_full_DN7026_c0_g2_i1	150.502	1.21335	0.160795	7.54596	4.48954e-14	3.88494e-12
Bi_full_DN22027_c0_g2_i1	12.5494	1.21325	0.513305	2.3636	0.0180982	0.0798812
Bi_full_DN2977_c0_g2_i5	57.9444	1.21181	0.243236	4.98203	6.2921e-07	1.4114e-05
Bi_full_DN10181_c0_g2_i1	181.667	1.21145	0.155281	7.80162	6.11193e-15	5.98117e-13
Bi_full_DN14178_c0_g1_i1	41.5881	1.21102	0.296821	4.07998	4.50403e-05	0.000593299
Bi_full_DN2541_c0_g1_i4	517.985	1.21098	0.107173	11.2993	1.32266e-29	5.63711e-27
Bi_full_DN24569_c0_g1_i1	53.024	1.20757	0.254642	4.74221	2.11398e-06	4.15713e-05
Bi_full_DN945_c0_g1_i2	695.638	1.20705	0.0946772	12.7491	3.15489e-37	2.56915e-34
Bi_full_DN14723_c0_g1_i1	117.268	1.20594	0.201666	5.97988	2.23303e-09	8.78329e-08
Bi_full_DN459_c0_g1_i7	153.254	1.20547	0.159174	7.57331	3.63828e-14	3.19685e-12
Bi_full_DN27001_c0_g1_i1	98.3569	1.20538	0.19212	6.27412	3.51619e-10	1.63455e-08
Bi_full_DN27143_c0_g1_i1	23.4681	1.20534	0.397199	3.03459	0.0024086	0.0162942
Bi_full_DN15795_c0_g2_i1	17.6852	1.2048	0.436673	2.75905	0.00579693	0.0329417
Bi_full_DN27565_c0_g1_i1	90.6502	1.20437	0.200784	5.99831	1.99376e-09	7.94766e-08
Bi_full_DN13792_c0_g1_i1	24.9306	1.20433	0.38359	3.13964	0.00169158	0.0122524
Bi_full_DN13366_c0_g1_i1	13.3921	1.20147	0.501862	2.39403	0.0166643	0.0751309
Bi_full_DN7466_c0_g1_i9	102.058	1.20144	0.193032	6.22407	4.84409e-10	2.1764e-08
Bi_full_DN9678_c0_g1_i1	19.8056	1.20102	0.410202	2.92788	0.00341283	0.021583
Bi_full_DN11655_c1_g1_i1	32.0821	1.19976	0.323448	3.7093	0.000207832	0.0021793
Bi_full_DN11203_c0_g1_i1	18.4751	1.19814	0.424872	2.82	0.00480235	0.0282984
Bi_full_DN4745_c0_g2_i1	60.7492	1.19777	0.239583	4.99938	5.75155e-07	1.30297e-05
Bi_full_DN3549_c0_g3_i1	174.92	1.19665	0.149633	7.99722	1.27259e-15	1.3623e-13
Bi_full_DN6434_c0_g1_i3	117.495	1.1952	0.1742	6.86105	6.83584e-12	4.33567e-10
Bi_full_DN12038_c0_g1_i1	13.3133	1.19464	0.519773	2.2984	0.0215392	0.0912367
Bi_full_DN945_c0_g1_i1	644.677	1.19352	0.0919284	12.9832	1.52447e-38	1.41878e-35
Bi_full_DN11015_c0_g2_i1	14.7212	1.19349	0.47702	2.50197	0.0123504	0.0597007
Bi_full_DN2541_c0_g1_i1	542.053	1.19241	0.101433	11.7557	6.60219e-32	3.62747e-29
Bi_full_DN523_c0_g1_i6	81.7763	1.19213	0.208243	5.7247	1.03615e-08	3.58508e-07
Bi_full_DN24745_c0_g1_i1	32.8759	1.19188	0.325973	3.65637	0.000255808	0.00259178
Bi_full_DN14128_c0_g2_i2	66.6325	1.19184	0.246264	4.83967	1.30054e-06	2.69095e-05
Bi_full_DN5592_c0_g1_i1	297.186	1.19138	0.121957	9.7689	1.53104e-22	3.42254e-20
Bi_full_DN6852_c0_g5_i1	45.0823	1.19107	0.276847	4.30226	1.69068e-05	0.000256146
Bi_full_DN2541_c0_g1_i3	678.469	1.191	0.094676	12.5797	2.7307e-36	2.14704e-33
Bi_full_DN2162_c0_g1_i3	239.384	1.19031	0.12903	9.22504	2.83455e-20	5.3195e-18
Bi_full_DN1689_c0_g1_i6	51.365	1.18962	0.267236	4.45158	8.52403e-06	0.000141869
Bi_full_DN3745_c0_g1_i7	40.4861	1.189	0.288468	4.12177	3.75973e-05	0.000507564
Bi_full_DN5779_c0_g5_i1	87.4344	1.1887	0.206768	5.74898	8.97841e-09	3.13269e-07
Bi_full_DN6589_c0_g3_i1	14.2427	1.18624	0.497115	2.38626	0.0170209	0.0762631
Bi_full_DN272_c0_g1_i1	576.959	1.18596	0.109921	10.7892	3.87205e-27	1.22623e-24
Bi_full_DN6273_c2_g1_i2	21.5674	1.18567	0.402363	2.94677	0.00321114	0.0205666
Bi_full_DN1332_c2_g2_i1	20.3595	1.18453	0.408903	2.89683	0.00376948	0.0233528
Bi_full_DN26465_c0_g1_i1	21.3055	1.18331	0.394488	2.99962	0.00270314	0.0178792
Bi_full_DN21831_c0_g1_i1	35.2236	1.18263	0.3065	3.85849	0.000114087	0.00131548
Bi_full_DN26065_c0_g1_i1	85.9793	1.18238	0.211158	5.59952	2.14949e-08	6.89818e-07
Bi_full_DN1716_c0_g2_i1	39.9701	1.18191	0.299745	3.94304	8.04536e-05	0.000979163
Bi_full_DN2977_c0_g2_i11	66.2826	1.18183	0.227194	5.20183	1.97334e-07	5.04146e-06
Bi_full_DN459_c0_g1_i2	175.974	1.18182	0.148559	7.95524	1.7878e-15	1.88724e-13
Bi_full_DN25040_c0_g1_i1	67.0272	1.18146	0.229116	5.1566	2.5148e-07	6.27365e-06
Bi_full_DN10074_c0_g1_i1	153.948	1.18078	0.1591	7.42162	1.15693e-13	9.61014e-12
Bi_full_DN10937_c0_g1_i1	139.235	1.18047	0.167292	7.05638	1.70895e-12	1.18801e-10
Bi_full_DN9411_c0_g4_i2	38.1431	1.1784	0.301071	3.91403	9.0769e-05	0.00108587
Bi_full_DN15596_c1_g1_i1	26.5067	1.17725	0.355467	3.31183	0.000926867	0.00754784
Bi_full_DN6856_c0_g1_i3	39.6563	1.1769	0.319876	3.67924	0.000233932	0.00240216
Bi_full_DN609_c0_g1_i2	19.5368	1.17628	0.447693	2.62742	0.00860346	0.0450142
Bi_full_DN26055_c0_g1_i1	48.8609	1.17583	0.264229	4.45006	8.58469e-06	0.00014267
Bi_full_DN5136_c0_g1_i1	83.6776	1.17355	0.230217	5.09757	3.44039e-07	8.27055e-06
Bi_full_DN10679_c0_g1_i1	720.112	1.17322	0.093399	12.5613	3.44451e-36	2.66237e-33
Bi_full_DN9208_c0_g2_i1	13.0984	1.17249	0.505588	2.31907	0.0203912	0.0874132
Bi_full_DN26987_c0_g1_i1	170.96	1.17235	0.161838	7.24399	4.35668e-13	3.34047e-11
Bi_full_DN16075_c0_g1_i1	181.062	1.17034	0.151912	7.70412	1.31749e-14	1.24392e-12
Bi_full_DN7988_c0_g1_i16	21.9485	1.16923	0.395333	2.95759	0.00310051	0.0200018
Bi_full_DN8783_c0_g2_i1	21.1482	1.16917	0.399967	2.92316	0.00346494	0.0218369
Bi_full_DN4822_c0_g1_i2	140.959	1.16903	0.164645	7.10033	1.24461e-12	8.78604e-11
Bi_full_DN3164_c1_g3_i1	15.2109	1.16829	0.471868	2.47589	0.0132905	0.0632461
Bi_full_DN6856_c0_g1_i5	50.1263	1.16722	0.260112	4.48737	7.21062e-06	0.000122518
Bi_full_DN1201_c0_g1_i1	195.085	1.16615	0.145017	8.04145	8.87783e-16	9.68555e-14
Bi_full_DN27273_c0_g1_i1	13.8329	1.16563	0.51517	2.26261	0.0236597	0.0978911
Bi_full_DN2715_c0_g1_i4	26.316	1.16541	0.36197	3.21963	0.00128358	0.00978357
Bi_full_DN5100_c0_g1_i2	1502.82	1.16521	0.0816245	14.2753	3.12152e-46	5.69403e-43
Bi_full_DN10547_c0_g1_i1	20.8465	1.16457	0.408136	2.85338	0.0043257	0.0260415
Bi_full_DN2888_c1_g1_i1	90.462	1.16436	0.195711	5.94938	2.69156e-09	1.0402e-07
Bi_full_DN14600_c1_g1_i1	21.5241	1.16279	0.388776	2.9909	0.00278161	0.0182965
Bi_full_DN26100_c0_g1_i1	297.78	1.1615	0.121965	9.52325	1.67851e-21	3.46358e-19
Bi_full_DN9786_c0_g3_i1	14.4438	1.16121	0.478217	2.42822	0.0151733	0.0699574
Bi_full_DN578_c0_g1_i4	26.7244	1.16075	0.363271	3.19527	0.001397	0.0104765
Bi_full_DN8462_c0_g1_i2	24.7913	1.15969	0.360575	3.21624	0.00129884	0.00986855
Bi_full_DN27356_c0_g1_i1	14.8956	1.15933	0.478063	2.42505	0.0153063	0.0703888
Bi_full_DN7170_c0_g1_i3	31.5757	1.15857	0.332461	3.48483	0.000492443	0.00446725
Bi_full_DN24929_c0_g1_i1	31.4285	1.15771	0.36176	3.2002	0.0013733	0.0103242
Bi_full_DN1201_c0_g1_i2	209.283	1.15723	0.142178	8.13932	3.97517e-16	4.57777e-14
Bi_full_DN403_c0_g1_i6	51.053	1.15696	0.264335	4.37688	1.20392e-05	0.000190965
Bi_full_DN3681_c0_g1_i2	203.946	1.15593	0.138183	8.3652	6.00146e-17	7.68777e-15
Bi_full_DN5201_c0_g2_i1	70.1656	1.1555	0.221596	5.21445	1.84366e-07	4.75546e-06
Bi_full_DN8623_c0_g1_i1	101.543	1.15543	0.19233	6.00756	1.8834e-09	7.5407e-08
Bi_full_DN10547_c0_g2_i1	32.2797	1.15448	0.32816	3.51805	0.000434727	0.00402944
Bi_full_DN3999_c0_g1_i5	15.7262	1.15423	0.472105	2.44486	0.0144908	0.0675689
Bi_full_DN17038_c0_g2_i1	13.6185	1.15291	0.511851	2.25243	0.0242951	0.0997684
Bi_full_DN866_c0_g1_i5	138.005	1.15284	0.169431	6.80416	1.0164e-11	6.27212e-10
Bi_full_DN20965_c0_g1_i1	17.6232	1.15278	0.429608	2.68334	0.00728915	0.039579
Bi_full_DN8424_c0_g1_i1	17.5828	1.15114	0.429996	2.67709	0.00742655	0.0401224
Bi_full_DN7879_c0_g1_i1	13.1903	1.1501	0.503601	2.28374	0.0223866	0.0938754
Bi_full_DN28307_c0_g1_i1	22.366	1.14911	0.381668	3.01076	0.00260592	0.0173714
Bi_full_DN26878_c0_g1_i1	605.03	1.14846	0.107139	10.7193	8.26115e-27	2.52841e-24
Bi_full_DN20311_c0_g1_i1	99.5711	1.14814	0.192263	5.9717	2.34797e-09	9.18304e-08
Bi_full_DN4054_c0_g1_i4	41.4	1.1474	0.29002	3.95628	7.61268e-05	0.000934484
Bi_full_DN4986_c0_g2_i1	292.114	1.14669	0.124096	9.24035	2.45699e-20	4.64922e-18
Bi_full_DN6756_c0_g1_i2	75.3199	1.14588	0.21389	5.35732	8.44655e-08	2.34728e-06
Bi_full_DN323_c0_g1_i1	890.594	1.14509	0.0828266	13.8251	1.7982e-43	2.48494e-40
Bi_full_DN403_c0_g1_i13	57.7589	1.14408	0.241643	4.73459	2.19495e-06	4.29046e-05
Bi_full_DN3121_c0_g1_i1	139.578	1.14355	0.17879	6.39604	1.59459e-10	7.98224e-09
Bi_full_DN4682_c1_g1_i1	42.138	1.14342	0.290061	3.942	8.08041e-05	0.000982642
Bi_full_DN5100_c0_g1_i1	4438.27	1.13826	0.0827513	13.7552	4.74286e-43	6.17968e-40
Bi_full_DN1425_c0_g1_i14	147.307	1.13783	0.158265	7.1894	6.50762e-13	4.85707e-11
Bi_full_DN6589_c0_g5_i1	14.7354	1.13771	0.467294	2.43468	0.0149051	0.0690208
Bi_full_DN11561_c0_g1_i8	28.0752	1.13701	0.353015	3.22084	0.00127815	0.00975116
Bi_full_DN7670_c0_g2_i1	22.492	1.13682	0.38736	2.93478	0.00333786	0.0212243
Bi_full_DN7584_c0_g2_i2	19.0554	1.13661	0.467397	2.43178	0.0150247	0.0694476
Bi_full_DN7609_c0_g1_i1	152.066	1.13571	0.158803	7.15169	8.57167e-13	6.18152e-11
Bi_full_DN12702_c0_g3_i1	25.7937	1.134	0.356345	3.18232	0.00146101	0.0108703
Bi_full_DN7426_c1_g2_i1	81.6341	1.13335	0.211325	5.36309	8.18119e-08	2.27662e-06
Bi_full_DN2888_c1_g1_i4	13.6182	1.13286	0.496126	2.28341	0.0224061	0.0939401
Bi_full_DN2977_c0_g2_i4	56.8871	1.13242	0.258064	4.38814	1.14324e-05	0.000183122
Bi_full_DN9450_c0_g2_i1	19.0505	1.13126	0.412445	2.7428	0.00609177	0.0342797
Bi_full_DN8556_c0_g1_i2	27.9604	1.13073	0.349078	3.23919	0.0011987	0.00927926
Bi_full_DN2133_c0_g1_i3	209.232	1.12871	0.138477	8.15092	3.61152e-16	4.21218e-14
Bi_full_DN5641_c0_g1_i3	18.5073	1.12857	0.415799	2.71422	0.00664318	0.0367077
Bi_full_DN21560_c1_g1_i1	21.8195	1.1271	0.394152	2.85956	0.00424233	0.0256344
Bi_full_DN10354_c0_g1_i5	45.3453	1.12641	0.273738	4.11493	3.87302e-05	0.000521314
Bi_full_DN17837_c0_g1_i2	35.7921	1.12578	0.317343	3.54753	0.000388866	0.00368296
Bi_full_DN28189_c0_g1_i1	18.4161	1.12567	0.422343	2.66529	0.00769211	0.0412523
Bi_full_DN8868_c0_g1_i1	134.878	1.12557	0.163965	6.86469	6.66344e-12	4.23221e-10
Bi_full_DN11078_c0_g1_i1	16.7288	1.12545	0.448108	2.51155	0.0120202	0.0585201
Bi_full_DN4242_c0_g1_i1	364.895	1.1251	0.113332	9.92745	3.16229e-23	7.55025e-21
Bi_full_DN1461_c0_g1_i4	211.333	1.12479	0.147376	7.63213	2.30907e-14	2.08516e-12
Bi_full_DN1704_c1_g1_i12	18.1353	1.12455	0.430264	2.61364	0.00895829	0.0464867
Bi_full_DN10097_c0_g1_i1	42.8825	1.12353	0.280435	4.00639	6.16542e-05	0.000777119
Bi_full_DN6275_c0_g1_i2	1398.74	1.1226	0.0895038	12.5425	4.37051e-36	3.32181e-33
Bi_full_DN5403_c0_g1_i1	61.9622	1.12243	0.245758	4.56722	4.94234e-06	8.83172e-05
Bi_full_DN21952_c0_g1_i2	72.0402	1.12224	0.220135	5.09795	3.43345e-07	8.26257e-06
Bi_full_DN1440_c0_g1_i9	509.303	1.12059	0.103548	10.822	2.70891e-27	8.88738e-25
Bi_full_DN17470_c0_g1_i1	15.0994	1.1195	0.479932	2.33261	0.0196684	0.085147
Bi_full_DN6913_c0_g1_i1	52.3297	1.1184	0.25429	4.3981	1.09201e-05	0.000176459
Bi_full_DN392_c1_g1_i2	25.4618	1.11729	0.36052	3.09911	0.00194103	0.0136705
Bi_full_DN4097_c0_g2_i4	28.4699	1.11726	0.356505	3.13391	0.00172492	0.0124563
Bi_full_DN459_c0_g1_i5	167.845	1.1165	0.151997	7.34558	2.04869e-13	1.65944e-11
Bi_full_DN866_c0_g1_i3	202.461	1.11444	0.140164	7.951	1.85016e-15	1.93961e-13
Bi_full_DN27087_c0_g1_i1	63.4182	1.11432	0.231078	4.82229	1.41923e-06	2.91274e-05
Bi_full_DN12912_c0_g1_i2	145.557	1.11398	0.163066	6.83148	8.40413e-12	5.25725e-10
Bi_full_DN7211_c0_g1_i1	185.195	1.11342	0.145554	7.64952	2.01736e-14	1.83996e-12
Bi_full_DN2477_c0_g1_i15	73.1238	1.11259	0.219392	5.07122	3.95276e-07	9.35684e-06
Bi_full_DN5825_c0_g1_i2	36.3001	1.11258	0.313753	3.54603	0.000391086	0.00370015
Bi_full_DN6668_c0_g3_i1	33.3689	1.11137	0.319497	3.47851	0.000504202	0.00455761
Bi_full_DN511_c0_g2_i1	28.4318	1.11048	0.341067	3.2559	0.00113035	0.00884381
Bi_full_DN850_c0_g1_i2	22.6626	1.10923	0.382345	2.90113	0.0037182	0.0230821
Bi_full_DN19566_c0_g1_i1	79.7493	1.10874	0.211372	5.24542	1.5593e-07	4.08672e-06
Bi_full_DN403_c0_g1_i5	43.6166	1.1075	0.278597	3.97527	7.02996e-05	0.000871872
Bi_full_DN4063_c0_g2_i1	69.5178	1.10744	0.228294	4.85091	1.22895e-06	2.55092e-05
Bi_full_DN18858_c0_g1_i2	25.9274	1.10709	0.369614	2.99527	0.00274202	0.0180778
Bi_full_DN4638_c0_g1_i4	119.836	1.10696	0.185822	5.95708	2.5678e-09	1.00067e-07
Bi_full_DN26310_c0_g1_i1	218.677	1.10632	0.134931	8.19918	2.4203e-16	2.86683e-14
Bi_full_DN14974_c0_g1_i2	16.7101	1.10609	0.477603	2.31592	0.0205625	0.0879494
Bi_full_DN13648_c0_g3_i1	15.7007	1.10547	0.454044	2.43472	0.0149035	0.0690202
Bi_full_DN16712_c0_g1_i5	34.4968	1.10501	0.311203	3.55078	0.000384097	0.00364612
Bi_full_DN12050_c0_g1_i1	71.9831	1.10325	0.222439	4.95977	7.05784e-07	1.56242e-05
Bi_full_DN6478_c0_g1_i1	21.4458	1.10318	0.422808	2.60918	0.00907596	0.0469424
Bi_full_DN1090_c0_g1_i1	144.386	1.10316	0.167783	6.57488	4.86917e-11	2.65291e-09
Bi_full_DN3366_c0_g1_i1	51.1936	1.10294	0.263273	4.18933	2.79777e-05	0.000392453
Bi_full_DN2503_c0_g1_i10	18.8691	1.10259	0.41639	2.64796	0.0080978	0.0429409
Bi_full_DN8449_c0_g4_i1	16.015	1.10175	0.465277	2.36794	0.0178876	0.0791203
Bi_full_DN3962_c0_g1_i1	675.776	1.1015	0.0953266	11.555	6.96786e-31	3.45386e-28
Bi_full_DN15680_c0_g1_i1	22.5587	1.10132	0.397286	2.7721	0.0055696	0.0319164
Bi_full_DN1236_c0_g1_i1	196.927	1.10028	0.148595	7.40458	1.31562e-13	1.08102e-11
Bi_full_DN9136_c1_g1_i1	72.4104	1.0996	0.228875	4.80438	1.55232e-06	3.15185e-05
Bi_full_DN24193_c0_g1_i1	190.795	1.09942	0.14274	7.70227	1.33665e-14	1.2565e-12
Bi_full_DN567_c0_g1_i3	1409.11	1.09743	0.0780548	14.0597	6.71438e-45	1.13406e-41
Bi_full_DN403_c0_g1_i9	58.6723	1.09654	0.246332	4.45149	8.52751e-06	0.000141875
Bi_full_DN1879_c0_g1_i2	185.873	1.09605	0.143583	7.63353	2.28404e-14	2.06665e-12
Bi_full_DN2977_c0_g2_i12	44.2105	1.09456	0.276088	3.96454	7.35384e-05	0.000908335
Bi_full_DN13110_c1_g1_i1	239.871	1.09431	0.129937	8.42187	3.70512e-17	4.89753e-15
Bi_full_DN8145_c0_g2_i1	32.4101	1.09412	0.349444	3.13103	0.00174192	0.0125532
Bi_full_DN1689_c0_g1_i14	56.8967	1.09338	0.248333	4.40288	1.06822e-05	0.000173289
Bi_full_DN850_c0_g1_i1	45.2447	1.09293	0.279581	3.90916	9.26187e-05	0.00110423
Bi_full_DN13475_c0_g1_i1	119.563	1.09277	0.179126	6.10056	1.057e-09	4.47563e-08
Bi_full_DN1209_c0_g2_i2	332.434	1.09152	0.118261	9.22979	2.71153e-20	5.10967e-18
Bi_full_DN5933_c0_g1_i2	202.313	1.09124	0.141978	7.68598	1.51833e-14	1.41307e-12
Bi_full_DN3358_c0_g2_i8	47.8819	1.08998	0.271175	4.01948	5.8327e-05	0.000742778
Bi_full_DN24042_c0_g1_i1	59.024	1.08983	0.244059	4.46543	7.99072e-06	0.00013419
Bi_full_DN14569_c0_g1_i1	24.9804	1.0889	0.380077	2.86494	0.00417086	0.0252864
Bi_full_DN10804_c0_g3_i1	15.3013	1.08855	0.472941	2.30165	0.0213548	0.0906493
Bi_full_DN1727_c0_g1_i6	155.209	1.08761	0.156795	6.93647	4.02013e-12	2.65311e-10
Bi_full_DN6090_c0_g1_i4	38.5081	1.08739	0.295685	3.67753	0.000235499	0.00241499
Bi_full_DN7145_c1_g8_i1	16.347	1.08723	0.452205	2.40428	0.0162042	0.0735357
Bi_full_DN9527_c0_g1_i2	158.072	1.08609	0.157966	6.87543	6.18035e-12	3.94737e-10
Bi_full_DN7391_c0_g2_i3	14.9816	1.08604	0.466423	2.32845	0.019888	0.0857881
Bi_full_DN5329_c0_g1_i2	67.5632	1.08512	0.225651	4.80882	1.51821e-06	3.08947e-05
Bi_full_DN4615_c0_g1_i1	294.269	1.08473	0.127244	8.52483	1.5303e-17	2.16057e-15
Bi_full_DN6710_c0_g1_i1	139.557	1.08442	0.164389	6.59667	4.20492e-11	2.32715e-09
Bi_full_DN6773_c0_g1_i3	107.383	1.08329	0.183369	5.90771	3.46903e-09	1.30611e-07
Bi_full_DN2162_c0_g1_i2	464.406	1.08176	0.103218	10.4803	1.06372e-25	3.19136e-23
Bi_full_DN6347_c0_g2_i1	53.8378	1.08143	0.249875	4.32789	1.50541e-05	0.000231383
Bi_full_DN5240_c0_g1_i5	264.447	1.08067	0.125079	8.63985	5.62862e-18	8.36098e-16
Bi_full_DN17596_c0_g2_i1	43.3676	1.07988	0.275531	3.91927	8.8817e-05	0.00106503
Bi_full_DN3365_c0_g1_i1	255.612	1.07912	0.125258	8.61515	6.98511e-18	1.03088e-15
Bi_full_DN19634_c0_g1_i2	41.0158	1.07801	0.294071	3.6658	0.000246569	0.00251213
Bi_full_DN4707_c0_g2_i1	170.04	1.07694	0.153263	7.02677	2.11372e-12	1.44516e-10
Bi_full_DN4990_c0_g1_i1	334.529	1.0767	0.115937	9.28699	1.58708e-20	3.06677e-18
Bi_full_DN7880_c0_g1_i6	55.1963	1.07586	0.246594	4.36288	1.28358e-05	0.000202404
Bi_full_DN5119_c0_g1_i1	277.505	1.07471	0.1549	6.93808	3.97475e-12	2.63078e-10
Bi_full_DN19566_c0_g1_i7	59.9356	1.07328	0.238597	4.49829	6.85033e-06	0.000117178
Bi_full_DN5538_c0_g1_i1	61.5279	1.07315	0.232507	4.61557	3.9202e-06	7.19987e-05
Bi_full_DN12912_c0_g1_i3	48.6346	1.0715	0.263162	4.07163	4.66847e-05	0.000611947
Bi_full_DN14861_c0_g3_i1	24.2159	1.07014	0.368352	2.90522	0.00366991	0.0228539
Bi_full_DN3086_c0_g1_i1	71.5083	1.07002	0.242625	4.41018	1.03284e-05	0.000168046
Bi_full_DN5001_c0_g2_i1	409.617	1.06934	0.11642	9.18515	4.10939e-20	7.58707e-18
Bi_full_DN1464_c0_g3_i1	42.1109	1.0693	0.28281	3.78097	0.000156216	0.00171176
Bi_full_DN5235_c0_g1_i1	20.7222	1.06835	0.40272	2.65283	0.007982	0.0424444
Bi_full_DN2356_c0_g1_i7	104.835	1.06801	0.182398	5.85538	4.75926e-09	1.73768e-07
Bi_full_DN4822_c0_g1_i1	296.262	1.06798	0.126727	8.42739	3.53453e-17	4.68562e-15
Bi_full_DN337_c0_g1_i3	1364.44	1.06787	0.0774955	13.7797	3.37601e-43	4.52812e-40
Bi_full_DN6073_c1_g1_i8	144.737	1.06786	0.16659	6.41012	1.45402e-10	7.31792e-09
Bi_full_DN6073_c1_g1_i1	163.071	1.06572	0.160092	6.6569	2.79661e-11	1.61435e-09
Bi_full_DN403_c0_g1_i3	54.1548	1.06537	0.256587	4.15206	3.29491e-05	0.000452312
Bi_full_DN302_c0_g1_i1	355.389	1.06493	0.110726	9.61768	6.73313e-22	1.44835e-19
Bi_full_DN2356_c0_g1_i4	209.017	1.06471	0.13799	7.71586	1.20166e-14	1.13928e-12
Bi_full_DN3057_c1_g1_i1	409.952	1.06349	0.108004	9.84673	7.08108e-23	1.64754e-20
Bi_full_DN3658_c0_g1_i13	24.3999	1.06305	0.365215	2.91074	0.00360572	0.0225372
Bi_full_DN19596_c1_g2_i1	24.2555	1.06299	0.368757	2.88264	0.00394356	0.0241816
Bi_full_DN9682_c0_g1_i1	43.5851	1.06281	0.282514	3.76197	0.000168578	0.00182866
Bi_full_DN2477_c0_g1_i14	67.9703	1.06204	0.221954	4.78494	1.71036e-06	3.43601e-05
Bi_full_DN2870_c0_g1_i5	240.344	1.06172	0.131633	8.06578	7.27681e-16	8.03497e-14
Bi_full_DN13940_c0_g3_i1	59.4968	1.06055	0.24602	4.31083	1.62644e-05	0.000247235
Bi_full_DN318_c0_g2_i2	227.756	1.05968	0.136805	7.7459	9.49097e-15	9.15046e-13
Bi_full_DN9012_c0_g1_i1	127.692	1.0593	0.16904	6.26652	3.69197e-10	1.70237e-08
Bi_full_DN483_c0_g1_i4	39.5697	1.05926	0.317283	3.33852	0.000842251	0.00697714
Bi_full_DN10018_c0_g1_i2	20.2163	1.05843	0.416036	2.54408	0.0109566	0.0544346
Bi_full_DN25835_c0_g1_i1	32.5301	1.0582	0.319308	3.31404	0.000919581	0.00749654
Bi_full_DN10364_c0_g1_i1	35.5369	1.05736	0.332026	3.18458	0.00144964	0.0108043
Bi_full_DN3694_c0_g1_i1	151.504	1.05735	0.156262	6.7665	1.31939e-11	8.03314e-10
Bi_full_DN13858_c0_g3_i1	26.5744	1.05726	0.354964	2.97849	0.00289671	0.0189443
Bi_full_DN26895_c0_g1_i1	55.9577	1.05604	0.249556	4.23166	2.31976e-05	0.000335835
Bi_full_DN2430_c0_g2_i2	1265.25	1.05476	0.0983899	10.7202	8.18031e-27	2.52059e-24
Bi_full_DN27903_c0_g1_i1	101.966	1.05434	0.187206	5.63197	1.78158e-08	5.8135e-07
Bi_full_DN3093_c1_g1_i1	797.269	1.0539	0.0866049	12.169	4.54417e-34	2.9187e-31
Bi_full_DN20755_c0_g1_i2	36.2231	1.05357	0.300436	3.50682	0.000453494	0.00417286
Bi_full_DN27471_c0_g1_i1	19.7945	1.05156	0.408551	2.57387	0.0100567	0.0509402
Bi_full_DN370_c0_g1_i2	2091.7	1.05112	0.071063	14.7914	1.66338e-49	3.79275e-46
Bi_full_DN6402_c1_g1_i1	85.4148	1.05097	0.201589	5.21344	1.85369e-07	4.77322e-06
Bi_full_DN3745_c0_g1_i17	63.1718	1.05075	0.230722	4.55418	5.25894e-06	9.2775e-05
Bi_full_DN12599_c2_g1_i2	107.577	1.05034	0.195262	5.37912	7.48525e-08	2.11101e-06
Bi_full_DN24897_c0_g1_i1	35.1032	1.0497	0.309684	3.38959	0.00069997	0.00598102
Bi_full_DN2691_c0_g1_i1	919.362	1.04956	0.0915659	11.4624	2.03892e-30	9.48785e-28
Bi_full_DN25334_c0_g1_i1	83.2143	1.0493	0.206916	5.07114	3.95443e-07	9.35684e-06
Bi_full_DN724_c0_g1_i4	293.426	1.04874	0.120872	8.67645	4.08331e-18	6.20704e-16
Bi_full_DN10293_c0_g1_i5	87.9886	1.04725	0.216444	4.83846	1.30849e-06	2.70495e-05
Bi_full_DN17808_c0_g2_i2	21.1366	1.04601	0.39479	2.64953	0.00806044	0.0427667
Bi_full_DN10296_c0_g1_i1	30.0182	1.04526	0.330122	3.16628	0.00154403	0.0113623
Bi_full_DN5424_c0_g1_i2	35.6496	1.0447	0.303841	3.4383	0.000585383	0.00517149
Bi_full_DN7539_c1_g2_i2	37.8526	1.04396	0.300687	3.47191	0.000516769	0.00466196
Bi_full_DN9168_c0_g1_i1	378.132	1.04379	0.220116	4.74199	2.11627e-06	4.15984e-05
Bi_full_DN2291_c1_g1_i1	151.67	1.04357	0.16103	6.48056	9.1382e-11	4.779e-09
Bi_full_DN11079_c0_g1_i1	28.352	1.04187	0.353666	2.94592	0.00321995	0.0206009
Bi_full_DN2062_c0_g1_i3	26.2668	1.04182	0.362865	2.8711	0.0040904	0.0249146
Bi_full_DN1209_c0_g2_i1	344.329	1.0414	0.11139	9.34913	8.83697e-21	1.72958e-18
Bi_full_DN6641_c0_g2_i2	50.9765	1.04107	0.255825	4.06946	4.71216e-05	0.00061661
Bi_full_DN2884_c0_g1_i1	20.9905	1.04085	0.392128	2.65436	0.00794589	0.0422869
Bi_full_DN2430_c0_g2_i1	1235.87	1.04063	0.0860413	12.0946	1.12838e-33	7.14687e-31
Bi_full_DN21298_c0_g2_i10	39.5431	1.04063	0.292227	3.56104	0.000369385	0.00352998
Bi_full_DN4304_c0_g2_i1	52.9764	1.04017	0.262964	3.95556	7.63554e-05	0.000936786
Bi_full_DN14561_c0_g1_i2	17.295	1.03987	0.456158	2.27963	0.0226298	0.0946674
Bi_full_DN2226_c0_g1_i1	459.449	1.03939	0.102389	10.1514	3.26804e-24	8.37262e-22
Bi_full_DN1461_c0_g1_i2	193.429	1.03935	0.142994	7.26849	3.63525e-13	2.82416e-11
Bi_full_DN11105_c0_g1_i2	38.7641	1.03862	0.294767	3.52354	0.000425815	0.00396699	Alanine--glyoxylate aminotransferase 2-like 2, mitochondrial	F:GO:0008483; F:GO:0030170	F:transaminase activity; F:pyridoxal phosphate binding	0	0	IPR005814 (PFAM); IPR005814 (PIRSF); IPR015422 (G3DSA:3.90.1150.GENE3D); IPR015421 (G3DSA:3.40.640.GENE3D); PTHR11986:SF77 (PANTHER); PTHR11986 (PANTHER); IPR005814 (PROSITE_PATTERNS); IPR005814 (CDD); IPR015424 (SUPERFAMILY)	F:GO:0003824; F:GO:0008483; F:GO:0030170	F:catalytic activity; F:transaminase activity; F:pyridoxal phosphate binding
Bi_full_DN1342_c0_g2_i2	27.7632	1.03843	0.343635	3.02189	0.002512	0.0168637
Bi_full_DN2645_c0_g1_i2	314.716	1.03828	0.118512	8.76103	1.93477e-18	3.00107e-16
Bi_full_DN5725_c0_g2_i2	18.7058	1.03803	0.415923	2.49572	0.0125703	0.0605135
Bi_full_DN11570_c0_g6_i2	15.1776	1.03757	0.456041	2.27516	0.0228964	0.0955215
Bi_full_DN4868_c0_g1_i1	58.2458	1.03555	0.241104	4.29505	1.74652e-05	0.000262946
Bi_full_DN4702_c1_g1_i1	86.3726	1.03551	0.201359	5.14259	2.70979e-07	6.70144e-06
Bi_full_DN2477_c0_g1_i9	61.6409	1.03418	0.239522	4.3177	1.57667e-05	0.000240471
Bi_full_DN5982_c0_g1_i3	85.2486	1.03241	0.199492	5.1752	2.2767e-07	5.72351e-06
Bi_full_DN2617_c0_g1_i1	202.506	1.03187	0.135973	7.58877	3.22962e-14	2.85981e-12
Bi_full_DN4673_c0_g1_i5	35.5107	1.03154	0.314574	3.27917	0.00104113	0.00828886
Bi_full_DN6218_c0_g1_i2	20.3133	1.03095	0.404095	2.55126	0.0107336	0.053596
Bi_full_DN4236_c0_g2_i1	648.515	1.02965	0.117228	8.78327	1.58785e-18	2.47982e-16
Bi_full_DN4054_c0_g1_i2	57.0275	1.02955	0.241618	4.26106	2.03463e-05	0.000300003
Bi_full_DN9527_c0_g1_i5	112.55	1.02938	0.177567	5.79712	6.74646e-09	2.41112e-07
Bi_full_DN22943_c0_g1_i1	338.424	1.02869	0.261133	3.93933	8.17097e-05	0.000991276
Bi_full_DN8785_c0_g1_i1	109.997	1.02858	0.188937	5.44406	5.20803e-08	1.52931e-06
Bi_full_DN5632_c0_g2_i1	21.0153	1.02855	0.398006	2.58426	0.00975881	0.0497075
Bi_full_DN6684_c0_g2_i4	52.0061	1.02756	0.258215	3.97946	6.90712e-05	0.000858973
Bi_full_DN4491_c0_g2_i2	29.0016	1.02749	0.336216	3.05605	0.00224276	0.0153661
Bi_full_DN1393_c0_g1_i1	176.979	1.02613	0.145508	7.05204	1.76314e-12	1.22195e-10
Bi_full_DN6746_c0_g1_i1	199.223	1.02611	0.145748	7.04027	1.9187e-12	1.31974e-10
Bi_full_DN2750_c0_g1_i3	94.4279	1.02601	0.190147	5.39589	6.81859e-08	1.941e-06
Bi_full_DN3606_c0_g3_i1	179.377	1.02439	0.154452	6.6324	3.30267e-11	1.8803e-09
Bi_full_DN21559_c0_g1_i2	21.8841	1.02394	0.403237	2.5393	0.0111074	0.0550459
Bi_full_DN3874_c0_g1_i1	43.1945	1.02287	0.280536	3.64611	0.000266236	0.00268491
Bi_full_DN9682_c0_g1_i5	55.6975	1.02235	0.252948	4.04176	5.3051e-05	0.000684186	small heat shock protein 17.3 kDa	F:GO:0000287; F:GO:0003697; F:GO:0003934; F:GO:0004519; F:GO:0005524; P:GO:0006260; P:GO:0006281; P:GO:0006310; F:GO:0008094; F:GO:0008408; C:GO:0016021; F:GO:0016301; P:GO:0016310; P:GO:0016539; F:GO:0016779; C:GO:0030430; P:GO:0046654; P:GO:0046656; F:GO:0050662; P:GO:0090305	F:magnesium ion binding; F:single-stranded DNA binding; F:GTP cyclohydrolase I activity; F:endonuclease activity; F:ATP binding; P:DNA replication; P:DNA repair; P:DNA recombination; F:DNA-dependent ATPase activity; F:3'-5' exonuclease activity; C:integral component of membrane; F:kinase activity; P:phosphorylation; P:intein-mediated protein splicing; F:nucleotidyltransferase activity; C:host cel…	EC:3.6.1.3; EC:3.5.4.16; EC:3.6.1.15	Adenosinetriphosphatase; GTP cyclohydrolase I; Nucleoside-triphosphate phosphatase	IPR002068 (PFAM); IPR008978 (G3DSA:2.60.40.GENE3D); IPR031107 (PANTHER); PTHR11527:SF249 (PANTHER); IPR002068 (PROSITE_PROFILES); IPR008978 (SUPERFAMILY)	no GO terms	no GO terms
Bi_full_DN1638_c0_g3_i2	425.709	1.02228	0.121237	8.43206	3.39635e-17	4.51556e-15
Bi_full_DN12240_c0_g3_i1	2074.12	1.02041	0.0736857	13.8481	1.30649e-43	1.86187e-40
Bi_full_DN2277_c0_g1_i2	106.214	1.02029	0.181315	5.62719	1.83165e-08	5.96208e-07
Bi_full_DN8523_c0_g1_i2	40.3053	1.02011	0.288329	3.53801	0.000403156	0.00378922
Bi_full_DN19558_c2_g1_i1	21.4388	1.01917	0.408634	2.49408	0.0126284	0.0607352
Bi_full_DN7733_c0_g1_i1	1281.01	1.01907	0.0776289	13.1275	2.29153e-39	2.37501e-36
Bi_full_DN5500_c0_g1_i3	17.0547	1.01874	0.432247	2.35684	0.018431	0.0810626
Bi_full_DN25854_c0_g1_i1	19.3271	1.01813	0.413138	2.46438	0.0137251	0.0647732
Bi_full_DN6957_c0_g1_i2	138.145	1.01714	0.165521	6.1451	7.99129e-10	3.47073e-08
Bi_full_DN640_c1_g1_i1	299.503	1.01676	0.117736	8.63594	5.8244e-18	8.6237e-16
Bi_full_DN1278_c2_g1_i1	18.6536	1.01654	0.424018	2.39739	0.0165123	0.074585
Bi_full_DN3773_c0_g1_i2	2559.12	1.01528	0.0872492	11.6366	2.68484e-31	1.36041e-28
Bi_full_DN1461_c0_g1_i3	213.087	1.01463	0.141876	7.15154	8.58105e-13	6.18152e-11
Bi_full_DN12756_c0_g1_i1	161.179	1.01449	0.153801	6.59611	4.22094e-11	2.33318e-09
Bi_full_DN10730_c0_g1_i2	43.352	1.01448	0.32186	3.15192	0.00162198	0.0118404
Bi_full_DN9193_c0_g3_i1	19.0476	1.01434	0.440074	2.30493	0.0211705	0.0900597
Bi_full_DN8858_c0_g3_i1	29.3986	1.01433	0.353201	2.87183	0.00408099	0.0248671
Bi_full_DN5736_c1_g2_i1	37.0009	1.01431	0.296585	3.41998	0.000626257	0.00546348
Bi_full_DN11791_c0_g1_i3	25.3356	1.01427	0.356692	2.84356	0.00446124	0.026727
Bi_full_DN26062_c0_g1_i1	86.9481	1.01401	0.206355	4.91392	8.92733e-07	1.92488e-05
Bi_full_DN2332_c0_g1_i6	27.0758	1.01393	0.354048	2.86382	0.00418559	0.0253588
Bi_full_DN3869_c0_g1_i3	63.7454	1.01376	0.233477	4.34203	1.41172e-05	0.00021905
Bi_full_DN25791_c0_g1_i1	92.252	1.0127	0.218426	4.63634	3.54633e-06	6.57947e-05
Bi_full_DN12704_c0_g1_i1	25.2198	1.0116	0.3543	2.85521	0.00430088	0.0259127
Bi_full_DN2133_c0_g1_i2	197.579	1.01102	0.141374	7.15133	8.59392e-13	6.18152e-11	50S ribosomal protein L6, chloroplastic	F:GO:0003735; C:GO:0005840; P:GO:0006412; F:GO:0019843; P:GO:0042254	F:structural constituent of ribosome; C:ribosome; P:translation; F:rRNA binding; P:ribosome biogenesis	0	0	IPR019906 (PRINTS); IPR036789 (G3DSA:3.90.930.GENE3D); IPR019906 (TIGRFAM); IPR036789 (G3DSA:3.90.930.GENE3D); IPR000702 (PIRSF); IPR020040 (PFAM); IPR019906 (PTHR11655:PANTHER); IPR000702 (PANTHER); IPR002358 (PROSITE_PATTERNS); IPR019906 (HAMAP); IPR036789 (SUPERFAMILY); IPR036789 (SUPERFAMILY)	F:GO:0003735; C:GO:0005622; C:GO:0005840; P:GO:0006412; F:GO:0019843	F:structural constituent of ribosome; C:intracellular; C:ribosome; P:translation; F:rRNA binding
Bi_full_DN26969_c0_g1_i1	73.4541	1.01087	0.221905	4.55542	5.22811e-06	9.24098e-05
Bi_full_DN4958_c0_g1_i1	22.8628	1.01084	0.394521	2.56218	0.0104016	0.0523392
Bi_full_DN7788_c0_g1_i1	29.7454	1.01063	0.342407	2.95156	0.00316178	0.0203108
Bi_full_DN8307_c0_g2_i1	81.4439	1.01043	0.207106	4.87879	1.0674e-06	2.2525e-05
Bi_full_DN1879_c0_g1_i1	418.024	1.00859	0.103121	9.78067	1.36311e-22	3.06217e-20
Bi_full_DN4859_c0_g1_i3	17.0334	1.00794	0.432664	2.32961	0.019827	0.0856141
Bi_full_DN8105_c1_g3_i1	103.634	1.00773	0.185641	5.42836	5.68729e-08	1.64986e-06
Bi_full_DN23016_c0_g1_i1	177.944	1.00772	0.143886	7.00361	2.49456e-12	1.68532e-10
Bi_full_DN26795_c0_g1_i1	404.494	1.00723	0.1095	9.19845	3.63164e-20	6.75974e-18
Bi_full_DN12097_c0_g2_i1	78.5031	1.00667	0.21599	4.66072	3.15106e-06	5.93548e-05
Bi_full_DN23203_c0_g1_i1	66.0588	1.00617	0.232198	4.33325	1.46924e-05	0.000226745
Bi_full_DN4958_c0_g1_i2	23.469	1.00527	0.384755	2.61276	0.00898131	0.0465849
Bi_full_DN14414_c0_g1_i1	24.2706	1.00484	0.367912	2.7312	0.0063104	0.035215
Bi_full_DN4763_c0_g1_i1	377.961	1.00362	0.119622	8.38989	4.86593e-17	6.34447e-15
Bi_full_DN24742_c0_g1_i1	36.1696	1.00148	0.303165	3.30342	0.00095514	0.00773389
Bi_full_DN8325_c0_g1_i1	121.795	1.00123	0.16956	5.90485	3.52975e-09	1.32458e-07
Bi_full_DN2357_c0_g2_i1	212.697	0.999928	0.134038	7.46003	8.65036e-14	7.29173e-12
Bi_full_DN6395_c0_g1_i1	230.576	0.999186	0.135143	7.39355	1.4296e-13	1.17045e-11
Bi_full_DN3721_c0_g1_i1	35.5588	0.998675	0.317038	3.15002	0.00163259	0.0119045
Bi_full_DN7645_c0_g1_i1	47.789	0.997851	0.263723	3.78371	0.000154506	0.00169741
Bi_full_DN22443_c0_g1_i1	168.541	0.997007	0.150102	6.64218	3.09075e-11	1.7707e-09
Bi_full_DN10920_c0_g1_i5	99.0569	0.996887	0.196046	5.08496	3.67706e-07	8.76554e-06
Bi_full_DN17315_c0_g1_i1	31.5188	0.995506	0.319323	3.11755	0.00182358	0.0130285
Bi_full_DN2477_c0_g1_i6	63.9321	0.993921	0.236926	4.19506	2.72799e-05	0.000383847
Bi_full_DN3539_c0_g3_i1	19.5797	0.99371	0.414713	2.39614	0.0165688	0.0747885
Bi_full_DN4345_c0_g1_i8	180.265	0.993539	0.152676	6.50749	7.64174e-11	4.0711e-09
Bi_full_DN6073_c1_g1_i2	160.594	0.992845	0.161707	6.1398	8.26274e-10	3.5784e-08
Bi_full_DN6361_c0_g1_i1	43.1959	0.992423	0.282912	3.50788	0.000451694	0.00415881
Bi_full_DN24428_c0_g1_i1	20.4324	0.992217	0.41537	2.38875	0.0169056	0.0758532
Bi_full_DN320_c0_g1_i4	811.252	0.991489	0.0886711	11.1816	5.01549e-29	1.93832e-26
Bi_full_DN495_c0_g1_i4	566.667	0.991428	0.112731	8.79461	1.43542e-18	2.25723e-16
Bi_full_DN10505_c0_g1_i1	114.005	0.990407	0.181198	5.46587	4.60645e-08	1.37031e-06
Bi_full_DN10312_c0_g3_i1	24.1638	0.990354	0.372883	2.65594	0.00790886	0.0421538
Bi_full_DN20421_c0_g1_i1	64.6802	0.989853	0.240127	4.12221	3.75263e-05	0.000506905
Bi_full_DN757_c0_g2_i2	109.121	0.987558	0.178998	5.51716	3.44525e-08	1.04952e-06
Bi_full_DN6959_c0_g1_i1	32.4628	0.987519	0.325254	3.03615	0.00239623	0.0162274
Bi_full_DN2860_c0_g1_i3	717.04	0.987098	0.0877046	11.2548	2.19334e-29	8.77392e-27
Bi_full_DN2860_c0_g1_i1	594.545	0.98693	0.0943086	10.4649	1.25202e-25	3.73175e-23
Bi_full_DN9102_c1_g1_i1	167.795	0.986852	0.158736	6.21693	5.06969e-10	2.2666e-08
Bi_full_DN2860_c0_g1_i4	664.64	0.98681	0.0889908	11.0889	1.42034e-28	5.35304e-26
Bi_full_DN13130_c1_g1_i1	51.8522	0.98659	0.25398	3.88452	0.000102533	0.00120294
Bi_full_DN7466_c0_g1_i2	81.6945	0.985782	0.207536	4.74993	2.03488e-06	4.02065e-05
Bi_full_DN6145_c0_g1_i1	68.1315	0.98555	0.22247	4.43003	9.42211e-06	0.000154838
Bi_full_DN12943_c0_g1_i3	115.38	0.985202	0.179481	5.48917	4.03837e-08	1.21079e-06
Bi_full_DN10293_c0_g1_i1	64.7372	0.984011	0.233689	4.21077	2.54498e-05	0.000362117
Bi_full_DN7244_c0_g1_i1	330.687	0.983725	0.111912	8.79019	1.49311e-18	2.33987e-16
Bi_full_DN4313_c0_g1_i2	424.13	0.983049	0.104969	9.36514	7.59486e-21	1.50586e-18
Bi_full_DN17154_c0_g3_i1	21.1978	0.982713	0.39116	2.51231	0.0119945	0.0584075
Bi_full_DN2322_c0_g1_i1	2557.68	0.98267	0.0887372	11.0739	1.6787e-28	6.22388e-26
Bi_full_DN6269_c0_g3_i1	232.469	0.982135	0.134555	7.29913	2.89644e-13	2.29316e-11
Bi_full_DN498_c0_g1_i8	33.951	0.981891	0.316281	3.10449	0.00190608	0.0134869
Bi_full_DN12912_c0_g1_i6	36.1124	0.981779	0.298056	3.29394	0.000987921	0.00795132
Bi_full_DN3952_c0_g1_i6	221.074	0.980632	0.132954	7.37572	1.63459e-13	1.33111e-11
Bi_full_DN6449_c0_g4_i1	927.494	0.979786	0.189247	5.17729	2.25133e-07	5.66597e-06
Bi_full_DN11848_c0_g2_i1	193.973	0.979284	0.138107	7.09076	1.33373e-12	9.35724e-11
Bi_full_DN8469_c0_g1_i1	155.384	0.978984	0.159798	6.12638	8.98993e-10	3.86397e-08
Bi_full_DN7733_c0_g1_i5	956.603	0.978774	0.0800557	12.2262	2.25346e-34	1.48934e-31
Bi_full_DN757_c0_g2_i1	122.136	0.977973	0.172082	5.68317	1.32217e-08	4.46338e-07
Bi_full_DN138_c0_g3_i2	111.251	0.977773	0.17945	5.44872	5.07326e-08	1.49358e-06
Bi_full_DN3624_c0_g2_i2	93.2266	0.977672	0.191998	5.09209	3.54138e-07	8.46868e-06
Bi_full_DN13193_c0_g1_i1	414.879	0.976413	0.105867	9.22299	2.88916e-20	5.39976e-18
Bi_full_DN5288_c0_g1_i5	280.478	0.976409	0.121478	8.03773	9.15196e-16	9.93707e-14
Bi_full_DN20545_c0_g1_i1	69.2026	0.976304	0.221983	4.39811	1.09198e-05	0.000176459
Bi_full_DN5913_c0_g1_i1	184.366	0.975206	0.154837	6.29828	3.00974e-10	1.41937e-08
Bi_full_DN6734_c0_g1_i1	116.468	0.974701	0.186872	5.21588	1.82947e-07	4.72152e-06
Bi_full_DN6073_c1_g1_i7	150.362	0.974363	0.171701	5.67478	1.3887e-08	4.66319e-07
Bi_full_DN12148_c0_g4_i1	69.1195	0.97418	0.223293	4.3628	1.28411e-05	0.000202417
Bi_full_DN9526_c0_g1_i2	166.413	0.973554	0.153878	6.32678	2.50324e-10	1.20037e-08
Bi_full_DN5033_c0_g1_i1	299.619	0.973508	0.119317	8.15899	3.37846e-16	3.95046e-14
Bi_full_DN4722_c0_g1_i2	32.8583	0.973138	0.314268	3.09653	0.00195803	0.0137711
Bi_full_DN2200_c0_g1_i1	361.828	0.971964	0.126727	7.66974	1.72345e-14	1.59421e-12
Bi_full_DN6588_c0_g1_i1	44.3217	0.971916	0.279608	3.476	0.000508961	0.00459789
Bi_full_DN13608_c0_g1_i1	22.9199	0.971744	0.402266	2.41568	0.015706	0.0716808
Bi_full_DN4187_c0_g1_i5	110.737	0.97171	0.188732	5.14862	2.62416e-07	6.5215e-06
Bi_full_DN6852_c0_g2_i1	107.039	0.971193	0.178817	5.4312	5.59757e-08	1.62901e-06
Bi_full_DN10091_c0_g1_i1	369.618	0.970806	0.107276	9.04962	1.43465e-19	2.51632e-17
Bi_full_DN2896_c0_g1_i1	23.4463	0.970277	0.37359	2.59717	0.00939946	0.0482326
Bi_full_DN2575_c0_g1_i1	890.793	0.970229	0.085237	11.3827	5.09849e-30	2.23564e-27
Bi_full_DN10441_c0_g1_i2	75.8975	0.970209	0.212747	4.56039	5.10594e-06	9.06016e-05
Bi_full_DN5056_c0_g1_i1	121.292	0.969765	0.188531	5.1438	2.69233e-07	6.66188e-06
Bi_full_DN5329_c0_g1_i1	71.1753	0.968848	0.222497	4.35443	1.33413e-05	0.00020916
Bi_full_DN15209_c0_g1_i5	154.175	0.968709	0.159165	6.08621	1.15615e-09	4.82378e-08
Bi_full_DN2860_c0_g1_i2	650	0.968273	0.0889171	10.8896	1.29187e-27	4.36394e-25
Bi_full_DN11943_c1_g1_i1	46.1695	0.966036	0.279365	3.45798	0.000544247	0.0048713
Bi_full_DN5343_c0_g1_i1	44.7006	0.965839	0.277502	3.48047	0.000500531	0.00453263
Bi_full_DN10190_c1_g1_i1	123.732	0.965583	0.170305	5.66972	1.43028e-08	4.7889e-07
Bi_full_DN8758_c1_g1_i1	37.8083	0.965247	0.309541	3.11832	0.00181888	0.0130051
Bi_full_DN6440_c0_g2_i1	37.2836	0.964644	0.304896	3.16385	0.00155699	0.0114318
Bi_full_DN1349_c0_g2_i1	99.1769	0.963631	0.196212	4.91117	9.0534e-07	1.95022e-05
Bi_full_DN7401_c0_g1_i1	728.295	0.963406	0.115424	8.34667	7.02116e-17	8.85122e-15
Bi_full_DN4318_c0_g2_i2	138.994	0.962612	0.161024	5.97805	2.2582e-09	8.86998e-08
Bi_full_DN18684_c0_g1_i1	105.72	0.962481	0.191636	5.02244	5.10181e-07	1.17121e-05
Bi_full_DN22723_c3_g1_i1	183.961	0.962431	0.14786	6.50907	7.56167e-11	4.03316e-09
Bi_full_DN217_c0_g1_i7	570.309	0.961851	0.115051	8.36024	6.25911e-17	7.97303e-15	phosphoenolpyruvate carboxykinase [ATP]	F:GO:0004612; F:GO:0005524; P:GO:0006094; P:GO:0006099; P:GO:0015976	F:phosphoenolpyruvate carboxykinase (ATP) activity; F:ATP binding; P:gluconeogenesis; P:tricarboxylic acid cycle; P:carbon utilization	EC:4.1.1.49; EC:4.1.1.32	Phosphoenolpyruvate carboxykinase (ATP); Phosphoenolpyruvate carboxykinase (GTP)	IPR008210 (G3DSA:3.40.449.GENE3D); IPR001272 (PFAM); G3DSA:2.170.8.10 (GENE3D); IPR013035 (G3DSA:3.90.228.GENE3D); IPR001272 (TIGRFAM); mobidb-lite (MOBIDB_LITE); mobidb-lite (MOBIDB_LITE); PTHR30031:SF4 (PANTHER); IPR001272 (PANTHER); IPR015994 (PROSITE_PATTERNS); IPR001272 (HAMAP); IPR001272 (CDD); SignalP-TM (SIGNALP_GRAM_POSITIVE); SSF53795 (SUPERFAMILY); IPR008210 (SUPERFAMILY)	F:GO:0004611; F:GO:0004612; F:GO:0005524; P:GO:0006094; F:GO:0017076	F:phosphoenolpyruvate carboxykinase activity; F:phosphoenolpyruvate carboxykinase (ATP) activity; F:ATP binding; P:gluconeogenesis; F:purine nucleotide binding
Bi_full_DN38_c0_g1_i6	1220.95	0.961581	0.0796745	12.0689	1.54222e-33	9.63425e-31
Bi_full_DN235_c0_g1_i2	926.28	0.960949	0.0812522	11.8267	2.8395e-32	1.61862e-29
Bi_full_DN28038_c0_g1_i1	47.0915	0.960288	0.266993	3.59668	0.000322308	0.00314737
Bi_full_DN8707_c0_g1_i1	81.3659	0.959802	0.213897	4.48721	7.21628e-06	0.000122518
Bi_full_DN3639_c0_g1_i1	56.2144	0.959401	0.24382	3.93487	8.3243e-05	0.00100693
Bi_full_DN5798_c0_g1_i1	327.678	0.958981	0.117859	8.13666	4.06343e-16	4.66762e-14
Bi_full_DN28128_c0_g1_i1	45.5551	0.958792	0.285239	3.36136	0.000775599	0.00650895
Bi_full_DN11433_c0_g2_i1	24.1905	0.958781	0.363863	2.635	0.00841364	0.0442546
Bi_full_DN7170_c0_g1_i5	157.536	0.95833	0.151344	6.33213	2.41804e-10	1.16318e-08
Bi_full_DN3460_c0_g1_i1	179.273	0.958033	0.147049	6.51505	7.26658e-11	3.8803e-09
Bi_full_DN13427_c0_g1_i2	38.1838	0.957947	0.290372	3.29904	0.000970166	0.00782637
Bi_full_DN3520_c0_g2_i1	128.844	0.957892	0.166691	5.74652	9.1101e-09	3.17136e-07
Bi_full_DN4335_c0_g1_i1	24.4782	0.957522	0.373631	2.56275	0.0103846	0.0522762
Bi_full_DN5118_c0_g3_i1	70.7381	0.957192	0.21761	4.39866	1.08919e-05	0.000176261
Bi_full_DN28631_c0_g1_i1	384.664	0.9569	0.113428	8.43617	3.27904e-17	4.38516e-15
Bi_full_DN10834_c0_g1_i1	90.1189	0.956771	0.194489	4.91942	8.68013e-07	1.87958e-05
Bi_full_DN923_c0_g3_i1	205.266	0.956713	0.137536	6.95607	3.49888e-12	2.32934e-10
Bi_full_DN27046_c0_g1_i1	49.3902	0.955925	0.257483	3.71257	0.000205163	0.00215478
Bi_full_DN26017_c0_g1_i1	890.95	0.955425	0.0880297	10.8534	1.92069e-27	6.34705e-25
Bi_full_DN6378_c0_g2_i1	22.0159	0.954548	0.391831	2.43612	0.0148457	0.0688298
Bi_full_DN7434_c0_g2_i2	180.415	0.954545	0.145844	6.54499	5.95012e-11	3.21116e-09
Bi_full_DN17109_c0_g1_i1	138.472	0.954384	0.167844	5.68616	1.29931e-08	4.41196e-07
Bi_full_DN8451_c0_g1_i1	49.8768	0.954381	0.263554	3.6212	0.000293244	0.0029065
Bi_full_DN11497_c0_g1_i2	39.2855	0.953946	0.288963	3.30128	0.000962451	0.00777514
Bi_full_DN10239_c0_g3_i1	21.7491	0.95393	0.407415	2.34142	0.0192104	0.0836326
Bi_full_DN28635_c0_g1_i1	32.7957	0.953903	0.314391	3.03413	0.0024123	0.0163144
Bi_full_DN8614_c0_g1_i1	19.0868	0.953483	0.416615	2.28865	0.0220999	0.092964
Bi_full_DN8923_c1_g1_i1	90.767	0.952996	0.201986	4.71813	2.3802e-06	4.60323e-05
Bi_full_DN14950_c0_g1_i9	270.242	0.952951	0.122551	7.77593	7.4894e-15	7.236e-13
Bi_full_DN5764_c0_g3_i1	28.14	0.952669	0.350124	2.72095	0.0065095	0.0361003
Bi_full_DN6629_c0_g1_i1	263.749	0.952312	0.127359	7.47738	7.58202e-14	6.42682e-12
Bi_full_DN6405_c0_g1_i1	38.964	0.951854	0.312852	3.04251	0.00234614	0.0159284
Bi_full_DN10251_c0_g1_i1	107.619	0.951764	0.185953	5.11829	3.08311e-07	7.52269e-06
Bi_full_DN2477_c0_g1_i4	62.0225	0.95159	0.238024	3.99788	6.39135e-05	0.000802491
Bi_full_DN12379_c0_g1_i1	601.221	0.951176	0.0911647	10.4336	1.74169e-25	5.05899e-23
Bi_full_DN4234_c0_g1_i3	22.3775	0.951097	0.383329	2.48115	0.0130959	0.062509
Bi_full_DN7538_c0_g2_i2	174.026	0.950368	0.148682	6.39195	1.63788e-10	8.16925e-09
Bi_full_DN3745_c0_g1_i1	55.0309	0.94967	0.249893	3.8003	0.000144518	0.00160743
Bi_full_DN2226_c0_g1_i2	315.536	0.949475	0.117763	8.06261	7.46815e-16	8.20651e-14
Bi_full_DN10558_c0_g3_i1	130.684	0.948141	0.164085	5.77836	7.54334e-09	2.66666e-07
Bi_full_DN5385_c0_g1_i1	36.3775	0.947833	0.298527	3.17503	0.00149821	0.0110932
Bi_full_DN770_c0_g3_i1	117.271	0.947226	0.179565	5.27511	1.32675e-07	3.52792e-06
Bi_full_DN11261_c0_g1_i1	37.6313	0.946277	0.296519	3.19129	0.00141641	0.0106042
Bi_full_DN5883_c1_g1_i1	172.547	0.945992	0.147398	6.41793	1.38139e-10	6.98396e-09
Bi_full_DN6773_c0_g1_i2	76.3279	0.944895	0.212008	4.45687	8.31634e-06	0.000138767
Bi_full_DN12983_c0_g1_i1	74.0501	0.944598	0.224518	4.20722	2.58533e-05	0.000366828
Bi_full_DN13186_c0_g1_i1	39.9964	0.944255	0.296015	3.18989	0.00142328	0.0106438
Bi_full_DN24135_c0_g1_i3	29.875	0.942689	0.368685	2.5569	0.010561	0.0529245
Bi_full_DN9738_c0_g3_i1	31.9324	0.94254	0.334133	2.82085	0.00478958	0.0282488
Bi_full_DN4758_c0_g1_i1	275.591	0.941462	0.122475	7.68698	1.50644e-14	1.40487e-12
Bi_full_DN10512_c0_g1_i1	24.6665	0.941433	0.377245	2.49555	0.0125763	0.0605357
Bi_full_DN13149_c1_g1_i1	44.4772	0.941377	0.296741	3.17239	0.00151191	0.0111747
Bi_full_DN2347_c0_g1_i1	351.528	0.941108	0.114658	8.20797	2.24954e-16	2.67848e-14
Bi_full_DN6832_c0_g1_i1	127.671	0.940387	0.170385	5.51919	3.40573e-08	1.03907e-06
Bi_full_DN7782_c0_g1_i3	65.5853	0.939874	0.22399	4.19606	2.71594e-05	0.000382505
Bi_full_DN6980_c0_g1_i1	27.4814	0.938941	0.341576	2.74885	0.00598055	0.0337999
Bi_full_DN13149_c1_g1_i6	133.457	0.9389	0.164294	5.71474	1.09869e-08	3.78354e-07
Bi_full_DN10554_c0_g1_i1	21.6326	0.938665	0.38719	2.4243	0.0153378	0.0704806
Bi_full_DN5847_c0_g1_i2	30.1056	0.937599	0.334937	2.79933	0.00512087	0.0298056
Bi_full_DN639_c0_g1_i22	939.076	0.937566	0.084997	11.0306	2.7211e-28	9.84843e-26
Bi_full_DN9027_c0_g3_i1	37.5772	0.937456	0.316033	2.96632	0.00301388	0.0195647
Bi_full_DN236_c0_g1_i11	1424.96	0.937274	0.104028	9.00981	2.06418e-19	3.53882e-17
Bi_full_DN14709_c0_g1_i2	207.776	0.937219	0.142902	6.5585	5.43532e-11	2.94729e-09
Bi_full_DN2477_c0_g1_i16	62.1187	0.936812	0.240444	3.89617	9.7724e-05	0.00115424
Bi_full_DN4066_c0_g2_i2	18.8025	0.936512	0.413954	2.26236	0.0236754	0.0979381
Bi_full_DN9139_c0_g1_i1	107.327	0.935991	0.183358	5.10473	3.31267e-07	8.00148e-06
Bi_full_DN5324_c0_g1_i2	75.167	0.935764	0.212717	4.39911	1.08698e-05	0.000175998
Bi_full_DN8451_c0_g1_i2	32.6322	0.934656	0.314389	2.97293	0.0029497	0.0192302
Bi_full_DN403_c0_g1_i18	56.2444	0.934347	0.240822	3.87982	0.000104533	0.00122106
Bi_full_DN5855_c0_g2_i1	384.324	0.933447	0.111278	8.38844	4.92628e-17	6.40038e-15
Bi_full_DN5693_c0_g1_i1	84.9714	0.932995	0.203806	4.57787	4.69736e-06	8.45691e-05
Bi_full_DN2574_c1_g1_i1	110.864	0.932787	0.18191	5.12773	2.93256e-07	7.18763e-06
Bi_full_DN13858_c0_g1_i1	69.2026	0.932726	0.220922	4.22197	2.42175e-05	0.000347293
Bi_full_DN24223_c0_g1_i1	707.077	0.931939	0.0930587	10.0145	1.31587e-23	3.27909e-21
Bi_full_DN8579_c0_g1_i2	172.752	0.930959	0.150448	6.18793	6.09588e-10	2.70156e-08
Bi_full_DN17625_c0_g2_i4	20.0669	0.930692	0.408291	2.27948	0.0226383	0.0946674
Bi_full_DN3655_c0_g1_i1	456.803	0.930416	0.109429	8.50248	1.85585e-17	2.60408e-15
Bi_full_DN612_c0_g1_i4	73.5345	0.929566	0.22268	4.17444	2.98722e-05	0.000414817
Bi_full_DN11311_c0_g1_i2	254.102	0.929349	0.136558	6.80552	1.00684e-11	6.22152e-10
Bi_full_DN7919_c0_g1_i3	174.974	0.929128	0.148267	6.26658	3.69071e-10	1.70237e-08
Bi_full_DN8579_c0_g1_i1	158.921	0.928524	0.152896	6.07289	1.25625e-09	5.19392e-08
Bi_full_DN18723_c0_g1_i1	142.239	0.927791	0.166225	5.58154	2.38399e-08	7.58669e-07
Bi_full_DN403_c0_g1_i21	54.6565	0.926645	0.24652	3.7589	0.000170664	0.00184645
Bi_full_DN4222_c0_g2_i3	22.5253	0.926551	0.381928	2.42598	0.0152671	0.0702547
Bi_full_DN4465_c0_g3_i6	164.901	0.926544	0.150288	6.16511	7.04334e-10	3.09439e-08
Bi_full_DN6779_c0_g1_i1	96.3583	0.926371	0.192342	4.81628	1.46261e-06	2.99033e-05
Bi_full_DN12540_c0_g2_i3	40.7826	0.924909	0.285863	3.2355	0.0012143	0.00936821
Bi_full_DN2496_c0_g1_i4	218.397	0.924524	0.137666	6.71572	1.87136e-11	1.10687e-09
Bi_full_DN6431_c0_g2_i1	28.4158	0.924388	0.347509	2.66004	0.0078131	0.0417556
Bi_full_DN2575_c0_g1_i2	897.875	0.923916	0.0875962	10.5474	5.22003e-26	1.58699e-23
Bi_full_DN236_c0_g2_i1	205.264	0.923894	0.139286	6.63307	3.28777e-11	1.87415e-09
Bi_full_DN2062_c0_g1_i4	39.2153	0.923655	0.286149	3.22788	0.0012471	0.00957594
Bi_full_DN8192_c0_g1_i2	192.992	0.923321	0.146931	6.28405	3.29855e-10	1.54281e-08
Bi_full_DN7733_c0_g1_i7	999.847	0.922568	0.0803052	11.4883	1.51113e-30	7.2539e-28
Bi_full_DN27218_c0_g1_i1	33.0349	0.921499	0.312327	2.95043	0.00317333	0.0203707
Bi_full_DN21413_c0_g1_i1	28.4421	0.92089	0.347408	2.65074	0.00803146	0.0426626
Bi_full_DN6856_c0_g1_i2	51.3333	0.919143	0.250928	3.66297	0.000249303	0.00253715
Bi_full_DN3212_c2_g1_i1	70.0832	0.917989	0.222078	4.13364	3.5707e-05	0.000485179
Bi_full_DN2496_c0_g1_i13	278.213	0.917916	0.149511	6.13947	8.27959e-10	3.5823e-08
Bi_full_DN3745_c0_g1_i8	53.9923	0.917856	0.246672	3.72096	0.000198467	0.00209896
Bi_full_DN6402_c1_g2_i1	53.9879	0.917731	0.252894	3.62891	0.00028462	0.00284078
Bi_full_DN4819_c0_g1_i3	24.615	0.91743	0.360017	2.5483	0.010825	0.0539745
Bi_full_DN12729_c0_g1_i1	44.6948	0.91705	0.278777	3.28955	0.00100348	0.00805097
Bi_full_DN22523_c0_g1_i1	32.5631	0.917024	0.312013	2.93906	0.00329211	0.0209708
Bi_full_DN495_c0_g1_i1	362.813	0.916784	0.127089	7.2137	5.44516e-13	4.12485e-11
Bi_full_DN13059_c0_g1_i1	37.8879	0.91651	0.289543	3.16536	0.00154889	0.0113889
Bi_full_DN10518_c0_g1_i1	399.83	0.916508	0.114362	8.0141	1.10942e-15	1.19605e-13
Bi_full_DN7857_c1_g1_i1	25.013	0.915985	0.360264	2.54254	0.0110049	0.054621
Bi_full_DN28239_c0_g1_i1	34.3249	0.915581	0.319194	2.86841	0.00412537	0.0250772
Bi_full_DN5693_c0_g1_i2	129.556	0.914709	0.169023	5.41173	6.24179e-08	1.79247e-06
Bi_full_DN26354_c0_g1_i1	118.535	0.91391	0.180619	5.05987	4.19537e-07	9.86702e-06
Bi_full_DN6296_c0_g1_i1	20.7431	0.913434	0.388669	2.35016	0.0187654	0.0821486
Bi_full_DN6764_c0_g1_i1	93.0956	0.913093	0.193348	4.72254	2.32919e-06	4.51992e-05
Bi_full_DN5288_c0_g1_i1	116.931	0.913055	0.172118	5.30482	1.12784e-07	3.05239e-06
Bi_full_DN1279_c0_g1_i4	170.188	0.912863	0.149909	6.08946	1.13295e-09	4.74001e-08
Bi_full_DN3773_c0_g1_i1	607.924	0.91248	0.100259	9.10126	8.92921e-20	1.60314e-17
Bi_full_DN1279_c0_g1_i1	125.571	0.911602	0.173748	5.24668	1.54862e-07	4.06437e-06
Bi_full_DN2503_c0_g1_i7	24.192	0.911234	0.375543	2.42645	0.0152475	0.070182
Bi_full_DN3296_c0_g1_i5	64.2822	0.911149	0.226881	4.01597	5.92016e-05	0.000752235
Bi_full_DN4986_c0_g2_i2	91.1914	0.91108	0.197767	4.60683	4.08847e-06	7.46683e-05
Bi_full_DN2133_c0_g1_i1	149.509	0.91108	0.161624	5.63705	1.72992e-08	5.67142e-07
Bi_full_DN2408_c2_g1_i1	114.979	0.911057	0.176579	5.15948	2.47636e-07	6.18791e-06
Bi_full_DN26697_c0_g1_i1	38.5916	0.91092	0.29421	3.09615	0.00196048	0.013782
Bi_full_DN6602_c0_g1_i1	648.58	0.910515	0.0913921	9.96274	2.2187e-23	5.42851e-21
Bi_full_DN3871_c0_g2_i1	126.387	0.910109	0.18708	4.86482	1.14562e-06	2.3954e-05
Bi_full_DN5663_c0_g2_i1	23.7872	0.90905	0.371843	2.44472	0.0144966	0.0675822
Bi_full_DN8713_c0_g1_i2	45.9646	0.908839	0.27957	3.25085	0.0011506	0.0089709
Bi_full_DN11717_c0_g1_i1	30.6554	0.908015	0.326702	2.77934	0.005447	0.0313715
Bi_full_DN10745_c0_g1_i1	72.4636	0.907874	0.216107	4.20104	2.65686e-05	0.000375693
Bi_full_DN421_c0_g1_i11	60.9825	0.907349	0.242066	3.74836	0.000177998	0.00191399
Bi_full_DN6519_c0_g1_i1	114.161	0.906825	0.211872	4.28007	1.86836e-05	0.000278896
Bi_full_DN1472_c0_g1_i3	239.602	0.906235	0.131887	6.87129	6.36227e-12	4.05222e-10
Bi_full_DN127_c0_g1_i3	2370.84	0.906003	0.0826541	10.9614	5.8604e-28	2.0879e-25
Bi_full_DN302_c0_g1_i8	40.274	0.905972	0.298516	3.03492	0.00240598	0.0162813
Bi_full_DN4600_c1_g1_i3	21.2728	0.905793	0.400415	2.26214	0.0236889	0.0979792
Bi_full_DN3988_c0_g2_i1	256.401	0.905787	0.13826	6.55135	5.70182e-11	3.08446e-09
Bi_full_DN3186_c0_g1_i2	107.343	0.90478	0.17994	5.02824	4.94999e-07	1.14238e-05
Bi_full_DN6316_c0_g1_i2	155.295	0.904762	0.156563	5.7789	7.51918e-09	2.66018e-07
Bi_full_DN14193_c1_g1_i1	24.263	0.904551	0.371685	2.43365	0.0149476	0.0691894
Bi_full_DN13648_c0_g1_i4	47.6053	0.904547	0.265659	3.40492	0.000661823	0.00572045
Bi_full_DN851_c0_g1_i4	31.0695	0.904497	0.322301	2.80637	0.00501026	0.0293002
Bi_full_DN4066_c0_g2_i4	338.607	0.904103	0.110946	8.14904	3.66819e-16	4.26735e-14
Bi_full_DN26808_c0_g1_i1	47.6505	0.904065	0.275051	3.2869	0.00101298	0.00811303
Bi_full_DN4063_c0_g2_i2	46.7053	0.903963	0.283374	3.19	0.00142275	0.0106433
Bi_full_DN3927_c1_g1_i2	76.2261	0.903817	0.20959	4.31231	1.61557e-05	0.000245911
Bi_full_DN1878_c0_g1_i9	143.393	0.902916	0.156616	5.76515	8.15844e-09	2.86854e-07
Bi_full_DN23014_c0_g1_i1	172.04	0.901966	0.146	6.17784	6.49836e-10	2.87434e-08
Bi_full_DN26414_c0_g1_i1	221.712	0.901116	0.137383	6.55915	5.41141e-11	2.93782e-09
Bi_full_DN5324_c0_g1_i14	52.2988	0.901066	0.249184	3.61606	0.00029912	0.00295446
Bi_full_DN12504_c0_g2_i1	81.1397	0.900626	0.202795	4.44107	8.95116e-06	0.000148113
Bi_full_DN2293_c1_g1_i2	37.6921	0.899947	0.307015	2.93128	0.00337564	0.0214072
Bi_full_DN6402_c1_g2_i2	47.0156	0.899853	0.272916	3.29718	0.00097661	0.0078714
Bi_full_DN801_c0_g2_i1	791.817	0.899369	0.0867091	10.3722	3.31628e-25	9.39331e-23
Bi_full_DN1249_c0_g1_i2	1268.16	0.898602	0.078693	11.4191	3.35719e-30	1.50096e-27
Bi_full_DN28235_c0_g1_i1	36.9042	0.898121	0.299781	2.99593	0.00273611	0.0180519
Bi_full_DN976_c0_g1_i4	169.984	0.897485	0.150042	5.98154	2.21039e-09	8.71977e-08
Bi_full_DN24694_c0_g1_i1	77.139	0.896888	0.212119	4.22822	2.35544e-05	0.000339921
Bi_full_DN25082_c0_g1_i1	58.9888	0.896816	0.243845	3.67781	0.000235245	0.00241347
Bi_full_DN403_c0_g2_i1	30.1204	0.896759	0.335855	2.67008	0.0075834	0.040815
Bi_full_DN7876_c0_g1_i1	157.607	0.896183	0.163397	5.4847	4.14164e-08	1.23688e-06
Bi_full_DN12855_c0_g1_i1	24.1726	0.895899	0.370583	2.41754	0.0156258	0.0714085
Bi_full_DN7434_c0_g2_i1	160.634	0.895296	0.151707	5.9015	3.60215e-09	1.34647e-07
Bi_full_DN5562_c0_g1_i1	52.6099	0.894184	0.25274	3.53795	0.000403243	0.00378922
Bi_full_DN10208_c0_g1_i1	209.36	0.893713	0.135942	6.57424	4.89017e-11	2.66117e-09
Bi_full_DN3745_c0_g1_i14	56.6216	0.893265	0.239519	3.72941	0.000191927	0.00204068
Bi_full_DN217_c0_g1_i3	551.439	0.893217	0.0988426	9.03677	1.61372e-19	2.81955e-17
Bi_full_DN3212_c0_g1_i1	499.383	0.893192	0.245175	3.64309	0.000269389	0.00271191
Bi_full_DN667_c0_g1_i8	216.166	0.892982	0.147403	6.05809	1.37745e-09	5.6591e-08
Bi_full_DN2627_c0_g1_i1	354.389	0.892564	0.116146	7.68485	1.53175e-14	1.42266e-12
Bi_full_DN3968_c0_g2_i3	27.7246	0.892534	0.33618	2.65493	0.00793255	0.0422356
Bi_full_DN37_c0_g2_i1	44.0899	0.890946	0.27549	3.23404	0.00122052	0.00941145
Bi_full_DN9509_c0_g3_i1	26.7744	0.89074	0.344605	2.58481	0.00974323	0.0496489
Bi_full_DN5446_c0_g1_i3	319.051	0.890319	0.116901	7.61598	2.61703e-14	2.34468e-12
Bi_full_DN3664_c0_g1_i2	121.156	0.886909	0.173666	5.10697	3.27368e-07	7.93249e-06
Bi_full_DN6589_c0_g2_i1	40.3455	0.8864	0.283813	3.12318	0.00178909	0.0128283
Bi_full_DN9934_c0_g1_i1	78.3726	0.886114	0.207775	4.26477	2.00109e-05	0.000295804
Bi_full_DN14709_c0_g1_i3	49.2315	0.885036	0.25721	3.44091	0.000579754	0.0051337
Bi_full_DN7391_c0_g1_i5	40.982	0.884817	0.287087	3.08205	0.00205577	0.0142954
Bi_full_DN3563_c0_g3_i1	385.741	0.884773	0.107683	8.21645	2.09609e-16	2.51547e-14
Bi_full_DN14126_c0_g1_i1	558.38	0.884659	0.0980529	9.02226	1.84243e-19	3.18259e-17
Bi_full_DN2477_c0_g1_i8	67.453	0.884485	0.221355	3.99578	6.44819e-05	0.000807626
Bi_full_DN15871_c0_g1_i1	53.2273	0.884335	0.262714	3.36615	0.00076224	0.0064181
Bi_full_DN27877_c0_g1_i1	25.2657	0.884057	0.365124	2.42125	0.0154671	0.0709104
Bi_full_DN7750_c0_g1_i4	32.0921	0.882963	0.332185	2.65805	0.00785941	0.0419562
Bi_full_DN7586_c0_g1_i1	109.223	0.882671	0.178878	4.9345	8.03571e-07	1.75672e-05
Bi_full_DN25020_c0_g1_i1	26.0804	0.882275	0.366403	2.40794	0.0160429	0.0728761
Bi_full_DN236_c0_g1_i10	3501.04	0.880426	0.0749804	11.7421	7.75415e-32	4.20967e-29
Bi_full_DN13871_c0_g3_i2	57.3938	0.880074	0.242268	3.63264	0.000280534	0.0028043
Bi_full_DN5288_c0_g1_i7	184.079	0.880051	0.14132	6.22735	4.74385e-10	2.13347e-08
Bi_full_DN1615_c0_g4_i1	196.533	0.879841	0.138108	6.37067	1.88198e-10	9.27828e-09
Bi_full_DN1472_c0_g1_i4	281.307	0.879641	0.123277	7.13549	9.64421e-13	6.89349e-11
Bi_full_DN8943_c0_g1_i1	44.1256	0.87958	0.278093	3.16289	0.00156211	0.0114603
Bi_full_DN3745_c0_g1_i16	70.6871	0.879535	0.216164	4.06883	4.72499e-05	0.00061758
Bi_full_DN7361_c0_g3_i1	25.6118	0.879535	0.352541	2.49484	0.0126013	0.0606368
Bi_full_DN235_c0_g1_i4	900.426	0.878892	0.0819649	10.7228	7.95691e-27	2.46843e-24
Bi_full_DN13022_c0_g1_i1	150.421	0.878482	0.157796	5.56719	2.58875e-08	8.1716e-07
Bi_full_DN8953_c0_g3_i1	33.1893	0.878059	0.313334	2.80231	0.00507375	0.0295918
Bi_full_DN3093_c0_g1_i2	323.856	0.877844	0.118297	7.42069	1.16513e-13	9.66058e-12
Bi_full_DN3290_c0_g1_i3	29.6823	0.877783	0.340935	2.57463	0.0100347	0.0508457
Bi_full_DN2923_c0_g1_i1	389.862	0.87767	0.111752	7.85372	4.03875e-15	4.03901e-13
Bi_full_DN18352_c0_g1_i1	25.8528	0.877538	0.352997	2.48597	0.01292	0.0618248
Bi_full_DN66_c0_g2_i4	660.305	0.877009	0.104415	8.39926	4.49307e-17	5.90483e-15
Bi_full_DN6873_c0_g2_i1	68.5425	0.876567	0.225195	3.89248	9.92255e-05	0.00116894
Bi_full_DN1194_c0_g1_i1	129.647	0.876523	0.177832	4.92895	8.26735e-07	1.80046e-05
Bi_full_DN7782_c0_g1_i1	99.7822	0.876092	0.196672	4.45459	8.40553e-06	0.00014005
Bi_full_DN6843_c0_g2_i2	44.1864	0.875937	0.272724	3.2118	0.00131905	0.0099971
Bi_full_DN12172_c0_g1_i1	42.236	0.875598	0.288149	3.0387	0.00237599	0.0161023
Bi_full_DN12599_c2_g1_i4	210.428	0.875425	0.143156	6.1152	9.64346e-10	4.1177e-08
Bi_full_DN10849_c0_g4_i2	103.745	0.875261	0.188546	4.64217	3.44776e-06	6.42534e-05
Bi_full_DN6824_c0_g2_i1	124.958	0.874779	0.166902	5.24129	1.59458e-07	4.17437e-06
Bi_full_DN22271_c0_g1_i2	44.2792	0.874427	0.271919	3.21576	0.00130101	0.0098801
Bi_full_DN6776_c0_g1_i9	60.3551	0.874078	0.241003	3.62684	0.000286912	0.0028574
Bi_full_DN5827_c0_g1_i1	26.6963	0.873149	0.34594	2.52399	0.0116031	0.0569088
Bi_full_DN2604_c0_g1_i5	2589.3	0.871081	0.0695047	12.5327	4.94521e-36	3.69699e-33
Bi_full_DN6090_c0_g1_i2	127.004	0.870342	0.16702	5.211	1.87826e-07	4.82561e-06
Bi_full_DN4074_c0_g1_i2	66.4264	0.870281	0.230097	3.78224	0.000155423	0.00170501
Bi_full_DN4884_c0_g1_i1	117.203	0.870229	0.179806	4.83983	1.29951e-06	2.69005e-05
Bi_full_DN8069_c0_g3_i4	83.9229	0.870199	0.202934	4.28808	1.80223e-05	0.000270085
Bi_full_DN4457_c0_g1_i1	281.369	0.868768	0.118498	7.33148	2.27624e-13	1.83723e-11
Bi_full_DN6712_c0_g1_i1	242.573	0.868012	0.13467	6.44547	1.15245e-10	5.90509e-09
Bi_full_DN8839_c0_g1_i1	274.289	0.867811	0.126965	6.83503	8.19864e-12	5.14281e-10
Bi_full_DN1236_c0_g1_i7	98.2399	0.867492	0.190903	4.54416	5.51539e-06	9.67377e-05
Bi_full_DN135_c1_g1_i1	161.562	0.867176	0.153905	5.63447	1.75598e-08	5.74035e-07
Bi_full_DN26836_c0_g1_i1	204.874	0.866923	0.134248	6.45763	1.06358e-10	5.48049e-09
Bi_full_DN4606_c0_g1_i1	79.3501	0.866776	0.203837	4.2523	2.11584e-05	0.000310452
Bi_full_DN4146_c0_g1_i5	94.1199	0.866693	0.197053	4.39827	1.09117e-05	0.000176457
Bi_full_DN3406_c0_g1_i3	212.462	0.865426	0.140441	6.1622	7.17418e-10	3.14581e-08
Bi_full_DN10963_c0_g1_i6	34.6273	0.864975	0.312122	2.77127	0.00558376	0.0319654
Bi_full_DN38_c0_g1_i7	985.624	0.864531	0.0800988	10.7933	3.70213e-27	1.18062e-24	probable nucleoredoxin 1	P:GO:0045454	P:cell redox homeostasis	0	0	G3DSA:3.40.30.10 (GENE3D); G3DSA:3.40.30.10 (GENE3D); IPR012336 (PFAM); IPR004146 (PFAM); PTHR13871:SF85 (PANTHER); PTHR13871 (PANTHER); PTHR13871 (PANTHER); PTHR13871:SF85 (PANTHER); IPR017937 (PROSITE_PATTERNS); IPR013766 (PROSITE_PROFILES); IPR013766 (PROSITE_PROFILES); cd03009 (CDD); cd03009 (CDD); IPR036249 (SUPERFAMILY); SSF57889 (SUPERFAMILY); IPR036249 (SUPERFAMILY)	P:GO:0045454	P:cell redox homeostasis
Bi_full_DN24268_c0_g1_i1	144.558	0.864229	0.163616	5.28204	1.27753e-07	3.41896e-06
Bi_full_DN9670_c0_g1_i2	28.8618	0.863587	0.331742	2.60319	0.00923605	0.0475923
Bi_full_DN23412_c0_g1_i1	266.678	0.863507	0.129807	6.65224	2.88667e-11	1.66423e-09
Bi_full_DN5197_c0_g1_i1	507.652	0.863262	0.101659	8.49174	2.03562e-17	2.8216e-15
Bi_full_DN4549_c0_g3_i3	438.923	0.862868	0.125113	6.89671	5.32201e-12	3.44744e-10
Bi_full_DN6246_c0_g1_i2	695.238	0.86263	0.328034	2.6297	0.00854608	0.0447705
Bi_full_DN6504_c0_g1_i1	85.0618	0.862565	0.201512	4.28047	1.86496e-05	0.000278647
Bi_full_DN25803_c0_g1_i1	48.9802	0.862237	0.263331	3.27435	0.00105906	0.008395
Bi_full_DN1425_c0_g1_i7	612.11	0.861891	0.0960503	8.97333	2.8767e-19	4.82303e-17
Bi_full_DN6067_c0_g2_i1	33.7336	0.861123	0.311957	2.76039	0.00577324	0.0328276
Bi_full_DN2296_c0_g1_i1	645.546	0.860585	0.0920245	9.3517	8.62506e-21	1.69538e-18
Bi_full_DN11286_c0_g1_i1	801.643	0.860194	0.0965761	8.90689	5.2482e-19	8.54763e-17
Bi_full_DN19178_c0_g1_i1	43.8692	0.859976	0.271312	3.16969	0.00152602	0.0112589
Bi_full_DN1458_c0_g1_i2	298.893	0.859185	0.120253	7.14479	9.01334e-13	6.45267e-11
Bi_full_DN10312_c0_g1_i1	134.233	0.858688	0.168232	5.1042	3.32205e-07	8.01988e-06
Bi_full_DN12022_c0_g1_i1	23.5902	0.858676	0.380719	2.25541	0.0241079	0.0992501
Bi_full_DN4656_c0_g1_i2	346.74	0.858202	0.118472	7.24394	4.35844e-13	3.34047e-11
Bi_full_DN217_c0_g1_i6	447.761	0.857962	0.105908	8.10101	5.45055e-16	6.1222e-14
Bi_full_DN6273_c1_g1_i1	53.4697	0.857473	0.258434	3.31796	0.000906772	0.007412
Bi_full_DN25173_c0_g1_i1	59.9417	0.857223	0.24433	3.50846	0.000450706	0.00415182
Bi_full_DN14892_c0_g1_i4	46.4996	0.857128	0.264332	3.24262	0.00118434	0.00919155
Bi_full_DN2949_c0_g1_i1	279.175	0.856511	0.128842	6.64775	2.97602e-11	1.70926e-09
Bi_full_DN18420_c0_g1_i1	105.002	0.856496	0.180322	4.74981	2.03605e-06	4.02121e-05
Bi_full_DN333_c1_g1_i1	46.047	0.855402	0.273838	3.12375	0.0017856	0.0128113
Bi_full_DN20468_c0_g1_i1	118.993	0.855021	0.173989	4.91423	8.91305e-07	1.92363e-05
Bi_full_DN540_c0_g3_i1	254.294	0.854765	0.124617	6.85914	6.9276e-12	4.38427e-10
Bi_full_DN21688_c0_g1_i1	188.328	0.853802	0.153193	5.57339	2.49836e-08	7.91748e-07
Bi_full_DN9891_c0_g2_i1	29.7242	0.853729	0.324613	2.62999	0.00853877	0.0447424
Bi_full_DN235_c0_g1_i7	1057.18	0.852985	0.0783635	10.885	1.35942e-27	4.52507e-25
Bi_full_DN26890_c0_g1_i1	229.916	0.852957	0.13166	6.4785	9.26419e-11	4.83935e-09
Bi_full_DN20560_c0_g3_i1	6080.03	0.852885	0.0738814	11.544	7.91822e-31	3.88274e-28
Bi_full_DN179_c0_g1_i6	569.846	0.852729	0.10339	8.24766	1.6153e-16	1.96433e-14
Bi_full_DN14571_c0_g1_i1	565.894	0.851918	0.0941261	9.05082	1.41903e-19	2.49854e-17
Bi_full_DN2771_c0_g3_i1	42.9586	0.851862	0.272081	3.13091	0.00174264	0.0125565
Bi_full_DN2154_c0_g1_i1	214.447	0.851137	0.138491	6.14578	7.95699e-10	3.45913e-08
Bi_full_DN7361_c0_g2_i5	33.1712	0.850901	0.3106	2.73954	0.00615255	0.0345535
Bi_full_DN6190_c0_g1_i7	232.164	0.850428	0.133597	6.36562	1.94498e-10	9.56818e-09
Bi_full_DN1567_c0_g1_i4	35.4327	0.850137	0.315112	2.69789	0.00697811	0.0381471
Bi_full_DN2222_c0_g1_i4	225.43	0.84989	0.133402	6.37091	1.87916e-10	9.27437e-09
Bi_full_DN6994_c0_g1_i1	569.176	0.849455	0.096542	8.79881	1.38274e-18	2.18948e-16
Bi_full_DN14950_c0_g1_i1	43.3023	0.84884	0.271904	3.12183	0.0017973	0.0128713
Bi_full_DN15306_c0_g1_i1	33.7871	0.848614	0.309369	2.74305	0.00608723	0.0342584
Bi_full_DN236_c0_g1_i6	3340.67	0.848247	0.0742424	11.4254	3.12345e-30	1.41472e-27	alpha-galactosidase isoform X1	F:GO:0003824	F:catalytic activity	0	0	IPR008811 (PFAM); IPR013785 (G3DSA:3.20.20.GENE3D); PTHR31268:SF22 (PANTHER); IPR008811 (PANTHER); IPR017853 (SUPERFAMILY)	F:GO:0003824	F:catalytic activity
Bi_full_DN4799_c0_g1_i1	908.933	0.848226	0.0874011	9.70499	2.87118e-22	6.30036e-20
Bi_full_DN3654_c0_g1_i1	249.962	0.847384	0.135786	6.24056	4.35996e-10	1.97838e-08
Bi_full_DN16682_c0_g1_i1	172.051	0.846863	0.160993	5.26026	1.43849e-07	3.80507e-06
Bi_full_DN27071_c0_g1_i1	54.414	0.846577	0.250596	3.37825	0.000729477	0.00618563
Bi_full_DN9983_c1_g1_i1	187.497	0.846164	0.16707	5.06471	4.09018e-07	9.62955e-06
Bi_full_DN9684_c0_g1_i2	59.1304	0.844865	0.251623	3.35766	0.000786042	0.00657964
Bi_full_DN1440_c0_g1_i11	737.483	0.844761	0.0892676	9.46324	2.98542e-21	6.10511e-19
Bi_full_DN19632_c0_g5_i1	24.2796	0.844614	0.361352	2.33737	0.0194199	0.084295
Bi_full_DN25739_c0_g1_i1	31.7395	0.844297	0.320382	2.63529	0.00840664	0.044228
Bi_full_DN12096_c0_g3_i2	25.2264	0.843821	0.367178	2.29813	0.0215546	0.0912747
Bi_full_DN3532_c1_g1_i4	292.792	0.843191	0.11881	7.09697	1.27523e-12	8.97443e-11
Bi_full_DN2970_c0_g1_i1	775.42	0.843164	0.0910656	9.25887	2.06613e-20	3.94233e-18
Bi_full_DN6269_c0_g3_i2	55.0999	0.841549	0.24591	3.42219	0.000621197	0.00543211
Bi_full_DN8486_c0_g2_i21	57.2024	0.841299	0.253895	3.31358	0.000921114	0.00750769	PREDICTED: uncharacterized protein LOC100241278 isoform X6	F:GO:0004672; F:GO:0005524; P:GO:0006468	F:protein kinase activity; F:ATP binding; P:protein phosphorylation	0	0	IPR000719 (SMART); IPR001245 (PFAM); G3DSA:3.30.200.20 (GENE3D); G3DSA:1.10.510.10 (GENE3D); PIRSF000615 (PIRSF); mobidb-lite (MOBIDB_LITE); mobidb-lite (MOBIDB_LITE); mobidb-lite (MOBIDB_LITE); mobidb-lite (MOBIDB_LITE); mobidb-lite (MOBIDB_LITE); PTHR27003:SF105 (PANTHER); PTHR27003 (PANTHER); IPR017441 (PROSITE_PATTERNS); IPR017441 (PROSITE_PATTERNS); NON_CYTOPLASMIC_DOMAIN (PHOBIUS); CYTOPLAS…	F:GO:0004672; F:GO:0005524; P:GO:0006468	F:protein kinase activity; F:ATP binding; P:protein phosphorylation
Bi_full_DN7088_c1_g2_i1	25.9638	0.841142	0.357807	2.35082	0.0187319	0.0820586
Bi_full_DN20688_c0_g1_i1	25.5009	0.840228	0.357482	2.35041	0.0187529	0.082127
Bi_full_DN4465_c0_g3_i2	353.842	0.839366	0.110012	7.62978	2.35158e-14	2.11935e-12
Bi_full_DN25590_c0_g1_i1	71.8435	0.838929	0.231974	3.61648	0.000298639	0.00295163
Bi_full_DN6273_c2_g1_i1	49.3805	0.838409	0.267111	3.1388	0.00169641	0.0122796
Bi_full_DN94_c0_g1_i4	12413.6	0.837523	0.252719	3.31406	0.000919534	0.00749654
Bi_full_DN10864_c1_g2_i2	606.837	0.836067	0.0928861	9.00099	2.2369e-19	3.80632e-17
Bi_full_DN6513_c0_g1_i1	56.2171	0.834887	0.244307	3.41737	0.000632299	0.00550167
Bi_full_DN18804_c0_g2_i1	159.267	0.834844	0.302632	2.75861	0.00580475	0.0329721
Bi_full_DN13182_c0_g1_i1	213.47	0.834786	0.135163	6.17615	6.5685e-10	2.90255e-08
Bi_full_DN5329_c0_g1_i3	37.3709	0.834658	0.297747	2.80324	0.00505915	0.029518
Bi_full_DN66_c0_g2_i3	524.811	0.834493	0.0987639	8.44938	2.92861e-17	3.93962e-15
Bi_full_DN8744_c0_g1_i4	28.771	0.834451	0.345299	2.4166	0.015666	0.0715492
Bi_full_DN4222_c0_g2_i1	153.254	0.832093	0.169009	4.92336	8.50713e-07	1.84739e-05
Bi_full_DN22413_c0_g1_i1	204.918	0.832058	0.138137	6.02341	1.70779e-09	6.89819e-08
Bi_full_DN6974_c0_g1_i1	738.021	0.831958	0.0888899	9.35943	8.01716e-21	1.58271e-18
Bi_full_DN1458_c0_g1_i1	2015.81	0.831722	0.0759872	10.9455	6.97955e-28	2.46735e-25
Bi_full_DN7670_c0_g1_i1	39.5164	0.831206	0.286669	2.89954	0.00373715	0.0231745
Bi_full_DN8102_c0_g1_i1	276.949	0.830597	0.128483	6.46466	1.0153e-10	5.24358e-09
Bi_full_DN6824_c0_g1_i2	70.6104	0.830526	0.246489	3.36943	0.000753238	0.0063568
Bi_full_DN5767_c0_g1_i2	133.807	0.829944	0.164388	5.04868	4.4488e-07	1.04007e-05
Bi_full_DN888_c0_g1_i4	418.526	0.829452	0.118985	6.97109	3.14505e-12	2.10917e-10
Bi_full_DN17243_c0_g3_i2	1466.78	0.828907	0.215367	3.8488	0.000118696	0.00135894
Bi_full_DN11885_c0_g1_i4	32.539	0.828893	0.316663	2.61759	0.00885532	0.0460424
Bi_full_DN4857_c0_g1_i1	32.2211	0.82886	0.319608	2.59336	0.00950419	0.0486715
Bi_full_DN6214_c0_g1_i1	77.3129	0.82846	0.218113	3.79831	0.000145685	0.00161646
Bi_full_DN10018_c0_g1_i1	122.452	0.828427	0.175792	4.71254	2.44654e-06	4.72352e-05
Bi_full_DN66_c0_g2_i2	610.327	0.828358	0.101269	8.17981	2.84286e-16	3.35862e-14
Bi_full_DN21463_c0_g1_i1	299.754	0.8281	0.12456	6.64822	2.96651e-11	1.70595e-09
Bi_full_DN12452_c0_g2_i1	28.9499	0.828031	0.332931	2.4871	0.012879	0.0616611
Bi_full_DN2911_c0_g1_i3	50.7609	0.827448	0.255076	3.24392	0.00117896	0.00916073
Bi_full_DN8300_c0_g1_i1	446.586	0.827099	0.102766	8.04834	8.39223e-16	9.19978e-14
Bi_full_DN13215_c0_g1_i1	29.2531	0.825759	0.343838	2.40159	0.0163239	0.073917
Bi_full_DN27176_c0_g1_i1	104.374	0.824776	0.18421	4.47737	7.55688e-06	0.000127541
Bi_full_DN8186_c0_g1_i1	24.3386	0.824038	0.364956	2.25791	0.0239512	0.0987387
Bi_full_DN27972_c0_g1_i1	313.982	0.823566	0.116336	7.07919	1.44997e-12	1.01106e-10
Bi_full_DN1411_c0_g1_i1	363.323	0.823057	0.113027	7.28192	3.29095e-13	2.57422e-11
Bi_full_DN1955_c1_g1_i3	124.138	0.822772	0.195377	4.21121	2.54008e-05	0.000361647
Bi_full_DN9325_c0_g2_i1	324.914	0.822621	0.122262	6.72835	1.71604e-11	1.02699e-09
Bi_full_DN851_c0_g1_i3	215.503	0.822612	0.134968	6.09488	1.09518e-09	4.61158e-08
Bi_full_DN10929_c0_g2_i1	62.3409	0.822602	0.232863	3.53256	0.00041155	0.00385774
Bi_full_DN25767_c0_g1_i1	82.6182	0.822367	0.201055	4.09026	4.30881e-05	0.000571537
Bi_full_DN235_c0_g1_i3	1010.03	0.822009	0.0789509	10.4116	2.19398e-25	6.33241e-23
Bi_full_DN851_c0_g1_i3	166.163	0.821079	0.146863	5.59077	2.26063e-08	7.21425e-07
Bi_full_DN8526_c0_g1_i5	33.8442	0.820951	0.325629	2.52113	0.011698	0.0572816
Bi_full_DN1346_c0_g1_i1	469.438	0.820258	0.108603	7.55279	4.26044e-14	3.71489e-12
Bi_full_DN7539_c2_g1_i1	58.2935	0.819702	0.240826	3.40371	0.000664783	0.00573952
Bi_full_DN5981_c0_g1_i3	49.1518	0.819596	0.264011	3.1044	0.00190665	0.0134888
Bi_full_DN17658_c0_g2_i1	45.6079	0.818906	0.268911	3.04526	0.00232476	0.0158091
Bi_full_DN13194_c0_g1_i1	109.781	0.8187	0.177342	4.61651	3.90249e-06	7.17313e-05
Bi_full_DN46_c0_g3_i1	248.789	0.818582	0.128422	6.37415	1.8398e-10	9.09984e-09
Bi_full_DN569_c0_g1_i1	866.433	0.818555	0.0866075	9.45131	3.3462e-21	6.78207e-19
Bi_full_DN3047_c0_g1_i2	142.626	0.818209	0.158701	5.15567	2.52725e-07	6.29783e-06
Bi_full_DN14774_c0_g3_i1	77.2806	0.818007	0.217791	3.75592	0.000172707	0.00186457
Bi_full_DN4986_c0_g2_i3	83.3125	0.818006	0.202689	4.03576	5.44255e-05	0.000698751
Bi_full_DN11693_c0_g1_i1	118.203	0.817683	0.175582	4.65698	3.20882e-06	6.03431e-05
Bi_full_DN6971_c0_g1_i2	237.723	0.817615	0.136551	5.98762	2.12938e-09	8.43669e-08
Bi_full_DN2210_c0_g2_i1	314.912	0.816988	0.115172	7.09365	1.30623e-12	9.17846e-11
Bi_full_DN7391_c0_g1_i1	27.2156	0.816296	0.339652	2.40333	0.0162463	0.0736537
Bi_full_DN4209_c0_g1_i1	127.201	0.816034	0.17211	4.74136	2.12287e-06	4.16921e-05
Bi_full_DN7983_c0_g2_i1	59.0475	0.81584	0.240081	3.39818	0.000678345	0.00583231
Bi_full_DN12427_c0_g1_i1	58.8191	0.815032	0.249932	3.26101	0.00111016	0.00871374
Bi_full_DN18097_c0_g1_i1	97.3223	0.81492	0.191685	4.25134	2.12495e-05	0.000311589
Bi_full_DN3348_c0_g1_i1	368.019	0.814631	0.112115	7.26601	3.70266e-13	2.87164e-11
Bi_full_DN302_c0_g1_i6	148.553	0.813502	0.15613	5.21041	1.88422e-07	4.83273e-06
Bi_full_DN26979_c0_g1_i1	2062.64	0.813387	0.214362	3.79445	0.000147969	0.00163584
Bi_full_DN7170_c0_g1_i7	190.844	0.813155	0.143668	5.65995	1.51415e-08	5.02997e-07
Bi_full_DN5584_c1_g1_i1	36.3005	0.812738	0.294386	2.76079	0.00576616	0.0327955
Bi_full_DN8375_c0_g1_i1	81.0498	0.812412	0.214128	3.79405	0.000148207	0.00163807
Bi_full_DN8066_c1_g1_i1	204.256	0.812315	0.142527	5.69939	1.20237e-08	4.10723e-07
Bi_full_DN11344_c0_g1_i2	27.0495	0.812172	0.343478	2.36455	0.0180519	0.0797542
Bi_full_DN236_c0_g1_i12	2619.01	0.812158	0.0706825	11.4902	1.47731e-30	7.167e-28
Bi_full_DN236_c0_g1_i5	3444.08	0.812156	0.0698913	11.6203	3.25073e-31	1.62905e-28
Bi_full_DN8281_c0_g1_i3	41.6877	0.811751	0.277432	2.92594	0.00343416	0.0216909
Bi_full_DN7180_c0_g1_i2	105.112	0.811728	0.18046	4.49811	6.85612e-06	0.000117233
Bi_full_DN4465_c0_g2_i1	45.1444	0.811495	0.26892	3.01761	0.00254777	0.0170386
Bi_full_DN4543_c0_g1_i1	88.6239	0.811417	0.194772	4.16598	3.10016e-05	0.000428934
Bi_full_DN7345_c0_g1_i2	89.2268	0.811349	0.20446	3.96825	7.24032e-05	0.000895768
Bi_full_DN13522_c0_g1_i1	47.2656	0.810158	0.260187	3.11376	0.00184722	0.01315
Bi_full_DN4825_c1_g1_i1	78.1319	0.809969	0.207225	3.90866	9.28112e-05	0.00110624
Bi_full_DN37_c0_g1_i5	4558.1	0.809912	0.067282	12.0376	2.25491e-33	1.37107e-30
Bi_full_DN3995_c0_g1_i1	121.558	0.809852	0.169508	4.77766	1.77346e-06	3.55808e-05
Bi_full_DN1375_c0_g1_i1	3354.03	0.809815	0.082401	9.82773	8.55271e-23	1.97984e-20
Bi_full_DN5602_c0_g1_i1	38.6232	0.809602	0.298714	2.71029	0.00672238	0.0370466
Bi_full_DN17685_c0_g2_i2	84.6028	0.809476	0.212133	3.81588	0.000135699	0.00152495
Bi_full_DN8220_c0_g1_i3	424.158	0.809241	0.108923	7.42949	1.09017e-13	9.07205e-12
Bi_full_DN21173_c0_g1_i1	153.176	0.809229	0.15391	5.2578	1.45787e-07	3.84742e-06
Bi_full_DN8376_c0_g2_i1	42.5672	0.809037	0.280345	2.88586	0.00390349	0.0239842
Bi_full_DN11684_c0_g1_i1	201.238	0.808982	0.137034	5.90352	3.55836e-09	1.33338e-07
Bi_full_DN12226_c1_g1_i1	77.5692	0.808698	0.211367	3.82603	0.000130226	0.00147252
Bi_full_DN6405_c0_g1_i2	28.8895	0.807918	0.347753	2.32325	0.0201656	0.0866741
Bi_full_DN21473_c0_g1_i1	58.5155	0.807537	0.247437	3.26361	0.00110003	0.00864464
Bi_full_DN1737_c0_g1_i4	39.3306	0.807473	0.295622	2.73144	0.00630587	0.0352108
Bi_full_DN236_c0_g1_i1	3594.68	0.80734	0.0684018	11.8029	3.77075e-32	2.12293e-29
Bi_full_DN8094_c0_g1_i2	82.9346	0.806726	0.22358	3.60822	0.000308309	0.00302883
Bi_full_DN15423_c0_g1_i3	31.7304	0.806265	0.316597	2.54666	0.0108759	0.0541339
Bi_full_DN12599_c2_g1_i5	109.94	0.806143	0.17623	4.57438	4.77635e-06	8.56693e-05
Bi_full_DN11791_c0_g1_i2	103.2	0.806049	0.187034	4.30965	1.63516e-05	0.000248395
Bi_full_DN9298_c0_g2_i1	52.6166	0.803944	0.249225	3.22578	0.00125632	0.00962998
Bi_full_DN15950_c0_g1_i1	27.0555	0.803843	0.353931	2.27119	0.0231355	0.0962496
Bi_full_DN2429_c0_g1_i2	983.667	0.803389	0.0959386	8.37399	5.5698e-17	7.17513e-15
Bi_full_DN620_c0_g1_i3	304.858	0.803088	0.118701	6.76564	1.32722e-11	8.07005e-10
Bi_full_DN15917_c0_g1_i1	190.409	0.802905	0.140959	5.69602	1.22635e-08	4.17977e-07
Bi_full_DN14036_c0_g1_i1	102.741	0.802815	0.191127	4.20043	2.66409e-05	0.000376248
Bi_full_DN24816_c0_g1_i1	79.5707	0.802464	0.217859	3.68341	0.000230131	0.00237275
Bi_full_DN1947_c1_g1_i3	463.227	0.802422	0.101341	7.91804	2.41284e-15	2.49507e-13
Bi_full_DN5280_c0_g3_i1	46.7395	0.802352	0.262233	3.0597	0.00221562	0.0152144
Bi_full_DN15589_c0_g1_i1	28.7883	0.800135	0.3374	2.37147	0.0177174	0.0785798
Bi_full_DN5562_c0_g1_i2	53.9994	0.799457	0.247925	3.22459	0.00126154	0.00965919
Bi_full_DN3975_c0_g1_i1	48.9897	0.798837	0.262266	3.0459	0.00231985	0.0157857
Bi_full_DN2496_c0_g1_i2	214.116	0.798511	0.151484	5.27125	1.35497e-07	3.59457e-06
Bi_full_DN26956_c0_g1_i1	150.778	0.79739	0.153944	5.17975	2.22187e-07	5.60421e-06
Bi_full_DN217_c0_g1_i1	548.181	0.797144	0.103498	7.70204	1.33908e-14	1.2565e-12
Bi_full_DN14550_c0_g1_i1	44.1191	0.797023	0.283526	2.81111	0.00493711	0.0289392
Bi_full_DN1417_c2_g2_i1	92.2777	0.796888	0.197934	4.02603	5.67269e-05	0.000724423
Bi_full_DN22225_c0_g1_i1	454.674	0.796684	0.107882	7.38474	1.52752e-13	1.24838e-11
Bi_full_DN6177_c0_g1_i2	2719.97	0.796346	0.176988	4.49944	6.81342e-06	0.00011659
Bi_full_DN4577_c0_g1_i1	1980.69	0.796179	0.0799183	9.96241	2.22602e-23	5.42851e-21
Bi_full_DN3521_c1_g1_i1	27.2929	0.796142	0.348347	2.28549	0.0222844	0.0935586
Bi_full_DN17572_c0_g1_i3	209.631	0.796074	0.134334	5.92607	3.10276e-09	1.18345e-07
Bi_full_DN15064_c0_g1_i1	269.595	0.796012	0.123073	6.46778	9.94521e-11	5.14208e-09
Bi_full_DN6755_c0_g2_i2	304.438	0.795878	0.118078	6.7403	1.58062e-11	9.49685e-10
Bi_full_DN1425_c0_g1_i1	136.588	0.795671	0.16046	4.95869	7.09704e-07	1.57034e-05
Bi_full_DN10295_c0_g1_i5	30.6745	0.794843	0.328508	2.41956	0.0155394	0.0711418
Bi_full_DN3047_c0_g1_i3	127.312	0.794251	0.169413	4.68826	2.75542e-06	5.25535e-05
Bi_full_DN236_c0_g1_i7	3725.5	0.794178	0.0662079	11.9952	3.76412e-33	2.25862e-30
Bi_full_DN5136_c0_g2_i1	178.269	0.794043	0.143305	5.54094	3.00844e-08	9.33928e-07
Bi_full_DN6252_c0_g1_i2	257.486	0.79381	0.134371	5.9076	3.47128e-09	1.30611e-07
Bi_full_DN24698_c0_g1_i1	31.5699	0.793784	0.318214	2.49449	0.0126137	0.0606773
Bi_full_DN1458_c0_g1_i1	99.2046	0.793203	0.186824	4.24572	2.17893e-05	0.000318276
Bi_full_DN5169_c0_g1_i1	805.936	0.79305	0.0888299	8.92774	4.34801e-19	7.21027e-17
Bi_full_DN18764_c0_g1_i1	310.649	0.792602	0.120265	6.59044	4.38511e-11	2.40933e-09
Bi_full_DN8497_c1_g1_i2	580.381	0.792284	0.0992187	7.98524	1.40253e-15	1.49193e-13
Bi_full_DN26416_c0_g1_i1	160.232	0.792229	0.151485	5.22977	1.69724e-07	4.40769e-06
Bi_full_DN2735_c0_g1_i1	39.6476	0.792044	0.289017	2.74047	0.00613511	0.0344811	GLNA2_VITVI RecName: Full=Glutamine synthetase cytosolic isozyme 2; AltName: Full=Glutamate--ammonia ligase	F:GO:0004356; P:GO:0006542	F:glutamate-ammonia ligase activity; P:glutamine biosynthetic process	EC:6.3.1.2	Glutamine synthetase	IPR008146 (SMART); IPR008146 (PFAM); IPR036651 (G3DSA:3.10.20.GENE3D); G3DSA:3.30.590.40 (GENE3D); PTHR20852:SF66 (PANTHER); PTHR20852 (PANTHER); IPR027303 (PROSITE_PATTERNS); IPR036651 (SUPERFAMILY); IPR014746 (SUPERFAMILY)	F:GO:0003824; F:GO:0004356; P:GO:0006542; P:GO:0006807	F:catalytic activity; F:glutamate-ammonia ligase activity; P:glutamine biosynthetic process; P:nitrogen compound metabolic process
Bi_full_DN24929_c0_g1_i1	148.378	0.791602	0.155901	5.0776	3.82235e-07	9.08341e-06
Bi_full_DN1878_c0_g1_i3	310.943	0.791222	0.115065	6.87628	6.14359e-12	3.9294e-10
Bi_full_DN1878_c0_g1_i11	192.729	0.790256	0.144513	5.46841	4.54102e-08	1.35261e-06
Bi_full_DN2976_c0_g1_i2	268.565	0.789354	0.128365	6.14929	7.783e-10	3.38672e-08
Bi_full_DN5116_c0_g1_i1	182.567	0.789301	0.14354	5.49881	3.82364e-08	1.15324e-06
Bi_full_DN3621_c0_g1_i1	164.099	0.789287	0.15335	5.14698	2.64718e-07	6.56796e-06
Bi_full_DN236_c0_g1_i9	3619.54	0.78918	0.067308	11.7249	9.50009e-32	5.09685e-29
Bi_full_DN882_c0_g1_i1	503.791	0.788286	0.0963818	8.17879	2.86714e-16	3.37856e-14
Bi_full_DN11818_c0_g1_i1	814.898	0.788263	0.0879974	8.95781	3.31201e-19	5.53251e-17
Bi_full_DN1440_c0_g1_i2	547.187	0.787672	0.0988078	7.97176	1.56434e-15	1.65518e-13
Bi_full_DN2977_c0_g1_i2	1696.93	0.787602	0.0985838	7.98916	1.35859e-15	1.45095e-13
Bi_full_DN7515_c0_g1_i1	224.848	0.787416	0.142007	5.54493	2.94069e-08	9.16013e-07
Bi_full_DN9674_c0_g1_i1	199.451	0.7872	0.139702	5.63487	1.75188e-08	5.73107e-07
Bi_full_DN690_c0_g2_i2	45.9435	0.787155	0.275017	2.86221	0.00420698	0.0254595
Bi_full_DN2004_c0_g1_i3	1926.31	0.787037	0.0686245	11.4688	1.89364e-30	8.90264e-28
Bi_full_DN10041_c0_g2_i1	79.6933	0.786731	0.207517	3.79117	0.000149939	0.00165401
Bi_full_DN4237_c4_g1_i1	70.7542	0.786722	0.216377	3.63589	0.000277026	0.00277775
Bi_full_DN2004_c0_g1_i1	3042.48	0.786619	0.0696648	11.2915	1.44583e-29	6.105e-27
Bi_full_DN5982_c0_g1_i1	75.5141	0.786591	0.214371	3.66929	0.00024322	0.00248356
Bi_full_DN6706_c0_g1_i2	27.2055	0.786362	0.345636	2.27512	0.0228989	0.0955229
Bi_full_DN6327_c0_g1_i3	116.741	0.786279	0.172777	4.55084	5.34328e-06	9.40809e-05
Bi_full_DN1194_c0_g2_i2	505.629	0.786225	0.0965267	8.14515	3.78808e-16	4.38446e-14
Bi_full_DN12198_c0_g2_i1	370.371	0.786146	0.110914	7.08789	1.36174e-12	9.53906e-11
Bi_full_DN25163_c0_g1_i1	28.2847	0.785888	0.332464	2.36383	0.018087	0.0798627
Bi_full_DN3044_c2_g1_i1	226.662	0.785845	0.150399	5.22507	1.74089e-07	4.50821e-06
Bi_full_DN3662_c0_g1_i7	40.7684	0.78571	0.319257	2.46106	0.0138526	0.0652336
Bi_full_DN2332_c0_g1_i5	83.9443	0.784538	0.203838	3.84883	0.000118683	0.00135894
Bi_full_DN1672_c0_g1_i8	39.8819	0.784442	0.29426	2.66581	0.00768027	0.0412051
Bi_full_DN8284_c0_g2_i2	1810.78	0.784042	0.0902084	8.69145	3.5783e-18	5.47589e-16
Bi_full_DN7170_c0_g1_i4	252.3	0.78394	0.127041	6.17077	6.79576e-10	2.99138e-08
Bi_full_DN3673_c0_g1_i17	87.2922	0.783728	0.199804	3.92249	8.76403e-05	0.00105397
Bi_full_DN10003_c0_g1_i1	264.275	0.783485	0.127122	6.16325	7.12674e-10	3.12802e-08
Bi_full_DN7234_c0_g1_i5	571.848	0.78328	0.0925665	8.46181	2.6325e-17	3.58358e-15
Bi_full_DN37_c0_g1_i3	4043.73	0.78303	0.0669629	11.6935	1.37605e-31	7.21287e-29
Bi_full_DN6554_c0_g1_i1	242.785	0.782996	0.141832	5.52058	3.37889e-08	1.03345e-06
Bi_full_DN3695_c0_g1_i1	150.925	0.782245	0.162543	4.81254	1.49028e-06	3.03908e-05
Bi_full_DN6979_c0_g1_i1	76.2434	0.78208	0.232637	3.36181	0.000774341	0.0065023
Bi_full_DN6190_c0_g1_i10	364.983	0.781959	0.112202	6.96918	3.18797e-12	2.13482e-10
Bi_full_DN3869_c0_g1_i9	229.86	0.781895	0.132458	5.90296	3.57033e-09	1.33676e-07
Bi_full_DN3855_c1_g1_i1	87.8417	0.781819	0.210943	3.7063	0.000210309	0.00220021
Bi_full_DN5361_c1_g4_i1	29.9078	0.781621	0.330075	2.36801	0.0178842	0.0791203
Bi_full_DN490_c0_g1_i1	777.691	0.781522	0.0921206	8.48368	2.18177e-17	3.01501e-15
Bi_full_DN11020_c0_g1_i3	40.2241	0.781291	0.288393	2.70912	0.00674627	0.0371379
Bi_full_DN4074_c0_g1_i6	68.1868	0.780807	0.221127	3.53104	0.000413927	0.00387843
Bi_full_DN11828_c0_g1_i2	402.372	0.780182	0.115599	6.74902	1.48845e-11	8.97855e-10
Bi_full_DN7941_c0_g1_i8	54.8928	0.780071	0.255488	3.05326	0.00226366	0.0154744
Bi_full_DN8104_c0_g1_i2	42.6962	0.780015	0.276801	2.81797	0.00483285	0.0284557
Bi_full_DN1425_c0_g1_i6	615.743	0.780007	0.0898978	8.6766	4.0779e-18	6.20704e-16
Bi_full_DN2547_c0_g1_i1	66.5972	0.779976	0.241903	3.22434	0.00126263	0.00966268
Bi_full_DN6270_c0_g1_i1	230.53	0.779733	0.13832	5.63715	1.72886e-08	5.67142e-07
Bi_full_DN8577_c0_g1_i1	49.3812	0.77897	0.257076	3.03011	0.00244463	0.0165061
Bi_full_DN4226_c0_g1_i1	548.731	0.77892	0.0958661	8.12508	4.47059e-16	5.07145e-14
Bi_full_DN3083_c0_g1_i3	123.754	0.778777	0.171462	4.54198	5.57273e-06	9.76684e-05
Bi_full_DN11001_c0_g1_i1	48.1082	0.778771	0.263539	2.95505	0.00312621	0.0201334
Bi_full_DN12_c0_g2_i1	1772.68	0.778706	0.0936342	8.31647	9.06183e-17	1.12678e-14
Bi_full_DN22396_c0_g1_i1	102.78	0.778696	0.19001	4.09819	4.16392e-05	0.000555388
Bi_full_DN888_c0_g1_i15	456.381	0.778657	0.114726	6.78709	1.14421e-11	6.99459e-10
Bi_full_DN6994_c0_g1_i4	618.222	0.778625	0.0934907	8.32837	8.19631e-17	1.02686e-14
Bi_full_DN7017_c0_g1_i2	67.8822	0.778478	0.220685	3.52755	0.00041942	0.00392023
Bi_full_DN3211_c0_g1_i2	42.0583	0.77794	0.281549	2.76307	0.00572606	0.0326203
Bi_full_DN9682_c0_g1_i3	37.9234	0.777598	0.298177	2.60784	0.00911156	0.0470624
Bi_full_DN6608_c0_g1_i1	195.275	0.777041	0.14215	5.46633	4.59438e-08	1.36761e-06
Bi_full_DN21171_c0_g2_i1	204.863	0.775944	0.140591	5.51915	3.40637e-08	1.03907e-06
Bi_full_DN1878_c0_g1_i13	243.167	0.775937	0.129531	5.99038	2.09348e-09	8.30972e-08
Bi_full_DN1727_c0_g1_i5	91.9019	0.775757	0.199157	3.89519	9.81198e-05	0.00115771
Bi_full_DN10710_c0_g1_i1	484.301	0.775436	0.0992417	7.81361	5.55738e-15	5.46192e-13
Bi_full_DN6214_c0_g1_i3	29.5089	0.77489	0.330247	2.34639	0.0189562	0.0827799
Bi_full_DN2599_c0_g3_i1	2687.36	0.774427	0.100019	7.74283	9.72287e-15	9.35426e-13
Bi_full_DN87_c0_g2_i4	51.4056	0.774373	0.261604	2.9601	0.00307542	0.0198708
Bi_full_DN788_c0_g1_i1	1510.65	0.7738	0.0805782	9.6031	7.75783e-22	1.65318e-19
Bi_full_DN4097_c0_g2_i5	51.0458	0.773443	0.268728	2.87816	0.00400004	0.0244687
Bi_full_DN540_c0_g3_i2	266.186	0.773401	0.127149	6.08262	1.18231e-09	4.9239e-08
Bi_full_DN5116_c0_g1_i2	130.142	0.773092	0.16278	4.7493	2.04117e-06	4.02843e-05
Bi_full_DN5217_c0_g1_i1	30.0968	0.772962	0.32805	2.35624	0.0184612	0.0811849
Bi_full_DN713_c0_g1_i4	93.7893	0.772419	0.187996	4.1087	3.97893e-05	0.000533209
Bi_full_DN18574_c0_g3_i1	45.7762	0.772224	0.270461	2.85521	0.00430083	0.0259127
Bi_full_DN11852_c0_g1_i4	490.714	0.772169	0.0986319	7.82879	4.92587e-15	4.87276e-13
Bi_full_DN74_c2_g1_i2	41.6641	0.772009	0.277479	2.78222	0.0053988	0.0311332
Bi_full_DN1331_c0_g1_i4	932.755	0.771298	0.0821383	9.39024	5.98615e-21	1.19731e-18
Bi_full_DN18074_c0_g1_i1	29.4739	0.770214	0.325175	2.36861	0.0178548	0.0790365
Bi_full_DN4581_c0_g1_i1	59.6513	0.770148	0.239405	3.21693	0.0012957	0.00985457
Bi_full_DN6275_c0_g2_i1	2649.39	0.769926	0.0682218	11.2856	1.5452e-29	6.46474e-27
Bi_full_DN9250_c0_g1_i3	380.95	0.769916	0.105112	7.32474	2.39358e-13	1.92512e-11
Bi_full_DN3093_c0_g1_i3	254.122	0.768852	0.130297	5.90075	3.61851e-09	1.35091e-07
Bi_full_DN2451_c0_g1_i5	533.039	0.768521	0.0955945	8.03938	9.02951e-16	9.82751e-14
Bi_full_DN918_c0_g1_i2	251.644	0.768155	0.129297	5.94102	2.83254e-09	1.08731e-07
Bi_full_DN6620_c0_g1_i1	130.793	0.767925	0.17266	4.44762	8.68285e-06	0.000144039
Bi_full_DN2155_c1_g1_i3	37.904	0.766373	0.308811	2.48169	0.013076	0.0624271
Bi_full_DN9716_c0_g1_i2	271.581	0.765655	0.143106	5.35026	8.78286e-08	2.43332e-06
Bi_full_DN25758_c0_g1_i1	60.6646	0.765209	0.234969	3.25663	0.00112742	0.00882944
Bi_full_DN3667_c0_g1_i2	63.5673	0.765046	0.236958	3.22861	0.00124395	0.00955334
Bi_full_DN1279_c1_g1_i5	433.731	0.764825	0.103181	7.41245	1.23989e-13	1.02618e-11
Bi_full_DN6541_c0_g1_i1	531.346	0.764029	0.201496	3.79178	0.000149574	0.00165158
Bi_full_DN6104_c0_g1_i4	46.7146	0.763885	0.261848	2.91729	0.00353086	0.0221727
Bi_full_DN9871_c0_g1_i7	526.837	0.763158	0.106562	7.1616	7.974e-13	5.82754e-11
Bi_full_DN7536_c0_g1_i1	43.9485	0.762939	0.274834	2.776	0.00550318	0.0316192
Bi_full_DN20982_c0_g1_i1	118.379	0.762719	0.173861	4.38695	1.14951e-05	0.000183961
Bi_full_DN236_c0_g1_i2	3719.1	0.762695	0.0664171	11.4834	1.59833e-30	7.59258e-28
Bi_full_DN46_c0_g3_i4	266.323	0.762648	0.126839	6.01274	1.8241e-09	7.32257e-08
Bi_full_DN25119_c0_g1_i1	54.9451	0.760926	0.251046	3.03103	0.00243723	0.0164611
Bi_full_DN2463_c0_g1_i1	3737.75	0.760129	0.175449	4.33248	1.47439e-05	0.00022738
Bi_full_DN2477_c0_g1_i5	41.0934	0.759958	0.29243	2.59877	0.00935577	0.0480896
Bi_full_DN28228_c0_g1_i1	62.8275	0.759816	0.232113	3.27348	0.00106233	0.00841774
Bi_full_DN7698_c0_g1_i2	440.601	0.759466	0.122231	6.21334	5.18702e-10	2.31452e-08
Bi_full_DN236_c0_g1_i8	335.406	0.758574	0.11316	6.70357	2.03384e-11	1.19062e-09
Bi_full_DN6163_c0_g1_i1	40.8013	0.758089	0.281073	2.69712	0.00699413	0.0382026
Bi_full_DN97_c0_g1_i6	3697.62	0.757484	0.0675248	11.2179	3.33244e-29	1.32147e-26
Bi_full_DN22726_c0_g1_i1	184.411	0.757234	0.142073	5.32989	9.82705e-08	2.69155e-06
Bi_full_DN3721_c0_g1_i2	81.2579	0.75659	0.20639	3.66582	0.000246544	0.00251213
Bi_full_DN2418_c0_g1_i4	364.648	0.755735	0.108202	6.98448	2.85913e-12	1.92877e-10
Bi_full_DN3251_c0_g1_i1	37.8014	0.755685	0.305487	2.47371	0.013372	0.0635079
Bi_full_DN8369_c0_g1_i1	379.673	0.755346	0.116458	6.48602	8.8136e-11	4.63395e-09
Bi_full_DN8271_c0_g1_i1	561.305	0.755201	0.0956396	7.89632	2.87251e-15	2.9371e-13
Bi_full_DN3184_c0_g1_i5	51.402	0.754856	0.250112	3.01808	0.00254385	0.0170248
Bi_full_DN6513_c0_g1_i1	650.664	0.754663	0.0890967	8.47015	2.45073e-17	3.35618e-15
Bi_full_DN27868_c0_g1_i1	35.3012	0.754506	0.321813	2.34455	0.01905	0.0831087
Bi_full_DN17013_c0_g1_i3	36.5848	0.75434	0.297639	2.53441	0.0112637	0.0556214
Bi_full_DN23240_c0_g1_i2	44.378	0.75423	0.279305	2.70038	0.00692607	0.0379308
Bi_full_DN7440_c0_g1_i1	100.092	0.754007	0.202132	3.73027	0.000191276	0.00203517
Bi_full_DN1188_c0_g1_i1	35.2005	0.753983	0.309957	2.43254	0.0149933	0.0693196
Bi_full_DN1727_c0_g1_i1	1114.46	0.753332	0.0788089	9.55898	1.18922e-21	2.49918e-19
Bi_full_DN5857_c0_g1_i1	55.5636	0.752365	0.241002	3.12182	0.00179735	0.0128713
Bi_full_DN3251_c0_g1_i5	148.474	0.75224	0.154804	4.85929	1.17807e-06	2.45761e-05
Bi_full_DN3655_c0_g1_i3	534.685	0.75058	0.0970898	7.73079	1.06885e-14	1.02186e-12
Bi_full_DN13515_c0_g1_i1	54.2922	0.750481	0.243338	3.08411	0.0020416	0.0142142
Bi_full_DN14260_c1_g1_i2	245.572	0.750405	0.125637	5.97282	2.33191e-09	9.12808e-08
Bi_full_DN11811_c0_g1_i2	32.8392	0.750348	0.314935	2.38255	0.0171934	0.0768773
Bi_full_DN217_c0_g1_i5	544.719	0.749778	0.102525	7.31311	2.61036e-13	2.08843e-11
Bi_full_DN97_c0_g1_i8	4010.3	0.749257	0.0685259	10.9339	7.93473e-28	2.74127e-25
Bi_full_DN4497_c0_g1_i1	410.016	0.749238	0.115521	6.48573	8.83034e-11	4.63395e-09
Bi_full_DN4612_c0_g1_i1	187.204	0.749107	0.286968	2.61042	0.00904303	0.0468125
Bi_full_DN5627_c0_g2_i1	1259.79	0.747882	0.0769917	9.7138	2.63331e-22	5.82947e-20
Bi_full_DN6136_c0_g1_i2	244.167	0.747531	0.127335	5.87058	4.34269e-09	1.60097e-07
Bi_full_DN3251_c0_g1_i2	156.74	0.746939	0.15221	4.90728	9.23471e-07	1.98489e-05
Bi_full_DN13196_c0_g1_i1	66.6701	0.746302	0.222788	3.34982	0.000808632	0.00674427
Bi_full_DN164_c0_g1_i2	564.402	0.745981	0.102041	7.3106	2.65952e-13	2.12403e-11
Bi_full_DN1972_c1_g1_i1	1347.17	0.74556	0.0731595	10.1909	2.17776e-24	5.64276e-22
Bi_full_DN1567_c0_g1_i1	493.43	0.745173	0.107834	6.91039	4.83331e-12	3.13533e-10
Bi_full_DN26276_c0_g1_i1	42.0439	0.744193	0.276808	2.68848	0.00717774	0.0390896
Bi_full_DN16093_c0_g1_i2	137.822	0.743866	0.160718	4.6284	3.68493e-06	6.80892e-05
Bi_full_DN13368_c0_g2_i1	32.1723	0.743765	0.313106	2.37544	0.0175279	0.0779829
Bi_full_DN5181_c0_g1_i1	290.012	0.743259	0.126237	5.8878	3.91382e-09	1.45107e-07
Bi_full_DN11373_c0_g1_i1	198.615	0.742925	0.143372	5.1818	2.1976e-07	5.54913e-06
Bi_full_DN5981_c0_g1_i1	209.614	0.742888	0.139864	5.31151	1.08723e-07	2.9495e-06
Bi_full_DN5203_c0_g1_i1	67.3033	0.742632	0.226609	3.27715	0.00104861	0.00833536
Bi_full_DN6077_c0_g1_i1	31.5798	0.741692	0.322891	2.29704	0.0216168	0.0914461
Bi_full_DN5146_c0_g1_i4	82.8043	0.741215	0.202176	3.6662	0.000246185	0.0025099
Bi_full_DN9250_c0_g1_i2	222.324	0.740992	0.142209	5.2106	1.88231e-07	4.83273e-06
Bi_full_DN9941_c0_g1_i2	32.6399	0.740799	0.314742	2.35367	0.018589	0.0816208
Bi_full_DN23634_c0_g1_i1	160.706	0.740666	0.156249	4.74028	2.13418e-06	4.18937e-05
Bi_full_DN19662_c0_g1_i1	205.527	0.74051	0.137012	5.4047	6.49176e-08	1.85259e-06
Bi_full_DN25542_c0_g1_i1	28.6489	0.740291	0.327806	2.25832	0.0239257	0.0986654
Bi_full_DN2318_c0_g1_i2	120.364	0.739846	0.171252	4.32021	1.55883e-05	0.000238149
Bi_full_DN16099_c0_g1_i1	241.42	0.73973	0.127792	5.78855	7.0998e-09	2.52355e-07
Bi_full_DN2123_c0_g1_i3	691.612	0.739686	0.110121	6.71701	1.85489e-11	1.09855e-09
Bi_full_DN1940_c0_g1_i2	234.191	0.739581	0.126947	5.82592	5.68e-09	2.05238e-07	Aspartate aminotransferase 3, chloroplastic	P:GO:0006520; F:GO:0008483; P:GO:0009058; F:GO:0030170	P:cellular amino acid metabolic process; F:transaminase activity; P:biosynthetic process; F:pyridoxal phosphate binding	0	0	IPR000796 (PRINTS); IPR015421 (G3DSA:3.40.640.GENE3D); IPR004839 (PFAM); IPR015422 (G3DSA:3.90.1150.GENE3D); PTHR11879:SF33 (PANTHER); IPR000796 (PANTHER); IPR004838 (PROSITE_PATTERNS); cd00609 (CDD); IPR015424 (SUPERFAMILY)	F:GO:0003824; P:GO:0006520; F:GO:0008483; P:GO:0009058; F:GO:0030170	F:catalytic activity; P:cellular amino acid metabolic process; F:transaminase activity; P:biosynthetic process; F:pyridoxal phosphate binding
Bi_full_DN2418_c0_g1_i3	730.128	0.739491	0.087456	8.45558	2.77711e-17	3.76918e-15
Bi_full_DN8677_c0_g2_i2	1188.94	0.739014	0.084201	8.77679	1.68205e-18	2.61797e-16
Bi_full_DN22970_c0_g1_i1	302.72	0.738338	0.117478	6.2849	3.28063e-10	1.536e-08
Bi_full_DN10129_c0_g2_i2	84.2978	0.738049	0.202027	3.65323	0.000258966	0.00261796
Bi_full_DN9871_c0_g1_i1	477.429	0.73728	0.115201	6.39994	1.55438e-10	7.80663e-09
Bi_full_DN6429_c0_g1_i1	72.5984	0.736715	0.220511	3.34095	0.000834928	0.00693159
Bi_full_DN713_c0_g1_i3	65.2163	0.736185	0.231439	3.1809	0.00146818	0.0109085
Bi_full_DN7857_c0_g1_i1	269.683	0.735967	0.133035	5.53213	3.16357e-08	9.77427e-07
Bi_full_DN8533_c0_g1_i1	556.1	0.735879	0.104594	7.0356	1.98407e-12	1.36264e-10
Bi_full_DN6275_c0_g2_i2	453.624	0.735841	0.106124	6.93377	4.09766e-12	2.69606e-10
Bi_full_DN1660_c0_g1_i1	146.668	0.735499	0.181922	4.04293	5.27872e-05	0.000680978
Bi_full_DN24526_c0_g1_i1	74.0395	0.73542	0.214462	3.42913	0.000605513	0.00532367
Bi_full_DN8693_c0_g2_i2	85.8663	0.735361	0.215345	3.4148	0.000638291	0.00554226
Bi_full_DN3868_c0_g1_i3	685.192	0.735171	0.102697	7.15867	8.14655e-13	5.91572e-11	Calcium-dependent protein kinase 9	F:GO:0004672; F:GO:0005509; F:GO:0005524; P:GO:0006468	F:protein kinase activity; F:calcium ion binding; F:ATP binding; P:protein phosphorylation	0	0	Coil (COILS); IPR000719 (SMART); IPR002048 (SMART); IPR000719 (PFAM); G3DSA:1.10.238.10 (GENE3D); G3DSA:3.30.200.20 (GENE3D); IPR002048 (PFAM); G3DSA:1.10.510.10 (GENE3D); mobidb-lite (MOBIDB_LITE); mobidb-lite (MOBIDB_LITE); mobidb-lite (MOBIDB_LITE); PTHR24349:SF177 (PANTHER); PTHR24349 (PANTHER); IPR008271 (PROSITE_PATTERNS); IPR018247 (PROSITE_PATTERNS); IPR018247 (PROSITE_PATTERNS); IPR01824…	F:GO:0004672; F:GO:0005509; F:GO:0005524; P:GO:0006468	F:protein kinase activity; F:calcium ion binding; F:ATP binding; P:protein phosphorylation
Bi_full_DN5369_c0_g1_i1	215.494	0.733803	0.137858	5.32288	1.02138e-07	2.78744e-06
Bi_full_DN4230_c0_g1_i3	52.6293	0.732968	0.250168	2.9299	0.00339068	0.0214727
Bi_full_DN6752_c1_g1_i3	389.454	0.732827	0.123297	5.94357	2.78875e-09	1.073e-07
Bi_full_DN7978_c0_g1_i1	35.6759	0.732167	0.305825	2.39407	0.0166624	0.0751309
Bi_full_DN5325_c0_g5_i1	46.395	0.732155	0.261396	2.80094	0.00509545	0.0296993
Bi_full_DN4494_c0_g1_i3	1753.13	0.73174	0.0700575	10.4448	1.54709e-25	4.52257e-23
Bi_full_DN280_c0_g2_i1	34.7565	0.730916	0.312738	2.33715	0.0194313	0.0843366
Bi_full_DN7497_c0_g1_i1	59.4647	0.730762	0.238447	3.06468	0.00217903	0.0150011
Bi_full_DN8677_c0_g2_i1	1245.2	0.730405	0.0839723	8.69817	3.37278e-18	5.17875e-16
Bi_full_DN7145_c1_g6_i1	72.9133	0.730285	0.246161	2.96669	0.00301021	0.019552
Bi_full_DN131_c0_g1_i1	2083.57	0.730273	0.0709523	10.2924	7.62171e-25	2.05664e-22
Bi_full_DN3122_c0_g1_i1	233.272	0.730106	0.12888	5.66502	1.47006e-08	4.91131e-07
Bi_full_DN14124_c0_g1_i1	46.3618	0.729743	0.269308	2.7097	0.00673449	0.037091
Bi_full_DN4381_c0_g1_i3	225.414	0.729596	0.13731	5.3135	1.07541e-07	2.92263e-06
Bi_full_DN5056_c0_g3_i1	162.592	0.72954	0.149499	4.87989	1.06146e-06	2.24205e-05
Bi_full_DN27949_c0_g1_i1	104.325	0.729389	0.181713	4.01397	5.9707e-05	0.00075718
Bi_full_DN28522_c0_g1_i1	78.226	0.729336	0.218743	3.33421	0.000855408	0.00707072
Bi_full_DN2061_c0_g1_i1	127.246	0.729304	0.168426	4.33012	1.49029e-05	0.000229523
Bi_full_DN8561_c0_g1_i1	32.2111	0.728954	0.310312	2.3491	0.018819	0.082361
Bi_full_DN2631_c0_g1_i1	1093.22	0.7289	0.0849145	8.58393	9.16855e-18	1.34011e-15
Bi_full_DN18817_c0_g1_i1	283.603	0.728812	0.13574	5.36919	7.90892e-08	2.21134e-06
Bi_full_DN24991_c0_g1_i1	110.504	0.728765	0.179086	4.06937	4.71409e-05	0.000616642
Bi_full_DN2960_c0_g1_i3	86.4584	0.728554	0.201006	3.62455	0.000289468	0.00287595
Bi_full_DN10831_c0_g1_i1	43.3309	0.728132	0.284494	2.5594	0.0104854	0.0526209
Bi_full_DN27929_c0_g1_i1	78.58	0.727229	0.208073	3.49506	0.000473952	0.0043293
Bi_full_DN1957_c0_g4_i1	3354.97	0.727006	0.247254	2.94032	0.00327877	0.0208975
Bi_full_DN6541_c0_g1_i1	106.252	0.726957	0.182083	3.99244	6.53967e-05	0.000818185
Bi_full_DN25189_c0_g1_i1	762.339	0.726849	0.0949442	7.65553	1.9251e-14	1.76641e-12
Bi_full_DN17572_c0_g1_i4	234.33	0.726662	0.127076	5.71831	1.07588e-08	3.71411e-07
Bi_full_DN3266_c0_g1_i1	217.928	0.725981	0.133442	5.44043	5.31507e-08	1.55673e-06
Bi_full_DN7370_c0_g1_i2	60.6509	0.725956	0.230786	3.14559	0.00165753	0.0120594
Bi_full_DN4897_c0_g1_i1	317.855	0.725804	0.114127	6.35961	2.0227e-10	9.90777e-09
Bi_full_DN2034_c0_g1_i1	59.4786	0.725596	0.24536	2.95727	0.00310373	0.0200169
Bi_full_DN9250_c0_g1_i1	219.593	0.725037	0.138898	5.21991	1.79008e-07	4.63106e-06
Bi_full_DN4999_c0_g1_i1	1028.51	0.724994	0.224291	3.23238	0.00122765	0.00945523
Bi_full_DN10129_c0_g2_i1	222.918	0.724469	0.133643	5.42092	5.92916e-08	1.71277e-06
Bi_full_DN11805_c0_g2_i2	32.2829	0.723987	0.320233	2.26081	0.0237709	0.0981638
Bi_full_DN7832_c1_g3_i1	447.564	0.723649	0.10173	7.1134	1.13218e-12	8.0172e-11
Bi_full_DN5287_c0_g1_i1	444.347	0.723501	0.105616	6.85031	7.36914e-12	4.63524e-10
Bi_full_DN3975_c0_g1_i2	40.5844	0.722871	0.301109	2.4007	0.0163638	0.0740536
Bi_full_DN13275_c0_g1_i1	47.1072	0.722793	0.259386	2.78655	0.00532719	0.0307981
Bi_full_DN16137_c2_g1_i1	75.8609	0.722591	0.219194	3.29659	0.000978661	0.00788653
Bi_full_DN1359_c0_g1_i1	562.389	0.722264	0.0956686	7.54965	4.36428e-14	3.79093e-12
Bi_full_DN8486_c0_g2_i3	32.0606	0.721579	0.314243	2.29624	0.021662	0.0916037
Bi_full_DN594_c0_g1_i2	178.509	0.721301	0.146629	4.91922	8.68918e-07	1.88065e-05
Bi_full_DN1359_c0_g1_i2	514.416	0.721261	0.0970582	7.43122	1.07599e-13	8.97045e-12
Bi_full_DN26117_c0_g1_i1	84.1017	0.72113	0.20469	3.52304	0.00042663	0.00397053
Bi_full_DN10919_c0_g2_i1	48.8548	0.720727	0.282565	2.55066	0.0107519	0.0536689
Bi_full_DN217_c0_g1_i8	141.608	0.72046	0.162104	4.44442	8.81287e-06	0.000145931
Bi_full_DN9316_c0_g1_i2	60.2538	0.7203	0.243086	2.96315	0.00304511	0.0197169
Bi_full_DN3086_c0_g1_i2	43.8826	0.720266	0.294038	2.44957	0.0143027	0.0668903
Bi_full_DN756_c0_g3_i1	4752.32	0.719563	0.0797372	9.02417	1.81058e-19	3.13947e-17
Bi_full_DN17626_c0_g1_i2	40.9437	0.719105	0.284156	2.53067	0.0113845	0.0560597
Bi_full_DN8007_c0_g1_i1	118.372	0.718522	0.173514	4.14099	3.45808e-05	0.000471869
Bi_full_DN1507_c0_g1_i2	848.491	0.718509	0.102556	7.00604	2.45152e-12	1.66364e-10
Bi_full_DN3130_c0_g1_i3	125.256	0.71819	0.17416	4.12373	3.72781e-05	0.000504
Bi_full_DN16082_c0_g1_i1	61.7663	0.718188	0.233672	3.07349	0.00211571	0.0146389
Bi_full_DN7027_c0_g1_i1	221.255	0.718144	0.144101	4.9836	6.24127e-07	1.40069e-05
Bi_full_DN284_c0_g1_i5	316.561	0.717877	0.122716	5.8499	4.91867e-09	1.79158e-07
Bi_full_DN21005_c0_g1_i1	233.876	0.717634	0.129048	5.561	2.68237e-08	8.41295e-07
Bi_full_DN6234_c0_g2_i1	86.1976	0.717594	0.208462	3.44232	0.000576749	0.00511105
Bi_full_DN8436_c0_g1_i3	162.8	0.717236	0.159494	4.49694	6.89386e-06	0.000117834
Bi_full_DN7497_c0_g1_i2	248.173	0.716965	0.126345	5.67466	1.38966e-08	4.66319e-07
Bi_full_DN8927_c0_g2_i1	343.809	0.716953	0.114151	6.28076	3.3692e-10	1.57424e-08
Bi_full_DN7674_c0_g2_i1	36.3772	0.716541	0.310408	2.30839	0.0209777	0.0893977
Bi_full_DN9160_c0_g1_i1	1111.94	0.716277	0.0857341	8.35463	6.56357e-17	8.33757e-15
Bi_full_DN3303_c0_g1_i1	243.629	0.715762	0.126821	5.64388	1.66261e-08	5.47041e-07
Bi_full_DN3234_c0_g1_i6	200.861	0.715642	0.14209	5.03653	4.74038e-07	1.09845e-05
Bi_full_DN6441_c0_g1_i3	118.132	0.715384	0.176349	4.05663	4.97848e-05	0.000646636	glucose-1-phosphate adenylyltransferase large subunit 1 isoform X1	P:GO:0005978; P:GO:0005982; P:GO:0005985; F:GO:0008878	P:glycogen biosynthetic process; P:starch metabolic process; P:sucrose metabolic process; F:glucose-1-phosphate adenylyltransferase activity	EC:2.7.7.27	Glucose-1-phosphate adenylyltransferase	G3DSA:2.160.10.10 (GENE3D); IPR005835 (PFAM); IPR029044 (G3DSA:3.90.550.GENE3D); IPR011831 (TIGRFAM); PTHR43523 (PANTHER); PTHR43523:SF5 (PANTHER); IPR005836 (PROSITE_PATTERNS); IPR005836 (PROSITE_PATTERNS); IPR005836 (PROSITE_PATTERNS); cd02508 (CDD); cd04651 (CDD); IPR011004 (SUPERFAMILY); IPR029044 (SUPERFAMILY)	P:GO:0005978; F:GO:0008878; P:GO:0009058; F:GO:0016779	P:glycogen biosynthetic process; F:glucose-1-phosphate adenylyltransferase activity; P:biosynthetic process; F:nucleotidyltransferase activity
Bi_full_DN6472_c0_g1_i1	130.89	0.715147	0.167877	4.25994	2.04479e-05	0.000301385
Bi_full_DN4284_c0_g1_i7	142.551	0.714552	0.18257	3.91385	9.08348e-05	0.00108637
Bi_full_DN4803_c0_g2_i4	751.266	0.714105	0.0884623	8.07242	6.89199e-16	7.66575e-14
Bi_full_DN8486_c0_g2_i5	61.6736	0.713934	0.22945	3.1115	0.00186142	0.0132212
Bi_full_DN13627_c0_g1_i1	77.0025	0.713548	0.206983	3.44737	0.000566076	0.00503506
Bi_full_DN106_c0_g1_i4	303.716	0.712771	0.114265	6.23786	4.43597e-10	2.01087e-08
Bi_full_DN6764_c0_g1_i2	96.816	0.71254	0.19815	3.59596	0.000323201	0.00315406
Bi_full_DN4421_c0_g1_i1	296.051	0.712432	0.120654	5.90478	3.53123e-09	1.32458e-07
Bi_full_DN3580_c1_g1_i1	225.96	0.712128	0.129257	5.50939	3.60079e-08	1.09108e-06
Bi_full_DN4446_c0_g1_i1	195.464	0.711906	0.144202	4.93685	7.9393e-07	1.73898e-05
Bi_full_DN151_c1_g1_i2	1264.5	0.711512	0.0766378	9.28408	1.63104e-20	3.13841e-18
Bi_full_DN1680_c0_g1_i1	125.368	0.711361	0.168647	4.21804	2.4643e-05	0.000351626
Bi_full_DN3122_c0_g1_i2	210.556	0.71136	0.132161	5.38252	7.34483e-08	2.07783e-06
Bi_full_DN19821_c2_g2_i1	429.025	0.711305	0.239193	2.97377	0.00294166	0.019197
Bi_full_DN888_c0_g1_i3	450.783	0.711276	0.104327	6.81777	9.24646e-12	5.76047e-10
Bi_full_DN3942_c0_g1_i4	214.715	0.711081	0.153657	4.62771	3.69731e-06	6.82624e-05
Bi_full_DN883_c0_g1_i1	3952.48	0.710969	0.0993392	7.15699	8.24707e-13	5.97919e-11
Bi_full_DN2771_c0_g1_i3	39.4693	0.710643	0.289849	2.45177	0.0142156	0.0665656
Bi_full_DN6177_c0_g1_i1	4132.07	0.710601	0.181176	3.92215	8.77617e-05	0.00105488
Bi_full_DN6507_c0_g1_i4	888.967	0.710336	0.0830128	8.55695	1.15896e-17	1.65163e-15
Bi_full_DN18927_c0_g1_i1	435.701	0.709405	0.104171	6.80998	9.76116e-12	6.0563e-10
Bi_full_DN20712_c0_g1_i1	882.347	0.708902	0.0845312	8.38628	5.01784e-17	6.50081e-15
Bi_full_DN2036_c2_g1_i1	44.9954	0.708894	0.269706	2.6284	0.00857877	0.0448953
Bi_full_DN3475_c0_g2_i1	150.315	0.708791	0.156141	4.53943	5.64062e-06	9.87065e-05
Bi_full_DN1419_c0_g1_i2	39.6999	0.708406	0.284012	2.49428	0.0126211	0.0607068
Bi_full_DN2143_c0_g1_i4	415.078	0.708301	0.114974	6.16054	7.24986e-10	3.17289e-08
Bi_full_DN2004_c0_g1_i2	1792.08	0.707805	0.0685031	10.3325	5.02593e-25	1.40612e-22
Bi_full_DN8002_c0_g1_i1	772.853	0.707712	0.102032	6.93619	4.02822e-12	2.65461e-10
Bi_full_DN8104_c0_g1_i1	42.2854	0.707642	0.277888	2.5465	0.0108809	0.0541467
Bi_full_DN11805_c0_g2_i4	168.158	0.707101	0.146532	4.82559	1.39591e-06	2.87004e-05
Bi_full_DN16319_c0_g1_i1	231.201	0.705954	0.135025	5.22832	1.71056e-07	4.43473e-06
Bi_full_DN7857_c0_g2_i1	67.5714	0.705952	0.233423	3.02435	0.00249168	0.0167641
Bi_full_DN1812_c0_g2_i5	123.285	0.705868	0.169574	4.1626	3.14651e-05	0.000434687
Bi_full_DN2408_c0_g1_i1	90.5057	0.705328	0.192367	3.66657	0.000245828	0.00250682
Bi_full_DN21286_c0_g1_i1	51.5527	0.705251	0.252578	2.79221	0.00523494	0.0303727
Bi_full_DN6068_c0_g1_i1	144.393	0.705235	0.163475	4.31403	1.60308e-05	0.000244254
Bi_full_DN10583_c0_g1_i2	229.801	0.705001	0.133049	5.29881	1.16557e-07	3.14145e-06
Bi_full_DN25177_c0_g1_i1	396.633	0.704814	0.119729	5.88675	3.93857e-09	1.45906e-07
Bi_full_DN3456_c0_g2_i1	99.8268	0.704601	0.186232	3.78347	0.00015466	0.00169825
Bi_full_DN6364_c0_g1_i1	92.7025	0.704324	0.196922	3.57666	0.000348007	0.00336109
Bi_full_DN5363_c0_g1_i1	486.96	0.704181	0.104818	6.71812	1.84088e-11	1.09167e-09
Bi_full_DN3122_c0_g1_i3	213.847	0.703766	0.131876	5.33656	9.47288e-08	2.6055e-06
Bi_full_DN14081_c1_g2_i2	51.8184	0.703711	0.253291	2.77828	0.00546483	0.0314471
Bi_full_DN9842_c0_g1_i2	143.139	0.703634	0.174237	4.03836	5.38252e-05	0.000692436
Bi_full_DN23204_c0_g1_i1	37.7042	0.703611	0.28787	2.44419	0.0145177	0.0676666
Bi_full_DN9114_c0_g1_i1	71.1657	0.703188	0.213263	3.29727	0.000976285	0.00787017
Bi_full_DN8574_c0_g1_i1	745.043	0.702637	0.114417	6.14104	8.19813e-10	3.5538e-08
Bi_full_DN22511_c0_g1_i1	180.772	0.702516	0.145277	4.83572	1.32667e-06	2.73881e-05
Bi_full_DN2052_c0_g2_i6	381.32	0.702442	0.108839	6.45395	1.08971e-10	5.59619e-09
Bi_full_DN8804_c0_g1_i1	286.943	0.702411	0.127726	5.49934	3.81222e-08	1.15055e-06
Bi_full_DN4398_c0_g1_i4	92.757	0.702247	0.191501	3.66707	0.000245349	0.00250291
Bi_full_DN13588_c0_g2_i1	53.7445	0.701511	0.247324	2.83641	0.0045624	0.0271902
Bi_full_DN20240_c0_g1_i1	117.003	0.701504	0.178012	3.94078	8.12175e-05	0.00098583
Bi_full_DN888_c0_g1_i13	477.269	0.701294	0.107827	6.50389	7.82667e-11	4.1599e-09
Bi_full_DN1418_c0_g1_i2	875.992	0.701064	0.0849072	8.25684	1.49585e-16	1.82882e-14
Bi_full_DN1799_c0_g1_i2	477.866	0.700943	0.106903	6.5568	5.49746e-11	2.97744e-09
Bi_full_DN322_c0_g1_i8	1070.86	0.700765	0.0888103	7.89059	3.00765e-15	3.05474e-13
Bi_full_DN3457_c0_g1_i1	162.343	0.700315	0.17059	4.10525	4.03872e-05	0.000540586
Bi_full_DN21828_c0_g1_i2	288.199	0.700249	0.118545	5.90704	3.48299e-09	1.30944e-07
Bi_full_DN2002_c0_g1_i4	947.94	0.700227	0.086847	8.06277	7.45853e-16	8.20651e-14
Bi_full_DN1973_c0_g2_i8	883.142	0.700134	0.194943	3.59147	0.000328817	0.00319929
Bi_full_DN10225_c0_g1_i1	71.9882	0.699873	0.217278	3.2211	0.00127699	0.00974475
Bi_full_DN1798_c2_g1_i1	154.139	0.699377	0.154985	4.51254	6.40564e-06	0.000110316
Bi_full_DN2711_c0_g4_i1	113.683	0.699227	0.191628	3.64887	0.000263395	0.00265979
Bi_full_DN2450_c0_g2_i1	662.524	0.699128	0.092157	7.58626	3.29264e-14	2.90434e-12
Bi_full_DN3484_c0_g5_i1	60.2434	0.698596	0.234836	2.97482	0.00293161	0.0191369
Bi_full_DN27026_c0_g1_i1	239.561	0.698034	0.135493	5.1518	2.58005e-07	6.42238e-06
Bi_full_DN10671_c0_g1_i1	50.0824	0.69796	0.263351	2.6503	0.00804199	0.0427048	40S ribosomal protein S17	F:GO:0003735; C:GO:0005840; P:GO:0006412; P:GO:0042254	F:structural constituent of ribosome; C:ribosome; P:translation; P:ribosome biogenesis	0	0	IPR036401 (G3DSA:1.10.60.GENE3D); IPR001210 (PFAM); PTHR10732:SF2 (PANTHER); IPR001210 (PANTHER); IPR018273 (PROSITE_PATTERNS); IPR001210 (HAMAP); IPR036401 (SUPERFAMILY)	F:GO:0003735; C:GO:0005622; C:GO:0005840; P:GO:0006412	F:structural constituent of ribosome; C:intracellular; C:ribosome; P:translation
Bi_full_DN4695_c0_g1_i1	84.8674	0.697836	0.207004	3.37112	0.000748629	0.00632803
Bi_full_DN6158_c0_g3_i1	145.371	0.697636	0.156607	4.45469	8.40135e-06	0.000140032
Bi_full_DN20817_c0_g1_i1	1565.96	0.697592	0.0806274	8.65204	5.05864e-18	7.6135e-16
Bi_full_DN20820_c0_g1_i1	129.731	0.697076	0.163402	4.26603	1.98986e-05	0.000294431
Bi_full_DN25756_c0_g1_i1	96.3857	0.696924	0.189815	3.6716	0.00024104	0.00246436
Bi_full_DN6684_c0_g2_i2	37.3008	0.696609	0.292851	2.37871	0.0173733	0.0774615
Bi_full_DN888_c0_g1_i5	347.459	0.696559	0.126902	5.48894	4.04361e-08	1.21157e-06
Bi_full_DN37_c0_g1_i8	80.9443	0.696268	0.200706	3.46909	0.000522221	0.00470184
Bi_full_DN8046_c0_g1_i2	56.3678	0.695832	0.2372	2.93352	0.0033514	0.0212772
Bi_full_DN8441_c0_g1_i1	316.232	0.695571	0.114968	6.05012	1.44741e-09	5.9305e-08
Bi_full_DN23702_c0_g1_i1	39.6193	0.695253	0.288093	2.4133	0.015809	0.072
Bi_full_DN11366_c0_g1_i1	186.575	0.695176	0.157632	4.41012	1.03314e-05	0.000168046
Bi_full_DN9587_c0_g1_i1	74.3018	0.694992	0.226351	3.07041	0.00213763	0.0147656
Bi_full_DN1325_c0_g1_i1	45.7406	0.694719	0.270374	2.56947	0.0101855	0.0514554
Bi_full_DN3461_c0_g1_i3	100.561	0.69413	0.185924	3.7334	0.000188909	0.00201422
Bi_full_DN5251_c0_g1_i1	327.792	0.693726	0.11735	5.91159	3.38813e-09	1.28223e-07
Bi_full_DN2594_c0_g1_i1	84.8563	0.693707	0.196231	3.53516	0.000407527	0.00382318
Bi_full_DN4146_c0_g1_i2	355.379	0.693671	0.109739	6.32108	2.59747e-10	1.24164e-08
Bi_full_DN5754_c0_g1_i1	76.1572	0.693654	0.20919	3.31591	0.000913445	0.00745451
Bi_full_DN10850_c0_g1_i2	98.0012	0.693607	0.188387	3.68182	0.000231571	0.00238382
Bi_full_DN13356_c0_g1_i1	109.53	0.693099	0.176081	3.93625	8.27644e-05	0.00100252
Bi_full_DN9842_c0_g1_i5	138.347	0.693074	0.16536	4.19131	2.77346e-05	0.000389523
Bi_full_DN13335_c0_g2_i1	107.144	0.69301	0.179837	3.85354	0.000116422	0.00133868
Bi_full_DN849_c0_g1_i4	102.538	0.692947	0.187292	3.69982	0.00021575	0.00224529
Bi_full_DN2248_c0_g1_i2	66.0123	0.6926	0.222245	3.11638	0.00183084	0.0130598
Bi_full_DN5142_c0_g1_i1	114.457	0.692516	0.181889	3.80736	0.000140456	0.00157068
Bi_full_DN2909_c0_g1_i1	270.412	0.692043	0.126633	5.46494	4.6307e-08	1.37662e-06
Bi_full_DN339_c0_g1_i1	1880.29	0.691836	0.0765971	9.03215	1.68338e-19	2.93005e-17
Bi_full_DN9372_c0_g1_i1	374.646	0.69173	0.114792	6.02594	1.68133e-09	6.80334e-08
Bi_full_DN9497_c0_g1_i1	88.9583	0.691521	0.201558	3.43087	0.000601651	0.00529469
Bi_full_DN8858_c0_g1_i1	261.428	0.691413	0.121525	5.68946	1.2744e-08	4.33057e-07
Bi_full_DN1680_c0_g1_i4	119.307	0.691396	0.176347	3.92065	8.83094e-05	0.00106062
Bi_full_DN3693_c0_g1_i6	137.857	0.691277	0.164905	4.19198	2.76527e-05	0.000388597
Bi_full_DN9645_c0_g1_i1	193.395	0.690994	0.138107	5.00332	5.6351e-07	1.28104e-05
Bi_full_DN3203_c0_g1_i6	63.0771	0.690799	0.248408	2.78091	0.00542074	0.0312518
Bi_full_DN1307_c0_g1_i3	570.094	0.689747	0.243336	2.83455	0.00458904	0.0273026
Bi_full_DN21902_c0_g1_i2	53.6258	0.68962	0.258546	2.6673	0.00764626	0.0410661
Bi_full_DN3669_c0_g1_i2	52.4626	0.688982	0.245665	2.80455	0.00503862	0.0294321
Bi_full_DN5003_c0_g1_i6	69.4896	0.688839	0.216084	3.18783	0.00143344	0.0107053
Bi_full_DN16395_c2_g1_i1	120.92	0.68879	0.186693	3.68942	0.000224766	0.00232796
Bi_full_DN6059_c0_g1_i1	493.995	0.688307	0.104571	6.58217	4.63617e-11	2.53202e-09
Bi_full_DN11739_c0_g1_i1	46.0395	0.688228	0.278954	2.46718	0.0136182	0.0643758
Bi_full_DN4884_c0_g1_i3	365.335	0.687954	0.110063	6.25057	4.08945e-10	1.86678e-08
Bi_full_DN4143_c0_g1_i1	513.376	0.687915	0.0954388	7.20792	5.68117e-13	4.28229e-11
Bi_full_DN179_c0_g1_i2	501.716	0.687838	0.101682	6.76457	1.33708e-11	8.11914e-10
Bi_full_DN24171_c0_g1_i1	36.1994	0.687798	0.296238	2.32177	0.0202451	0.0869174
Bi_full_DN3871_c0_g2_i2	46.8941	0.687668	0.264574	2.59915	0.00934549	0.0480476
Bi_full_DN6170_c0_g1_i4	174.788	0.687407	0.15175	4.52987	5.90207e-06	0.000102691
Bi_full_DN9127_c0_g1_i1	253.34	0.687261	0.142029	4.83888	1.30576e-06	2.70052e-05
Bi_full_DN6369_c0_g1_i1	616.619	0.687086	0.0919932	7.46888	8.08801e-14	6.843e-12
Bi_full_DN998_c0_g2_i1	196.991	0.687068	0.144055	4.76948	1.847e-06	3.68938e-05
Bi_full_DN3721_c0_g1_i5	62.9663	0.685996	0.230477	2.97641	0.00291641	0.0190524
Bi_full_DN39_c1_g3_i1	1488.17	0.685841	0.186636	3.67476	0.000238074	0.00243865
Bi_full_DN1687_c0_g1_i2	981.323	0.685681	0.0957722	7.1595	8.09716e-13	5.88923e-11
Bi_full_DN5524_c2_g1_i1	141.518	0.685426	0.156287	4.38567	1.15628e-05	0.000184758
Bi_full_DN7706_c0_g4_i1	61.6885	0.684389	0.228157	2.99964	0.00270297	0.0178792
Bi_full_DN5305_c0_g1_i1	73.7722	0.684232	0.210123	3.25635	0.00112856	0.00883535
Bi_full_DN3942_c0_g1_i5	224.285	0.68423	0.133302	5.13292	2.85276e-07	7.0094e-06
Bi_full_DN4345_c0_g1_i3	325.878	0.684016	0.116668	5.86292	4.54809e-09	1.6686e-07
Bi_full_DN3530_c0_g1_i1	564.634	0.683743	0.0985636	6.93707	4.00306e-12	2.64567e-10
Bi_full_DN9143_c0_g1_i1	48.4691	0.683696	0.262142	2.60812	0.00910421	0.0470298
Bi_full_DN2417_c0_g1_i2	661.229	0.683675	0.0912639	7.49119	6.82529e-14	5.82872e-12
Bi_full_DN19696_c0_g2_i1	628.119	0.683619	0.0907371	7.53406	4.91861e-14	4.24817e-12
Bi_full_DN4945_c0_g1_i5	975.671	0.683597	0.0817426	8.36279	6.12512e-17	7.82419e-15
Bi_full_DN11852_c0_g1_i1	688.941	0.683385	0.0872646	7.83118	4.83306e-15	4.79135e-13
Bi_full_DN2911_c0_g1_i1	38.3832	0.683096	0.292711	2.33369	0.0196119	0.0849666
Bi_full_DN6368_c0_g1_i1	766.079	0.683026	0.0839035	8.14061	3.93303e-16	4.5407e-14
Bi_full_DN4868_c1_g1_i1	50.9745	0.682934	0.257206	2.6552	0.00792614	0.0422113
Bi_full_DN1004_c0_g2_i1	1125.65	0.682777	0.0809305	8.43658	3.2676e-17	4.38271e-15
Bi_full_DN18097_c0_g1_i2	36.8623	0.682511	0.296537	2.30161	0.0213574	0.0906517
Bi_full_DN4544_c0_g10_i1	74.5647	0.68198	0.217305	3.13835	0.001699	0.0122925
Bi_full_DN685_c0_g2_i1	1607.64	0.681477	0.0749727	9.08967	9.93382e-20	1.76958e-17
Bi_full_DN19214_c0_g2_i1	47.5103	0.681265	0.273345	2.49233	0.0126908	0.0609585
Bi_full_DN1200_c0_g1_i4	889.717	0.681014	0.113789	5.98486	2.16572e-09	8.55836e-08
Bi_full_DN18436_c0_g1_i1	122.209	0.680104	0.169898	4.00302	6.25399e-05	0.000786977
Bi_full_DN26394_c0_g1_i1	87.0575	0.679986	0.198588	3.4241	0.000616846	0.00540339
Bi_full_DN6327_c0_g1_i1	56.0369	0.679819	0.242288	2.80583	0.00501871	0.0293388
Bi_full_DN9372_c0_g1_i2	362.38	0.679576	0.109308	6.21709	5.06464e-10	2.26656e-08
Bi_full_DN836_c0_g1_i1	710.451	0.679484	0.0873004	7.78329	7.06601e-15	6.85598e-13
Bi_full_DN7733_c0_g1_i11	227.158	0.678648	0.137673	4.92942	8.24759e-07	1.79701e-05
Bi_full_DN103_c0_g1_i7	743.807	0.677912	0.0907906	7.46677	8.21901e-14	6.94095e-12
Bi_full_DN7555_c0_g1_i1	113.746	0.677835	0.198454	3.41557	0.000636486	0.0055308
Bi_full_DN836_c0_g1_i7	673.137	0.677488	0.0955952	7.08705	1.37002e-12	9.58238e-11
Bi_full_DN8625_c0_g1_i4	158.691	0.677315	0.151681	4.4654	7.99203e-06	0.00013419
Bi_full_DN2874_c0_g1_i9	88.4373	0.677183	0.193517	3.49935	0.000466399	0.00427143
Bi_full_DN4166_c0_g1_i1	150.721	0.67698	0.170227	3.97692	6.98133e-05	0.000866548
Bi_full_DN1973_c0_g2_i9	891.745	0.675674	0.195966	3.44792	0.000564919	0.00502967
Bi_full_DN498_c0_g3_i1	134.553	0.675178	0.186766	3.6151	0.000300231	0.0029648
Bi_full_DN2909_c0_g1_i3	112.24	0.675158	0.180411	3.74232	0.000182328	0.00195594
Bi_full_DN1214_c0_g1_i1	688.329	0.67514	0.105645	6.39063	1.65199e-10	8.21854e-09
Bi_full_DN21035_c0_g1_i1	84.8757	0.674973	0.197416	3.41905	0.000628403	0.00547622
Bi_full_DN1112_c0_g1_i1	566.246	0.674665	0.0978436	6.89534	5.37352e-12	3.47587e-10
Bi_full_DN117_c0_g1_i2	671.551	0.673688	0.0925406	7.27992	3.34023e-13	2.6083e-11
Bi_full_DN3983_c0_g1_i2	251.393	0.673159	0.13054	5.15671	2.5133e-07	6.27333e-06
Bi_full_DN5577_c0_g1_i1	313.747	0.672176	0.122244	5.49862	3.82766e-08	1.15369e-06
Bi_full_DN2126_c0_g1_i11	70.8659	0.672165	0.237818	2.82639	0.00470765	0.0278494
Bi_full_DN2126_c0_g1_i14	55.4841	0.671737	0.244339	2.7492	0.00597415	0.0337678
Bi_full_DN12545_c0_g1_i1	163.301	0.671407	0.146565	4.58094	4.62897e-06	8.35688e-05
Bi_full_DN8096_c0_g1_i1	39.0635	0.671167	0.284684	2.35758	0.0183943	0.0809608
Bi_full_DN10134_c0_g1_i2	122.307	0.671114	0.172464	3.89134	9.96915e-05	0.00117352
Bi_full_DN6615_c0_g1_i1	283.856	0.670802	0.118962	5.63877	1.71272e-08	5.62718e-07
Bi_full_DN385_c1_g1_i4	774.624	0.670457	0.0937186	7.15394	8.43224e-13	6.09406e-11
Bi_full_DN6131_c0_g1_i1	103.549	0.670394	0.182037	3.68274	0.000230741	0.00237796
Bi_full_DN8159_c0_g1_i1	921.763	0.670347	0.0951625	7.04424	1.86483e-12	1.29047e-10
Bi_full_DN5099_c0_g1_i1	856.071	0.670337	0.196008	3.41994	0.000626342	0.00546348
Bi_full_DN7058_c0_g1_i1	103.59	0.670008	0.179706	3.72835	0.000192734	0.00204737
Bi_full_DN8301_c0_g1_i1	230.784	0.669983	0.128109	5.22981	1.69688e-07	4.40769e-06
Bi_full_DN16237_c0_g1_i1	124.475	0.669696	0.179731	3.7261	0.000194462	0.00206378
Bi_full_DN5977_c1_g1_i1	118.559	0.669625	0.174083	3.84659	0.000119773	0.00136892
Bi_full_DN3023_c0_g1_i1	83.7674	0.669563	0.203862	3.28439	0.00102204	0.00816432
Bi_full_DN26884_c0_g1_i1	124.655	0.66932	0.168255	3.97801	6.94942e-05	0.000863527
Bi_full_DN1200_c0_g1_i8	888.308	0.669141	0.109805	6.0939	1.10192e-09	4.62716e-08
Bi_full_DN7159_c0_g1_i3	142.828	0.668845	0.16066	4.16312	3.13934e-05	0.00043396
Bi_full_DN7612_c0_g1_i1	67.0474	0.66871	0.221115	3.02426	0.0024924	0.0167641
Bi_full_DN4720_c0_g1_i1	73.9094	0.668402	0.215945	3.09524	0.00196653	0.0138139
Bi_full_DN8761_c0_g1_i1	328.881	0.668256	0.12047	5.54706	2.90505e-08	9.05531e-07
Bi_full_DN8204_c0_g1_i1	1032.6	0.668037	0.0790442	8.45144	2.87738e-17	3.88216e-15
Bi_full_DN8744_c0_g1_i3	100.63	0.667669	0.191406	3.48824	0.000486209	0.00442125
Bi_full_DN6687_c0_g1_i1	308.827	0.667104	0.138281	4.82424	1.40535e-06	2.88555e-05
Bi_full_DN28249_c0_g1_i1	247.817	0.666882	0.128651	5.18366	2.17574e-07	5.50447e-06
Bi_full_DN7750_c0_g1_i3	96.2089	0.666871	0.189285	3.52311	0.000426521	0.00397053
Bi_full_DN19603_c0_g1_i1	491.671	0.666526	0.0996153	6.691	2.21648e-11	1.29256e-09
Bi_full_DN8089_c0_g1_i1	133.46	0.666462	0.164471	4.05215	5.07492e-05	0.00065785
Bi_full_DN2418_c0_g1_i1	333.6	0.665905	0.111666	5.96336	2.47106e-09	9.63967e-08
Bi_full_DN164_c0_g1_i4	1021.69	0.665813	0.0803867	8.28264	1.20478e-16	1.49109e-14
Bi_full_DN7072_c0_g2_i1	280.654	0.665611	0.146325	4.54886	5.3938e-06	9.48606e-05
Bi_full_DN12348_c0_g3_i1	44.5567	0.665182	0.267427	2.48734	0.0128702	0.0616384
Bi_full_DN8567_c0_g2_i1	101.049	0.665071	0.186099	3.57374	0.000351919	0.00339293
Bi_full_DN13791_c0_g2_i1	192.732	0.664951	0.15373	4.32544	1.52228e-05	0.000233425
Bi_full_DN1878_c0_g1_i14	375.105	0.664889	0.109439	6.07544	1.23645e-09	5.12133e-08
Bi_full_DN1200_c0_g1_i12	885.048	0.664865	0.197411	3.36793	0.000757353	0.00638639
Bi_full_DN4984_c0_g1_i1	138.804	0.664441	0.157598	4.21606	2.48606e-05	0.000354397
Bi_full_DN5113_c0_g1_i1	175.778	0.663323	0.147119	4.50877	6.52061e-06	0.000112126
Bi_full_DN2282_c0_g1_i2	76.5195	0.662799	0.21931	3.0222	0.00250942	0.0168513
Bi_full_DN3721_c0_g1_i4	76.8836	0.66259	0.210925	3.14135	0.0016817	0.0121964
Bi_full_DN4913_c0_g1_i3	144.764	0.662243	0.174801	3.78855	0.000151531	0.00166915
Bi_full_DN5268_c0_g1_i6	71.9933	0.662124	0.215563	3.0716	0.00212913	0.0147202
Bi_full_DN25775_c0_g1_i1	74.1872	0.661864	0.214152	3.09063	0.00199735	0.0139722
Bi_full_DN4146_c0_g1_i3	55.6328	0.661859	0.243647	2.71647	0.00659824	0.0364904
Bi_full_DN10714_c0_g1_i1	543.668	0.661722	0.108661	6.08978	1.13068e-09	4.73483e-08
Bi_full_DN756_c0_g1_i2	15976.5	0.661317	0.0714046	9.26155	2.01477e-20	3.86049e-18
Bi_full_DN2025_c0_g1_i4	227.386	0.661275	0.136755	4.83549	1.32821e-06	2.74073e-05
Bi_full_DN11489_c0_g3_i1	127.701	0.660674	0.167185	3.95176	7.75791e-05	0.000949322
Bi_full_DN5268_c0_g1_i7	108.339	0.659815	0.18844	3.50147	0.000462705	0.00424647
Bi_full_DN4284_c0_g1_i3	128.192	0.65958	0.170511	3.86825	0.000109621	0.00127267
Bi_full_DN5273_c0_g1_i1	59.2122	0.659273	0.255568	2.57964	0.00989041	0.0502543
Bi_full_DN603_c0_g1_i1	4060.43	0.659249	0.0872417	7.55659	4.13783e-14	3.62184e-12
Bi_full_DN23649_c0_g1_i1	107.838	0.659122	0.185929	3.54502	0.000392583	0.003712
Bi_full_DN6068_c0_g1_i4	98.0842	0.658952	0.194766	3.3833	0.000716214	0.00608502
Bi_full_DN14106_c0_g1_i1	166.027	0.658583	0.153194	4.29902	1.71556e-05	0.000259343
Bi_full_DN6662_c0_g2_i2	970.594	0.658563	0.20336	3.23841	0.00120196	0.0092951
Bi_full_DN9256_c0_g3_i1	237.825	0.658013	0.13041	5.04574	4.51758e-07	1.05379e-05
Bi_full_DN5027_c0_g1_i1	805.959	0.657883	0.227354	2.89365	0.00380793	0.023543
Bi_full_DN1032_c0_g1_i1	6487.37	0.657768	0.0883629	7.44394	9.77277e-14	8.2075e-12
Bi_full_DN5785_c0_g2_i1	37.4181	0.657731	0.289599	2.27118	0.0231364	0.0962496
Bi_full_DN3957_c0_g1_i1	306.917	0.65763	0.122588	5.36454	8.11569e-08	2.26361e-06
Bi_full_DN882_c0_g2_i2	444.401	0.657088	0.0997017	6.59054	4.38243e-11	2.40933e-09
Bi_full_DN8777_c0_g1_i3	120.703	0.65705	0.173611	3.78461	0.000153951	0.00169295
Bi_full_DN4722_c0_g1_i1	52.8683	0.656855	0.259728	2.52901	0.0114384	0.0562643
Bi_full_DN8511_c0_g1_i3	59.0618	0.656773	0.24196	2.71439	0.00663989	0.036694
Bi_full_DN19767_c0_g1_i1	86.2065	0.656773	0.196348	3.34495	0.000822974	0.0068498
Bi_full_DN7665_c0_g1_i1	86.7177	0.656141	0.211466	3.10281	0.0019169	0.0135487
Bi_full_DN3721_c0_g1_i3	69.0056	0.655784	0.222611	2.94587	0.00322049	0.0206009
Bi_full_DN1866_c0_g2_i1	296.862	0.65575	0.121718	5.38745	7.14643e-08	2.02547e-06
Bi_full_DN20965_c0_g4_i2	67.6441	0.655372	0.22254	2.94497	0.00322989	0.0206553
Bi_full_DN25379_c0_g1_i1	639.955	0.655264	0.0992517	6.60204	4.05529e-11	2.24706e-09
Bi_full_DN12604_c0_g1_i1	247.281	0.655225	0.132677	4.9385	7.87241e-07	1.72848e-05
Bi_full_DN27869_c0_g1_i1	124.369	0.654098	0.168571	3.88025	0.000104351	0.00121956
Bi_full_DN15736_c0_g1_i1	111.526	0.653548	0.184245	3.54718	0.000389385	0.00368634
Bi_full_DN11755_c0_g1_i1	59.7762	0.653429	0.24554	2.6612	0.00778633	0.0416418
Bi_full_DN11921_c0_g1_i1	58.4055	0.653422	0.234665	2.78449	0.00536117	0.0309476
Bi_full_DN2084_c0_g1_i1	131.343	0.653348	0.161028	4.05737	4.9629e-05	0.000644795
Bi_full_DN13082_c0_g1_i1	143.595	0.65323	0.167429	3.90154	9.55844e-05	0.00113324
Bi_full_DN3106_c0_g2_i2	60.2505	0.65252	0.236481	2.75929	0.00579274	0.032922
Bi_full_DN3910_c0_g1_i2	806.21	0.652285	0.0837445	7.78898	6.75509e-15	6.56828e-13
Bi_full_DN1418_c0_g1_i1	842.021	0.652281	0.0866365	7.52894	5.11537e-14	4.40976e-12
Bi_full_DN1676_c1_g1_i3	373.233	0.652249	0.115961	5.62471	1.85815e-08	6.03543e-07
Bi_full_DN4422_c0_g2_i1	66.3571	0.652108	0.220433	2.9583	0.00309341	0.0199644
Bi_full_DN7234_c0_g1_i2	71.6984	0.652054	0.219805	2.96651	0.00301201	0.0195609
Bi_full_DN4660_c0_g1_i2	210.891	0.651913	0.135242	4.82035	1.43304e-06	2.93713e-05
Bi_full_DN1308_c0_g1_i11	47.4463	0.651912	0.271884	2.39776	0.0164958	0.0745325
Bi_full_DN7726_c0_g5_i1	552.863	0.651803	0.202459	3.21944	0.00128441	0.00978829
Bi_full_DN26081_c0_g1_i1	71.0478	0.651779	0.221252	2.94587	0.00322044	0.0206009
Bi_full_DN2403_c0_g1_i3	75.5858	0.651709	0.208204	3.13014	0.00174721	0.0125834
Bi_full_DN1973_c0_g2_i7	888.377	0.65131	0.200021	3.25621	0.0011291	0.00883802
Bi_full_DN4561_c0_g1_i14	40.7201	0.651307	0.279969	2.32636	0.0199995	0.0861715
Bi_full_DN2831_c0_g1_i1	213.85	0.650918	0.133069	4.89158	1.00029e-06	2.13559e-05
Bi_full_DN9471_c0_g1_i2	114.822	0.650697	0.184843	3.52026	0.000431124	0.00400419
Bi_full_DN19394_c0_g1_i1	274.123	0.650644	0.121763	5.34354	9.11498e-08	2.51616e-06
Bi_full_DN2001_c1_g1_i1	78.4837	0.650471	0.209948	3.09825	0.00194667	0.0137082
Bi_full_DN2685_c1_g1_i3	138.85	0.650181	0.164058	3.96311	7.39787e-05	0.000913031
Bi_full_DN263_c0_g1_i7	299.356	0.64969	0.115724	5.61412	1.97562e-08	6.38514e-07
Bi_full_DN14960_c0_g4_i1	1685.86	0.649151	0.0710213	9.14022	6.23227e-20	1.12782e-17
Bi_full_DN25538_c0_g1_i1	82.702	0.648994	0.224587	2.88972	0.00385586	0.0237588
Bi_full_DN7112_c0_g1_i2	832.69	0.648744	0.106335	6.10096	1.05435e-09	4.46852e-08
Bi_full_DN28153_c0_g1_i1	126.247	0.648485	0.167083	3.88121	0.00010394	0.00121618
Bi_full_DN22303_c0_g1_i1	89.3165	0.648225	0.199308	3.25238	0.00114441	0.00893081
Bi_full_DN1702_c0_g1_i2	585.519	0.648167	0.0908882	7.13147	9.92998e-13	7.07558e-11
Bi_full_DN6908_c0_g1_i1	58.6367	0.647908	0.233766	2.77161	0.00557795	0.0319522
Bi_full_DN4491_c1_g1_i2	46.6236	0.647861	0.273405	2.3696	0.0178075	0.0788653
Bi_full_DN6712_c0_g1_i2	225.428	0.647669	0.139682	4.63673	3.53971e-06	6.57521e-05
Bi_full_DN6214_c0_g1_i2	87.7303	0.647536	0.201378	3.21553	0.00130206	0.00988641
Bi_full_DN2793_c0_g1_i1	699.494	0.647306	0.0870248	7.43817	1.02087e-13	8.54217e-12
Bi_full_DN7620_c0_g2_i1	323.007	0.646979	0.115587	5.59731	2.17698e-08	6.96679e-07
Bi_full_DN4328_c0_g2_i1	550.645	0.646828	0.104766	6.17402	6.65758e-10	2.93743e-08	chaperonin CPN60-2, mitochondrial	F:GO:0005524; C:GO:0005737; P:GO:0042026	F:ATP binding; C:cytoplasm; P:protein refolding	0	0	IPR001844 (PRINTS); IPR001844 (TIGRFAM); IPR027409 (G3DSA:3.50.7.GENE3D); IPR002423 (PFAM); IPR027413 (G3DSA:1.10.560.GENE3D); IPR027410 (G3DSA:3.30.260.GENE3D); PTHR11353 (PANTHER); PTHR11353:SF85 (PANTHER); IPR018370 (PROSITE_PATTERNS); IPR001844 (HAMAP); IPR001844 (CDD); IPR027410 (SUPERFAMILY); IPR027409 (SUPERFAMILY); IPR027413 (SUPERFAMILY)	F:GO:0005524; C:GO:0005737; P:GO:0006457; P:GO:0042026	F:ATP binding; C:cytoplasm; P:protein folding; P:protein refolding
Bi_full_DN6273_c1_g1_i2	65.8009	0.645772	0.225601	2.86245	0.00420378	0.0254487
Bi_full_DN14780_c0_g1_i1	56.5142	0.64543	0.248749	2.5947	0.00946726	0.0485096
Bi_full_DN976_c0_g3_i1	50.5175	0.645265	0.254692	2.53351	0.0112925	0.055715
Bi_full_DN1874_c1_g1_i1	585.504	0.645156	0.102157	6.31532	2.69605e-10	1.28338e-08	Sugar transport protein 13	C:GO:0016021; F:GO:0022857; P:GO:0055085	C:integral component of membrane; F:transmembrane transporter activity; P:transmembrane transport	0	0	IPR003663 (PRINTS); IPR005828 (PFAM); IPR003663 (TIGRFAM); G3DSA:1.20.1250.20 (GENE3D); PTHR23500 (PANTHER); PTHR23500:SF70 (PANTHER); IPR005829 (PROSITE_PATTERNS); NON_CYTOPLASMIC_DOMAIN (PHOBIUS); TRANSMEMBRANE (PHOBIUS); TRANSMEMBRANE (PHOBIUS); CYTOPLASMIC_DOMAIN (PHOBIUS); TRANSMEMBRANE (PHOBIUS); TRANSMEMBRANE (PHOBIUS); TRANSMEMBRANE (PHOBIUS); TRANSMEMBRANE (PHOBIUS); NON_CYTOPLASMIC_DOMA…	F:GO:0005215; C:GO:0016020; C:GO:0016021; F:GO:0022857; P:GO:0055085	F:transporter activity; C:membrane; C:integral component of membrane; F:transmembrane transporter activity; P:transmembrane transport
Bi_full_DN23632_c0_g1_i1	228.187	0.645053	0.133813	4.82055	1.43161e-06	2.93551e-05
Bi_full_DN3133_c0_g1_i1	68.4296	0.644613	0.233314	2.76286	0.00572972	0.032633
Bi_full_DN1109_c0_g1_i4	72.5759	0.643802	0.214931	2.99539	0.00274097	0.0180762
Bi_full_DN338_c0_g1_i1	1043.87	0.643734	0.0800248	8.04418	8.68219e-16	9.49482e-14
Bi_full_DN5744_c1_g1_i1	55.3175	0.643702	0.255211	2.52224	0.0116612	0.0571319
Bi_full_DN18119_c0_g1_i1	1769.75	0.643101	0.0970373	6.62736	3.41751e-11	1.93736e-09
Bi_full_DN1812_c0_g2_i6	107.606	0.642995	0.185423	3.46772	0.000524896	0.0047212
Bi_full_DN24117_c0_g1_i1	67.0696	0.642795	0.218478	2.94215	0.00325937	0.0207942
Bi_full_DN7167_c0_g2_i2	129.204	0.642087	0.171236	3.74973	0.000177027	0.00190445
Bi_full_DN2807_c1_g1_i1	280.277	0.641582	0.119115	5.38622	7.19558e-08	2.03814e-06
Bi_full_DN22413_c1_g1_i1	74.1584	0.641308	0.211892	3.02658	0.00247339	0.0166707
Bi_full_DN6626_c0_g1_i1	183.319	0.641232	0.147431	4.34936	1.36537e-05	0.000213309
Bi_full_DN3323_c0_g1_i5	58.5436	0.641069	0.248572	2.57901	0.00990837	0.0503343
Bi_full_DN12824_c0_g2_i1	912.664	0.640966	0.0803067	7.98148	1.44587e-15	1.53339e-13
Bi_full_DN4980_c0_g1_i1	302.252	0.640825	0.125103	5.1224	3.01678e-07	7.38058e-06
Bi_full_DN5027_c0_g1_i15	40.8015	0.640611	0.280556	2.28336	0.0224091	0.0939439
Bi_full_DN421_c0_g1_i2	62.6589	0.640345	0.230781	2.77469	0.00552551	0.0317116
Bi_full_DN28120_c0_g1_i1	52.7678	0.640333	0.25535	2.50767	0.0121531	0.0589783
Bi_full_DN3474_c0_g1_i1	1591.2	0.64023	0.0747528	8.56462	1.08429e-17	1.56477e-15
Bi_full_DN1959_c0_g2_i1	313.016	0.639814	0.11714	5.46195	4.70934e-08	1.39909e-06
Bi_full_DN3982_c0_g1_i1	103.677	0.639614	0.180876	3.5362	0.000405933	0.00381135	cysteine synthase-like	P:GO:0006535	P:cysteine biosynthetic process from serine	0	0	IPR001926 (PFAM); G3DSA:3.40.50.1100 (GENE3D); PTHR10314 (PANTHER); PTHR10314:SF97 (PANTHER); IPR001216 (PROSITE_PATTERNS); cd01561 (CDD); IPR036052 (SUPERFAMILY)	P:GO:0006535	P:cysteine biosynthetic process from serine
Bi_full_DN5034_c0_g1_i1	246.864	0.639513	0.141519	4.51892	6.21564e-06	0.000107572
Bi_full_DN16746_c0_g3_i2	52.8562	0.63933	0.247674	2.58134	0.00984171	0.0500571
Bi_full_DN1943_c0_g1_i8	106.385	0.639239	0.186701	3.42386	0.000617377	0.00540699
Bi_full_DN3146_c0_g2_i1	573.923	0.63869	0.118677	5.38174	7.37701e-08	2.08435e-06
Bi_full_DN6554_c0_g1_i7	121.197	0.638655	0.171032	3.73412	0.000188374	0.00200993
Bi_full_DN18119_c0_g1_i2	1863.13	0.638533	0.089003	7.17428	7.26874e-13	5.34639e-11
Bi_full_DN1785_c0_g1_i1	909.561	0.638395	0.0932218	6.84813	7.48193e-12	4.6997e-10
Bi_full_DN860_c0_g1_i1	1454.21	0.638324	0.0760832	8.38981	4.86934e-17	6.34447e-15
Bi_full_DN9302_c0_g2_i4	68.5409	0.638188	0.222106	2.87334	0.00406151	0.0247716
Bi_full_DN4222_c0_g2_i4	1144.7	0.638068	0.0995375	6.41033	1.4521e-10	7.31713e-09
Bi_full_DN7227_c0_g1_i1	476.199	0.637963	0.105746	6.03295	1.60995e-09	6.5319e-08
Bi_full_DN12716_c0_g1_i2	239.649	0.637728	0.126535	5.03991	4.65742e-07	1.08143e-05
Bi_full_DN5499_c0_g1_i1	2182.55	0.63762	0.0720839	8.84553	9.10953e-19	1.46792e-16
Bi_full_DN20421_c0_g1_i1	549.599	0.637556	0.108735	5.86342	4.53437e-09	1.66701e-07
Bi_full_DN10175_c0_g1_i1	170.266	0.637399	0.16095	3.96024	7.48748e-05	0.000921654
Bi_full_DN2497_c0_g1_i4	6856.42	0.637343	0.0890872	7.15415	8.41938e-13	6.09406e-11
Bi_full_DN2128_c0_g1_i2	651.01	0.637253	0.100357	6.34984	2.15539e-10	1.04789e-08
Bi_full_DN8283_c0_g1_i1	433.473	0.637063	0.136065	4.68203	2.84042e-06	5.40391e-05
Bi_full_DN4710_c0_g1_i2	126.741	0.636923	0.165716	3.84347	0.000121307	0.00138403
Bi_full_DN6976_c0_g2_i1	77.1083	0.636524	0.211711	3.00658	0.00264207	0.0175655
Bi_full_DN12583_c0_g1_i1	96.2579	0.636239	0.190994	3.3312	0.000864718	0.00712572
Bi_full_DN28144_c0_g1_i1	371.071	0.635788	0.110502	5.75365	8.73367e-09	3.05196e-07
Bi_full_DN7356_c0_g3_i1	307.398	0.635762	0.115157	5.52082	3.37428e-08	1.03273e-06
Bi_full_DN6252_c0_g1_i1	165.937	0.635718	0.149871	4.24178	2.21753e-05	0.000323086
Bi_full_DN2417_c0_g1_i1	602.1	0.634821	0.0951447	6.67217	2.52054e-11	1.4624e-09
Bi_full_DN2544_c0_g1_i2	4132	0.634538	0.0647704	9.79673	1.16289e-22	2.63838e-20	peptidyl-prolyl cis-trans isomerase FKBP62	F:GO:0005515	F:protein binding	0	0	Coil (COILS); IPR019734 (SMART); G3DSA:3.30.1670.20 (GENE3D); G3DSA:3.10.50.40 (GENE3D); G3DSA:3.10.50.40 (GENE3D); IPR001179 (PFAM); IPR011990 (G3DSA:1.25.40.GENE3D); IPR001440 (PFAM); mobidb-lite (MOBIDB_LITE); mobidb-lite (MOBIDB_LITE); IPR023566 (PANTHER); PTHR10516:SF338 (PANTHER); IPR019734 (PROSITE_PROFILES); IPR013026 (PROSITE_PROFILES); IPR001179 (PROSITE_PROFILES); IPR001179 (PROSITE_PR…	F:GO:0005515	F:protein binding
Bi_full_DN5705_c0_g1_i1	72.5028	0.634094	0.229926	2.75782	0.00581874	0.0330327
Bi_full_DN9223_c0_g2_i1	77.2091	0.634032	0.22213	2.85432	0.00431287	0.0259781
Bi_full_DN6979_c0_g1_i2	86.9852	0.633905	0.202559	3.12949	0.00175113	0.012602
Bi_full_DN1721_c0_g2_i1	729.809	0.63387	0.0922771	6.86921	6.45599e-12	4.10617e-10
Bi_full_DN7676_c0_g2_i1	45.2836	0.633577	0.270564	2.34169	0.0191966	0.0835887
Bi_full_DN1757_c0_g1_i1	171.789	0.633547	0.150506	4.20946	2.55986e-05	0.000363894
Bi_full_DN8636_c0_g1_i2	92.3768	0.633422	0.190925	3.31764	0.000907798	0.00741772
Bi_full_DN26737_c0_g1_i1	82.9962	0.633276	0.207256	3.05552	0.00224669	0.0153805
Bi_full_DN6120_c0_g1_i1	45.6515	0.632057	0.264449	2.39009	0.0168441	0.0756643
Bi_full_DN4358_c0_g1_i1	2399.41	0.631868	0.0880497	7.17626	7.16451e-13	5.29535e-11
Bi_full_DN2656_c0_g1_i2	305.223	0.631813	0.129969	4.86124	1.1665e-06	2.43555e-05
Bi_full_DN10223_c0_g2_i2	364.33	0.631697	0.126159	5.00716	5.524e-07	1.25704e-05
Bi_full_DN1615_c0_g2_i1	65.7126	0.631419	0.222977	2.83177	0.00462912	0.0274944
Bi_full_DN441_c1_g6_i1	88.4516	0.631348	0.194468	3.24655	0.00116814	0.00908747
Bi_full_DN5430_c0_g4_i1	292.802	0.630962	0.115763	5.45048	5.02351e-08	1.48181e-06
Bi_full_DN11038_c0_g1_i1	56.5105	0.630888	0.240966	2.61816	0.00884058	0.045991
Bi_full_DN612_c0_g1_i12	72.3591	0.630215	0.219828	2.86685	0.00414577	0.0251704
Bi_full_DN920_c0_g1_i4	1693.21	0.630196	0.0798562	7.89163	2.98259e-15	3.03605e-13
Bi_full_DN12033_c0_g5_i1	248.536	0.630117	0.138072	4.56369	5.02628e-06	8.95447e-05
Bi_full_DN9433_c0_g1_i1	125.642	0.630002	0.17435	3.61343	0.000302177	0.00298022
Bi_full_DN8526_c0_g1_i1	60.5906	0.62977	0.229681	2.74194	0.00610782	0.0343489
Bi_full_DN340_c0_g1_i2	551.458	0.629745	0.100666	6.25577	3.95557e-10	1.81292e-08
Bi_full_DN7078_c0_g1_i1	217.483	0.629474	0.131323	4.79332	1.64047e-06	3.30873e-05
Bi_full_DN6180_c0_g1_i2	4159.61	0.629156	0.0659036	9.5466	1.34022e-21	2.79078e-19
Bi_full_DN7421_c0_g1_i4	57.8774	0.628929	0.238592	2.636	0.0083889	0.0441639
Bi_full_DN12485_c0_g1_i4	50.4251	0.628898	0.254268	2.47336	0.0133849	0.0635427
Bi_full_DN2761_c0_g1_i1	527.451	0.628862	0.095466	6.58729	4.47935e-11	2.45224e-09
Bi_full_DN4096_c0_g3_i1	750.807	0.628661	0.0951914	6.60418	3.99727e-11	2.21761e-09
Bi_full_DN1468_c0_g1_i1	3303.39	0.62828	0.0690972	9.0927	9.66087e-20	1.7277e-17
Bi_full_DN179_c0_g1_i7	602.592	0.62793	0.0915957	6.85546	7.10858e-12	4.48371e-10
Bi_full_DN24984_c0_g1_i1	160.735	0.627725	0.15116	4.15272	3.28545e-05	0.000451284
Bi_full_DN3966_c0_g1_i1	344.174	0.627327	0.129745	4.83508	1.33093e-06	2.74511e-05
Bi_full_DN7488_c0_g3_i1	604.285	0.627044	0.112724	5.56264	2.65719e-08	8.35695e-07
Bi_full_DN2399_c0_g3_i3	665.599	0.627019	0.0942901	6.6499	2.93296e-11	1.68878e-09
Bi_full_DN11984_c0_g1_i1	303.752	0.626753	0.125736	4.98467	6.20673e-07	1.39363e-05
Bi_full_DN6541_c0_g1_i2	61.0562	0.626605	0.229554	2.72966	0.00634002	0.0353452
Bi_full_DN3496_c0_g1_i7	100.058	0.626559	0.183612	3.41241	0.000643919	0.00558157
Bi_full_DN1645_c0_g2_i1	319.466	0.626503	0.117568	5.32887	9.88248e-08	2.70511e-06
Bi_full_DN2062_c0_g1_i1	64.353	0.626393	0.230065	2.72268	0.00647557	0.0359602
Bi_full_DN2588_c0_g1_i11	44.3795	0.626015	0.276662	2.26274	0.0236515	0.0978658
Bi_full_DN3532_c0_g3_i1	506.116	0.625879	0.0952486	6.57101	4.99748e-11	2.71633e-09
Bi_full_DN18730_c0_g1_i1	108.811	0.625618	0.182566	3.42681	0.000610709	0.00535786
Bi_full_DN2494_c0_g1_i1	264.438	0.624848	0.147263	4.24306	2.20493e-05	0.000321353
Bi_full_DN28030_c0_g1_i1	72.6541	0.624505	0.222868	2.80213	0.00507671	0.0296015
Bi_full_DN2149_c0_g1_i3	616.943	0.624139	0.093919	6.64551	3.02171e-11	1.73332e-09
Bi_full_DN594_c0_g1_i3	196.182	0.623965	0.145455	4.28974	1.78883e-05	0.000268342
Bi_full_DN6254_c0_g1_i1	54.8442	0.623891	0.24468	2.54982	0.0107778	0.0537626
Bi_full_DN4244_c0_g2_i1	514.934	0.623861	0.112946	5.52353	3.32249e-08	1.01893e-06
Bi_full_DN1892_c0_g1_i4	494.466	0.623803	0.101878	6.12304	9.18075e-10	3.93117e-08
Bi_full_DN1387_c0_g1_i1	42.9983	0.623023	0.276083	2.25665	0.0240297	0.0990085
Bi_full_DN23486_c0_g1_i1	79.6724	0.622987	0.204152	3.05158	0.00227641	0.0155429
Bi_full_DN1961_c0_g1_i3	141.955	0.622727	0.168884	3.6873	0.000226649	0.00234427
Bi_full_DN2477_c0_g2_i1	216.483	0.622512	0.137703	4.5207	6.16365e-06	0.000106873
Bi_full_DN6622_c0_g1_i11	62.3107	0.621475	0.233813	2.658	0.00786065	0.0419562
Bi_full_DN15910_c0_g1_i1	391.048	0.621367	0.105049	5.915	3.31877e-09	1.25912e-07
Bi_full_DN1089_c0_g1_i3	45.2759	0.621287	0.264355	2.35019	0.0187636	0.0821486	LINE-1 reverse transcriptase-like	C:GO:0005737; P:GO:0006479; P:GO:0006554; F:GO:0018025	C:cytoplasm; P:protein methylation; P:lysine catabolic process; F:calmodulin-lysine N-methyltransferase activity	EC:2.1.1.60	Calmodulin-lysine N-methyltransferase	IPR019410 (PFAM); G3DSA:3.40.50.150 (GENE3D); PTHR13539:SF9 (PANTHER); IPR025800 (PANTHER)	C:GO:0005737; F:GO:0018025	C:cytoplasm; F:calmodulin-lysine N-methyltransferase activity
Bi_full_DN1087_c0_g3_i1	156.364	0.621283	0.15145	4.10223	4.09192e-05	0.000546584
Bi_full_DN4209_c0_g1_i2	109.585	0.621192	0.184348	3.36967	0.000752578	0.00635317
Bi_full_DN5399_c0_g4_i1	78.1583	0.620359	0.205031	3.02568	0.00248073	0.0167103
Bi_full_DN1658_c0_g1_i2	69.2461	0.62033	0.22014	2.81789	0.00483404	0.0284557	phosphatidylinositol 3-kinase, root isoform isoform X1	F:GO:0016303; P:GO:0046854; P:GO:0048015	F:1-phosphatidylinositol-3-kinase activity; P:phosphatidylinositol phosphorylation; P:phosphatidylinositol-mediated signaling	EC:2.7.1.137	Phosphatidylinositol 3-kinase	IPR000403 (SMART); IPR002420 (SMART); IPR001263 (SMART); IPR035892 (G3DSA:2.60.40.GENE3D); IPR002420 (PFAM); IPR036940 (G3DSA:1.10.1070.GENE3D); G3DSA:3.30.1010.10 (GENE3D); IPR008290 (PIRSF); IPR001263 (PFAM); G3DSA:1.25.40.70 (GENE3D); IPR000403 (PFAM); PTHR10048:SF62 (PANTHER); PTHR10048:SF62 (PANTHER); IPR015433 (PANTHER); IPR015433 (PANTHER); IPR018936 (PROSITE_PATTERNS); IPR018936 (PROSITE_…	F:GO:0016301; F:GO:0016303; P:GO:0046854; P:GO:0048015	F:kinase activity; F:1-phosphatidylinositol-3-kinase activity; P:phosphatidylinositol phosphorylation; P:phosphatidylinositol-mediated signaling
Bi_full_DN7906_c0_g2_i1	97.34	0.620315	0.192058	3.22983	0.00123864	0.00951901
Bi_full_DN4014_c0_g1_i13	49.7717	0.620123	0.253633	2.44496	0.0144867	0.0675568
Bi_full_DN12721_c0_g2_i4	47.6014	0.619952	0.264158	2.3469	0.0189302	0.0827445
Bi_full_DN3184_c0_g1_i2	43.3999	0.619815	0.272922	2.27103	0.0231451	0.0962683
Bi_full_DN540_c0_g2_i1	546.197	0.6197	0.0970857	6.38302	1.73627e-10	8.60644e-09
Bi_full_DN25589_c0_g1_i1	60.6892	0.619368	0.237079	2.61249	0.00898847	0.046601
Bi_full_DN3223_c0_g6_i1	3184.93	0.619202	0.0852798	7.26083	3.84735e-13	2.97374e-11
Bi_full_DN14049_c0_g1_i1	43.9269	0.619099	0.269837	2.29434	0.0217708	0.0919442
Bi_full_DN4660_c0_g1_i1	299.548	0.618963	0.118608	5.21856	1.80319e-07	4.65898e-06
Bi_full_DN27997_c0_g1_i1	64.0526	0.618752	0.236415	2.61723	0.00886464	0.0460741
Bi_full_DN1268_c0_g1_i1	263.239	0.618749	0.139706	4.42895	9.46938e-06	0.000155559
Bi_full_DN6655_c0_g1_i3	140.969	0.618614	0.159317	3.88292	0.000103211	0.00120933
Bi_full_DN23227_c0_g1_i1	139.262	0.618362	0.15767	3.92188	8.78617e-05	0.0010558
Bi_full_DN22723_c1_g1_i1	219.564	0.61832	0.149929	4.12409	3.72201e-05	0.000503515
Bi_full_DN20729_c0_g1_i1	116.848	0.618221	0.182734	3.38317	0.000716544	0.00608502
Bi_full_DN765_c0_g1_i6	545.516	0.618029	0.0932659	6.62653	3.43681e-11	1.94453e-09
Bi_full_DN22388_c0_g1_i1	141.675	0.618029	0.156671	3.94476	7.98797e-05	0.000972698
Bi_full_DN6005_c4_g1_i1	492.805	0.617967	0.10329	5.9828	2.19329e-09	8.65977e-08
Bi_full_DN1112_c0_g1_i2	415.983	0.617898	0.106317	5.81182	6.17955e-09	2.22245e-07
Bi_full_DN5146_c0_g1_i2	193.099	0.617203	0.13776	4.48028	7.45436e-06	0.000126044
Bi_full_DN1947_c1_g1_i1	343.025	0.616881	0.114386	5.39299	6.92942e-08	1.97009e-06
Bi_full_DN7055_c0_g1_i1	111.265	0.616734	0.188919	3.26453	0.00109644	0.00862684
Bi_full_DN8597_c0_g1_i1	117.082	0.616711	0.17212	3.58304	0.000339619	0.00328965
Bi_full_DN13194_c0_g1_i2	86.3157	0.616405	0.19507	3.15991	0.00157819	0.0115578
Bi_full_DN594_c0_g1_i4	190.004	0.616338	0.13857	4.44783	8.67416e-06	0.000143948
Bi_full_DN88_c0_g3_i1	797.789	0.616186	0.107816	5.71516	1.09602e-08	3.7779e-07
Bi_full_DN15579_c0_g3_i1	49.865	0.615849	0.258595	2.38152	0.0172412	0.0770306
Bi_full_DN2881_c0_g1_i2	204.905	0.615703	0.146578	4.2005	2.66321e-05	0.000376241
Bi_full_DN190_c0_g3_i3	1629.19	0.615688	0.0717553	8.58039	9.45545e-18	1.37763e-15
Bi_full_DN1146_c0_g1_i1	738.973	0.615419	0.0969434	6.34823	2.17809e-10	1.0578e-08
Bi_full_DN6100_c0_g2_i1	106.768	0.615341	0.191941	3.20589	0.00134646	0.010166
Bi_full_DN190_c0_g3_i1	1071.35	0.615161	0.0850234	7.23519	4.64875e-13	3.5451e-11
Bi_full_DN2665_c0_g1_i1	1417.65	0.614958	0.0720208	8.53862	1.35833e-17	1.92372e-15
Bi_full_DN2147_c0_g1_i1	369.548	0.614957	0.14043	4.37909	1.19175e-05	0.00018943
Bi_full_DN869_c0_g1_i1	738.066	0.614644	0.0880902	6.97744	3.00604e-12	2.0219e-10
Bi_full_DN2897_c0_g1_i1	461.398	0.614458	0.218401	2.81344	0.00490151	0.0287601
Bi_full_DN18960_c0_g2_i1	122.742	0.614387	0.16933	3.62833	0.000285262	0.00284547
Bi_full_DN13308_c0_g1_i2	286.971	0.614373	0.118526	5.18343	2.17837e-07	5.50668e-06
Bi_full_DN3023_c0_g2_i1	65.0422	0.614306	0.236551	2.59693	0.009406	0.0482445
Bi_full_DN3188_c0_g2_i1	907.179	0.614249	0.0856075	7.17518	7.22145e-13	5.3288e-11
Bi_full_DN2724_c0_g2_i3	178.977	0.614208	0.142457	4.31154	1.62122e-05	0.000246606
Bi_full_DN15825_c0_g3_i1	63.5275	0.613994	0.228796	2.68359	0.00728368	0.0395614
Bi_full_DN21828_c0_g1_i3	323.691	0.613674	0.115196	5.32723	9.97195e-08	2.72796e-06
Bi_full_DN280_c1_g1_i6	767.971	0.613102	0.0872582	7.0263	2.12083e-12	1.44785e-10
Bi_full_DN12247_c2_g1_i5	65.2824	0.612595	0.240959	2.54232	0.0110119	0.0546497
Bi_full_DN2317_c0_g1_i1	807.437	0.612582	0.0958712	6.38963	1.66285e-10	8.26043e-09
Bi_full_DN2128_c0_g1_i3	494.441	0.611112	0.116361	5.25186	1.50569e-07	3.96215e-06
Bi_full_DN15450_c0_g1_i1	161.459	0.610362	0.151104	4.03936	5.35963e-05	0.000689854
Bi_full_DN25929_c0_g1_i1	75.1229	0.610334	0.241217	2.53023	0.0113987	0.0561176
Bi_full_DN7288_c0_g1_i1	61.0889	0.609922	0.234391	2.60216	0.00926388	0.0477033
Bi_full_DN1972_c0_g1_i1	914.036	0.609877	0.096333	6.33092	2.43697e-10	1.17106e-08
Bi_full_DN5521_c0_g2_i1	63.9131	0.609676	0.229507	2.65647	0.00789644	0.0421122
Bi_full_DN3328_c0_g1_i3	103.719	0.609617	0.180693	3.37377	0.000741476	0.00627338
Bi_full_DN829_c0_g1_i1	1360.41	0.609553	0.088582	6.88123	5.93373e-12	3.8005e-10
Bi_full_DN26947_c0_g1_i1	52.0843	0.609464	0.246585	2.47162	0.0134501	0.0637595
Bi_full_DN9471_c0_g1_i1	968.241	0.609075	0.0976554	6.23698	4.46098e-10	2.01619e-08
Bi_full_DN8426_c1_g1_i1	191.291	0.608997	0.139769	4.35717	1.31754e-05	0.000207043
Bi_full_DN1828_c0_g1_i1	903.858	0.60894	0.182425	3.33803	0.000843734	0.00698816
Bi_full_DN920_c0_g1_i2	1439.7	0.608741	0.0773928	7.8656	3.67344e-15	3.70619e-13
Bi_full_DN4186_c0_g2_i1	243.776	0.608706	0.12854	4.73553	2.18489e-06	4.27445e-05
Bi_full_DN24822_c0_g1_i1	360.192	0.608655	0.123194	4.94064	7.78672e-07	1.71131e-05
Bi_full_DN20939_c0_g1_i1	649.487	0.608626	0.0901563	6.75079	1.47043e-11	8.89334e-10
Bi_full_DN5108_c0_g1_i1	111.17	0.60845	0.176508	3.44714	0.000566549	0.00503731
Bi_full_DN17572_c0_g1_i6	212.895	0.608273	0.131997	4.60825	4.06075e-06	7.41917e-05
Bi_full_DN22300_c0_g1_i1	67.4749	0.60813	0.225348	2.69862	0.00696268	0.0380947
Bi_full_DN4146_c0_g1_i4	102.802	0.607672	0.181319	3.3514	0.000804049	0.00671312
Bi_full_DN4360_c0_g1_i4	1949.39	0.607187	0.076466	7.94062	2.0118e-15	2.09941e-13
Bi_full_DN9388_c0_g1_i1	47.752	0.606968	0.260858	2.32682	0.0199751	0.0860742
Bi_full_DN25741_c0_g1_i1	238.794	0.606826	0.134549	4.51008	6.48026e-06	0.000111559
Bi_full_DN3673_c0_g1_i11	140.121	0.606215	0.158737	3.81899	0.000133997	0.0015088
Bi_full_DN26216_c0_g1_i1	81.6471	0.605565	0.200613	3.01858	0.00253965	0.0170067
[truncated: 9,117 more rows]
