# Supplementary material for: Novel Aspects on The Interaction Between Grapevine and Plasmopara viticola: Dual-RNA-Seq Analysis Highlights Gene Expression Dynamics in The Pathogen and The Plant During The Battle For Infection
Source: Genes (Basel). 2020 Feb 28;11(3):261. doi: 10.3390/genes11030261 (PMC7140796; doi:10.3390/genes11030261)
Supplement: Supplementary file 1 [file genes-11-00261-s001.zip › Table S2.xlsx]

## Sheet: PvM_vs_PvB
Table S2. List of the GO terms related to up- and downregulated differentially expressed genes expressed by P. viticola upon inoculation of Mgaloblishvili in comparison with Bianca (PvM_vs_PvB) and Pinot noir in comparison with Bianca (PvP_vs_PvB), three days after inoculation.
term_ID	description	frequency_%	plot_X	plot_Y	plot_size	log10_p_value	uniqueness	dispensability
GO:0034641	cellular nitrogen compound metabolic process	34.137	-1.613	-5.769	6.641	-6.8861	0.783	0.261
GO:0009058	biosynthetic process	31.611	6.702	1.957	6.608	-9	0.946	0.033
GO:0044249	cellular biosynthetic process	30.048	0.128	-3.522	6.586	-9.8861	0.747	0.116
GO:0010467	gene expression	19.671	5.69	-4.509	6.402	-13.4437	0.837	0.202
GO:0019538	protein metabolic process	18.489	5.662	-4.042	6.375	-7.9208	0.828	0.339
GO:0044281	small molecule metabolic process	15.138	-6.674	-2.306	6.288	-8.2441	0.764	0.214
GO:0055114	oxidation-reduction process	15.06	-6.904	-2.684	6.286	-4.6778	0.765	0.415
GO:0044267	cellular protein metabolic process	14.293	4.131	-4.572	6.263	-8.6383	0.749	0.45
GO:0050896	response to stimulus	12.21	5.395	4.021	6.195	-2.6576	0.984	0
GO:0009056	catabolic process	4.82	-3.636	5.214	5.791	-3.2007	0.953	0.016
GO:0006950	response to stress	4.575	0.264	5.624	5.769	-2.7959	0.939	0.362
GO:0065008	regulation of biological quality	3.395	2.249	-7.923	5.639	-2.9586	0.937	0.31
GO:0009057	macromolecule catabolic process	1.953	6.323	-2.31	5.399	-4.7212	0.727	0.048
GO:0006091	generation of precursor metabolites and energy	1.94	4.144	0.712	5.396	-9.0088	0.888	0.063
GO:0009260	ribonucleotide biosynthetic process	1.734	-4.014	-3.32	5.347	-8.3279	0.512	0.337
GO:0022613	ribonucleoprotein complex biogenesis	1.614	3.92	3.518	5.316	-7.6383	0.902	0
GO:0051246	regulation of protein metabolic process	1.551	3.733	-6.105	5.299	-4.2007	0.796	0.416
GO:0044262	cellular carbohydrate metabolic process	1.257	1.524	0.458	5.208	-2.3665	0.834	0.072
GO:0006886	intracellular protein transport	1.199	-5.589	3.949	5.187	-2.2757	0.938	0.288
GO:0006457	protein folding	0.903	-0.769	2.514	5.064	-3.6198	0.935	0.032
GO:0045454	cell redox homeostasis	0.861	0.209	-7.113	5.043	-3.2757	0.759	0.279
GO:0010608	posttranscriptional regulation of gene expression	0.719	3.417	-6.728	4.965	-5.6778	0.835	0.4
GO:0006417	regulation of translation	0.692	1.138	-6.133	4.948	-5.8539	0.644	0.276
GO:0009628	response to abiotic stimulus	0.571	0.628	5.675	4.865	-2.0223	0.944	0.448
GO:0009308	amine metabolic process	0.521	-2.716	-7.951	4.825	-6.6576	0.813	0.265
GO:0006099	tricarboxylic acid cycle	0.469	-5.903	-3.669	4.78	-4.2441	0.623	0.34
GO:0009081	branched-chain amino acid metabolic process	0.463	-4.583	-4.801	4.774	-2.6576	0.624	0.412
GO:0044106	cellular amine metabolic process	0.446	-3.319	-7.537	4.757	-8.1675	0.784	0.064
GO:0042180	cellular ketone metabolic process	0.423	-5.574	-2.922	4.735	-10.699	0.698	0
GO:0015985	energy coupled proton transport down electrochemical gradient	0.411	-6.084	3.313	4.722	-4.0757	0.881	0.075
GO:0006084	acetyl-CoA metabolic process	0.172	-2.536	1.406	4.343	-3.585	0.801	0.05
GO:0018904	ether metabolic process	0.124	-5.821	-1.281	4.201	-3.8539	0.743	0.263
GO:0006662	glycerol ether metabolic process	0.122	-6.626	-1.123	4.193	-3.8539	0.743	0.263
GO:0006970	response to osmotic stress	0.082	-0.364	5.736	4.022	-3.585	0.941	0
GO:0009109	coenzyme catabolic process	0.037	6.278	-0.407	3.682	-4.2441	0.779	0.488
GO:0046686	response to cadmium ion	0.027	1.335	5.489	3.534	-2.6576	0.942	0.241

## Sheet: PvP_vs_PvB
term_ID	description	frequency_%	plot_X	plot_Y	plot_size	log10_p_value	uniqueness	dispensability
GO:0034641	cellular nitrogen compound metabolic process	34.137	-4.037	-2.121	6.641	-10.3665	0.8	0.261
GO:0009058	biosynthetic process	31.611	4.031	4.855	6.608	-11.5528	0.949	0.033
GO:0044249	cellular biosynthetic process	30.048	-3.246	1.718	6.586	-12.041	0.765	0.116
GO:0010467	gene expression	19.671	-7.973	-1.196	6.402	-19.6778	0.848	0.225
GO:0019538	protein metabolic process	18.489	-7.81	-1.762	6.375	-10.5528	0.842	0.339
GO:0044281	small molecule metabolic process	15.138	-1.141	7.009	6.288	-11.2924	0.79	0.214
GO:0055114	oxidation-reduction process	15.06	-1.539	7.065	6.286	-8.284	0.79	0.415
GO:0044267	cellular protein metabolic process	14.293	-6.666	-0.518	6.263	-11.2518	0.772	0.45
GO:0050896	response to stimulus	12.21	-0.223	-2.161	6.195	-4.0362	0.983	0
GO:0009056	catabolic process	4.82	4.017	0.119	5.791	-4.0862	0.955	0.016
GO:0046394	carboxylic acid biosynthetic process	4.159	-3.112	5.651	5.727	-8.6778	0.583	0.371
GO:0034660	ncRNA metabolic process	3.407	-6.282	-2.631	5.641	-3.3372	0.78	0.161
GO:0065008	regulation of biological quality	3.395	-6.944	3.909	5.639	-6.3768	0.947	0.302
GO:0033036	macromolecule localization	3.03	-0.145	-7.03	5.59	-3.4437	0.915	0.385
GO:0008104	protein localization	2.626	-0.708	-6.973	5.527	-5.2076	0.868	0
GO:0032501	multicellular organismal process	2.373	5.427	3.683	5.483	-4.4318	0.981	0
GO:0051641	cellular localization	2.041	-1.175	-6.955	5.418	-3.3665	0.918	0.365
GO:0006091	generation of precursor metabolites and energy	1.94	-0.463	3.481	5.396	-10.2676	0.896	0.064
GO:0022613	ribonucleoprotein complex biogenesis	1.614	6.278	-0.401	5.316	-15.9208	0.872	0
GO:0051246	regulation of protein metabolic process	1.551	-7.312	1.558	5.299	-6.2366	0.826	0.416
GO:0044262	cellular carbohydrate metabolic process	1.257	2.034	4.223	5.208	-3.5086	0.86	0.072
GO:0006457	protein folding	0.903	1.692	0.83	5.064	-4.0757	0.939	0.032
GO:0045454	cell redox homeostasis	0.861	-5.586	4.8	5.043	-3.3468	0.802	0.31
GO:0000003	reproduction	0.769	2.812	6.675	4.994	-3.2757	1	0
GO:0010608	posttranscriptional regulation of gene expression	0.719	-7.274	2.29	4.965	-7.3872	0.848	0.4
GO:0006417	regulation of translation	0.692	-5.98	0.714	4.948	-8.1367	0.687	0.276
GO:0009308	amine metabolic process	0.521	-4.88	-5.393	4.825	-8.5528	0.833	0.265
GO:0044106	cellular amine metabolic process	0.446	-5.395	-5.064	4.757	-10.8539	0.803	0.055
GO:0042180	cellular ketone metabolic process	0.423	-2.825	6.972	4.735	-14.2366	0.736	0
GO:0015985	energy coupled proton transport down electrochemical gradient	0.411	0.099	-6.457	4.722	-3.7447	0.855	0.301
GO:0003006	developmental process involved in reproduction	0.296	5.915	1.752	4.58	-3.8861	0.915	0
GO:0006084	acetyl-CoA metabolic process	0.172	4.857	-3.484	4.343	-5.8861	0.832	0.472
GO:0051187	cofactor catabolic process	0.062	4.503	-4.123	3.904	-6.0362	0.822	0.434
GO:0009109	coenzyme catabolic process	0.037	4.837	-3.863	3.682	-7.2596	0.819	0.045
GO:0046686	response to cadmium ion	0.027	1.713	-3.837	3.534	-3.6576	0.966	0
