# Supplementary material for: Novel Aspects on The Interaction Between Grapevine and Plasmopara viticola: Dual-RNA-Seq Analysis Highlights Gene Expression Dynamics in The Pathogen and The Plant During The Battle For Infection
Source: Genes (Basel). 2020 Feb 28;11(3):261. doi: 10.3390/genes11030261 (PMC7140796; doi:10.3390/genes11030261)
Supplement: Supplementary file 1 [file genes-11-00261-s001.zip › Table S3.xlsx]

## Sheet: LOG2FC effectors
Table S3. List of the differentially expressed genese encoding cytoplasmic and apoplastic effectors and proteins with signal peptide for secretion up- and downregulated by P. viticola upon inoculation of Mgaloblishvili in comparison with Pinot noir (PvM_vs_PvP), Mgaloblishvili in comparison with Bianca (PvM_vs_PvB) and Pinot noir in comparison with Bianca (PvP_vs_PvB), three days after inoculatio…
Category	Transcript ID	Effector family	Protein name	Protein function	GO nr.	LFC
						PvM_vs_PvP	PvM_vs_PvB	PvP_vs_PvB
Cytoplasmic effectors	PVITv1002853	YXSLK_S	uncharacterized protein			0	4.48528	5.08446
	PVITv1011807	RxLR_R	uncharacterized protein	nucleotide binding	GO:0000166	0	3.90987	3.92434
	PVITv1009474	RxLR_R	Tetrahydrodipicolinate N-acetyltransferase	lysine biosynthesis		0	5.34186	5.3338
	PVITv1003492	RxLR_R	uncharacterized protein			0	5.20545	5.13247
	PVITv1028596	YXSLK_S	Spermidine synthase	spermidine biosynthesis		0	0	3.50054
	PVITv1002967	RxLR_R	uncharacterized protein			0	0	3.70493
	PVITv1021251	RxLR_R	uncharacterized protein			0	0	4.43569
	PVITv1008294	RxLR_R	uncharacterized protein			0	0	4.08418
Apoplastic effectors	PVITv1009470	Trypsin	GranzymeA	protein hydrolysis (serine protease)		3.32566	0	0
	PVITv1020900	Elicitin	uncharacterized protein			0	3.72754	0
	PVITv1006768	Trypsin	CoagulationfactorIXa	protein hydrolysis (serine protease)		0	3.67122	0
	PVITv1031227	Trypsin	ProteinC(activated)	protein hydrolysis (serine protease)		0	5.14534	0
	PVITv1029052	Trypsin	GranzymeA	protein hydrolysis (serine protease)		0	4.5571	0
	PVITv1021963	Elicitin	uncharacterized protein			0	5.21758	6.37881
	PVITv1005727	Elicitin	uncharacterized protein		GO:0005576	0	4.9328	5.53276
	PVITv1018092	Elicitin	uncharacterized protein		GO:0005576	0	3.81699	4.35872
	PVITv1003209	Elicitin	uncharacterized protein			0	2.68023	3.64812
	PVITv1027980	NPP1	uncharacterized protein		GO:0016020	0	4.61841	5.23612
	PVITv1027977	NPP1	uncharacterized protein		GO:0016020	0	4.80653	5.8661
	PVITv1007650	NPP1	uncharacterized protein			0	4.75297	5.22051
	PVITv1023226	Trypsin	GranzymeA	protein hydrolysis (serine protease)	GO:0003824	0	5.1098	4.93776
	PVITv1023327	Trypsin	GranzymeB	protein hydrolysis (serine protease)	GO:0003824	0	4.48461	3.14633
	PVITv1012062	Trypsin	uncharacterized protein			0	4.31674	5.8673
	PVITv1036243	Trypsin	ProteinC(activated)	protein hydrolysis (serine protease)		0	6.03514	4.77165
	PVITv1011085	Trypsin	Trypsin	protein hydrolysis (serine protease)	GO:0003824	0	6.2534	4.70365
	PVITv1032940	Trypsin	ProteinC(activated)	protein hydrolysis (serine protease)	GO:0003824	0	5.74609	4.54146
	PVITv1020706	Trypsin	ProteinC(activated)	protein hydrolysis (serine protease)	GO:0003824	0	3.76422	3.71213
	PVITv1031428	Trypsin	Trypsin	protein hydrolysis (serine protease)		0	5.79416	4.42082
	PVITv1011483	Elicitin	uncharacterized protein			0	0	4.19485
	PVITv1032109	Elicitin	uncharacterized protein			0	0	4.31127
	PVITv1032022	Trypsin	Myeloblastin	protein hydrolysis (serine protease)	GO:0003824	0	0	3.8778
	PVITv1008759	Trypsin	Trypsin	protein hydrolysis (serine protease)	GO:0003824	0	0	4.108
	PVITv1016027	Trypsin	Kallikrein8	protein hydrolysis (serine protease)	GO:0003824	0	0	4.47385
	PVITv1017975	Trypsin	GranzymeA	protein hydrolysis (serine protease)		0	0	5.42051
	PVITv1028723	Trypsin	Kallikrein8	protein hydrolysis (serine protease)	GO:0003824	0	0	4.7804
Proteins with signal peptide for secretion	PVITv1033624		Glucanendo-1,6-beta-glucosidase	Random hydrolysis of (1->6)-linkages in (1->6)-beta-D-glucans	GO:0004553	0	3.92252	0
	PVITv1005898		Pectinesterase	host cell wall degradation	GO:0005618	0	5.50171	0
	PVITv1011150		uncharacterized protein			0	3.02069	3.42908
	PVITv1025828		uncharacterized protein			0	4.8837	5.73521
	PVITv1025830		uncharacterized protein			0	4.19218	5.00162
	PVITv1035219		uncharacterized protein			0	4.21804	5.04768
	PVITv1011297		uncharacterized protein			0	4.06676	4.94457
	PVITv1009208		Xylan1,4-beta-xylosidase	host cell wall degradation		0	4.55751	5.38217
	PVITv1025392		uncharacterized protein	protein-glutamine gamma-glutamyltransferase activity	GO:0003810	0	4.18056	4.77289
	PVITv1001335		Proton-exportingATPase	Proton-exportingATPase		0	4.17155	4.26251
	PVITv1013356		Adenosinetriphosphatase	transmembrane ATPases		0	3.74294	4.57247
	PVITv1013401		uncharacterized protein		GO:0016020	0	4.88816	5.32755
	PVITv1035090		uncharacterized protein			0	5.05359	4.75857
	PVITv1035002		uncharacterized protein			0	3.92518	5.12011
	PVITv1033394		uncharacterized protein	ammonium transmembrane transporter activity	GO:0008519	0	4.10065	3.77428
	PVITv1019189		uncharacterized protein			0	3.98468	3.95734
	PVITv1032354		uncharacterized protein			0	4.98027	4.47341
	PVITv1012878		Dolichyl-diphosphooligosaccharide--proteinglycotransferase	protein N-glycosylation	GO:0005783	0	3.27381	3.66971
	PVITv1022330		Glucan1,3-beta-glucosidase	hydrolysis of B 1,3 glucans (callose)	GO:0004553	0	4.27011	6.45756
	PVITv1009379		Proteindisulfide-isomerase	Protein folding	GO:0005783	0	4.83014	4.99921
	PVITv1010381		6(G)-fructosyltransferase	fructan biosynthesis (fructan is a polymer of fructose molecules used as storage in plants; the enzyme is in the vaucole)	GO:0004553	0	5.29267	6.82153
	PVITv1009507		uncharacterized protein			0	4.54618	5.05908
	PVITv1007983		uncharacterized protein			0	3.77138	4.35189
	PVITv1032914		uncharacterized protein			0	4.26289	4.21336
	PVITv1029584		uncharacterized protein			0	5.19363	4.36628
	PVITv1021965		uncharacterized protein			0	5.12165	4.45553
	PVITv1020687		uncharacterized protein			0	4.55132	3.64071
	PVITv1020788		uncharacterized protein	hydrolase activity, hydrolyzing O-glycosyl compounds	GO:0004553	0	3.35795	4.27479
	PVITv1002227		Adenosinetriphosphatase	transmembrane ATPases	GO:0000166	0	4.33936	4.69571
	PVITv1001084		Cellulase	host cell wall degradation		0	3.77801	3.18709
	PVITv1014307		uncharacterized protein			0	3.87168	4.37738
	PVITv1002375		Peptidylprolyl isomerase	protein folding	GO:0000413	0	3.56198	4.13052
	PVITv1025267		uncharacterized protein			0	5.92763	6.4841
	PVITv1025260		uncharacterized protein			0	4.47794	5.33882
	PVITv1013217		CathepsinS	cysteine protease		0	4.2721	4.69469
	PVITv1027115		Cellulose1,4-beta-cellobiosidase(non-reducing end)	host cell wall degradation		0	5.1351	6.6784
	PVITv1030827		uncharacterized protein			0	5.01851	4.98644
	PVITv1038043		Dolichyl-diphosphooligosaccharide--proteinglycotransferase	protein N-glycosylation	GO:0004576	0	4.8282	5.2873
	PVITv1026068		uncharacterized protein			0	4.1017	5.13752
	PVITv1002125		Pectinesterase	host cell wall degradation		0	4.22446	5.90291
	PVITv1025751		uncharacterized protein			0	0	3.72603
	PVITv1013878		uncharacterized protein			0	0	4.89528
	PVITv1027932		uncharacterized protein			0	0	3.75434
	PVITv1012057		Dolichyl-diphosphooligosaccharide--proteinglycotransferase	protein N-glycosylation	GO:0004579	0	0	3.29497
	PVITv1012053		uncharacterized protein		GO:0016021	0	0	3.83622
	PVITv1025375		Endo-1,3(4)-beta-glucanase	Endohydrolysis of (1->3)- or (1->4)-linkages in beta-D-glucans		0	0	3.74563
	PVITv1024010		uncharacterized protein		GO:0005739	0	0	3.96108
	PVITv1002719		Alpha-N-acetylglucosaminidase	host cell wall degradation (Glycoside hydrolase)		0	0	3.6532
	PVITv1013682		uncharacterized protein			0	0	3.79787
	PVITv1019144		6-phosphogluconolactonase	hydrolysis of 6-phosphogluconolactone to 6-phosphogluconic acid in the oxidative phase of the pentose phosphate pathway (response to oxidative stress)	GO:0008152	0	0	3.53853
	PVITv1007472		uncharacterized protein			0	0	3.61254
	PVITv1018121		uncharacterized protein			0	0	4.40243
	PVITv1032447		6-phosphogluconolactonase	hydrolysis of 6-phosphogluconolactone to 6-phosphogluconic acid in the oxidative phase of the pentose phosphate pathway		0	0	4.08119
	PVITv1024857		uncharacterized protein	calcium ion binding	GO:0005509	0	0	3.51886
	PVITv1022382		uncharacterized protein			0	0	4.97462
	PVITv1021307		uncharacterized protein			0	0	2.98532
	PVITv1031905		uncharacterized protein	receptor activity	GO:0004872	0	0	3.45091
	PVITv1033967		Monodehydroascorbate reductase(NADH)	response to oxidative stress (oxidoreductase protein)		0	0	4.05965
	PVITv1006459		uncharacterized protein			0	0	3.67071
	PVITv1019895		uncharacterized protein			0	0	3.69426
	PVITv1018570		uncharacterized protein	catalytic activity	GO:0003824	0	0	4.0235
	PVITv1017280		uncharacterized protein			0	0	3.72146
	PVITv1015555		Pectinesterase	host cell wall degradation	GO:0005618	0	0	3.62168
	PVITv1013162		uncharacterized protein			0	0	3.35905
	PVITv1015722		uncharacterized protein			0	0	3.77567
	PVITv1030766		Glucanendo-1,3-beta-D-glucosidase	hydrolysis of B 1,3 glucans (callose)	GO:0004553	0	0	3.66258
	PVITv1039132		uncharacterized protein			0	0	3.75258
	PVITv1027219		uncharacterized protein			0	0	3.5372
	PVITv1026053		uncharacterized protein			0	0	3.23892
	PVITv1014086		Acid phosphatase	phosphate nutrition	GO:0003993	0	0	4.0346
	PVITv1003338		uncharacterized protein			0	0	3.73048
	PVITv1002158		uncharacterized protein	ribosomal large subunit export from nucleus	GO:0000055	0	0	4.07028
	PVITv1027448		Peptidylprolyl isomerase	protein folding		0	0	3.026
	PVITv1038141		uncharacterized protein			0	0	4.05195
	PVITv1021785		uncharacterized protein			0	-3.24447	-3.82159
	PVITv1036189		uncharacterized protein			0	0	-2.46709
