# Supplementary material for: Novel Aspects on The Interaction Between Grapevine and Plasmopara viticola: Dual-RNA-Seq Analysis Highlights Gene Expression Dynamics in The Pathogen and The Plant During The Battle For Infection
Source: Genes (Basel). 2020 Feb 28;11(3):261. doi: 10.3390/genes11030261 (PMC7140796; doi:10.3390/genes11030261)
Supplement: Supplementary file 1 [file genes-11-00261-s001.zip › Table S7.xlsx]

## Sheet: Mgaloblishvili_Inoculated_Uniq
Table S7. List of transcripts of three grapevine cultivars (Mgaloblishvili, Pinot noir and Bianca), inoculated and non-inoculated with P. viticola used for GO analysis.
Trinity ID	Description Blastx Best Hit	Sequence	Length	# Hits	E-value	% identity	#GO	GO IDs	GO names	Enzyme Codes	Enzyme Names	InterPro IDs	InterPro GO IDs	InterPro GO Names
Mi_full_DN4411_c0_g1_i2	probable uridine nucleosidase 2	CTCTTTTATAACCTCGGGTTGGAGACTCACAGGTATTTAGTCGGATCCTCTGCTGTTACGTTTTGGTACAATTCATCTCCTCGCCATGGCGGAACCCAAGAAGATTATCATTGACACAGACCCTGGGATCGATGATGCCATGGCCATATTTGTGGCTCTGCAGTCACCCGAAGTGGACGTCATCGGACTCACTACCATCTACGGCAACGTCTACACCACTCTGGCCACTAGAAATGCTTTACATTTGTTGGAGATCGCGGGGAGGACAGATATCCCAGTGGCTGAAGGATCTCATGTGACAATAACTAAAGGTACAAAACTCCGTATTGCTGATTTTGTCCATGGTGCGGATGGACTTGGAAACCAAAACTTCCCTCCACCAGCAGGAAAGCCAATTGA…	1266	5	0	93.29	24	F:GO:0003824; F:GO:0004332; F:GO:0005515; C:GO:0005737; C:GO:0005815; C:GO:0005829; C:GO:0005856; P:GO:0006000; P:GO:0006094; P:GO:0006096; P:GO:0006116; F:GO:0008092; F:GO:0016829; P:GO:0030388; P:GO:0032781; C:GO:0034451; F:GO:0042802; F:GO:0051117; F:GO:0061609; P:GO:0061621; P:GO:0061624; F:GO:0070061; C:GO:0070062; P:GO:0070072	F:catalytic activity; F:fructose-bisphosphate aldolase activity; F:protein binding; C:cytoplasm; C:microtubule organizing center; C:cytosol; C:cytoskeleton; P:fructose metabolic process; P:gluconeogenesis; P:glycolytic process; P:NADH oxidation; F:cytoskeletal protein binding; F:lyase activity; P:fructose 1,6-bisphosphate metabolic process; P:positive regulation of ATPase activity; C:centriolar s…
Mi_full_DN5610_c0_g3_i2	ubiquitin-conjugating enzyme E2 7 isoform X2	TTCACATTAGCTTTTCGTTGCTTTCTCATCTCTTATGGCTTCAGCTTCAACGAATCAAGCAAGCCTTCTCCTCCAAAAACAGCTCAAAGATCTTTGTAAAAATCCCGTCGATGGCTTCTCCGCCGGTTTGGTCGACGAGAGCAATATCTTTGAATGGAGTGTCACCATTATTGGACCTCCCGATACTCTGTATGATGGGGGATTTTTCAATGCCATCATGAGCTTTCCACCCAATTATCCAAACAGTCCTCCAACAGTGAAGTTTACTTCAGAAGTGTGGCATCCCAATGTTTATCCAGATGGACGAGTATGCATATCAATTCTCCATCCTCCTGGTGAGGACCCAAATGGATATGAGCTTGCAAGTGAGCGCTGGATGCCAATCCATACGGTTGAAAG…	944	5	4.26107e-104	87.69	2	F:GO:0000062; F:GO:0008289	F:fatty-acyl-CoA binding; F:lipid binding
Mi_full_DN7145_c0_g1_i2	Valencene synthase	GGAGATTCCCAAGCTTTTGCACTCATACTTTCCAAGTCAGTTTTCAAAGAAGTGTTCTACTACCATTCCAAAAAATTAACATGTCGGGTCAAGTCTTAGCAAGCCCTCTAGGCCAATTTCCGGAACTGGAAAATCGTCCGGTGGTCAAGTATCACCCTAGCATTTGGGGTGACCAGTTCATGTCCTACACTCCTGAAGACGAGGTAACACGTGCCTGCAAAGAGAAGCAGCTTGGAGATCTGAAAGAGGAAATTCGAAGGAAGCTAATGAATACAGCTGGTAACACTTCCCAACAACTAAAATTTATCGATGCTGTGCAACGTCTTGGGGTGGCATACCACTTTGAAAGAGAGATAGAAGAAGTGTTACAACATATTTACGACAGCTATCCTAATGGCG…	1934	5	0	98.33
Mi_full_DN7147_c0_g1_i2	Mitochondrial import inner membrane translocase subunit PAM16 like 1	CGCTCGAATTTCCACTGAAATCAGTAGTTTCTCTCTGTGAAAGCCCTAACTATCCACCCCTTGTTTGACTAAGTCTCCCACTCACCAGTCCTTCCACCCCACTGATGCGGTGCCCTCAAAGCTCCAGTTGGTACTGGCTGCAAAAATCCTTGCGAACTTGGTTGTTATTGGATCCGGAATATTGGCAAGAGCTTTAGTTCAAGCATATCGTCAGGCACTTGCAAATGCCTCAAAATCTGGTGTTGCTCAAGAAACAGTACAGAACATCAGGAGAGGAAGCAAAATAATGGCTGAACTAGAGGCAAGGCAGATTCTAGGTGTCACTGAGCATTCATCGTGGGAGGAAATCTTACAGAAGTACGATAACTTGTTTGAGCAGAATGCTAAGAATGGCAGCTT…	1051	5	6.68109e-69	97.44	3	P:GO:0000462; C:GO:0005730; C:GO:0032040	P:maturation of SSU-rRNA from tricistronic rRNA transcript (SSU-rRNA, 5.8S rRNA, LSU-rRNA); C:nucleolus; C:small-subunit processome
Mi_full_DN309_c0_g1_i1	auxin response factor 2	CGGTGAGAAAGAGGAGGATGACCGAGAGTTCCAGGTGGCGAAGGCTGGTTAGAAATTGACCGCGGTTGAAATGATTGCAGGCTGTTTTGACCCCTGTGATTAGTCGGGAGGGAGACGAAGGGAGGACTGCGTACGATTGGTGTGGCAGCAGCAGCAGCTTCAATCCTTTTGGGCAGAGAGACGGACCCTGCATCCACTGCGGCAGACGACAGTGCATGCATGCTTAAATCGACGCAATTGGTTTCTGATTCAGGCGCAGTATAGTCATTTCCACGGGTTTCTTTTGCTGAATTGGTTGTGGTTTTTGAGGAGAAGGTTGGTGGTGGAGAAGTGAAGGTTTTGTGTTAGGAGTTTGGGGGGTTAGGGTTTGTGTTGAGGCCAGAATCGGGTTGTGAAGCG…	3539	5	0	93.02
Mi_full_DN302_c0_g1_i8	small ubiquitin-related modifier 1	TTGGACTCGTGCTTTTATAGGAGACTCGGTCTGTGTGCGGCATCTTGCGGGAGAGAAACCCTAGAGAAATCAGAGTTTACTGAGAATGTCTGCAACCGGCGGTGTTGCTGGCGCTGGCGCCGGCACCGGCGGTCAGGAGGAGGACAAGAAGCCCATGGACCAAGGAGCTCACATAAACTTGAAGGTCAAGGGCCAGGATGGTAACGAGGTGTTCTTTAGGATCAAAAGAAGCACCCAGTTACGGAAGCTTATGTCTGCTTATTGTGATCGACAGTCAGTGGAGTTAAACTCCATTGCATTCTTATTTGATGGTCGCCGACTCCGTGGAGAGCAGACTCCAGATGAGCTTGAAATGGAGGATGGTGATGAAATAGATGCAATGCTGCACCAAACTGGAGG…	794	5	8.77932e-68	99.57	6	F:GO:0003906; F:GO:0004528; C:GO:0005634; P:GO:0006284; F:GO:0008311; P:GO:0090305	F:DNA-(apurinic or apyrimidinic site) endonuclease activity; F:phosphodiesterase I activity; C:nucleus; P:base-excision repair; F:double-stranded DNA 3'-5' exodeoxyribonuclease activity; P:nucleic acid phosphodiester bond hydrolysis	EC:3.1.11; EC:3.1.15; EC:3.1.4.1	Acting on ester bonds; Acting on ester bonds; Phosphodiesterase I
Mi_full_DN304_c0_g1_i1	aldehyde dehydrogenase family 7 member A1 isoform X1	AAAAACCCATATAAATAGTCGAATAAAAACATGGAAGAAGGAGACACTCACACAAATTTTATCCTTTCAACCGGTTACTTAAATCGGTGAATCCTTGTCGTTCTTCTCCCTGATCGCATCGTCTCTCGTTCCCAATCTCAATTGCATTTCTGAGGTGTTTTTGTTATCTGAGGTTTTGATCTTAATCCTAGAGAATCATCGCAGTTGTGGAGATGTCTTTCGAGAGAAAAGAGTACCAATTTCTGGCGGAGATCGGAGTTGGTCCGGCGAATCCTGGATGTTACATCAACGGAGAGTGGAAGGCACGCGGCCCGCTCGTCTCTTCTGTGAATCCGTCGAACAATCAGAGGATTGCGGTGGTGACGGAGGCGTCTATTGAAGATTACGAGGAGGGGCTGA…	2513	5	0	97.91	3	P:GO:0006508; F:GO:0046872; F:GO:0070006	P:proteolysis; F:metal ion binding; F:metalloaminopeptidase activity	EC:3.4.11	Acting on peptide bonds (peptidases)
Mi_full_DN1281_c0_g1_i2	protein REVEILLE 1	TTCTAATTCAGTAAGTTATTTGTGCCTAGGGATATTCTTGAATTTGGAACTCTGGAAAGTGTCATGAAGGAAGCAGCCTCTGAGTCTAGCCTGATTTGCTTTGCAAAAAACACACTTGATTTTAGGATCAAAGTGGAGGTAGTCGTTCAAATACCTTTCTATCAGCTGGTAATCTAATTTCATTGGATGCTGGGACTCATTCTTTAACTGCTGCTGAGCTGAAGGAGCAATTTTCTTGCAGAGATGACCTGGCTCCCAAGGCTAGGAAACCATACACAATTACCAAACAAAGAGAAAGATGGACTGAAGAAGAGCATAAGAAGTTTCTTGAAGCTTTAAAGCTGTATGGTCGGGCTTGGAGGCGTATAGAAGAGCATGTGGGCACCAAGACTGCAGTTC…	2139	5	0	95.1	7	F:GO:0004222; C:GO:0005576; P:GO:0006508; F:GO:0008233; F:GO:0008237; F:GO:0016787; F:GO:0046872	F:metalloendopeptidase activity; C:extracellular region; P:proteolysis; F:peptidase activity; F:metallopeptidase activity; F:hydrolase activity; F:metal ion binding
Mi_full_DN3606_c0_g1_i2	probable NAD(P)H dehydrogenase (quinone) FQR1-like 3	ATCATAACTCTCTGTTTCTCCTCCTTTGATTTAATTTTTTAATTGGTGGGGTCCTTTTCAAGAAGGGTCATCCGATTATTGGGCTCTTTTTGTTTGATGAAATGTCTGGAATGAATGTGTGCTGCTGAATCATGCAGGGTTTTATAGTTTTCTTTTCCTGTTTGTTTTGGGTATTGTTCAGGAAAGATGGTTGTAGGGTTCTTTCATTTGAGTGGTGAATCCACTTCGTTTTACAGAATTGGATTTGATTTATAATTCTAATTTGGGGAACTTGAAAATCTAGCCTGTCAACTTCTCCCTCGCTCTCTATATCTGATATCTGGGCTAACAATTTCCCCCAAATGTATATATGGGTCTAGGGATTTGAAGTTATATTGTCTTTGAGCATATGGGGGTTTT…	1684	5	1.0309e-136	99.36	5	F:GO:0008784; F:GO:0016755; F:GO:0030170; P:GO:0030632; P:GO:0044038	F:alanine racemase activity; F:transferase activity, transferring amino-acyl groups; F:pyridoxal phosphate binding; P:D-alanine biosynthetic process; P:cell wall macromolecule biosynthetic process	EC:5.1.1.1; EC:5.1.1.10	Alanine racemase; Amino-acid racemase
Mi_full_DN11073_c0_g2_i2	hydroxyacylglutathione hydrolase 2, mitochondrial isoform X1	AGCCTCTTGTTTTTATCCAAACCCTTTGTTTTGAAGGTATTTACTTCATTTTTTATTTTTTGTTTATTTTTTGATGGGCAACATATTCACTTCACATTAAAATATTCAAAAACCTTTATTTTATATTTCAGGGGGGTAATGGGCTTGGTGTATGGCCAGGCATGAGGCAACTGTGCCTTAGAAAAAGTCTTTTGTATGGACTCATGCGCCTTTTATCAACACCATTCAAAACTTTGCGCACAGCTGGTCGCACACTCAAAGTTGCGCAATTTTGCAGTGTTTCCAATACGTCTTCCACATTGCAAATTGAATTGGTACCATGTCTGAAGGACAACTATGCATATCTTTTACATGACGTCGATACAGGCACAGTTGGAGTTGTTGATCCTTCTGAAGCCG…	1329	5	0	95.75	30	F:GO:0003723; F:GO:0003735; F:GO:0004888; F:GO:0005216; F:GO:0005230; C:GO:0005739; C:GO:0005840; C:GO:0005886; C:GO:0005887; C:GO:0005892; P:GO:0006412; P:GO:0006811; P:GO:0007165; P:GO:0007268; P:GO:0007271; F:GO:0015464; C:GO:0015935; C:GO:0016020; C:GO:0016021; F:GO:0022848; C:GO:0030054; P:GO:0034220; P:GO:0042391; C:GO:0043005; C:GO:0045202; C:GO:0045211; P:GO:0050877; P:GO:0060078; P:GO:00…	F:RNA binding; F:structural constituent of ribosome; F:transmembrane signaling receptor activity; F:ion channel activity; F:extracellular ligand-gated ion channel activity; C:mitochondrion; C:ribosome; C:plasma membrane; C:integral component of plasma membrane; C:acetylcholine-gated channel complex; P:translation; P:ion transport; P:signal transduction; P:chemical synaptic transmission; P:synapti…
Mi_full_DN1739_c0_g1_i5	thylakoid membrane protein TERC, chloroplastic isoform X1	TTTATCTGGGAATAATTTCATTTGTGTGTCTCAACACTCTCGACTCTGAAGAGGTTTCCGCATGGCGGCATTGTGTGGCATTTACTATGGCGTCCGAACTCCTCTGAAATTCGACTCCACCTCTACCTCCACCAGGGTTTTTTCCTTTCAAGCTCTTAAATGGACCACCACCAGGCTTCGATTCACTTTCCCCCATTTTCCTCCACTCTCTGCAGGTCTTCTCCCTCTTTCAATTTCTCTCTCGCCTTATATCCTATAATAATTCTTTTATCTTTCTTTTCTTGGGTTTGGCTTGCAGTCCGTAATGCCGGTGGTGCTAGGTGTTCCCCACTCGCTTGCTCCAGAAGAACCCAACAGGGGGAGGACGGTTTATCTACTTCAGAAGGCGAGAGGATCAGT…	1458	5	0	94.26	22	F:GO:0000166; P:GO:0001932; F:GO:0004862; F:GO:0005515; C:GO:0005737; C:GO:0005813; C:GO:0005829; C:GO:0005886; C:GO:0005930; C:GO:0005952; F:GO:0008603; C:GO:0016020; F:GO:0019904; P:GO:0019934; F:GO:0030552; C:GO:0031588; F:GO:0031625; C:GO:0032991; F:GO:0034236; C:GO:0044853; F:GO:0047555; P:GO:2000480	F:nucleotide binding; P:regulation of protein phosphorylation; F:cAMP-dependent protein kinase inhibitor activity; F:protein binding; C:cytoplasm; C:centrosome; C:cytosol; C:plasma membrane; C:axoneme; C:cAMP-dependent protein kinase complex; F:cAMP-dependent protein kinase regulator activity; C:membrane; F:protein domain specific binding; P:cGMP-mediated signaling; F:cAMP binding; C:nucleotide-a…
Mi_full_DN8764_c0_g1_i1	---NA---	TACCCATGCCCATGTATTGTCATGTTGTGTGGATATAGGTATGCCAAGTGAAGTCGGAGTCTAAGTTTCACAAAGTAGTTGAATAGTCAATATCGGGGATTTGGGAAGCTAGCTGAGGCTATGAGTGTGTGTTTATTGAGAGACAAAGAGGGGGTCTAGTTTGGACTCTCCAGGGTTCTGGCCTGGTATCTCCTGCAAAAAGAAAAACA	209
Mi_full_DN1960_c0_g1_i3	Zinc finger A20 and AN1 domain-containing stress-associated protein 1	CAAGCGTGAGGCAAAGGCAGACCTTTTCTGAAAGCCACTTTTCAATATTTTACAATTTCGCCACAATACAATCCACCCACCACAACGACATAAGGCAATCGATGTCCACCGTCCGATCATAAAAAAATGGCGTCACTGAAATATAAGGTAAGATCGGACAGCTAGGATTAGGAGTTTTATAATAATACCGTGCACCCAATGGAAGCCTTCACAAAACCAGGGGTGCCGTGGAAACAACATAAACAGAGGTGCGGTGCGGTGGAGCTATCTTCTGAATTCGTCTGATATGATCTCTCTTTATAGGCTAAATTAGGGTTTCTCTTATTTTCTTTCTGCTTTCCTGCTTTTCTGCTTTTCGTTCTCAGCCTTTCGTCATCTCTGTTTCTTGTTCGTCAAATC…	1965	5	1.63222e-100	100
Mi_full_DN2395_c1_g2_i2	Sedoheptulose-1,7-bisphosphatase, chloroplastic	TTCATTCCTGGCCAAGTATTCCCCTTCTTCTTCTTCTTCTTCTTCTTCTTCTAATCTGCAATGGAGACTGGTGTCACGTGCTACGCACGTGGGGCTTTCCTCCCCACCAGTGTCTCCTCTCAGCACTCCACTGCACTAGTTTCTCCACCTTCCATCTCTCCTTCCTTCAGCTCCAAGAGCCTGAGATCAAGCTCGCTGTTCGGGGAGTCGTTGCGGGTGGTGCCCAGATCTTCACTCAAGGTTTCAAGGACGAAGAACTCTTCCCTTGTAACCAGATGCGAGGTCGGTGATAGCCTGGAAGAGTTCCTTACAAAGGCAACCCCAGATAAGGGACTGATCAGGCTAATGATGTGCATGGGAGAAGCTTTGAGGACCATTGCCTTCAAAGTGAGAACAGCT…	1461	5	0	89.7	2	F:GO:0003676; C:GO:0016021	F:nucleic acid binding; C:integral component of membrane
Mi_full_DN997_c0_g1_i5	Elongation factor 1-alpha	GGAGTAACGACGCTGACGGACGTCTCGATTCGCGTCTAAACCTCCAAGAATGACATAGGGTTTCCCTGACGCCGTTGGATTATTCAATCCAACGGCTCAGAGAGAAACCCTAATCACACCATGGACCTATAGTGGTACATAAAGTGAAGTAGCCTCTCACTCTTCTCCCTCTCGTGCCTTTGCCCTCTGCGCTCTCTCTCTATTTTCCGAGAGAGCCATTTTCGACCTAAAGAAAGATTCTTGCTAAAATTTTATAATGGGTAAGGAGAAGGTTCACATTAATATTGTGGTCATTGGTCATGTTGACTCTGGAAAGTCGACCACCACTGGTCATTTAATATACAAGCTTGGAGGTATTGACAAGCGTGTTATTGAGCGGTTTGAAAAAGAAGCCGCTGA…	1993	5	0	99.86	44	F:GO:0000166; P:GO:0001934; F:GO:0004672; F:GO:0004674; F:GO:0004675; F:GO:0005515; F:GO:0005524; C:GO:0005634; C:GO:0005737; C:GO:0005929; C:GO:0005956; P:GO:0006468; P:GO:0007178; P:GO:0007610; P:GO:0010862; F:GO:0015026; C:GO:0016020; C:GO:0016021; P:GO:0016055; F:GO:0016301; P:GO:0016310; F:GO:0016740; F:GO:0017002; P:GO:0018105; C:GO:0030424; C:GO:0030425; P:GO:0030501; P:GO:0030509; P:GO:00…	F:nucleotide binding; P:positive regulation of protein phosphorylation; F:protein kinase activity; F:protein serine/threonine kinase activity; F:transmembrane receptor protein serine/threonine kinase activity; F:protein binding; F:ATP binding; C:nucleus; C:cytoplasm; C:cilium; C:protein kinase CK2 complex; P:protein phosphorylation; P:transmembrane receptor protein serine/threonine kinase signali…
Mi_full_DN5738_c0_g1_i2	S-formylglutathione hydrolase isoform X4	AAAAAATTGACTGTGGTACACTTGTACTCATCATTTTTCCTGTCTCGCGGCTTGGAAACCCTGAGTGAGTGTGGGAGCTTGATTGTGAGTCTGTGACTTTGTGAGATCACAGAGAGAAAAATGGAGGCGAAACCAACAGAGATAAGCGGCTCTAAGATGTTTGGAGGTTACAATAAGAGATTCAAGCATTTCAGCCCAACCCTCGGCTGTTCCATGACTTTTCACGTTTACTTTCCTCCTCTTCCTTCTCCTTCTCACAAATTCCCTGTACTTTACTGGCTCTCTGGCCTTTCCTGTACAGATGAAAATTTTATAATCAAGTCTGGAGCTCAACGTGTTGCTTCAAGTGAAGGAATTGCTCTAGTTGCCCCTGATACATCACCAAGTGCTGGATTTTAT…	1200	5	0	95.43	1	F:GO:0005515	F:protein binding
Mi_full_DN191_c0_g3_i1	UDP-glucose 6-dehydrogenase 1	TCACCAGCTCTTCCTCTCCACTTTCTCTCTCTAGATTGTTCCTGGAAAAGTCCAAGTACTCAATCAATAAGGTCACAATTAGATAAAGAAGATGGTGAAGATTTGTTGCATTGGAGCTGGGTATGTTGGAGGGCCCACCATGGCAGTCATTGCACTTAAGTGCCCATCCATTGAGGTGGCTGTTGTTGATATCTCTGTATCTCGGATCACAGCTTGGAACAGTGACCAACTGCCAATTTATGAGCCAGGCCTAGATGGTGTGGTGAAGCAGTGTCGTGGCAAGAACCTCTTCTTCAGCACTGATGTGGAGAAACATGTATCAGAGGCTGATATTGTCTTTGTTTCTGTCAACACCCCAACCAAAACGCGGGGGCTTGGAGCAGGAAAAGCTGCGGATCT…	1710	5	0	98.47	7	C:GO:0005829; C:GO:0016020; P:GO:0120009; F:GO:0120013; F:GO:1902387; F:GO:1902388; P:GO:1902389	C:cytosol; C:membrane; P:intermembrane lipid transfer; F:intermembrane lipid transfer activity; F:ceramide 1-phosphate binding; F:ceramide 1-phosphate transporter activity; P:ceramide 1-phosphate transport
Mi_full_DN192_c0_g1_i11	Ultraviolet-B receptor UVR8	CCCATGGCTAATCAAAGGATAATCGACGTATGCGGTGCAGATCAACCCACGGGTCTCTAGGACACGTGGGCATCCAACGTGGCACCAGCAGGTGCCTGCTACTGATACGCCTTTCACTGCAAAGAGTATTGAGACTGTGATGGCAGTGAAGGAGAAGGAGAAGCTATGAAGATGGAGGAATCTGTGGTGTATATGTGGGGCTATCTTCCCGGAGCTTCGCTGCAGGGCTCGCCGCTGCTTTCTCCGGTACCGGTTGCGCTGCCGACTTCGACTCTCTCCGAGGATTCATGGAAGGATGTTTGTGGCGGCGGATGTGGATTCGCTGTGGCAATCTCAGAGTCTGGAAAGCTCATAACGTGGGGTTCCGAGGATGATCTAGGACAAAGCTATTTAACTTCA…	2168	5	1.87441e-167	91.38	8	F:GO:0000166; F:GO:0004618; F:GO:0005524; C:GO:0005737; P:GO:0006096; F:GO:0016301; P:GO:0016310; F:GO:0016740	F:nucleotide binding; F:phosphoglycerate kinase activity; F:ATP binding; C:cytoplasm; P:glycolytic process; F:kinase activity; P:phosphorylation; F:transferase activity
Mi_full_DN192_c0_g1_i9	ultraviolet-B receptor UVR8	CCCATGGCTAATCAAAGGATAATCGACGTATGCGGTGCAGATCAACCCACGGGTCTCTAGGACACGTGGGCATCCAACGTGGCACCAGCAGGTGCCTGCTACTGATACGCCTTTCACTGCAAAGAGTATTGAGACTGTGATGGCAGTGAAGGAGAAGGAGAAGCTATGAAGATGGAGGAATCTGTGGTGTATATGTGGGGCTATCTTCCCGGAGCTTCGCTGCAGGGCTCGCCGCTGCTTTCTCCGGTACCGGTTGCGCTGCCGACTTCGACTCTCTCCGAGGATTCATGGAAGGATGTTTGTGGCGGCGGATGTGGATTCGCTGTGGCAATCTCAGGTGACTCTTGGATCTATTCTTTCTCTATAGCTTCCTCCGTTTTTCAGAAGCCTTTATGCTGT…	2527	5	0	89.75	6	F:GO:0003950; F:GO:0004672; F:GO:0005524; P:GO:0006468; C:GO:0016021; P:GO:0038166	F:NAD+ ADP-ribosyltransferase activity; F:protein kinase activity; F:ATP binding; P:protein phosphorylation; C:integral component of membrane; P:angiotensin-activated signaling pathway	EC:2.4.2.30	NAD(+) ADP-ribosyltransferase
Mi_full_DN99_c0_g1_i5	Chaperone protein dnaJ C76, chloroplastic	GTCAGAGATGGATATTTATCTTTTCCTTCCCTGAAAGACCCACACCACTCTTATCATTAGAAAACTAGAAACAGTATGTGGGTCTCTGAAGTTTCACTTCACCATTTCTCATTGCCAAACTCTTCCCAATTCGACATCCCAAACAACCTCACCACAAGATGGAGACACAAGTTCACTTCAGTAAGGTGCAGTAGCAGAAGTGATGGTCAAAGTGCAAGAACAAGGAAGAGTTACTATGAGTTGCTTGGAGTTTCTGTTGATTCAAATCCCCAGGAGATCAAAGAAGCTTACAGGAAGCTTCAAAAGAAATATCACCCAGATGTTGCAGGCCAAAAGGGACATGAGTACAGTTTGATGCTGAATGAGGCGTATAGGGTTCTGGCAAGGGAAGATCTCAGA…	1326	5	0	83.93	5	C:GO:0005730; F:GO:0008270; F:GO:0019843; C:GO:0030686; P:GO:0042274	C:nucleolus; F:zinc ion binding; F:rRNA binding; C:90S preribosome; P:ribosomal small subunit biogenesis
Mi_full_DN2731_c0_g2_i4	BTB/POZ domain-containing protein	ATCACTTATGGTGTATTTTGATAGTTGTATGTGTTGTTTTGGTTTTCGAAACGATGGGTTTGTGTTGGTTTCTGGGTTGGATTGAGTTTGATTTGTCTCTGTCCTGATTGGAATCTCAGGCACTTATCTATTGAGAAGAATAGGTATATGTATATTCGTCTATTTCCGGAGCCCTCCAGAGCTTCAAAAGAACAGCCTCCTATAGCTAGATTTGTTCTCCGCGTCTCCAATTCCGCCGCCTCCAGGAGGCCGTACATCTCCCCTATTCATGAGAGACTGCTTCGGACCAGTGATGACTTTGTCTGGCCTGTTGATTCCACCTTTCATGGCCGCTTCGTCATTGATGTCGAGTTTCTGGACTTGAAGATATGCCCATTGAATGGTGGGGAAGCCAGCTCA…	1226	5	0	94.44	1	F:GO:0045735	F:nutrient reservoir activity
Mi_full_DN2737_c0_g1_i6	glutamate synthase 1 [NADH], chloroplastic isoform X1	CTTTGCCTCATTATCCCTCCACTTTCTCATCAATCAAACGGACGATTTCCTCACTGAAAATGGCATCAACACCTTCGAAATCTCAAATCCTCTCTTTGTTCCGCTCTCTCCTCCGCACAGCACGCGATTTCTCGGACTACAATATTAGAGAATACACCAAGAGGCGTACCATCGACGGGTTCCGCCATAATCGCCACGTCTCCGACCCTTCCTCAATCGCCGCCGCCTACTCCGATGCCGAGTCTCAGCTCCAGATTGCCAGAAGGCAGGTCATAGTCTATTCGCTTTACGTTCCCAAGCTCAAGAGCGTCATGGAAATTAAGCACGCTTGAACCCTAATTTTCATGTTGGAATAAATGATCAAAGAAGTGTGCACTGTCTTAATCAAACAGCAACAGA…	8021	5	0	98.55	1	F:GO:0000062	F:fatty-acyl-CoA binding
Mi_full_DN2737_c0_g1_i8	glutamate synthase 1 [NADH], chloroplastic isoform X1	CTTTGCCTCATTATCCCTCCACTTTCTCATCAATCAAACGGACGATTTCCTCACTGAAAATGGCATCAACACCTTCGAAATCTCAAATCCTCTCTTTGTTCCGCTCTCTCCTCCGCACAGCACGCGATTTCTCGGACTACAATATTAGAGAATACACCAAGAGGCGTACCATCGACGGGTTCCGCCATAATCGCCACGTCTCCGACCCTTCCTCAATCGCCGCCGCCTACTCCGATGCCGAGTCTCAGCTCCAGATTGCCAGAAGGCAGGTCATAGTCTATTCGCTTTACGTTCCCAAGCTCAAGAGCGTCATGGAAATTAAGCACGCTTGAACCCTAATTTTCATGTTGGAATAAATGATCAAAGAAGTGTGCACTGTCTTAATCAAACAGCAACAGA…	7967	5	0	98.56	1	F:GO:0000062	F:fatty-acyl-CoA binding
Mi_full_DN2737_c0_g1_i4	glutamate synthase 1 [NADH], chloroplastic isoform X1	CTTTGCCTCATTATCCCTCCACTTTCTCATCAATCAAACGGACGATTTCCTCACTGAAAATGGCATCAACACCTTCGAAATCTCAAATCCTCTCTTTGTTCCGCTCTCTCCTCCGCACAGCACGCGATTTCTCGGACTACAATATTAGAGAATACACCAAGAGGCGTACCATCGACGGGTTCCGCCATAATCGCCACGTCTCCGACCCTTCCTCAATCGCCGCCGCCTACTCCGATGCCGAGTCTCAGCTCCAGATTGCCAGAAGGCAGGTCATAGTCTATTCGCTTTACGTTCCCAAGCTCAAGAGCGTCATGGAAATTAAGCACGCTTGAACCCTAATTTTCATGTTGGAATAAATGATCAAAGAAGTGTGCACTGTCTTAATCAAACAGCAACAGA…	7967	5	0	98.61	1	F:GO:0000062	F:fatty-acyl-CoA binding
Mi_full_DN2737_c0_g1_i10	glutamate synthase 1 [NADH], chloroplastic isoform X1	CTTTGCCTCATTATCCCTCCACTTTCTCATCAATCAAACGGACGATTTCCTCACTGAAAATGGCATCAACACCTTCGAAATCTCAAATCCTCTCTTTGTTCCGCTCTCTCCTCCGCACAGCACGCGATTTCTCGGACTACAATATTAGAGAATACACCAAGAGGCGTACCATCGACGGGTTCCGCCATAATCGCCACGTCTCCGACCCTTCCTCAATCGCCGCCGCCTACTCCGATGCCGAGTCTCAGCTCCAGATTGCCAGAAGGCAGGTCATAGTCTATTCGCTTTACGTTCCCAAGCTCAAGAGCGTCATGGAAATTAAGCACGCTTGAACCCTAATTTTCATGTTGGAATAAATGATCAAAGAAGTGTGCACTGTCTTAATCAAACAGCAACAGA…	8021	5	0	98.51	1	F:GO:0000062	F:fatty-acyl-CoA binding
Mi_full_DN2737_c0_g1_i1	40S ribosomal protein S12	CTTTGCCTCATTATCCCTCCACTTTCTCATCAATCAAACGGACGATTTCCTCACTGAAAATGGCATCAACACCTTCGAAATCTCAAATCCTCTCTTTGTTCCGCTCTCTCCTCCGCACAGCACGCGATTTCTCGGACTACAATATTAGAGAATACACCAAGAGGCGTACCATCGACGGGTTCCGCCATAATCGCCACGTCTCCGACCCTTCCTCAATCGCCGCCGCCTACTCCGATGCCGAGTCTCAGCTCCAGATTGCCAGAAGGCAGGTCATAGTCTATTCGCTTTACGTTCCCAAGCTCAAGAGCGTCATGGAAATTAAGCACGCTTGAACCCTAATTTTCATGTTGGAATAAATGATCAAAGAAGTGTGCACTGTCTTAATCAAACAGCAACAGA…	1884	5	1.84609e-97	96.55	5	P:GO:0006417; P:GO:0044238; F:GO:0046872; F:GO:0051536; F:GO:0051539	P:regulation of translation; P:primary metabolic process; F:metal ion binding; F:iron-sulfur cluster binding; F:4 iron, 4 sulfur cluster binding
Mi_full_DN1381_c0_g1_i1	Magnesium-chelatase subunit ChlI, chloroplastic	ATGAAAGGAGAGGGTGAAACGCTATCATCTTATCCGCATCTAACAGACCAATCGCAAGTCGGGAGCATGTGTAGTGGTGAAGGTTGAACCAAGGCCTCATAACAGAGGCGCTCACAATTCGCAGACACTTTAGACATGGCAGGAATTTTTGGGACTTCTTCTTCTTCAACGGCAATCTTGGCTTCTAGACCTCTCTCTTCTACTTCCAAGTCCTCCATTCCCTCTTTTTCTCTCCCTCTTTGTACATGGCGGAGTCATGGAAAGAAGTTATATGGAGGGGTTGGAGTTCAGCTTAAGAAAGGCAGATCCCAGTTCCATGTTGCTGTTTCCAATGTTGCCACTGAAATCAATCCTGCTGAAAAGGCCCAAAAGCTTGCCGCTGAAGAAAGCCAGAGGCCA…	1616	5	0	88.91	10	F:GO:0003824; F:GO:0008270; F:GO:0008703; F:GO:0008835; P:GO:0009231; F:GO:0016491; F:GO:0016787; F:GO:0046872; F:GO:0050661; P:GO:0055114	F:catalytic activity; F:zinc ion binding; F:5-amino-6-(5-phosphoribosylamino)uracil reductase activity; F:diaminohydroxyphosphoribosylaminopyrimidine deaminase activity; P:riboflavin biosynthetic process; F:oxidoreductase activity; F:hydrolase activity; F:metal ion binding; F:NADP binding; P:oxidation-reduction process
Mi_full_DN13451_c0_g2_i3	ribonuclease II, chloroplastic/mitochondrial isoform X1	GGGGCGCCTCATCCGAATTTTTTTTTGATTTGCTGGGCTGGGAATCCACGTCACACCGATGGAGGCATTTTGGGTAACTCTGAGCCACAGTGCCACAATCTTCCTCCCGCACTGCCTCAAATCATCATATCAGTTTTCTCCTATCTTCCATACTCTTCACTCTCAATCAACATCATTTTAGGGTTTCTTCTCACTGCATGAGGTCTGCAACTTTCCTTCACGTCCTCTTGTAGATGGCGATGGCGGTTCGAGCCGTAAATACCTGCTCCATCTTTCGCTCTACTTCGTCCCCTCCTCTCTATCCCTTCCGATGTCGTCTACACCATTTCGGGGCCTTTCAGTGTAAGAGTTACCCCAATTTAGGGCTTCATTTTCCGATATGTCGCACCGATCGATTTT…	2579	5	0	98.56	5	F:GO:0003677; F:GO:0003887; C:GO:0005737; P:GO:0006261; P:GO:0071897	F:DNA binding; F:DNA-directed DNA polymerase activity; C:cytoplasm; P:DNA-dependent DNA replication; P:DNA biosynthetic process	EC:2.7.7.7	DNA-directed DNA polymerase
Mi_full_DN14448_c0_g2_i1	probable calcium-binding protein CML18	TCGGAACAATGATGGGAGTTTGACCCAGCTTGAGCTTGGATCACTGCTTAGGTCACTGGGTCTGAAACCCAGTGAGGATCAACTCGATTCATTGATCCAAAAGGCGGATAGAAACAGCAACGGCCTAATTGAGTTTTCAGAGTTTGTGGCACTGGTGGAGCCGGAGCTGATTCCGGCAAAGTGTCCATACAATGAGGAGCAGTTGAGGATGATTTTTCGGATGTTTGATAGGGATGATAAGGGGTACATCACGGCTGCAGAGCTGGCCCACTCCATGGCCAAGTTGGGCCATGCGCTCACTGCGAATGAGCTGACAGGGATGATCAAAGAGGCTGACACCGACGGTGATGGCTGCATTAACTTTCAGGAGTTTTCTCAGGCTATAACATCTGCAGCTTT…	491	5	1.90915e-84	95.62	3	F:GO:0004674; F:GO:0005524; P:GO:0006468	F:protein serine/threonine kinase activity; F:ATP binding; P:protein phosphorylation	EC:2.7.11	Transferring phosphorus-containing groups
Mi_full_DN73_c0_g1_i2	hypothetical protein VITISV_015981	AAGAGGGGGAAGACGAGCATCGAGAATTAGGGCTAGAAAGTAGAAGAAGAAGAAGGAGAGAGAGAGTGGTGATTCTGAGAGATGGCGTTGCAAAAGGCCCAGGAGATGGTTTCTTCAAATCCTGTCGTCGTCTTCAGCAAGACGTATTGTCCGTTCTGCGTGAGCGTGAAGAAGTTGTTATCGGAGCTGGGAGCTACTTTCAAGGTCGTCGAATTGGATACTGAAAGTGATGGAGCTGATCTTCAATCAGCACTTGCTGGGTGGACCGGACAGCGTACTGTGCCAAACGTGTTTATCGGTGGAAAGCACATTGGTGGCTGTGACACCGCCACAGCCTTGCACAGTGATGGGAAACTTGTTCCTTTGCTTACTGAAGCTGGAGCTATTACGTCCTCCTCT…	714	5	3.72758e-78	100	4	C:GO:0005886; C:GO:0016020; C:GO:0016021; F:GO:0046872	C:plasma membrane; C:membrane; C:integral component of membrane; F:metal ion binding
Mi_full_DN2818_c0_g2_i1	---NA---	CAGGGAACAGTGACGCTTCATAGGGTCTTTCTGTCCAGGTGCAGGTAGTCCGCATCTTCACAGACATGTCTATTTCACCGAGCCTCTCTCCGAGACAGTGCCCAGATCGTTACGCCTTTCGTGCGGGTCGGAACTTACCCGACAAGGAATTTCGCTACCTTAGGACCGTTATTGTTACGGCCGCCGTTCACCGGGGCTTCGGTCGCCGGCTCCCCTGTCATCAGGTCACCAACTTCCTTGACCTTCCGGCACTGGGCAGGCGTCAGCCCCCATACATGGTCTTACGACTTTGCGGAGACCTGTGTTTTTGGTAAACAGTCGCCCGGGCCTGGTCACTGCGACCCCCTTTGTGAGGAGGCACCCCTTCTCCCGAAGTTACGGGGTCATTTTGCCGAGTTC…	560
Mi_full_DN79_c0_g1_i18	Ribulose bisphosphate carboxylase/oxygenase activase, chloroplastic	AATGAGAATTCAGTCCCGAGGAGTCTCTGCCTGCCACGTACCTATAAGCCCAATCCTGATTGTGTGGCCGTTGGGAATTCAAAAGCCAGTCCTCAGAATTGATCTGCTCCAACTGCTATAAGAGTCCTCACTCCTCTCTTCTCCCCTCAAAACATCTCTGCATTGCCTTTCAGTTGCTTCCCATCGCAGCACTTATGGCTACTGCCGTCTCAACCGTTGGGGCTGTCAATAGAGCACTGGTACTGTGCCTTTCCCGCCCTTTTTAGGCCTTGGTCATCTCTGTTGATTTTTGAAAATGATTACTGCATTTGTTATTGTTATCGAGTGTTTTTTGTGGTTTGATTGCTTGTTTGTTGTTAAGTCTCATTTTTCACTTTTGTGTCTGATCAAATTGGCAGA…	2498	5	0	98.62	32	F:GO:0005506; F:GO:0005515; C:GO:0005576; C:GO:0005615; C:GO:0005794; C:GO:0005796; P:GO:0007595; F:GO:0009055; C:GO:0009523; C:GO:0009579; P:GO:0009635; P:GO:0009772; P:GO:0015979; C:GO:0016020; C:GO:0016021; F:GO:0016168; F:GO:0016491; F:GO:0016682; P:GO:0018298; P:GO:0019684; P:GO:0032355; P:GO:0032570; F:GO:0035375; C:GO:0042651; F:GO:0042802; F:GO:0045156; F:GO:0046872; P:GO:0050821; P:GO:00…	F:iron ion binding; F:protein binding; C:extracellular region; C:extracellular space; C:Golgi apparatus; C:Golgi lumen; P:lactation; F:electron transfer activity; C:photosystem II; C:thylakoid; P:response to herbicide; P:photosynthetic electron transport in photosystem II; P:photosynthesis; C:membrane; C:integral component of membrane; F:chlorophyll binding; F:oxidoreductase activity; F:oxidoredu…
Mi_full_DN78_c0_g1_i5	Rac-like GTP-binding protein RAC1	GTAATAGTGAATATAGGCATTTGCCCTTTTAAACCATGGGATTGGAGAGGGTGTAGTTTTAAACAACCAAACAGACCCTAATATAAAAGGGGAGGGAGGGGAGAGAGAGAAAGTGGTTGATTTGTGGTGAAGAGTATGATTGGTGGTGGTGATCGATGATAGCTGGCAAGGCTCAGTCAGCAAACGCTTCAACCGCATTCATTCACGGTTCCAAGGTCATCTCTCTTTCTCCCCCCTTCTCTCGCCCAACCAACGCGTTTCGGATTCCGATTCTCTCTTCTCTATTCTCTCTCGCCACATTTCTCTTGCTCCTTCTCTTTCCTTCTTTCTCTCTTTCTGTCTGAAATCGGCGTTGCTTCTTCTGAATCAGGAGTTTTCAGTTTCTGTCTTAGGGTTTGG…	1453	5	1.35615e-138	100	4	P:GO:0000398; F:GO:0003729; C:GO:0005685; F:GO:0030619	P:mRNA splicing, via spliceosome; F:mRNA binding; C:U1 snRNP; F:U1 snRNA binding
Mi_full_DN1132_c0_g1_i1	40S ribosomal protein S21-2	TAGGGTTTTGCCCTTTTAAGGTCTGCCGGTTTGCAACTCTGCTCCCTGCAGCTTCTCTCGTCCTTCACGTTTCCTGATTTCGGTGTAGTCGCAAACACAAGGCAAAATGCAGAACGAAGAGGGTCAAAACATGGATCTGTACATCCCCAGGAAATGTTCTGCCACAAATAGGTTAATTACTTCAAAGGACCATGCATCTGTTCAGATAAACATAGGGCATGTGGATGAGGATGGAGTGTTCACTGGTCAATTCTCCACCTTCGCTCTATGTGGTTTTGTCCGTGCTCAGGGAGATGCCGACAGCGCTGTGGATCGGCTCTGGCAGAAGAAGAAGGCGGAAGTCCGACAGCATTAGAAAAAGATAATCAAGCTTTTTATCCAGTAAAAATGTTAAATATG…	679	5	9.62265e-56	96.04
Mi_full_DN1135_c0_g2_i5	40S ribosomal protein S14-like	AACATGATGACGGGAGAGGGCTTCAGCTGCGAAAGGGCTATCTCGAAACCCTAACTTCAGTCCTCAATCTACAATCCATTTGAAGCCATGTCAAGGAGGAAGGTTAGAGAGCCCAAGGAGGAAAATGTGACACTCGGACCCACTCATGTTACTGACTTGTCTGGGAGAGAAACCCTTGTTCGCATTACTGGTGGTATGAAGGTAAAAGCTGACAGGGATGAATCATCACCATATGCAGCCATGCTTGCAGCACAAGATGTTGCTCAAAGATGCAAGGAACTTGGAATCACTGCTCTTCACATTAAGCTCCGTGCTACAGGTGGTAATAAAACAAAAACACCTGGTCCAGGTGCCCAGTCTGCACTCAGGGCTCTTGCTCGTTCTGGAATGAGAATTGGT…	800	5	4.64327e-70	84.17
Mi_full_DN11872_c0_g1_i1	Carotene epsilon-monooxygenase, chloroplastic	GAAGGTTTGAGAATCAGGCTTTCCATGTGAAGGACCGAGCCAAGGCAGTAGGGAATGGAATTGATTGTAGTAGGTGATTTATAACTGATAAAGAAATTAAGCAAATTTCAGGAAAAAGTAGGGATAATAGGACTTGAAATTGCAGCAAAAATCAAAGGGCAAAATTATAAGCCACATTGAGAAACCCAATCTATACAGGCGGCAGCAGTGGCTATGGTGATTGTTGAGAGAGTGAGGTGGAGAGAGCAGTAAGGTCTTCCAAGGCTAATTCTCGGTCCCCAGACCCAGAGCCATTATTACAAACATCCCTAGTTTGATGTCTCTCTCTTCTTTCGCACTCCTCACACCCCCTACCTTCAACTTCAAACCCACCACACTCCCTCCTAATCCCTCACTTCC…	2638	5	0	96.63	7	F:GO:0003723; C:GO:0005737; C:GO:0016021; F:GO:0016787; F:GO:0016874; P:GO:0055085; P:GO:0070929	F:RNA binding; C:cytoplasm; C:integral component of membrane; F:hydrolase activity; F:ligase activity; P:transmembrane transport; P:trans-translation
Mi_full_DN3921_c0_g1_i1	protein CYPRO4	CACGAAGCTCTGAAAATAATATTTGAAATTTGGCTCTTCATTTCTATCGAATCGAACCATGGGAGGATCCCACAGTCGCGAAGGTCTCGACCTTTCTGATTCATCAGATGACGAAGTAGAAGAAGAGGAGGAGGAGCAATACGACGACGTTTCCGACCACCCTACTTCTTCTTCAGGTACTGACCGCAAAACCCTAACCCCGACCTCTATCTCAGCTTCTCTTGATGAGGTTGATGCGAAGCTCAAGGCTCTCAAGCTCAAGTACCCTTCTCAGAGCGCTGATTTGCCCAATGCTGTCAAGCTCTACCTTCACATCGGTGGCAACACCCCCAAAGCGAAATGGATTGTTTCCGAGAAAATTGCCTTCTATTCCCTCGTGAAGACGTGTAAAATGGACGG…	2260	5	0	87.85	17	F:GO:0005506; F:GO:0009055; C:GO:0009507; C:GO:0009523; C:GO:0009535; C:GO:0009536; C:GO:0009539; C:GO:0009579; P:GO:0009767; P:GO:0015979; C:GO:0016020; C:GO:0016021; P:GO:0019684; F:GO:0020037; F:GO:0045735; F:GO:0046872; P:GO:0055114	F:iron ion binding; F:electron transfer activity; C:chloroplast; C:photosystem II; C:chloroplast thylakoid membrane; C:plastid; C:photosystem II reaction center; C:thylakoid; P:photosynthetic electron transport chain; P:photosynthesis; C:membrane; C:integral component of membrane; P:photosynthesis, light reaction; F:heme binding; F:nutrient reservoir activity; F:metal ion binding; P:oxidation-red…
Mi_full_DN5093_c0_g1_i1	Peroxisomal membrane protein 11C	AGAGGAGAGACAGAAAAACGAAAAGACGTCGTTTTCACTTTTCAGCACCAAGTTAACTTGGCAGCCCTAACCCTAACCCTAACCCTGACTGCTTCAGCGGAGTGAGGGGGAGAGGAGAGACAGAAAAACGAAAAGACGTCGTTTTCACTTTTCAGCACCAAGACATTGTGTTACTTGGTTGAGTTCAGTGAGGGAATGGATGCTGTTAGCGAAGCCGATTACAAACCTCCGCCAGAATTTATTGAGGATACCAAGGATTCACTAGTCGATCTTAGTATGACGGACTCGAAAGAACTTTGGCTGATTCAGTGGCCTGTTAATCAACACCCTGATTTTGATGGGCAAGAACTGTCACTCAAGCTTCATCAGGATGGACAGTTGGGCAAGTTTGAAGGTTCA…	1957	5	3.31896e-161	97.87	6	C:GO:0005737; C:GO:0005829; F:GO:0008289; F:GO:0016918; F:GO:0019841; P:GO:0042572	C:cytoplasm; C:cytosol; F:lipid binding; F:retinal binding; F:retinol binding; P:retinol metabolic process
Mi_full_DN4547_c0_g1_i2	putative glycerol-3-phosphate transporter 1	AGCATCCAACCCGCCCGTTTCCTACTCAAGGTTGAAAGCCTCCCTGCTCGTTGGGTTAGCTGCTGGAAAAACCAGAGCAGTGTCTCCACATACGGTGTTTGATTCAGTTCAAAGAGAGTTATCAGTTTTGGAGGAGGAAATTGAAGCTTTTCGTTCTAGTTGATCGTTAATTTGGATTAGGCATACATACATGGGTTCAATGTTAGAACCATTACCAGCAACAAATTATAGGAAGCCGCTGGGAATTAGATTCTTAGAGCACATCAAGCAGAAAACCCTGTCCTACAAAGCCTACCAGGCCATTGTCCTAATTGTGACATTTTTTGCATATGCAAGCTACCATGCTACTCGGAAAACCACAAGCGTTGTCAAAAGTGCGCTTGATCCTGAATCTGATGT…	2008	5	0	96.51	4	F:GO:0005524; C:GO:0016021; F:GO:0042626; P:GO:0055085	F:ATP binding; C:integral component of membrane; F:ATPase activity, coupled to transmembrane movement of substances; P:transmembrane transport	EC:3.6.1.3; EC:3.6.1.15	Adenosinetriphosphatase; Nucleoside-triphosphate phosphatase
Mi_full_DN4547_c0_g1_i1	putative glycerol-3-phosphate transporter 1	AGCATCCAACCCGCCCGTTTCCTACTCAAGGTTGAAAGCCTCCCTGCTCGTTGGGTTAGCTGCTGGAAAAACCAGAGCAGTGTCTCCACATACGGTGTTTGATTCAGTTCAAAGAGAGTTATCAGTTTTGGAGGAGGAAATTGAAGCTTTTCGTTCTAGTTGATCGTTAATTTGGATTAGGCATACATACATGGGTTCAATGTTAGAACCATTACCAGCAACAAATTATAGGAAGCCGCTGGGAATTAGATTCTTAGAGCACATCAAGCAGAAAACCCTGTCCTACAAAGCCTACCAGGCCATTGTCCTAATTGTGACATTTTTTGCATATGCAAGCTACCATGCTAATCGGAAAACCACAAGTGTTGTCAAAAGTGTGCTTGATCCTGAATCTGATGT…	2008	5	0	95.73	4	F:GO:0005524; C:GO:0016021; F:GO:0042626; P:GO:0055085	F:ATP binding; C:integral component of membrane; F:ATPase activity, coupled to transmembrane movement of substances; P:transmembrane transport	EC:3.6.1.3; EC:3.6.1.15	Adenosinetriphosphatase; Nucleoside-triphosphate phosphatase
Mi_full_DN4385_c0_g1_i3	cell division protein FtsY homolog, chloroplastic	CGCACAGTGGGAGCAGTGAGCACCGAAATGGCTTCTCCCTCCCCCTTCGTTCGCTCACTCTCAGCTTCTCCAACGCCACCCTCCCTCTTCGCCTTCAACCTCCCCCGAACCCGGTTCGCCCCCAAGCCCCCCTCCGCACCCCGCTTCACGTGCCAAGCAGGCCAGACCGGGTTCTTCACCCGGCTCAGCCGCCTCATCAAGGAAAAGACCAAGAGCGACGTCGAGAAACTCTTCTCCGGCTTCTCCAAAACCCGAGACAACCTCGCCGTCATCGACGAGCTCCTCCTTTACTGGAACCTCGCCGACACCGATCGAGTCCTCGATGAGCTCGAAGAGGCTCTTCTGGTGTCTGATTTTGGGCCTCGAATCACGATTAAGATCGTGGAGAGCTTGCGAGAC…	1566	5	0	90.16
Mi_full_DN4389_c0_g4_i1	DUF21 domain-containing protein At2g14520	AAAACTGAGACTTCCGCGGAAAGGAAGCAAAAAGGGGAGAGAAAGGAGAGAGAAAGTGAGAAAGTGAGAAAGTCATATATCTGGAGTCTCGCTCTTTCTCTGAGAATCGCCATTGATTCAAAACCCTAATTCCAGAGGGAGATAGCGAGAGAGAGCTAGGGCATTTTCATCTATGAAAAACCCTACAACTCAAGATTCAACGATCAAGGTGGAGGCGGCGTAGATGCATGTATCCGGATTCTCTTTGGATCTCAATTGGTTTCTGCAATTCATATTCACATCCTTCGTCGTCGCTTTAGGACTGCTCCATTTGGTGAAGAACACGGCGTCGAAGTACTTCGTCGTCGACGCCAATTTCGAAGGAGGAGGAGGAGGAGGAGGAGGAGAAGGAGGAGGAAA…	2045	5	0	94.08
Mi_full_DN1855_c0_g3_i2	Homeobox-leucine zipper protein HAT5	ATCAAAGACAATAGGTGAGTACGTGTGGGAAGAATCAGCCATGGGAGGGGCATTAATGGAAGCAGAGAATGAGCACATTCCCTCCCACCCAACGCTTATATTATAAATTTATAATAATCCCCATCTGCCCACTTCGAAGTCTTCCTTCCACAGCAACGCATCTCTCTTCCTCAGTCTCTCCCTCTCCCTTTCACTTTCACAAACACCCAAACATTAGCCGTCGGCGCTGCCGGAGATTTCTCTTTCAACCCTTCCAAGAATCGACACCCTTCCCTTCTACGTCTTCTGAGTGATGGGGGTGAGCTGTTCTCGCTGTTCCCACACTTCCCACATCACTGAGATCATCATCACCAGTTTCTTCCGTCACAAGCTCTAGATCCTGGTTGATTCAGAAGCCTT…	2524	5	0	96.61	24	F:GO:0003743; F:GO:0004623; F:GO:0005085; F:GO:0005515; C:GO:0005576; C:GO:0005737; C:GO:0005829; C:GO:0005851; P:GO:0006412; P:GO:0006413; P:GO:0006417; P:GO:0006446; P:GO:0006629; P:GO:0009058; P:GO:0009405; P:GO:0016042; F:GO:0016779; F:GO:0016787; F:GO:0031369; C:GO:0032045; C:GO:0072556; F:GO:0090729; F:GO:0102567; F:GO:0102568	F:translation initiation factor activity; F:phospholipase A2 activity; F:guanyl-nucleotide exchange factor activity; F:protein binding; C:extracellular region; C:cytoplasm; C:cytosol; C:eukaryotic translation initiation factor 2B complex; P:translation; P:translational initiation; P:regulation of translation; P:regulation of translational initiation; P:lipid metabolic process; P:biosynthetic proc…
Mi_full_DN1855_c0_g3_i1	Homeobox-leucine zipper protein HAT5	ATCAAAGACAATAGGTGAGTACGTGTGGGAAGAATCAGCCATGGGAGGGGCATTAATGGAAGCAGAGAATGAGCACATTCCCTCCCACCCAACGCTTATATTATAAATTTATAATAATCCCCATCTGCCCACTTCGAAGTCTTCCTTCCACAGCAACGCATCTCTCTTCCTCAGTCTCTCCCTCTCCCTTTCACTTTCACAAACACCCAAACATTAGCCGTCGGCGCTGCCGGAGATTTCTCTTTCAACCCTTCCAAGAATCGACACCCTTCCCTTCTACGTCTTCTGAGTGATGGGGGTGAGCTGTTCTCGCTGTTCCCACACTTCCCACATCACTGAGATCATCATCACCAGTTTCTTCCGTCACAAGCTCTAGATCCTGGTTGATTCAGAAGCCTT…	1891	5	0	97.13	24	F:GO:0003743; F:GO:0004623; F:GO:0005085; F:GO:0005515; C:GO:0005576; C:GO:0005737; C:GO:0005829; C:GO:0005851; P:GO:0006412; P:GO:0006413; P:GO:0006417; P:GO:0006446; P:GO:0006629; P:GO:0009058; P:GO:0009405; P:GO:0016042; F:GO:0016779; F:GO:0016787; F:GO:0031369; C:GO:0032045; C:GO:0072556; F:GO:0090729; F:GO:0102567; F:GO:0102568	F:translation initiation factor activity; F:phospholipase A2 activity; F:guanyl-nucleotide exchange factor activity; F:protein binding; C:extracellular region; C:cytoplasm; C:cytosol; C:eukaryotic translation initiation factor 2B complex; P:translation; P:translational initiation; P:regulation of translation; P:regulation of translational initiation; P:lipid metabolic process; P:biosynthetic proc…
Mi_full_DN506_c0_g3_i2	mitogen-activated protein kinase homolog MMK2	TTTTCAACCAACTACTTCCAGTTCAAAAGCCCTCTCCATTAAAGTTCACGCTTTCACACTGGAAATTCATATAAAATCTTTTCCTCTACAGTCCTTTCTCTCTCTAGAAAAAGGCCAAGAAATGTCAAAAAGGCCGAGCAGCTGTGGTTCCAAGGTCTCCACGGACTTGGCTTTTACGCCAAATTGGGAGTGGCTCTGCTATTAGGGGCTAATCCTTCTTGAGTCGTTCTCGTTTCGGGTTTTGTGAGTGGAATTAGGGGTCGATTTTCTCGGACATGTCTATGGAGTCGAGCGCTGGTTCAGTTGAAGGGAATATCAGAGGAGTGTCGACTCATGGTGGACGGTATGTTCAGTACAATGTGTATGGGAACCTCTTCGAAGTTTCTAGGAAGTACGTGC…	1985	5	0	95.2
Mi_full_DN2031_c0_g2_i2	anaphase-promoting complex subunit 11 isoform X2	TCAAGAAGCCCTTTTCTGAAGTTGCCCTCCAGACGACAGAATCCCTAAAAAGGCCCCATTTTCCTCTGCCACTTTCAATCCTCGCAGATTTGAATTTGCTTGAATCTTTGAAGAACGAAGCCCAGATTCAGAGCGCTCTCTCTCGTATGAGCAAATCCACTCCCACTCTCAACACCTGCTGCTGCGAGTTCTTTCTTTCTCTGATCCCCTTATCAGCTCAAAGAGGATGAAAGTCAAGATCTTGCAGTGGCATGCTGTCGCATCATGGACATGGGATGCCCAAGATGAAACCTGTGGGATTTGTAGGATGGCATTTGATGGTTGTTGTCCTGATTGTAAACTCCCTGGAGATGATTGCCCACTAATTTGGGGTGCTTGCAACCATGCATTCCATCTCCA…	692	5	3.79422e-53	99.24	12	F:GO:0000166; F:GO:0003676; F:GO:0004812; F:GO:0004815; F:GO:0005524; C:GO:0005737; C:GO:0005739; C:GO:0005759; P:GO:0006412; P:GO:0006418; F:GO:0016874; P:GO:0070146	F:nucleotide binding; F:nucleic acid binding; F:aminoacyl-tRNA ligase activity; F:aspartate-tRNA ligase activity; F:ATP binding; C:cytoplasm; C:mitochondrion; C:mitochondrial matrix; P:translation; P:tRNA aminoacylation for protein translation; F:ligase activity; P:mitochondrial aspartyl-tRNA aminoacylation
Mi_full_DN216_c0_g1_i4	NADP-dependent malic enzyme	CACACAGTTTCAGAAAAAAGGGATAGAGAGAGAAAGTGTATAAGAGAGAGAAGAGGTCACCAAACTCCCTCTTTCGCTGCCGGGTCTGCAACCTCTCCCTCTTTCTCTTAGCTCATATAAGCGACAGCTGCAGAGAGAGAAGGAGAGTCAGTAGAAAAGCGAGGAGGGCTTAACCTGAAGACTCTCTCTTACAGTTTCTCTGCATCTCTCATTTTCTTCCTGAATTGAGTGTTGGAAGGGCGCAAAACTCTCTTGTCACCATGATCTCGTTGAACAGCAGTAGTTTCCTGAGCAACTCGGGCTTTTCCGGGATTTCTCGGAGCGTGTCTCAGAGGAAGGTTCTACCTCCGGTAGTGTTGGCTTTGGGGTCCAACGGCAGAGCAGGGGAGCTAAACGTCA…	2564	5	0	97.1	15	F:GO:0003697; F:GO:0004798; F:GO:0004816; F:GO:0005524; C:GO:0005737; P:GO:0006233; P:GO:0006281; P:GO:0006421; F:GO:0008094; C:GO:0016021; P:GO:0016310; F:GO:0016491; F:GO:0043565; P:GO:0046940; P:GO:0055114	F:single-stranded DNA binding; F:thymidylate kinase activity; F:asparagine-tRNA ligase activity; F:ATP binding; C:cytoplasm; P:dTDP biosynthetic process; P:DNA repair; P:asparaginyl-tRNA aminoacylation; F:DNA-dependent ATPase activity; C:integral component of membrane; P:phosphorylation; F:oxidoreductase activity; F:sequence-specific DNA binding; P:nucleoside monophosphate phosphorylation; P:oxid…	EC:2.7.4.4; EC:3.6.1.3; EC:6.1.1.22; EC:2.7.4.9; EC:3.6.1.15	Nucleoside-phosphate kinase; Adenosinetriphosphatase; Asparagine--tRNA ligase; dTMP kinase; Nucleoside-triphosphate phosphatase
Mi_full_DN1394_c0_g1_i1	cold-regulated 413 plasma membrane protein 2	ATTTCCGCCCACCGTTACCCCACTTGCAGAAACCAACAAACAAATATCCACATGGTACTCTACAGTCTCTGACTTTGTAAGCTTCGCGCCTCGTCTCCTTTTTCTCTCTGGGGAAAGATTTTCCCTTTCTGTGTGTGAAGACTGAAGATCGGAGGAGATTGAAGATGGGGAAAAAGGGTTACTTGGCGATGAGGACTGACACTGATACTACTGATTTGATCAGTTCTGATCTCAGAGACCTTGGTAATGCTGCTAAGAAGCTTGCCACTCATGCCATTAAGCTTGGTGGTCTGGGCTTTGGCACTACATTTCTTGAGTGGTTGGCTTCTTTTGCTGCCATTTATTTATTAATCTTGGATCGAACAAACTGGAAGACAAACATCCTTACGGCACTTCTAA…	963	5	3.19608e-106	90.98	20	P:GO:0001759; F:GO:0005104; F:GO:0005515; C:GO:0005576; C:GO:0005634; C:GO:0005737; C:GO:0005783; C:GO:0005794; P:GO:0007275; F:GO:0008083; P:GO:0008284; P:GO:0008543; P:GO:0010469; P:GO:0030154; P:GO:0030916; P:GO:0036342; P:GO:0048538; P:GO:0048752; P:GO:0051781; P:GO:0055026	P:organ induction; F:fibroblast growth factor receptor binding; F:protein binding; C:extracellular region; C:nucleus; C:cytoplasm; C:endoplasmic reticulum; C:Golgi apparatus; P:multicellular organism development; F:growth factor activity; P:positive regulation of cell population proliferation; P:fibroblast growth factor receptor signaling pathway; P:regulation of signaling receptor activity; P:ce…
Mi_full_DN3712_c0_g1_i14	cilia- and flagella-associated protein 20	TTTAAACTCTTTCGTCATCCGAAACGACGCCGTCTTGCACTGCATCCAGATGAATTGAGCGAAAATGTTTAAGAACACATTCCAGTCAGGGTTTCTATCAATTCTATACAGCCTCGGGAGCAAGCCTTTGCAGATTTGGGATAAAGAAGTTGTCAATGGCCAGATAAGACGAACTCAAGATGAAGATATACACTCCAATGTCCTTGAAATAGTTGGGTCAAATGTCCAATCCACATACATTACATGCCCAGCAGATCCTGCTGCAACACTTGGTATAAAGCTACCGTTCTTGGTTATGATTGTAAAGAATCTAAAGAAATATTTCACACTTGAGATTCAAGTGCTGGATGATAAGAATGTCAGGCGACGTTTTCGTGCTTCTAATTTTCAAGCTGTGAC…	1019	5	2.53844e-139	98.84	4	F:GO:0000287; F:GO:0004427; C:GO:0005737; P:GO:0006796	F:magnesium ion binding; F:inorganic diphosphatase activity; C:cytoplasm; P:phosphate-containing compound metabolic process	EC:3.6.1.1	Inorganic diphosphatase
Mi_full_DN1246_c1_g1_i4	superoxide dismutase [Cu-Zn] isoform X3	TACTTCCTTCTAATATTGAATTGCTTTGTGTATTACATGTTATAGCGTGGCTAAAGGGTGTTTTTATTTTTTATAATTTAGTTTAATTTTTTATAATTTCGCTTCTTTTGTTGAAATTTTGTGTGAGCTTCTCTTTCTTGGTAAAATGCACAGAACCCTTTTTCTACAAAAAGGGGGAAAAAAAAAGAGGAGAAGACCGAAGACAAAGAAAAGAAAGAAAACGAAGAAAAAGAATATTGTTGTCTGTCCAAGATCACATAGAAAATGGTGAAGGCTGTTGCTGTTCTTAACAGTAATGAGGGTGCTTGTGGAACTATCTACTTTGCTGAAGAAGGAGATGGTTCGACTACAGTGACTGGGAGTCTTTCTGGCCTTAAGCCTGGACTTCATGGCTTCCAT…	1004	5	1.60759e-108	99.63	4	P:GO:0002098; C:GO:0008023; C:GO:0016021; C:GO:0033588	P:tRNA wobble uridine modification; C:transcription elongation factor complex; C:integral component of membrane; C:Elongator holoenzyme complex
Mi_full_DN45_c0_g1_i8	pathogen-related protein	GTTGATGTTAAGTTTCATGTCTTACAAAGCCGTATCCAAATTGTTTTCCTGGTAATAATAATAGGAGGGAGACTAAGACTATTCTTCATGATGTGAGGGATTTTGGCTCTATATAACTTCTCCTTTGTCCCTGGAGCTTAATAATGTGAGATCAGTAGCCAATCTGTAGTGCCAGGAAAATGGCATCTTCGGTTGGTGAGGGTGACAAATATCGGTATCATTTGGATGGAGAGGAGGAGAACACTGAATGGAGATATGGGGCTCCTCCTAACTATGAGGTTGTGCACAAGCTCTTTGAAGAAGGCAGGACTAAGATATGGCCTGCTGGGTCACTCGAAGAAAAAGTGCAGAATCTTGTGAAGACATGGGAAATGGAGATGTTCCATAAGGTCAATTTGG…	2290	5	6.83631e-169	97.29	52	F:GO:0000182; P:GO:0000278; P:GO:0000723; C:GO:0000775; C:GO:0000780; C:GO:0000781; C:GO:0000791; C:GO:0000792; C:GO:0000793; F:GO:0003682; F:GO:0003696; F:GO:0003723; F:GO:0003729; F:GO:0005515; C:GO:0005634; C:GO:0005654; C:GO:0005694; C:GO:0005700; C:GO:0005701; C:GO:0005703; C:GO:0005704; C:GO:0005705; C:GO:0005720; C:GO:0005721; P:GO:0006325; P:GO:0006342; P:GO:0006343; P:GO:0006355; P:GO:00…	F:rDNA binding; P:mitotic cell cycle; P:telomere maintenance; C:chromosome, centromeric region; C:condensed nuclear chromosome, centromeric region; C:chromosome, telomeric region; C:euchromatin; C:heterochromatin; C:condensed chromosome; F:chromatin binding; F:satellite DNA binding; F:RNA binding; F:mRNA binding; F:protein binding; C:nucleus; C:nucleoplasm; C:chromosome; C:polytene chromosome; C:…
Mi_full_DN87_c0_g1_i4	Phenylalanine ammonia-lyase	CCACCTTTCCCCTCTTTTCTTCATTATTTTCCCATTAACCAAACACCCTCCCGAGCTTAATTTGATATACAGCACTCACCATTTTCTCTTCGGATTTTTACAAAATGGAATTCTCACACCACAACGGCAACGGAAACGGAAAGGTGGACGCCAATGGCTTCTGCATGAAGGCCGCGGATCCCCTCTACTGGGCGGCGGCGGCGGAGACTCTGAAGGGGAGCCATTTGGAGGAGGTGAAGAGAATGGTGGCGGACTTCCGAAAACCGGTGGTGAGGCTTGGGGGTGAGAGCCTCAACATCGCACAGGTGGCGGCGGTGGCGGCCACCGGAAGCGACGGGGTGACAGTGGAACTGTCGGAGTCGGCGAGGGCCGGGGTGCAGGCCAGCAGCAACTGGGTGA…	2450	5	0	97.18	24	F:GO:0000166; F:GO:0005524; C:GO:0005739; C:GO:0005743; P:GO:0005975; P:GO:0006122; F:GO:0008121; F:GO:0008741; F:GO:0009055; C:GO:0016020; C:GO:0016021; F:GO:0016301; P:GO:0016310; F:GO:0016491; F:GO:0016740; F:GO:0016773; P:GO:0019568; P:GO:0019569; P:GO:0022904; C:GO:0045275; P:GO:0046835; F:GO:0046872; P:GO:0055114; C:GO:0070469	F:nucleotide binding; F:ATP binding; C:mitochondrion; C:mitochondrial inner membrane; P:carbohydrate metabolic process; P:mitochondrial electron transport, ubiquinol to cytochrome c; F:ubiquinol-cytochrome-c reductase activity; F:ribulokinase activity; F:electron transfer activity; C:membrane; C:integral component of membrane; F:kinase activity; P:phosphorylation; F:oxidoreductase activity; F:tra…
Mi_full_DN137_c1_g1_i3	superoxide dismutase [Fe], chloroplastic	TTTCAGTCTCCTGTAAATTCAGTTCGGTATAAGTGACCACGCTCTACGATCCCTCTCCTTCCTTTATAACTGAAGCGGTAGGGTGTACTGGAGACCAAGAGAAGATGTCGAGCAATCTGAGCCGTGTATTCTCATCGTTGATCGATCTCTCCGCACCGAGGCTAGGGTTAGCGTGTGCGAGATCCAGATGTGGATCCGAGTCACTGACTCACTCCAACACATCGAGGCGACTCTTCTGCTCTTCAGCTCAGCAACCGCAACACCGCGAAAAGCAAGAAGAAGAGGAAGAGGTCTCTCCCTTCTCGGGAAACAAACAGAGTCCTGACGGCGAAAATGGAGAAGAAGTGGAAGAAGAAGATGAAGGAGGGGGCGGCGTTCACGTTAACGAACAAACCGGCG…	1805	5	0	86.45	1	C:GO:0016021	C:integral component of membrane
Mi_full_DN1652_c0_g1_i6	Protein suppressor of npr1-1, constitutive 1	GGAACGTGTATAAAAGAGCTTCCATCATCAATTGAGTTTCTAAAACATCTCGTTGATTTGCGGTTAGTGAAGTGTGAAAACTTGAGGAGTCTTCCGAGCAGCATTTGTAGGTTGAAATACCTTGAAAAACTTAATCTCTCTGGTTGTTCAAACTTGGAGACTTTTCCGGAAATCATGGAGGATATGGAATGCTTAAAGTCGCTTGATTTAAGTGGAACGTGTATAAAAGAGCTTCCATCATCAATTGAGTTTCTAAAACATCTCGTTGATTTGCGGTTAGTGAAGTGTGAAAACTTGAGGAGTCTTCCGAGCAGCATTTGTAGGTTGAAATACCTTGAAAAACTTAATCTCTCTGGTTGTTCAAACTTGGAGACTTTTCCGGAAATCATGGAGGATATG…	3395	5	0	87.44	1	C:GO:0005576	C:extracellular region
Mi_full_DN1652_c0_g1_i5	hypothetical protein CK203_019871	GGAACGTGTATAAAAGAGCTTCCATCATCAATTGAGTTTCTAAAACATCTCGTTGATTTGCGGTTAGTGAAGTGTGAAAACTTGAGGAGTCTTCCGAGCAGCATTTGTAGGTTGAAATACCTTGAAAAACTTAATCTCTCTGGTTGTTCAAACTTGGAGACTTTTCCGGAAATCATGGAGGATATGGAATGCTTAAAGTCGCTTGATTTAAGTGGAACGTGTATAAAAGAGCTTCCATCATCAATTGAGTTTCTAAAACATCTCGTTGATTTGCGGTTAGTGAAGTGTGAAAACTTGAGGAGTCTTCCGAGCAGCATTTGTAGGTTGAAATACCTTGAAAAACTTAATCTCTCTGGTTGTTCAAACTTGGAGACTTTTCCGGAAATCATGGAGGATATG…	4341	5	0	99.13	1	C:GO:0005576	C:extracellular region
Mi_full_DN3060_c0_g3_i1	Reticulon-like protein B3	CTTAATTTCCTTAAGAGCGAAGGCAAATGTGTATCTCATATTGGTGATAATCGGACGGCTATTATTTTCACGTGTAACGTTTTGGTTTGATGGATTATGTCACTCCTACACTACTATAACTCAAGATAACTTGCCTTACGACCCACTGGGCTGAATCTATCGCCACGTGGACGGAGGAAGAGTCGCGGCGTGTCCATCAAGGTGAAATCCAACGTCCGTTAAGCCTCGGAGCCATCAATGGGGCAGCTAGAGCTAACTGCTCTTCTTTGGGCTCCGGGTTGCTCCAGAGCAAGAGGCTCGGCACCAGGTTCGGACCCCCTCATTTTGAACGGCTGTGATTGCATCTATGCTGCCCCACTCCTATTTAGTCTCTCCGCACAGAGCTGTTACGAAATTCAA…	1556	5	4.49275e-157	97.33	24	F:GO:0000166; F:GO:0004016; F:GO:0005524; C:GO:0005634; C:GO:0005737; C:GO:0005773; P:GO:0006171; P:GO:0006882; F:GO:0008270; P:GO:0009190; P:GO:0010273; C:GO:0016020; C:GO:0016021; F:GO:0016829; F:GO:0016849; C:GO:0031411; P:GO:0031412; P:GO:0035556; P:GO:0045926; F:GO:0046872; C:GO:0048471; P:GO:0071276; P:GO:0071280; P:GO:0071294	F:nucleotide binding; F:adenylate cyclase activity; F:ATP binding; C:nucleus; C:cytoplasm; C:vacuole; P:cAMP biosynthetic process; P:cellular zinc ion homeostasis; F:zinc ion binding; P:cyclic nucleotide biosynthetic process; P:detoxification of copper ion; C:membrane; C:integral component of membrane; F:lyase activity; F:phosphorus-oxygen lyase activity; C:gas vesicle; P:gas vesicle organization…
Mi_full_DN10687_c0_g1_i1	type IV inositol polyphosphate 5-phosphatase 7	CAGAAACTTCTGAAACAAAGAACGAAGCATGTTAGTAGCCCACTGCTTTTTATAGAGACAACCCACAAATTAGGTGAGAGGAATCCCATATATATGGGAGTCTTTTTATTGAATTTTTGACATTATTGTGGGTTCGTAGCGAAACCCAGAAATCCTGAAATAGCAGAAGAGCTGTATGAAGAAGTACTGAAACAATGAGAGATGGGAGCTCGAAGAAAAGCAAGCTCTCATGGTCAAAAACACTGGTCAGAAAGTGGTTCAATATCAAGAGCAAAACTGAGGAATTTCAGGCAGATGAGGTTGTGTGCGGAGGGGGTGATGTAGAATGGAGGACTAGCTTCTCCGAAAGGGAGCCATGTACAATCAAGAAAAGCAAGACAGAGAAAATAAGCAAGAGTG…	2436	5	0	100	11	P:GO:0000725; F:GO:0003677; F:GO:0005198; F:GO:0005524; C:GO:0005576; C:GO:0005634; C:GO:0009420; F:GO:0016740; P:GO:0032508; F:GO:0043140; P:GO:0071973	P:recombinational repair; F:DNA binding; F:structural molecule activity; F:ATP binding; C:extracellular region; C:nucleus; C:bacterial-type flagellum filament; F:transferase activity; P:DNA duplex unwinding; F:ATP-dependent 3'-5' DNA helicase activity; P:bacterial-type flagellum-dependent cell motility	EC:3.6.1.3; EC:3.6.1.15	Adenosinetriphosphatase; Nucleoside-triphosphate phosphatase
Mi_full_DN17938_c0_g1_i2	Membrane-associated 30 kDa protein, chloroplastic	TGTCAAGTCATATGCAAATGCAATCATTAGTTCCATGGAAGACCCGGAGAAGATCTTAGAACAAACTGTGCTTGAAATGAATGATGACTTGATAAAAATGCGTCAGGCCACAGCACAAGTATTGTCATCTCAAAAGCGATTGGAAAATAAATATAAAGCGGCACAACAAGCTTCTGAAGATTGGTACCGTAAGGCTCAATTTGCTCTTGAAAAAGGAGATGAGGATCTTGCACGGGAAGCTTTGAAGAGGCGTAAGTCTTATGCTGATAATGCTAGTGCTTTGAAAGCTCAATTTGATCAACAGAAGAATGTCATTGAAAATCTCGTCTCCAATACACAGCTTTTGGAGAGCAAGATACAGGAAGCAAAATCAAAAAAAGATACCTTGAAAGCACGTGC…	1006	5	1.10786e-170	91.97	11	F:GO:0003677; F:GO:0003774; F:GO:0004176; F:GO:0004252; F:GO:0005524; P:GO:0006355; P:GO:0006508; F:GO:0008134; C:GO:0009288; P:GO:0030163; P:GO:0071973	F:DNA binding; F:motor activity; F:ATP-dependent peptidase activity; F:serine-type endopeptidase activity; F:ATP binding; P:regulation of transcription, DNA-templated; P:proteolysis; F:transcription factor binding; C:bacterial-type flagellum; P:protein catabolic process; P:bacterial-type flagellum-dependent cell motility	EC:3.4.21; EC:3.6.1.3; EC:3.6.1.15	Acting on peptide bonds (peptidases); Adenosinetriphosphatase; Nucleoside-triphosphate phosphatase
Mi_full_DN7005_c0_g2_i2	alanine--tRNA ligase, chloroplastic/mitochondrial	CTCAATTTGAAAATCAAAGATAATCAGACAGACGGAGATAGAGAGCAACAGCCATGGAAGGCTTGAAGCTCGGACACACTCTGCAGAATAGCCATGGCTTGAACCTTCTTGTCCAAATTCCAAATTCAAGCTTAGTTTCCAGACCATCTTTCCCAATTCAACCCAAATGCAACCTGGCTCTTTCCACAGGTTGCCGGGTTTATGCTGGCTCTATAATCAGAAAACTAGCCCTCATTTCTCCCAGTGGTTTGCCCTGTGGACATTCCAATCTGAAGCAAACAAGGGAAGTACGATTTACCACAAGAAGCACATCAGGTTTCTTTAATTCTTATCTGTTAAGCGAGCTTGTCGAATTGTTCTTCAGCTTCCATCTTCAAAGGTGTTGTATTTACTGCATCA…	3996	5	0	92.76	29	P:GO:0000187; F:GO:0004114; F:GO:0004857; F:GO:0005509; F:GO:0005515; C:GO:0005886; P:GO:0007017; P:GO:0007165; P:GO:0007186; P:GO:0007223; P:GO:0007601; F:GO:0008081; C:GO:0016020; P:GO:0016056; F:GO:0016787; P:GO:0022400; C:GO:0030286; F:GO:0030507; F:GO:0030553; C:GO:0042622; P:GO:0043086; P:GO:0045742; P:GO:0045745; F:GO:0046872; F:GO:0047555; P:GO:0050896; P:GO:0051480; P:GO:0060041; C:GO:00…	P:activation of MAPK activity; F:3',5'-cyclic-nucleotide phosphodiesterase activity; F:enzyme inhibitor activity; F:calcium ion binding; F:protein binding; C:plasma membrane; P:microtubule-based process; P:signal transduction; P:G protein-coupled receptor signaling pathway; P:Wnt signaling pathway, calcium modulating pathway; P:visual perception; F:phosphoric diester hydrolase activity; C:membran…
Mi_full_DN19577_c1_g1_i2	transportin MOS14 isoform X1	ATCAAATCAAAAGCAGTCGTGAGTCGTCTTCTCTCCGCTGAGCAGATGTCAAGCATGGAGCTCCAGAACACAGTGAAAGAAGCCCTAAACGCACTCTACCATCATCCAGACGACTCCGTTCGGATGCAAGCCGATCGTTGGCTCCAAGATTTTCAACGCACCATCGATGCTTGGCAGGTCTCCGATAATTTGCTGCATGATGCAACTAGCAATCTAGAAACTTTAATCTTTTGTTCTCAAACCCTTAGAAGCAAGGTGCAACGAGATTTTGAAGAACTACCTTCAGAAGCTTTTCGCCCATTAAGGGATTCCCTCAATACCTTATTGAAAAAATTTCACAAGGGCCCCCCTAAAGTCAGAACTCAGATTAGCATTGCGGTGGCTGCCTTGGCTGTTCAT…	3253	5	0	91.84	16	F:GO:0000287; F:GO:0004450; F:GO:0005515; C:GO:0005739; P:GO:0006097; P:GO:0006099; P:GO:0006102; P:GO:0006537; P:GO:0006739; F:GO:0016491; F:GO:0016616; C:GO:0042645; F:GO:0042803; F:GO:0046872; F:GO:0051287; P:GO:0055114	F:magnesium ion binding; F:isocitrate dehydrogenase (NADP+) activity; F:protein binding; C:mitochondrion; P:glyoxylate cycle; P:tricarboxylic acid cycle; P:isocitrate metabolic process; P:glutamate biosynthetic process; P:NADP metabolic process; F:oxidoreductase activity; F:oxidoreductase activity, acting on the CH-OH group of donors, NAD or NADP as acceptor; C:mitochondrial nucleoid; F:protein h…
Mi_full_DN2283_c0_g1_i1	phosphoglucomutase, chloroplastic isoform X1	AAAAAAAGAAAAAAAAATGTAATTGGAGGATTGGAAAAGCAGTTCACGGGTTGGAGAAGCTGTGTAGATAAGCGTTCCTTGAGACCTGTGGCTGCTAGTGTACTTTCTCCGATTCTGGTACTCCTTCACTCAATTTTCTTCACTTTCTCGCTCTCCAAACTAGGGAACACAGGCAAACTGAGAAAGAGAGAAGCAAAGCCAAAGAAAACCAAATCATCCATGGCGTTTTCACTCAAGATGGATAGTGTTTTCTTTTCAACCCTCAAACTCACTCCACTACCCAATGCCTCTTTCTCCAATCGCCACTTCGCTTCTCTTTCTCTTCTCTCTCGCAAGTTCCCTATCAGGAGACTCTCCGTTAAAGCCTCTTCTTCTGCGCCTTCCACCTCCACTGCCAAC…	2436	5	0	97.92	34	F:GO:0005198; F:GO:0005200; F:GO:0005515; C:GO:0005634; C:GO:0005737; C:GO:0005829; C:GO:0005856; C:GO:0005886; P:GO:0006887; P:GO:0006888; P:GO:0007010; P:GO:0007165; F:GO:0008093; C:GO:0009898; P:GO:0010638; C:GO:0014731; C:GO:0016020; C:GO:0016323; C:GO:0016529; F:GO:0019899; F:GO:0019903; C:GO:0030018; F:GO:0030507; C:GO:0030673; C:GO:0031430; C:GO:0031672; C:GO:0042383; C:GO:0043005; C:GO:00…	F:structural molecule activity; F:structural constituent of cytoskeleton; F:protein binding; C:nucleus; C:cytoplasm; C:cytosol; C:cytoskeleton; C:plasma membrane; P:exocytosis; P:endoplasmic reticulum to Golgi vesicle-mediated transport; P:cytoskeleton organization; P:signal transduction; F:cytoskeletal adaptor activity; C:cytoplasmic side of plasma membrane; P:positive regulation of organelle or…
Mi_full_DN227_c0_g1_i22	putative disease resistance RPP13-like protein 1	TTGACAGGATTAGGTCTTCAACACCTCACCTCTCTTGAAAAATTGGGCATCAGTGACTGCCGTAAGCTCCAATCTTTGAAAGAAGCGGGTCTTCGATGCCTTGCCTCTCTTAAACAACTAGACATCTTGGACTTACCTGAGCTCCAATCCTTGACAGAAGTGGGCCTTCAACACCTCACCTCTCTTGAAAAATTACTCATCGTCAAATGTCCTAAGCTTCAATCCTTGACAAGAGAGAGACTTCCAGATTCCCTCTCTTCTCTATGCATCGAGGACTGTCCTTTTCTGGAACAGTGCTGCCAATTTGAAGAAGGGCAAGAATGGGATTATATAGCTCACATCCCGCGAATATACATCGGTCGTGAGGCATTCTAATGAAGGTGTTTGCTGGAGTAATTT…	2017	5	1.04442e-66	90.32	15	F:GO:0000166; F:GO:0004842; F:GO:0005515; F:GO:0005524; C:GO:0005634; C:GO:0005829; P:GO:0006511; C:GO:0016020; C:GO:0016021; P:GO:0016050; P:GO:0016567; F:GO:0016740; P:GO:0030433; F:GO:0061631; F:GO:0070628	F:nucleotide binding; F:ubiquitin-protein transferase activity; F:protein binding; F:ATP binding; C:nucleus; C:cytosol; P:ubiquitin-dependent protein catabolic process; C:membrane; C:integral component of membrane; P:vesicle organization; P:protein ubiquitination; F:transferase activity; P:ubiquitin-dependent ERAD pathway; F:ubiquitin conjugating enzyme activity; F:proteasome binding
Mi_full_DN151_c0_g1_i2	Ubiquitin receptor RAD23c	GTTCTTACAAAATGAAATACAGTCACTATGTGTGGCAAACATTCACACATACAGAGAGGTGAGGACAACTAATTGTTTACTGTGGTGCATGTAACTTCTTTTACCTCCTACAAAGATAAATTGGGGTTGGCTACCAATTTTTCTGTTGGTATCATTTACAACATAAATTTCCATTATATTAAAGGGTATCCCTGAGCAAGCTGAAGTTCCACCTGTGGCTCGTGCCCCTGCCAGTGGGCAAGCTGCAAATCCTCCAGCCCAATCTCAGCAACCAGTACCTGCTCCTTCAAGTGGGCCCAATGCAAATCCATTAGATCTTTTCCCCCAGGGCATTCCCAATGTGGGTTCAAATCCTGCTGGTGCAGGGACCTTGGATTTTCTTCGCAACAGCCAACAATT…	1210	5	3.38315e-107	97.94	17	F:GO:0004308; C:GO:0005576; P:GO:0005975; P:GO:0008152; C:GO:0016020; C:GO:0016021; F:GO:0016787; F:GO:0016798; C:GO:0019012; C:GO:0019031; C:GO:0033644; C:GO:0044165; C:GO:0044167; F:GO:0052794; F:GO:0052795; F:GO:0052796; C:GO:0055036	F:exo-alpha-sialidase activity; C:extracellular region; P:carbohydrate metabolic process; P:metabolic process; C:membrane; C:integral component of membrane; F:hydrolase activity; F:hydrolase activity, acting on glycosyl bonds; C:virion; C:viral envelope; C:host cell membrane; C:host cell endoplasmic reticulum; C:host cell endoplasmic reticulum membrane; F:exo-alpha-(2->3)-sialidase activity; F:ex…
Mi_full_DN158_c0_g1_i5	hypothetical protein CK203_117239	CAGTGATTGTGAACCACCCCCACCAAATCCACATTACCACCCAAACCTACGATGACCCTGTGAGAACCCATCCCTGACTGCTAAGCCTTCTGCTCTGCTCTTCCTCTCCAAAGACGCTCTCATGGCGGATACCAATCCTACCGATCAAGAGAGACGCATTCGCATTGCTGAATTGTACAAAGCTTTGACGGAAAAAAACGAGTATGTGGCCCAAGTCTTGGGTAGAGATCCTCCTAAACACCCATTGGAGAAAATTAGTAATATTTACGACAACACATTCCTGCATATGGCCATTCGCTTCAAAGAAAAGGATCTGGTAAACGAGTTACTACAGTTGGCTAAAGAAGACAATCGTACTGTACTTTCCAATGAAAAAAACAACGAAGGCAACACTGTACT…	965	5	2.65166e-58	69.14	33	F:GO:0003677; F:GO:0003700; F:GO:0003707; F:GO:0003777; F:GO:0004367; F:GO:0004368; F:GO:0004879; F:GO:0005179; C:GO:0005576; C:GO:0005634; C:GO:0005829; C:GO:0005871; C:GO:0005886; P:GO:0006072; P:GO:0006355; F:GO:0008270; P:GO:0009061; C:GO:0009331; F:GO:0010181; P:GO:0010469; C:GO:0016020; F:GO:0016491; P:GO:0019563; P:GO:0030522; P:GO:0043401; F:GO:0043565; P:GO:0046168; P:GO:0046174; F:GO:00…	F:DNA binding; F:DNA-binding transcription factor activity; F:steroid hormone receptor activity; F:microtubule motor activity; F:glycerol-3-phosphate dehydrogenase [NAD+] activity; F:glycerol-3-phosphate dehydrogenase (quinone) activity; F:nuclear receptor activity; F:hormone activity; C:extracellular region; C:nucleus; C:cytosol; C:kinesin complex; C:plasma membrane; P:glycerol-3-phosphate metab…
Mi_full_DN3657_c0_g1_i4	serine/threonine protein phosphatase 2A 55 kDa regulatory subunit B beta isoform isoform X1	CTGGGCAGAGGAGTGTTTGGGTTCTCGGAAGGTATTTTACCATTTGAAATTACGATTTTGTCCTTCATCTTCTCTGAAAATCGGGAGAGAGAGAAGGAGAGAGAAAATCGAATGGTGTTGAATCAGAAAACCGCAAGCATTTCCATGGATTTTTGGACGACTTTTGAGCTGTGATTCTGCACGATTCCCTCATGAAGTAGGCGACTTGATTTCGTAAGATTTGGTGAAATCTCGGTCGTTGGATTCGCCTCGAGAGAAATGAACGGCGATGACACCGCAGCTCCCTCCGCGCCTCCTCCGCCGCAACTGGAGTGGAAATTCTCTCAGGTATTCGGCGAGCGGGCGGCCGGCGAGGAAGTGCAGGAAGTTGATATTATTTCTGCAATTGAGTTTGATAAA…	2253	5	0	95.24
Mi_full_DN2756_c0_g2_i1	BTB/POZ and MATH domain-containing protein 4 isoform X1	AATCAAATGAGCGGACAATCCATTTTCTTTTTCTTTTGTTTTTAAAGTTTCAAATCATTTCTACCAACCGAATCCAAATTTCCCAGAACCTCAATTTTCCTTCATTTTCCCCCTGAAAAGAGAACAGAAAACCGAGAAAATCGTCTTTGACCTAGGGTTTTGGGATTTCCACATCTTCTAGGGCGAGAAAAATGTCAGAATTCCTCTCGTCGAACAAGGCCTCACTGCTCTCTCCCACCAGTTCTCGGTCCGTGACGGAGACCGTGAACGGCTCACACAAGTTCGTGATCCAAGGCTACTCGCTGGCCAAAGGCATGGGCGTTGGAAAACACATTGCCAGCGAGAATTTCACGGTCGGAGGCTACCAGTGGGCGATTTACTTCTACCCTGACGGCAAGA…	1812	5	0	98.45	10	F:GO:0003677; F:GO:0005524; P:GO:0006355; P:GO:0006855; F:GO:0015238; F:GO:0015297; F:GO:0016491; F:GO:0016887; C:GO:0043190; P:GO:0055114	F:DNA binding; F:ATP binding; P:regulation of transcription, DNA-templated; P:drug transmembrane transport; F:drug transmembrane transporter activity; F:antiporter activity; F:oxidoreductase activity; F:ATPase activity; C:ATP-binding cassette (ABC) transporter complex; P:oxidation-reduction process	EC:3.6.1.3; EC:3.6.1.15	Adenosinetriphosphatase; Nucleoside-triphosphate phosphatase
Mi_full_DN2754_c0_g1_i6	long chain base biosynthesis protein 2a isoform X2	CACCGTTACTCCCAAGTCTTCAGCCAAATGACAAACTTCGACAATGACGCGTTTGGATAACTAACCTCTTCCATGTATCCACCAGGCAGCCGCCTCAAGTCTTCTCTAATTCCACCTTCTCTACTGCAAAACCGTCGACTCTAACATCAAGCACAGCACAAAAATCCAAATGATCGCAGTTCCATATGTAACTGCTTTAACCACCTACTTCAGCTATGGCTTACTCTTCGTCTTCGGCCAAATCAGGGACCTCTTCCGCAAAATTTTGGACTGGTTTCGCTCCAACAATCTTCAGGGGTACGCACCAATTTGCTTGGGATTTGAAGATTTCTATAAGCGACGCCTATATCTTCGTATTCAGGACTGTTTTGGAAGACCAATATCAAGTGCTCCTGATGC…	1953	5	0	95.63	1	C:GO:0016021	C:integral component of membrane
Mi_full_DN1941_c0_g2_i4	Oxidation resistance protein 1	ATTCTAGCTCCCAGCCTGACCTGGACGCTTCAATCCTCTAGAATGAAAAAAGGGGCTTTTTGAGGGGTTGTGACCGTCTGATGATTCTCCTCCAATAAATGGGTCGACACTCGCTTCGTAGTAAAGCAGTCCACTTTGTTTCTGATCTCACCACTGGCCTTCTCAATCCTATTTCTGACAAATCTTCAAAGCCTCCTGATGGTGTGATTGAGCCAAAAAGAAGTCAACAGGAGACGATTGCAGAAGAGGGTAATGAGGATTTGGTTGATGGACCTGATACATCTTCTTTTTCTGCGTTCCTTTATTCCCTATTGTCTTCAGAGCCTGGTTCAAACTCTGAAGGGCATACTGAGCATGAAAGGGAAGTGGGTGAAGTACCATCTAACACTGCAATGAGAG…	1604	5	5.20343e-34	67.58	9	P:GO:0006281; P:GO:0010604; P:GO:0031324; P:GO:0031325; P:GO:0031326; C:GO:0032991; P:GO:0035065; C:GO:0044428; P:GO:0051173	P:DNA repair; P:positive regulation of macromolecule metabolic process; P:negative regulation of cellular metabolic process; P:positive regulation of cellular metabolic process; P:regulation of cellular biosynthetic process; C:protein-containing complex; P:regulation of histone acetylation; C:nuclear part; P:positive regulation of nitrogen compound metabolic process
Mi_full_DN712_c0_g1_i3	PGR5-like protein 1B, chloroplastic	TTGATTTCGTGGCAGATGACACGAAATCAAAAGTGGGAAACTATGAGATCCTCTGCATTTTCCCTCCACACATTTCAGAGTTACCTTATCTCCGAGCTGTCCCTCTCTCTCTCTCCCTCCAAACAACCCAAAAATATCACAATGCAATTCATTTCCCTCACCTCACTCTCACCTGAAACCACCACTTTCCACCACCACCACCACCACCACCGGCACCGCCGGAGAAGAAGCTCATGTTTTCAAGCCTAATGGCTACCAAGTTGGGGTTTGCTCTAACCACAGCGCCGCGCCTCTTCGCTTCTTCGTCACGGAAGCCATTGATTTCGCCGGCATCGTTGTCATCTGCATCATCTTGTTCGAGAGTTGAGTCATTTCAATTGGTCGGTCGGCAGTTGCGTC…	1811	5	0	88.93	32	F:GO:0003958; F:GO:0004517; F:GO:0005516; C:GO:0005634; C:GO:0005737; C:GO:0005794; C:GO:0005829; C:GO:0005856; C:GO:0005886; C:GO:0005901; P:GO:0006527; P:GO:0006809; P:GO:0007005; P:GO:0007263; P:GO:0007596; P:GO:0007599; P:GO:0009725; F:GO:0010181; C:GO:0012506; C:GO:0016020; F:GO:0016491; F:GO:0020037; P:GO:0031284; P:GO:0032496; P:GO:0045776; F:GO:0046872; F:GO:0050660; F:GO:0050661; P:GO:00…	F:NADPH-hemoprotein reductase activity; F:nitric-oxide synthase activity; F:calmodulin binding; C:nucleus; C:cytoplasm; C:Golgi apparatus; C:cytosol; C:cytoskeleton; C:plasma membrane; C:caveola; P:arginine catabolic process; P:nitric oxide biosynthetic process; P:mitochondrion organization; P:nitric oxide mediated signal transduction; P:blood coagulation; P:hemostasis; P:response to hormone; F:F…
Mi_full_DN3729_c0_g1_i4	ACT domain-containing protein ACR6	CCTAGAGGATTCTCTCATTTTGTGGTTCGCTCTTTCTTCTGCACTGTGATTCCAAGTCTTCGATCGGAGCTTTTCGCGGGTTCTGTACACTTTTGCTCCATGAGAAATTTATTTTTTGAAAGAGAGAAACTCCATCATCTAATCTGGGTCATGTTTTTGAAGAGTTGTAATTGACAATGATGCTAGCGAGGAAGCCACTGTTATTCAGGTTGACAGTGTTAACAAACATGGAATTCTCCTGGAAGTAGTCCAAGTTCTAACAGACATGAACCTTGTTATAACCAAAGCATACATCTCATCTGATGGGGGATGGTTCATGGATGTGTTCAATGTGGTCGATGGAGATGGAAACAAAATCAGAGACAAAGGGGTCATCAATTATATCACAAAAACACTTGA…	1715	5	0	96.62
Mi_full_DN3729_c0_g1_i1	ACT domain-containing protein ACR6	CCTAGAGGATTCTCTCATTTTGTGGTTCGCTCTTTCTTCTGCACTGTGATTCCAAGTCTTCGATCGGAGCTTTTCGCGGGTTCTGTACACTTTTGCTCCATGAGAAATTTATTTTTTGAAAGAGAGAAACTCCATCATCTAATCTGGGTCATGTTTTTGAAGAGTTGTAATTGACAATGATGCTAGCGAGGAAGCCACTGTTATTCAGGTTGACAGTGTTAACAAACATGGAATTCTCCTGGAAGTAGTCCAAGTTCTAACAGACATGAACCTTGTTATAACCAAAGCATACATCTCATCTGATGGGGGATGGTTCATGGATGTGTTCAATGTGGTCGATGGAGATGGAAACAAAATCAGAGACAAAGGGGTCATCAATTATATCACAAAAACACTTGA…	1715	5	0	97.06
Mi_full_DN55_c1_g1_i4	ubiquitin-conjugating enzyme E2-17 kDa	CATTTCTTCAATCTCTACTTGTAATTTTCTCTCTAATTTTCTCATTTTTGCTTGTTTGGTTGCCGAGAAAAGGTACGGGCTTCAACTCCTTGACTTGTTGGAGCGTCAATGGCTTCGAAGCGTATTTTGAAGGAACTGAAGGATTTGCAGAAAGATCCTCCTACTTCATGCAGTGCTGGACCTGTAGCTGAAGACATGTTCCACTGGCAAGCAACAATTATGGGACCCCCTGATAGCCCATATGCAGGAGGTGTATTCCTAGTTACTATTCATTTTCCTCCTGATTATCCTTTCAAGCCCCCTAAAGTTGCTTTTAGGACCAAGGTCTTCCACCCAAATATCAACAGCAATGGAAGTATTTGTCTTGATATTCTTAAAGAACAGTGGAGCCCTGCACTT…	821	5	6.03901e-107	100	37	F:GO:0000166; F:GO:0004672; F:GO:0004713; F:GO:0004715; F:GO:0005524; C:GO:0005737; C:GO:0005794; C:GO:0005829; C:GO:0005856; C:GO:0005886; C:GO:0005925; P:GO:0006468; P:GO:0006935; P:GO:0007155; F:GO:0008289; P:GO:0008360; C:GO:0009986; P:GO:0010976; C:GO:0015630; C:GO:0016020; F:GO:0016301; P:GO:0016310; F:GO:0016740; P:GO:0018108; C:GO:0030054; P:GO:0030155; P:GO:0031116; C:GO:0031234; C:GO:00…	F:nucleotide binding; F:protein kinase activity; F:protein tyrosine kinase activity; F:non-membrane spanning protein tyrosine kinase activity; F:ATP binding; C:cytoplasm; C:Golgi apparatus; C:cytosol; C:cytoskeleton; C:plasma membrane; C:focal adhesion; P:protein phosphorylation; P:chemotaxis; P:cell adhesion; F:lipid binding; P:regulation of cell shape; C:cell surface; P:positive regulation of n…
Mi_full_DN51_c0_g1_i1	Protein translation factor SUI1-like 1	AATCAACTTGTGTGGTTAAGAGTAGCCTTCTTAAACCCACCCCCTTTCTCTTTCTTTATCTTGTTCTCTCTCTGTTCCTCTCCAGAATCTGTGGGAAAGGTTACTCAATCACTTCCATCCATCAGCCAAGTTTCATGTCTGAACTCGACGCAAATATTCCAACCACTTTTGACCCTTTTGCTGATGCAAATGCTGAGGACTCGGGCGCGGGGACAAAAGAGTACGTCCATGTGCGTATCCAGCAGCGTAATGGGAGGAAAAGCCTGACTACCGTGCAAGGGTTGAAGAAGGAATTCAGCTACAACAAGATTCTCAAGGACCTCAAGAAGGAGTTCTGCTGCAATGGCACTGTTGTCCAGGACCCTGAGCTAGGCCAGGTCATTCAACTTCAGGGTGATC…	717	5	8.51059e-79	98.29	2	F:GO:0005509; F:GO:0046872	F:calcium ion binding; F:metal ion binding
Mi_full_DN1089_c0_g1_i1	serine carboxypeptidase-like isoform X4	GGAATCTTGAAGTTGGTATTCCTGATCTTCTAGAAGATGGAATCAAATTGCTTGTATATGCTGGAGAATATGACCTAATCTGCAATTGGCTTGGTAACTCAAGATGGGTGCATGCCATGGAATGGGGTGGTCAACTAGAGTTCCAAGCGGCTCCTGAAGTTCCTTTTGTAATTGGTGATTCAAAAGCTGGACTGATGAAAATCCACGGCCCTCTTACCTTCCTCAAGGTCCATGATGCTGGTCACATGGTTCCCATGGATCAGCCCCGAGTTGCACTGGAGATGCTCAAGAGGTGGTTTGAAAACAAACTTCCTGAAAACACACCTGCTGAATCAAAGGAGCCAGAAAAAAGGGTTGCTCAAATGTGATTCCCTCTGTTGTATTGAAGCCTATATCCTT…	601	5	6.44379e-83	100	8	F:GO:0005096; P:GO:0006904; P:GO:0007165; C:GO:0016021; F:GO:0042393; P:GO:0043547; C:GO:0048188; P:GO:0051568	F:GTPase activator activity; P:vesicle docking involved in exocytosis; P:signal transduction; C:integral component of membrane; F:histone binding; P:positive regulation of GTPase activity; C:Set1C/COMPASS complex; P:histone H3-K4 methylation
Mi_full_DN1089_c0_g1_i3	serine carboxypeptidase-like	AAGCAACCCAAGATACTGCCACGTCACCACTCAACCACCCTCCTCTCTCGCCCCAAGACTCTGTTGAATGGAACGTTAGTTCCACTCTTTTCTCTTGCTAAAACCACCCACGTGTGTGTATATATATTTGTATTGGAGATCGGAGGCTCAGCAGAGTTTGGGAAGAATGGAGAATTTGGTGTTTCTCTCTCTTCTTCTTCTTGTTCTTCTCTCTCCTTTCTCTTCCGCCAATGACATTCTAGGGTTTTCTTCCAACCCTAAGTTTCCAAAGTCGCAAGCGGAGAAGCTGATAAGGGAGCTTAATTTGTTCCCCAAAGACGCGGAGCCGGTCAACGCCGTGGGCCGTGAGTCTCCGAAGAGCCTTGTGGAGACGCGGCTGAGGTTCCCCGGTATTGACTA…	2043	5	0	96.97	8	F:GO:0000166; F:GO:0005524; F:GO:0016787; F:GO:0016887; P:GO:0019552; F:GO:0046872; F:GO:0051536; F:GO:0051539	F:nucleotide binding; F:ATP binding; F:hydrolase activity; F:ATPase activity; P:glutamate catabolic process via 2-hydroxyglutarate; F:metal ion binding; F:iron-sulfur cluster binding; F:4 iron, 4 sulfur cluster binding
Mi_full_DN1089_c0_g3_i1	putative disease resistance RPP13-like protein 1 isoform X1	AATTGGCATGGGAGGCGTGGGCAAAACTACTCTTGCTCAGTTTGCCTACAACCATGATGGAGTGAAGAGTCATTTTGATCTAAGAGTTTGGGTTTGCGTCTCTGATGAGTTTGATGTCGTGGGGGTAACCAGGACAATTCTTCAGTCAGTTGCCTCTACCTCTAGGAAATCCGATGCCAAGGATCTCAACCAGCTTCAAGTCCAACTGAATGATGAACTCTCTGGAAAAAAGTTTCTCCTTGTTTTAGACGACGTTTGGAGTCAGGATTGTAATAAATGGAACCTTTTATACAAGCCAATGAGAACTGGAGCAAAAGGCAGCAGGGTTATTGTCACCACTCGTGATCAAAGGGTTGTACCAGCTGTCAGAGCCAGCTCAGCTTATCCCCTCGAGGTGTT…	3806	5	0	99.59
Mi_full_DN1089_c0_g1_i7	serine carboxypeptidase-like	AAGCAACCCAAGATACTGCCACGTCACCACTCAACCACCCTCCTCTCTCGCCCCAAGACTCTGTTGAATGGAACGTTAGTTCCACTCTTTTCTCTTGCTAAAACCACCCACGTGTGTGTATATATATTTGTATTGGAGATCGGAGGCTCAGCAGAGTTTGGGAAGAATGGAGAATTTGGTGTTTCTCTCTCTTCTTCTTCTTGTTCTTCTCTCTCCTTTCTCTTCCGCCAATGACATTCTAGGGTTTTCTTCCAACCCTAAGTTTCCAAAGTCGCAAGCGGAGAAGCTGATAAGGGAGCTTAATTTGTTCCCCAAAGACGCGGAGCCGGTCAACGCCGTGGGCCGTGAGTCTCCGAAGAGCCTTGTGGAGACGCGGCTGAGGTTCCCCGGTATTGACTA…	1938	5	0	95.05	8	F:GO:0000166; F:GO:0005524; F:GO:0016787; F:GO:0016887; P:GO:0019552; F:GO:0046872; F:GO:0051536; F:GO:0051539	F:nucleotide binding; F:ATP binding; F:hydrolase activity; F:ATPase activity; P:glutamate catabolic process via 2-hydroxyglutarate; F:metal ion binding; F:iron-sulfur cluster binding; F:4 iron, 4 sulfur cluster binding
Mi_full_DN1089_c0_g4_i2	putative disease resistance RPP13-like protein 1	ATTCAGTAGGACATCTTTATAACCTACAGACATTGATATTATCTGATTGTTGGAGACTCGCTAAGTTGCCTGTTGTGATTGGAGGCCTAATCAACCTTCGACATATTGATATTTCTGGTACAAGTCAACTACAAGAGATGCCTTTCAAGATCAGCAACCTAACAAATTTGCAAACATTATCTAAATATATTGTGGGCAAAAATGATAATTCCAGAATAAGAGAATTGAAGAACTTGCAGGATCTTCGAGGAAAGCTTTCCATTTCAGGGTTGCATAATGTGGTGAATAGTCAAGATGCGATGCATGCTAAGTTAGAAGAAAAGCACAACATTGAAGAGTTGACGATGGAATGGGACAGCGATTATGGTAAACCACGAAATGAAATGAATGAGATGAATG…	5531	5	0	95.7	6	F:GO:0004298; C:GO:0005634; C:GO:0005737; C:GO:0005839; P:GO:0010499; P:GO:0043161	F:threonine-type endopeptidase activity; C:nucleus; C:cytoplasm; C:proteasome core complex; P:proteasomal ubiquitin-independent protein catabolic process; P:proteasome-mediated ubiquitin-dependent protein catabolic process	EC:3.4.25	Acting on peptide bonds (peptidases)
Mi_full_DN1089_c0_g4_i1	putative disease resistance RPP13-like protein 1	ATTCAGTAGGACATCTTTATAACCTACAGACATTGATATTATCTGATTGTTGGAGACTCGCTAAGTTGCCTGTTGTGATTGGAGGCCTAATCAACCTTCGACATATTGATATTTCTGGTACAAGTCAACTACAAGAGATGCCTTTCAAGATCAGCAACCTAACAAATTTGCAAACATTATCTAAATATATTGTGGGCAAAAATGATAATTCCAGAATAAGAGAATTGAAGAACTTGCAGGATCTTCGAGGAAAGCTTTCCATTTCAGGGTTGCATAATGTGGTGAATAGTCAAGATGCGATGCATGCTAAGTTAGAAGAAAAGCACAACATTGAAGAGTTGACGATGGAATGGGACAGCGATTATGGTAAACCACGAAATGAAATGAATGAGATGAATG…	5362	5	0	95.7	6	F:GO:0004298; C:GO:0005634; C:GO:0005737; C:GO:0005839; P:GO:0010499; P:GO:0043161	F:threonine-type endopeptidase activity; C:nucleus; C:cytoplasm; C:proteasome core complex; P:proteasomal ubiquitin-independent protein catabolic process; P:proteasome-mediated ubiquitin-dependent protein catabolic process	EC:3.4.25	Acting on peptide bonds (peptidases)
Mi_full_DN1089_c0_g2_i1	putative disease resistance RPP13-like protein 1	CTTCCCCTAATCCTTTTTTAGCTGCAAACTTTACTTCTGAAGAATATCTAATATTCTTAAAGATCTGTTGCAGAGAGTTCCCTTAATCAATCCCTTGTTACCTACAAGAAAAGAAAAAAAAACATGGCTGGTTTTGTTGGAGAAGCCGTTTTGTCTGGGTTCATTCAGAAGTTGGTCGACATGGTCGCCTCGCCGGAGCTGTGGAAGTACGCACGTGAAGAGCAAGTGGATTCTGAACTGAACGAGTGGAAGAAAATATTGATGAAGATCTACGCAGTGCTCCATGACGCGGAGGACAAGCAGATGACAAACCCCCTGGTGAAGATGTGGCTACACGACCTCAGAGACTTGGCTTATGATGTAGAGGACATCTTGGATGAATTCGCCACCCAAGCTTTG…	3557	5	0	92.83	15	F:GO:0003677; F:GO:0003678; F:GO:0004175; F:GO:0004518; F:GO:0005524; C:GO:0005634; C:GO:0005737; C:GO:0005839; P:GO:0006270; P:GO:0006281; P:GO:0010499; P:GO:0032508; C:GO:0042555; P:GO:0043161; P:GO:0090305	F:DNA binding; F:DNA helicase activity; F:endopeptidase activity; F:nuclease activity; F:ATP binding; C:nucleus; C:cytoplasm; C:proteasome core complex; P:DNA replication initiation; P:DNA repair; P:proteasomal ubiquitin-independent protein catabolic process; P:DNA duplex unwinding; C:MCM complex; P:proteasome-mediated ubiquitin-dependent protein catabolic process; P:nucleic acid phosphodiester b…	EC:3.6.1.15	Nucleoside-triphosphate phosphatase
Mi_full_DN1089_c0_g1_i2	serine carboxypeptidase-like	AAGCAACCCAAGATACTGCCACGTCACCACTCAACCACCCTCCTCTCTCGCCCCAAGACTCTGTTGAATGGAACGTTAGTTCCACTCTTTTCTCTTGCTAAAACCACCCACGTGTGTGTATATATATTTGTATTGGAGATCGGAGGCTCAGCAGAGTTTGGGAAGAATGGAGAATTTGGTGTTTCTCTCTCTTCTTCTTCTTGTTCTTCTCTCTCCTTTCTCTTCCGCCAATGACATTCTAGGGTTTTCTTCCAACCCTAAGTTTCCAAAGTCGCAAGCGGAGAAGCTGATAAGGGAGCTTAATTTGTTCCCCAAAGACGCGGAGCCGGTCAACGCCGTGGGCCGTGAGTCTCCGAAGAGCCTTGTGGAGACGCGGCTGAGGTTCCCCGGTATTGACTA…	1917	5	0	95.05	8	F:GO:0000166; F:GO:0005524; F:GO:0016787; F:GO:0016887; P:GO:0019552; F:GO:0046872; F:GO:0051536; F:GO:0051539	F:nucleotide binding; F:ATP binding; F:hydrolase activity; F:ATPase activity; P:glutamate catabolic process via 2-hydroxyglutarate; F:metal ion binding; F:iron-sulfur cluster binding; F:4 iron, 4 sulfur cluster binding
Mi_full_DN1089_c0_g1_i6	serine carboxypeptidase-like	AAGCAACCCAAGATACTGCCACGTCACCACTCAACCACCCTCCTCTCTCGCCCCAAGACTCTGTTGAATGGAACGTTAGTTCCACTCTTTTCTCTTGCTAAAACCACCCACGTGTGTGTATATATATTTGTATTGGAGATCGGAGGCTCAGCAGAGTTTGGGAAGAATGGAGAATTTGGTGTTTCTCTCTCTTCTTCTTCTTGTTCTTCTCTCTCCTTTCTCTTCCGCCAATGACATTCTAGGGTTTTCTTCCAACCCTAAGTTTCCAAAGTCGCAAGCGGAGAAGCTGATAAGGGAGCTTAATTTGTTCCCCAAAGACGCGGAGCCGGTCAACGCCGTGGGCCGTGAGTCTCCGAAGAGCCTTGTGGAGACGCGGCTGAGGTTCCCCGGTATTGACTA…	2043	5	0	95.7	8	F:GO:0000166; F:GO:0005524; F:GO:0016787; F:GO:0016887; P:GO:0019552; F:GO:0046872; F:GO:0051536; F:GO:0051539	F:nucleotide binding; F:ATP binding; F:hydrolase activity; F:ATPase activity; P:glutamate catabolic process via 2-hydroxyglutarate; F:metal ion binding; F:iron-sulfur cluster binding; F:4 iron, 4 sulfur cluster binding
Mi_full_DN1089_c0_g1_i5	serine carboxypeptidase-like isoform X4	GGAATCTTGAAGTTGGTATTCCTGATCTTCTAGAAGATGGAATCAAATTGCTTGTATATGCTGGAGAATATGACCTAATCTGCAATTGGCTTGGTAACTCAAGATGGGTGCATGCCATGGAATGGGGTGGTCAACTAGAGTTCCAAGCGGCTCCTGAAGTTCCTTTTGTAATTGGTGATTCAAAAGCTGGACTGATGAAAATCCACGGCCCTCTTACCTTCCTCAAGGTCCATGATGCTGGTCACATGGTTCCCATGGATCAGCCCCGAGTTGCACTGGAGATGCTCAAGAGGTGGTTTGAAAACAAACTTCCTGAAAACACACCTGCTGAATCAAAGGAGCCAGAAAAAAGGGTTGCTCAAATGTGATTCCCTCTGTTGTATTGAAGCCTATATCCTT…	622	5	8.4382e-83	100	8	F:GO:0005096; P:GO:0006904; P:GO:0007165; C:GO:0016021; F:GO:0042393; P:GO:0043547; C:GO:0048188; P:GO:0051568	F:GTPase activator activity; P:vesicle docking involved in exocytosis; P:signal transduction; C:integral component of membrane; F:histone binding; P:positive regulation of GTPase activity; C:Set1C/COMPASS complex; P:histone H3-K4 methylation
Mi_full_DN3018_c0_g1_i2	ABC transporter I family member 17	TCCTTTCCTGGACTCCTCTCCAGGTACCCACAGCTTCCTTCTTCCACTTTGCTTTTCCCAATTAACTTACCATAAACATTCCATCTGATATTATTTTTTCCGCAGCTGTTGAACCACTAATTCTACAGGTAGAGGAGGAGGATGGTGAACGCAAACCGAAATTTCGGGTCAGGAACCTGATCAAGGTTTCGGAATCGGGAGAGGCGATACTGCGAGGGATCGACGTGGACGTGCCGAAAGGGGCGATCGTGGGGGTGATAGGGCCGAGCGGGAGTGGGAAATCAACTCTGCTGCGGGTGCTGAACCGGCTGTGGGAACCGCCGTCCGGCACGGTGTACTTGGACGGCACCGATATTCGGGAACTGGATGTGCTCGGACTCCGCCGAAAAGTCGGCATGC…	979	5	1.51783e-176	95.39	10	F:GO:0004129; C:GO:0005886; F:GO:0015002; C:GO:0016020; C:GO:0016021; F:GO:0016491; P:GO:0019646; P:GO:0022904; P:GO:0055114; P:GO:1902600	F:cytochrome-c oxidase activity; C:plasma membrane; F:heme-copper terminal oxidase activity; C:membrane; C:integral component of membrane; F:oxidoreductase activity; P:aerobic electron transport chain; P:respiratory electron transport chain; P:oxidation-reduction process; P:proton transmembrane transport
Mi_full_DN7445_c0_g1_i1	Protein transport protein Sec61 subunit gamma	CTCGGTATTAAGGTTTTCCATTTTTGCATATATATTCTTCAGATTGATCGGAAATCAGAACCCTCTCTTTCTCGGATATCTAACCAATCTCTTGATCAGATAAGATCTAGAGCTGTTTCTGCCTGCAGAAAGCAATGGATGCCATCGATAACGTCTTCGATCCGATGAGGGAGTTCGCGAAGGACAGCGTCCGCCTCGTGAAGCGGTGCCACAAGCCCGATCGTAAAGAATTCACCAAGGTCGCGTTCCGCACAGCCATAGGTTTCGTGGTGATGGGCTTCGTAGGGTTTTTCGTCAAGCTGATCTTCATCCCTATCAACAACATTATTGTCGGATCTGTCTAGGCCTCTAAGGAATGGTGGAAATTGTCTGGAGTGCGAAATGCTTACACAGGATAAA…	676	5	4.96038e-31	100
Mi_full_DN4479_c0_g1_i2	F-box/kelch-repeat protein	GCAAGTTTGATCTGATTTCTCGTTGATTTTTGTTTGAATATATGCTCAGCTCATATTCTGGCATTAGTCTTTTTAAATAATTCTGTACGGATTGGGTGGAAACAGTCGTTAATTTCTCCGGAGGTTGAATTCCTGGAATTCAGAAACTTCTCCGGAGATTGGACGATGAATTCGATGGCTTTGTGAATACAAAAATTTGCGCTTATTTCGTTATATATTTCTCATTGTAATAGGTTCGATGCTGAGCACGATACGGATATGGATTTATATGATTGATTTGGTCGATTGATGGATAAAATAAATAGATGGAGAATGTTGGCCTGCAAATATCTGAACCTTTCCTCCGACTATTGGGAACGTGAGCGAGAGTTGCGGCATAGCGTCAATGATGTCCCTTCA…	1997	5	0	95.38	5	F:GO:0000166; F:GO:0005524; C:GO:0005737; P:GO:0006457; F:GO:0051082	F:nucleotide binding; F:ATP binding; C:cytoplasm; P:protein folding; F:unfolded protein binding
Mi_full_DN23243_c0_g1_i1	putative cysteine protease RD19D	GAGCAGAGCTCAAGGAGGAGGGGAGGGACGATGGGAGGAGGTCTAACCTGTGCCCTTGGAGTCGCGGCACTCCTAACCTGCGCACTCGCAGCCTCTGCAATTTCACTCCACGAACACGATACCCCATGGGACCCGAACATAGTCCAAGTAACAGACGGTCACAGCCACAGAAAATTCGGGTTAGATGGTGTATTGGGCACAGAGAAAGAGTTCAGAATGTTCATGGAGAAGTACGGGAAAGAGTACAGTAGCAGAGAGGAGTACGTGCACCGCCTAGGGATATTCGCGAAGAACATGGTGAGGGCGGCGGAGCACCAGGCGCTTGACCCAACGGCGTTACACGGCGTCACGCCCTTCTCCGATCTCTCCGAGGAGGAGTTCGAGAGGATGTTCACGGGA…	1194	5	0	93.7	18	P:GO:0006754; P:GO:0006811; P:GO:0006955; F:GO:0008289; C:GO:0009507; C:GO:0009535; C:GO:0009536; C:GO:0009579; F:GO:0015078; P:GO:0015986; P:GO:0015991; C:GO:0016020; C:GO:0016021; P:GO:0019882; C:GO:0033177; C:GO:0042613; C:GO:0045263; F:GO:0046933	P:ATP biosynthetic process; P:ion transport; P:immune response; F:lipid binding; C:chloroplast; C:chloroplast thylakoid membrane; C:plastid; C:thylakoid; F:proton transmembrane transporter activity; P:ATP synthesis coupled proton transport; P:ATP hydrolysis coupled proton transport; C:membrane; C:integral component of membrane; P:antigen processing and presentation; C:proton-transporting two-sect…
Mi_full_DN7032_c0_g1_i4	1-(5-phosphoribosyl)-5-[(5-phosphoribosylamino)methylideneamino] imidazole-4-carboxamide isomerase, chloroplastic	CCTAAGGAGGGCATGAAAAGGGTAAAAGGGGATGTATTTAACAGTGCCTCGAGCTACCGTGTGGGATTGCTCACGTAAGCCCTCCTCTTACCTCCGGCATCTACTAACGACAATCACGATTCAAAACCTTTCTGTTCCTTCACTCTGGAAAATCTAGGTTTCATAACCGCGAAACCCTAGATCGTAGCTGGCCGATTTAATTTCTATCTTCAAATATCACCGGAGTCATTTCTTAAGAACATGATGAGAGCTCGTAGCCCCCACGCCACTTCGTCCTGCAATCTCGGTTGGCTTAGCGGAAGGCCCAACTCTACATTCCACGGCGTGAACCTGAACGCGAGTAGGCTCAATACGGCCATGCCTTCACCAATTTCCAAACCTTTGCGGCTATCCGTACGA…	1137	5	0	95.74	5	F:GO:0005185; C:GO:0005576; P:GO:0009405; P:GO:0010469; F:GO:0090729	F:neurohypophyseal hormone activity; C:extracellular region; P:pathogenesis; P:regulation of signaling receptor activity; F:toxin activity
Mi_full_DN1519_c0_g1_i6	cysteine synthase	GAGAGAATGAAAATTGTTAATCCGATTCAACAAAAATCCATTATGAAATGCCACGATGTTGACAATTATGAAACTGACTGGCGAGAAATACCTCCATAAACGCCAAGGAACAACTGCACAGGAAGAACAACATTGGGGACCGTTCCATAATCATTTTTCTGAAAAACAATTCTCAGTCTTGTACTGCTTTCTGCTTGAGAAGTCTGCATAGTTTTTTCTTTGCAAGAATGGGTACTGGAAATCTCTCAATATTTGGTGTTAGTTCTACAATCTTGCATCCTGTTTGGTTCTTGATTTATAGTATTATCTCAAATAATAGCGATTTGCTAAGTGATTTGAAAAGGTAACATGGAAGAGAAGTGTGCAATTGCAAAAGATGTTACTGAACTAATAGGGAAT…	1216	5	3.78844e-171	98.62	1	F:GO:0035091	F:phosphatidylinositol binding
Mi_full_DN12196_c0_g1_i1	Retrovirus-related Pol polyprotein from transposon opus	CAAAGACCAAAAGAGGCCTTTCCGCCTCCCCATCATCACCGACGCCTCGACCACAGTAAGCCACCATGGGAGGCGCCGCTTCGCCACCTGTTCAGGCCCCGACCATTTCCCCATCTGAGAGGGGAACCCCTTCTCAGCGCCGATACCCCACTAGGAGGCCACCCACTGAACCTGTGCCTCCTGCCGACCAACCTCAGAGACCTGCTTCTCGACCCCCTGCGAAGAGAACTAAGTTCTCGGGTCC	244	5	4.62587e-24	85.73
Mi_full_DN410_c1_g1_i4	Polyubiquitin 4	CTGATCTTCGCTGGTAAGCAGCTTGAAGATGGCCGAACCCTCGCTGACTACAACATCCAGAAAGAGTCGACGCTGCACTTGGTGCTCCGTCTCCGTGGAGGAATGCAGATTTTTGTTAAAACTCTGACCGGAAAGACAATTACTCTAGAGGTCGAAAGCTCCGACACCATTGACAACGTGAAAGCGAAGATCCAGGATAAGGAGGGCATTCCACCGGACCAGCAGAGGCTGATTTTCGCAGGGAAGCAGCTGGAAGACGGCCGAACTCTCGCGGATTACAACATTCAGAAAGAGTCAACACTTCACTTGGTCCTCCGCCTCCGTGGTGGCATGCAGATCTTCGTGAAGACTTTAACTGGCAAGACAATTACCTTAGAGGTTGAGAGCTCGGATACCATC…	782	5	1.37944e-132	100	1	C:GO:0016021	C:integral component of membrane
Mi_full_DN142_c0_g1_i2	hypothetical protein VITISV_022570	CCCCCTTCGATCTCAGATAAGGTGAGGCAACCCGCTGAATTTAAGCATATAAATAAGCGGAGTAAAAGAAACCAAATGGGATTCCCTTAGTAATGGCGAATGAAAAGGGATAAGTCCATCGCAAAGGCCTATCATTTTTACTAATGATAAGCGGTGCTGCGTTAAATGTTAAAACATATAACAGATTATTGTTAAATTTATAAATCCCTTTGATCAGGGTTTTATTCCAAAGATGGTGCTAGGCCATTAATAAATTTTTCAATACGTTGTCTGTTTGTTTTAACAAAAATAGAGTCAGGTTACTTGAGAGTGTAACCTAAATAAGGAGGTAAACTTCTCCTAAGACTAAATAGTTTGGCAATACCGATAGCAAACAAGTACCATGAGGGAAAGTTGCAA…	3954	3	2.39056e-44	80.18	24	P:GO:0001501; P:GO:0002076; F:GO:0005179; C:GO:0005576; C:GO:0005615; C:GO:0005634; C:GO:0005654; C:GO:0005737; C:GO:0005794; C:GO:0005829; P:GO:0007186; P:GO:0007189; P:GO:0007267; P:GO:0007565; P:GO:0008284; P:GO:0008285; P:GO:0008544; P:GO:0010468; P:GO:0010469; P:GO:0030282; P:GO:0032331; P:GO:0046058; F:GO:0051428; P:GO:0061182	P:skeletal system development; P:osteoblast development; F:hormone activity; C:extracellular region; C:extracellular space; C:nucleus; C:nucleoplasm; C:cytoplasm; C:Golgi apparatus; C:cytosol; P:G protein-coupled receptor signaling pathway; P:adenylate cyclase-activating G protein-coupled receptor signaling pathway; P:cell-cell signaling; P:female pregnancy; P:positive regulation of cell populati…
Mi_full_DN951_c0_g1_i5	protein ACCELERATED CELL DEATH 6-like	ATTCTCCCTTAGATTTGATTTCTTGATTTGTGATTCTAAGTAACTTCTTCAACCTTGTAAAATCTTCAGAAGTATTTGGACTTCGTCTATTTAAATTACCCACCAACTCTTTGCCCTACATTTGGGCTTCATTTCCAGTAGCCCCCAGAGCCCAACACGCAGTATCCAGGCTCCCCCACCATTCATCCATTGAGAATATGCAACTGAGGCCATAGATGGGCCTGAGCAGTTGTACCAGACAAACAATAAGGGAACGTTGACTTCTCTCAGTATCAGGGCTTAATCAAGGCATTGAACCGTGGTAGGTGGTACGATATCGAATCCTTCTTTAATACAAATCCGGGTACAGTGAGCTCAAAAATTTCACCAAAAGGCGAGACCGCGCTTCATATCGCAGCT…	2568	5	0	90.2
Mi_full_DN951_c0_g1_i3	PREDICTED: uncharacterized protein LOC100260956 isoform X1	CCGTCCACACCATTCAGAGGGCTGAAGTTACTCGGCTAAGCGAAGGTCTGAGCAAGTATGGCAGTTGAAGGTGTTGCCCCAAATATGATGCAATTTGGTCCCGCAATTATAGTCCCGAATAACAGCGGTGATGGTTTTCCCCGTATGACCCCAGCTATAATCCCAACTGTAGTGCCAACTACAATAGTTCGTGAAGTTCTTACTGAAGGCAACTATGAATACTGGAAAACTTGTGTAAAACGGTATTTGGTGGGTCAAGGTCTCTGGGAAGTTTGCAGGATGAGCTGCAAGAGTCCTAATAAAGCACAAGATCCAGTGGCATATTCAGAGTGGAAAAAGAAGAATTCCGTGGCTTTACATGCCATTCAAATTTCTTGCAGTCGAGAGATGCTTTCTCAG…	2352	5	0	88.05
Mi_full_DN794_c0_g1_i5	Beta-carotene 3-hydroxylase 1, chloroplastic	CTTGTTCTGAGTCCATTTCAAGTCTTCTCAAAGCTCGTTTCGAGTTGAATCTCTCTTTCTTTAATAGTTGTTTCTCATTTCCCAAGCTTAGAGTTCATTGAAGTCTCCTTGAGCGCAAAATCACTATATGGCGACAGGAATTTCGGCTTCTTTAAACTCCATGTCGTGCCGTTTGGGCCGGAATAGTTTCACAGCGACCGGACCCAGCTCGGTGATAAGTTTGTCGTCTTTCTTAACTCCGGTGACCCACTTGAAGGGGAATATTTTTCCTCTACAGAGAAGGAGGAGCTTGAAGGTGTGCTTGGTCCTGGAGAAGAAAATTGAAGATGGTATTGAAATTGAGGACGGCAGTCCGGAAAGCTCGAACCGGGCCTCGGAGAGACTAGCGAGGAAGAAAGC…	1314	5	0	99.46	16	F:GO:0000287; F:GO:0003697; F:GO:0003747; F:GO:0004519; F:GO:0005524; P:GO:0006281; P:GO:0006310; P:GO:0006415; F:GO:0008094; F:GO:0016301; P:GO:0016310; P:GO:0016539; C:GO:0043190; F:GO:0051536; P:GO:0055085; P:GO:0090305	F:magnesium ion binding; F:single-stranded DNA binding; F:translation release factor activity; F:endonuclease activity; F:ATP binding; P:DNA repair; P:DNA recombination; P:translational termination; F:DNA-dependent ATPase activity; F:kinase activity; P:phosphorylation; P:intein-mediated protein splicing; C:ATP-binding cassette (ABC) transporter complex; F:iron-sulfur cluster binding; P:transmembr…	EC:3.6.1.3; EC:3.6.1.15	Adenosinetriphosphatase; Nucleoside-triphosphate phosphatase
Mi_full_DN13734_c0_g1_i3	ADP,ATP carrier protein 1, mitochondrial	GCGAGAAAATGCTCCTCAAACCCGTCGCCACCACACAGTTTATCTTCGCTGTCTTCACTTCTTCTTCCCTTACCGGCGCCTGCGTTGAGATTTCATCGACTCCAATCTCTCCGAAGGGGAAGACAAAATGATTGATCAGCCTCAGTACCCAACTATCATGCAGAAGGTGGCTGGCCATCTGCATCATTCCCAAAACATTCAGGCTTTTCATGGCAGATTCCAACAGCCTACCTTGCAACAGAGACACTCTGCATATGGGAATTACACCAATGCCGCATTGCAGTACCCCATGTGTGGAGCTACTTTTGATCCATTGATGGTTGGGTCAAATGTCTCCCCTGTTTTTGTCCCAGCCCCCAAAGAGAAAGGCCTTGCCGGTTTTGCCATTGATTTCCTTAT…	1168	5	0	93.3	3	F:GO:0004725; F:GO:0008138; P:GO:0035335	F:protein tyrosine phosphatase activity; F:protein tyrosine/serine/threonine phosphatase activity; P:peptidyl-tyrosine dephosphorylation	EC:3.1.3.16; EC:3.1.3.48	Protein-serine/threonine phosphatase; Protein-tyrosine-phosphatase
Mi_full_DN10576_c0_g1_i4	hypothetical protein VITISV_031197	TCTATACAAACGCATACCAACTTCTGATTTTGAAAAAGAGTGAAATGGCTCGCACCAAGCAGACCGCTAGGAAGTCCACAGGAGGGAAGGCTCCGAGAAAGCAGCTGGCCACCAAGGCTGCTCGGAAGTCTGCGCCGGCCACGGGAGGAGTGAAGAAGCCCCACAGGTTCAGGCCCGGAACGGTGGCGCTGAGGGAGATCAGGAAGTACCAGAAGAGCACTGAGCTTTTGATCAGGAAGCTGCCGTTCCAGAGGCTGGTTAGGGAGATTGCTCAGGACTTTAAGACGGATCTGAGGTTTCAGAGCAGCGCTGTGGCTGCTCTCCAGGAGGCGGCGGAGGCGTACCTGGTTGGTCTCTTTGAGGATACCAACCTCTGCGCCATTCACGCCAAGAGGGTCA…	596	5	7.39179e-80	100
Mi_full_DN672_c0_g1_i1	eukaryotic peptide chain release factor subunit 1-3	GGAAACGACGCGTGGTGGAAAGAATAGGATAGAGTTAGGGTTTTCAGAAAAGGCGGAGTGTTCTCTTTCTCTCTCTACGCTGCTCTTCGATCTAGGGTTTGGCAATTTTCATTAATTTCCTCAGTCTGTACCATATTGCACAATGGCTGATGGTCATGAAACAGATAAGAACATTGAGATATGGAAGATCAAGAAGTTGATCAAAGCATTGGAAGCTGCTAGAGGCAATGGTACCAGCATGATTTCTCTTATCATGCCTCCTCGTGATCAAATATCAAGGGTTACCAAGATGCTTGGAGATGAGTTTGGAACTGCTTCAAACATTAAAAGTAGGGTCAATCGTCAATCTGTTTTAGGTGCAATCACATCTGCGCAGCAGAGATTGAAGCTGTACAACAA…	2023	5	0	99.5	1	F:GO:0017134	F:fibroblast growth factor binding
Mi_full_DN4002_c0_g1_i1	Cell division cycle protein 48-like	GTAAAAAAGCAAGCAAGTGAACAAAACCCTTTCTTTTTATACAAGAAACGGAGCTGCGCTCCCTATAAATACCCAATATCCCCTTCCCCAATTCTTCAGATCCCATTTCACAGATTTTTCCCTTCTTCCGGTGAACGTTGTCGTTGCAGGGAATCCTACACCATGAGCAACCAAGCCGAATCCTCCGATTCCAAGGGAACGAAGAGAGATTTCAGTACTGCGATTTTGGAGCGCAAGAAGGCTGCGAATCGTCTTGTCGTTGATGAAGCTGTTAACGATGACAACTCGGTCGTTGCGCTTCACCCCGACACTATGGAGAAACTGCAACTCTTTCGCGGCGACACAATCCTGATCAAGGGAAAGAAAAGGAAAGATACTATCTGCATTGCTCTTGCTGAT…	2941	5	0	95.39	5	P:GO:0002376; C:GO:0005576; P:GO:0019731; P:GO:0042742; P:GO:0045087	P:immune system process; C:extracellular region; P:antibacterial humoral response; P:defense response to bacterium; P:innate immune response
Mi_full_DN8623_c0_g2_i1	Protein yippee-like	TTCATACTAACCCTGTCTCTATCATCTCCATTGTTTTTCCCAAACCCTAGTGTCTTTATATGGAACCTTTACTCTTTATCGTATATTCCAGTTTGGTTCAGTCTCGTGTGCTTGATCCTTTGTTGCAGAGTGTATTGTAGGTAAAGCAATCAATGGCTTATTCCCATCTAGGGTTTTGTTACCAGTTCAATTTTTCTGATTGGTGTTTGATTGATATGCATATATGCTGTCTTTCCCTTTTGTTTGCTGATGTCTCCACCTAGGGTTTTCATCAATTCAATCCTGTGTTATATGTGATTGATGTGAACACATGCTGTAATTGAGCAGAAAGGCATTTGGAGCTGAAAATTTTGTTTGATGGCTGAATTGACCGGCCCTCGATTGTATAGCTGTTGCAAT…	848	5	4.90465e-75	100
Mi_full_DN555_c0_g1_i4	Nudix hydrolase 8	TGGTTGATTGATGCTTTCGTTGTCATTTTCACAGGCCACGCACTCCCCACCGCAACTTCACCACCAAATCCCTTTTGTTAATCTTTGTTCTTTTGTTTTCTTGGATAAGATATGAGTTTATACACAGCTCTAATGCTTGTCTCCAGCTGAGTTTTCTCCATAACTCTTTGTTTGTTTGTATTCCATTCCATTTGCCCGGTGTTTTTATTTCCGTGTGCAATCTCTAGTTCACTCCGAAAAGACGATGAATCCTAAGGGTTACCCTTGTTCTTGAGCGATACGTGTTATGGGAATCTAGAATTTTCTTCCATCCTGCGATCGTTTTCTGTGTATTTTAATCTGGGTTACTATATATTTATCATTTGATATCGTTTACTTGTGGGCTTGTGGCTATACAGA…	1933	5	7.04808e-149	74.72	14	P:GO:0000023; F:GO:0005215; P:GO:0006952; P:GO:0008643; P:GO:0009405; C:GO:0016020; C:GO:0016021; F:GO:0016787; P:GO:0017148; F:GO:0022857; F:GO:0030246; F:GO:0030598; P:GO:0055085; F:GO:0090729	P:maltose metabolic process; F:transporter activity; P:defense response; P:carbohydrate transport; P:pathogenesis; C:membrane; C:integral component of membrane; F:hydrolase activity; P:negative regulation of translation; F:transmembrane transporter activity; F:carbohydrate binding; F:rRNA N-glycosylase activity; P:transmembrane transport; F:toxin activity
Mi_full_DN558_c0_g2_i2	Eukaryotic translation initiation factor 1A	TTTGAAAGGAAGTGGGACTCTGTAGGAGAGGAATTACTTTTGACTTTTCATTGTTTTCGAAGAGGCGGGTAGGGCTCGAGAAGTCTAGGGTTAGGGTGAGAGAGAGAGAGAGAGAGAGAGATCGAGATCGATTAGGGTTTGAGAGATGCCGAAGAACAAGGGTAAGGGAGGTAAGAACAGGAAGAGAGGAAAGAACGAGGCTGACGATGAGAAGCGGGAGCTAGTCTTCAAAGAAGACGGCCAAGAATACGCCCAGGTCCTCCGCATGCTCGGCAACGGCCGTTGCGAAGCCATGTGCATCGATGGAACCAAACGCCTTTGCCATATCCGCGGGAAGATGCACAAGAAGGTCTGGATCGCCGCAGGTGATATTATCCTCGTCGGTCTCCGTGACTACCA…	815	5	9.39204e-66	100	10	F:GO:0005515; P:GO:0006865; P:GO:0006972; F:GO:0022857; C:GO:0030288; P:GO:0031460; C:GO:0042597; C:GO:0043190; F:GO:0050997; P:GO:0055085	F:protein binding; P:amino acid transport; P:hyperosmotic response; F:transmembrane transporter activity; C:outer membrane-bounded periplasmic space; P:glycine betaine transport; C:periplasmic space; C:ATP-binding cassette (ABC) transporter complex; F:quaternary ammonium group binding; P:transmembrane transport
Mi_full_DN4027_c0_g1_i2	acyl-coenzyme A oxidase 3, peroxisomal	TATCCTTGTAGATGGATAGAGAACGGCAGATGGCACTTTTCTCCGTAAATGATGGCAGTGCCTGGAAGTTGGCACTGGTTGACGTAGAATTAAAATAAAAATAGGATCAAGGGCTGCTCGTGCCATCTAATTCCCACACCAACCCTGCGCTGTTAATTTAATTGGCTGTCGTGTTCTTCACCGTCTTTTCAAATCCAAAAATCGCAGCTACTCCATTATTTATTCGCTTTCCTTCTAAGTTCAAAGTCTTCCATATTCACTTTCAAATCTATCCATCCAAACCTACGCCCTCTCTCTACCCTCCACCTCGAATTCCATCCTCAATGGGGTCACCCTCTCCGGCTGATCAGGTCTCCCGCCGGGCCCAAGCCCTCGCCGGTCATCTCCGCGGTCTTCACA…	2522	5	0	85.41	22	P:GO:0000256; F:GO:0003824; F:GO:0004222; F:GO:0004474; C:GO:0005576; C:GO:0005737; C:GO:0005777; C:GO:0005782; C:GO:0005829; P:GO:0006097; P:GO:0006099; P:GO:0006144; P:GO:0006508; F:GO:0008233; F:GO:0008237; F:GO:0008565; C:GO:0009279; P:GO:0009306; C:GO:0009514; F:GO:0016740; F:GO:0016787; F:GO:0046872	P:allantoin catabolic process; F:catalytic activity; F:metalloendopeptidase activity; F:malate synthase activity; C:extracellular region; C:cytoplasm; C:peroxisome; C:peroxisomal matrix; C:cytosol; P:glyoxylate cycle; P:tricarboxylic acid cycle; P:purine nucleobase metabolic process; P:proteolysis; F:peptidase activity; F:metallopeptidase activity; F:protein transporter activity; C:cell outer mem…
Mi_full_DN1858_c0_g1_i1	histidinol dehydrogenase, chloroplastic isoform X1	GTGCCACGGGCCAAAATGGGCGGCCGGCCCAATGGACACCTCTATACTGAACTCCCCGGGTTTGTTTGCAGCACAATCCCATTTTCAGGGTTTGCTTTACACAACCATTCAATCAGTCAGTCATTCCTTCTCCAAACGCTGCGTTTTGGTCGATCTCTCTGGTCAAGGTACTGTTTCAATCTCGATTCCCAGTTCAATCATTCATTCTTCAAACGCTGCGTTTTGGTCGATCTCTCTGCTCAAGGTGGTGATGGACATTCAACTTGTATCTTTTAATCGGAGCAACTTTTTGACTAAATTGTGGCAGAGTCATCAGTTTCGAGCAATTGGTACTCCCCAAAATATATATCGTGGTTCTTGTTATTTACGAGAAGGATCAACTCATAGAAGTATAAGTTG…	2141	5	0	97.63	3	P:GO:0002181; F:GO:0003735; C:GO:0022625	P:cytoplasmic translation; F:structural constituent of ribosome; C:cytosolic large ribosomal subunit
Mi_full_DN777_c0_g1_i3	2-alkenal reductase (NADP(+)-dependent)	GCATAGAAGTCCGGAAAAAGAAAGAAAGCTGTAGTGGAGGAGGGAAGCTAGGGCTTGCAGGCAGGCGACAATGGCGGATGGTGAAGAAGTGGGCAACACGCAGGTGATTTTCAGAGGCTACGTCTCTGGTTTTCCCAATGAATCGGACTTGTACTTGGCTAACTCTAGAATAAGCCTCAAGGTTCCAGAAGGTTCCAAGGCCGTGGTAGTGAAGAACCTCTACTTGTCCTGCGATCCCTACATGCGCCTCCGTATGAGCTACGACGCCAACTACTTCCAGCCCTTCAAGCCCGGCTCGGTTATGACTGGAAATGGAGTGGCTAAAGTTATGGACTCTGGGCATCCAAGCTTCAGCAAAGGTGACTTGGTTTGGGGAATTACCAGATGGGAAGAGTATAC…	1285	5	0	92.78	6	F:GO:0003723; F:GO:0003735; C:GO:0005739; C:GO:0005840; P:GO:0006412; C:GO:0015935	F:RNA binding; F:structural constituent of ribosome; C:mitochondrion; C:ribosome; P:translation; C:small ribosomal subunit
Mi_full_DN5510_c0_g1_i7	Sodium/hydrogen exchanger 2	TTCAGTCTCTCGTTGTCTTCAACGGAAATCTCTCTCTATTTGAAGATATATGTGTACTATAAAATCACTGAGTTATTGGAGGAGATCGCAGGACAGGACTCTGCAAATCTGGGAGTCCGGTCGATATTTGAAAGCTGAGAAGTTTGTATTACGACTTCAAGCTTTGTTAGGGGAACTGAGAAACGTTTGGTAACAGTGATCAGTTTGCTCTTCTTTGGGATCGAATCGAGCTGGACACCATGGGGTTTGAATTAGGCTCTGTTGTGATGAAATTGGGAATGGTCTCTACATCTGATCACAGTTCTGTGGTCTCCATGAATCTATTTGTGGCGCTTCTCTGCGCGTGTATAGTGGTGGGTCACTTGTTAGAGGAGTATCGATGGATGAACGAGTCAATCA…	1749	5	0	99.58	11	F:GO:0003677; F:GO:0003899; F:GO:0005515; C:GO:0005737; C:GO:0005829; P:GO:0006351; F:GO:0008270; C:GO:0016020; F:GO:0016740; F:GO:0016779; F:GO:0046983	F:DNA binding; F:DNA-directed 5'-3' RNA polymerase activity; F:protein binding; C:cytoplasm; C:cytosol; P:transcription, DNA-templated; F:zinc ion binding; C:membrane; F:transferase activity; F:nucleotidyltransferase activity; F:protein dimerization activity
Mi_full_DN5517_c0_g1_i1	germin-like protein 2	GTGGAAGAAGGCATGTTTCGTGCTTTTTTAGTTGCGCAGTCTCCACCAAATCAACGTCACCACCTCTCGTCTTTCCCAAGTCCCAACACACAAATAAATATCATTCCCTCAAGCTCATACTTAACTCATCATTATAAATACACAACCCCACTTTTTCTCTCTCCCCATTCTAATTTGAGATATCCATCTACTTTTTCCCCTTTCTTCTCTTTTTCATATCATTATTATCTTTGTATTTTTTTTGTTTCTCCGACCATGGCGGCTGTTGTGGCCTTGTTTGTCATCACACTCGCTGTCTTCTCCGGCACCGTTGCTGCAGATCCGGACATGCTTCAGGACGTCTGTGTTGCCGATCTCACTTCTGGTGTAAAGGTGAATGGGTTCAGCTGTAAGGACGCG…	1061	5	4.61426e-153	100	22	F:GO:0003723; F:GO:0004518; F:GO:0004519; F:GO:0004521; F:GO:0005044; C:GO:0005576; C:GO:0005615; C:GO:0005737; C:GO:0005886; P:GO:0006508; P:GO:0006898; P:GO:0006955; P:GO:0007565; F:GO:0008083; F:GO:0008236; P:GO:0010469; F:GO:0016787; F:GO:0030145; F:GO:0030247; F:GO:0046872; P:GO:0090305; P:GO:0090502	F:RNA binding; F:nuclease activity; F:endonuclease activity; F:endoribonuclease activity; F:scavenger receptor activity; C:extracellular region; C:extracellular space; C:cytoplasm; C:plasma membrane; P:proteolysis; P:receptor-mediated endocytosis; P:immune response; P:female pregnancy; F:growth factor activity; F:serine-type peptidase activity; P:regulation of signaling receptor activity; F:hydro…
Mi_full_DN604_c0_g1_i4	linoleate 13S-lipoxygenase 2-1, chloroplastic	GATTCCTGGTGACTTTGGGGAGATAGGTGCAGTTCTAGTCGAGAATGAACACAAGAATGAAATGTACCTCAAGCATATAGTCCTCAATGGCCTCCCAAATGGCCCTATTGAGTTTAACTGTGATTCATGGGTTGAGCCAAAGTTTGATAAGCCTGAGAAGAGGGTCTTTTTCACCTTCAAGTCATACTTACCATCACAAACACCAAGAGGCCTCGACAGTTTAAGAGAAAAAGATCTTGTAAGTTTACGAGGAAATGGTAAAGGCGAACACAAGACTTCCGATAGAATCTATGATTATGATGTGTATAATGATCTGGGTGACCCTGATAGCAAGTCTGAATTGGCCCGACCAGTGCTTGGTGGTAGCAAGAAGTACCCATACCCTAGGCGATGTAGGAC…	2399	5	0	91.53	9	F:GO:0003824; F:GO:0004721; C:GO:0005737; P:GO:0006470; P:GO:0006935; C:GO:0009288; F:GO:0016787; P:GO:0050920; P:GO:0097588	F:catalytic activity; F:phosphoprotein phosphatase activity; C:cytoplasm; P:protein dephosphorylation; P:chemotaxis; C:bacterial-type flagellum; F:hydrolase activity; P:regulation of chemotaxis; P:archaeal or bacterial-type flagellum-dependent cell motility
Mi_full_DN604_c0_g1_i2	linoleate 13S-lipoxygenase 2-1, chloroplastic	GATTCCTGGTGACTTTGGGGAGATAGGTGCAGTTCTAGTCGAGAATGAACACAAGAATGAAATGTACCTCAAGCATATAGTCCTCAATGGCCTCCCAAATGGCCCTATTGAGTTTAACTGTGATTCATGGGTTGAGCCAAAGTTTGATAAGCCTGAGAAGAGGGTCTTTTTCACCTTCAAGTCATACTTACCATCACAAACACCAAGAGGCCTCGACAGTTTAAGAGAAAAAGATCTTGTAAGTTTACGAGGAAATGGTAAAGGCGAACACAAGACTTCCGATAGAATCTATGATTATGATGTGTATAATGATCTGGGTGACCCTGATAGCAAGTCTGAATTGGCCCGACCAGTGCTTGGTGGTAGCAAGAAGTACCCATACCCTAGGCGATGTAGGAC…	2733	5	0	90.92	1	C:GO:0005576	C:extracellular region
Mi_full_DN2508_c0_g1_i3	Tonoplast dicarboxylate transporter	AAAGGGCAAAAAAAAGGAAAGGAAAAGAAAAGATTATTTCGTCCATTTAATTCATCTCCATCTTCAAAAACCAGAGCCCATATATATCAACGTTATCCCCCCGTAAACATTACATACAATTACCATCTTCTTCTTCTTGTTCTCCATCCTTCTATGCAAAATGAATAGTGAGCATAACACGAATGGGGTTTCTGATGACCTCAAAGCTCCACTGCTTCCAGTCCAGGCGACCACAATGGAGACCTCAAATGGGGCGTCTCTCATGTCCATTTTCACACCCAAGAGCTTCTTCATCCTCTTGGGGCCTCTGCTCTGCACCCTCATCTGCCTTTTTGTGAAGCTTGATGGCCCTGTGACCAGCAGGAACATGTTGGCTGTTCTTGCTTGGATGTTTGCTTG…	2162	5	0	94.58
Mi_full_DN1664_c0_g1_i10	V-type proton ATPase subunit c''1	TCTCTCTCGTATTCTGCTTTTCTCCTTCTCTCTCCCATTCTCAATCTCAGAAACCCAAAATGCTGTAAAACCTAACCTCTTTCATTTCTGTAACATTCTCGTCTCCCATTTTCGTAACCTTTTCCCCTAATTACTTGATCCAGAAACCCTAATTTCTGAAACGAAGATCAGATCCGGGGAAAATTGGTGATCGGAATTAATGGTGGGTGCATCGAGCTCATGGTCTCGCGCACTGGTTCAGATCTCACCCTACACCTTCTCCGCCATCGGTATCGCCATCGCCATCGGCGTTTCCGTCTTGGGTGCCGCTTGGGGAATTTATATAACTGGAAGTAGTTTAATTGGTGCTGCCATCAAAGCTCCTCGGATTACTTCAAAAAATCTGATCAGTGTCATCTT…	907	5	1.83154e-94	98.31	14	F:GO:0005506; F:GO:0009055; C:GO:0009507; C:GO:0009535; C:GO:0009536; C:GO:0009579; P:GO:0015979; C:GO:0016020; C:GO:0016021; F:GO:0020037; P:GO:0022900; C:GO:0031361; F:GO:0046872; P:GO:0055114	F:iron ion binding; F:electron transfer activity; C:chloroplast; C:chloroplast thylakoid membrane; C:plastid; C:thylakoid; P:photosynthesis; C:membrane; C:integral component of membrane; F:heme binding; P:electron transport chain; C:integral component of thylakoid membrane; F:metal ion binding; P:oxidation-reduction process
Mi_full_DN6692_c0_g2_i2	putative plastid-lipid-associated protein 11, chloroplastic	GTCCCTTCTCACGAAATATCCACCGGGAAATTCCAACCTCCAAAACGATCGTCATCTTCTTCACTCCTCAATGGCGACAGCTCTACTCCTCCACCACATTCCCTTCAATCCCCAAAGCCCTAACCCTAACCCTAACTCCCTTAAATCCCACTATCCTCGTTCCTCCACAATCACCTGCTCCACAACCACCTCCGAAGCTCTCTCCGCCAAGCGCCACCTCCTCAACCTCATTTCCGACCAAGAACGAGGCCTCAAAACCCTAAACAATCCGAGCAAGCGTTCTGAAATCGTGGAAGCCATCGACGCCATGGTCGTTCTGGGCCAGGATACGGTCACCACCGGCGATTCTCTCTCTGCCACGTGGCGGTTGCTCTGGACTACAGAGAAGGAGCAGCTATT…	866	5	2.2281e-133	94.04
Mi_full_DN10821_c0_g1_i1	probable inactive ATP-dependent zinc metalloprotease FTSHI 4, chloroplastic	CAAATATGAAACATTGAAACGTCACCGTTTTGATTATCCCTACCAGAACGAGTCCGGCTTGGAAGATAAAAGGAAGCATTTCGAGCGTAAGGGAGCAAACAGTAGAGTGAAGAAAACTGATGAATTGAAGATGATACACAACCTCTCGAAGCCCCTTGATCTCATACACTTCCCAAAGCCCTCCAAAACTCTAATCACTAAAACTCACTTTTCTTCTTCTGGCCCTTATGGACATGGTTCTCCACCAATTTTACGGTTCAAGAGCAACTCATTTCTTCTCTATGAGCGCACCAGCCTCAGCATTAGGGCTTCTACAATTTCCTCTTCGGCTTTGACTTCGCCGCCTGAAGAAGATGCAGAGTCCACACAGCTATTTGAGAAATTGAAGGATGCAGAGAG…	3154	5	0	93.39	3	P:GO:0016032; C:GO:0030430; P:GO:0060153	P:viral process; C:host cell cytoplasm; P:modulation by virus of host cell cycle
Mi_full_DN8453_c0_g1_i1	hypothetical protein VITISV_001093	TAACATATAGGCCAACCCACACGCAACCTCTCTGTCCCACTCCTTCGCCCCATCTTCTTCCTCCCTTCTCTCCTCTCTCCTCCATTACTCATCATCTCCTCAACCTCCACCCCACAAAACGCTGCGTTTTACTTTCTCTCGAAGAAGGTTGGTTCTCTTTGCGCGTGTCCCGTCCTCTTCTCCATTACGCAAAACCCTAATTGATCAAAACCCATTATCTAGATTTACGTATATAACCAAATGGAGGTCAAGCTATGGAATGACAAGCGAGAAAGAGAAATGTATGAGAACTTTGCAGAACTCTATGCTATAATAAAAGCCACGGAGAAGCTTGAAAAGGCTTACGTTCGTGACATAATTTCATCGGCTGAGTATGAGCCAGAATGTCAAAAACTCATT…	1084	5	1.15999e-140	100	6	F:GO:0004714; F:GO:0005524; C:GO:0005887; P:GO:0007169; P:GO:0018108; C:GO:0043235	F:transmembrane receptor protein tyrosine kinase activity; F:ATP binding; C:integral component of plasma membrane; P:transmembrane receptor protein tyrosine kinase signaling pathway; P:peptidyl-tyrosine phosphorylation; C:receptor complex	EC:2.7.10; EC:2.7.10.1; EC:2.7.11	Transferring phosphorus-containing groups; Receptor protein-tyrosine kinase; Transferring phosphorus-containing groups
Mi_full_DN9471_c0_g1_i3	SAL1 phosphatase isoform X1	CATCACGCAAATCAACGGGCAATTTGTTTTGGGTAGGTGCTGAAATACAAAGAGACAGCAGTTATGATTGTGTCAATGTGCAACCTATCTTCATCATTGGGATCTTTAAATTCATTCAGACTTGTATCTTTTCATCATTCCGCCATTCCTAAAATTACAAAACCCTCACTCTTCTCTCAGTTACCCAAAGTGGTTTCCTCCATGTCTTACCACAAAGAACTCGCTGCTGCCAAGAAAGCTGCCTCTCTTGCTGCTCGCCTTTGCCAGAAAGTGCAAAAGGCGCTGTTGCAATCAGATGTCCAATCTAAATCAGATAAAAGCCCTGTCACAGTGGCTGACTATGGCTCACAGGCTGTAGTTAGTTTTATACTGCAGAGAGAACTTCCATCTGAATCTTTC…	1596	5	0	93.47	3	F:GO:0016491; F:GO:0046872; P:GO:0055114	F:oxidoreductase activity; F:metal ion binding; P:oxidation-reduction process
Mi_full_DN5838_c0_g1_i9	18.2 kDa class I heat shock protein	CAACCTAGAATTTGATGATGGAAAGTGGTGGAAGGTTGGAGAGACGTCTCGTTCCTATCCAAACTGGAAGTGTCCAGAAGGGTGAGGAAAACACCACAATCCTCTTTCACCTCCTATATAGAGAGCTCATCTCTATCCCTTTCATCATCAAGAAATCGTTCGAAGCCTGCGTACGAGATATTTCGCCTTTCAGCAAATCAATTCAATTTGATCGATCGACCAAAAAATGGCACTGATTTCAAGTGTTCTTGGTAGTGGCCGACGGAGCAACATCTTTGATCCCATCTCTCTAGATATCTGGGATCCCTTCGAAGGCTTTCCTTTTAGCACCACTCTTGCCAACGTTCCTAACACCGCTCGCGAAACCTCTGCCTTCGTCAACACCCGTATTGATTGGAA…	861	5	1.49622e-90	99.38	6	F:GO:0003677; F:GO:0003700; C:GO:0005634; P:GO:0006355; C:GO:0032993; F:GO:0043565	F:DNA binding; F:DNA-binding transcription factor activity; C:nucleus; P:regulation of transcription, DNA-templated; C:protein-DNA complex; F:sequence-specific DNA binding
Mi_full_DN5838_c0_g1_i2	18.2 kDa class I heat shock protein	CAACCTAGAATTTGATGATGGAAAGTGGTGGAAGGTTGGAGAGACGTCTCGTTCCTATCCAAACTGGAAGTGTCCAGAAGGGTGAGGAAAACACCACAATCCTCTTTCACCTCCTATATAGAGAGCTCATCTCTATCCCTTTCATCATCAAGAAATCGTTCGAAGCCTGCGTACGAGATATTTCGCCTTTCAGCAAATCAATTCAATCTGATCGATCGACCAAAAATGGCACTCATTTCAAGTGTTCTTGGTGGTGGCCGACGGAGCAACATCTTTGATCCCATCTCTCTAGATATCTGGGATCCCTTCGAAGGCTTTCCTTTTAGCACCACTCTTGCCAACGTTCCTAACACCGCTCGCGAAACCTCTGCCTTCGTCAACACCCGTATTGATTGGAAA…	860	5	4.0751e-91	100	18	F:GO:0003677; F:GO:0003700; F:GO:0004146; F:GO:0005515; C:GO:0005634; C:GO:0005739; P:GO:0006355; C:GO:0009579; P:GO:0015979; C:GO:0016020; F:GO:0016491; P:GO:0018298; C:GO:0030089; C:GO:0032993; C:GO:0042651; F:GO:0043565; P:GO:0046654; P:GO:0055114	F:DNA binding; F:DNA-binding transcription factor activity; F:dihydrofolate reductase activity; F:protein binding; C:nucleus; C:mitochondrion; P:regulation of transcription, DNA-templated; C:thylakoid; P:photosynthesis; C:membrane; F:oxidoreductase activity; P:protein-chromophore linkage; C:phycobilisome; C:protein-DNA complex; C:thylakoid membrane; F:sequence-specific DNA binding; P:tetrahydrofo…
Mi_full_DN4122_c0_g1_i1	histidine-containing phosphotransfer protein 1	TCATAAATGATGGGTTGGCAGAGGGAAGCAAAGGAACAGAAGCACAAATCCAGAGAGGTGAAAAAGGGTGTGGGGGGACTATATATACTGTAAACATATTACCACAAAAGCAGGAATCTTTGGATTTCTATGCTTTCCTCCTACCGAAGCACTTTCTGAGTCTTGAGTCTTACTGAGAGACAATTGATAATTCTTTGTTCTATGCAATGAACCTATAAGATCTGCAAATTGAGTGAAGAACTTGAGAGCAGCTACCATGGATGGTGTGGTTCAGTTGCAAAGGCAGTTGCTTGACTACACAACCCAACTGTTTCAAGAGGTTGGTATATTAAGCTATGGACAACCGAGGAAAACCCAGATGGGTTTTGTTCTGTTTTTTGCTTCTACTTTTCCGATTTC…	1044	5	6.85099e-88	95.38	27	F:GO:0000166; P:GO:0000725; F:GO:0003677; F:GO:0003678; F:GO:0004003; F:GO:0004386; F:GO:0005515; F:GO:0005524; C:GO:0005737; C:GO:0005829; P:GO:0006260; P:GO:0006268; P:GO:0006281; P:GO:0006289; P:GO:0006298; P:GO:0006974; P:GO:0009314; P:GO:0009432; F:GO:0015616; F:GO:0016787; F:GO:0017116; P:GO:0031297; P:GO:0032508; C:GO:0033202; F:GO:0043140; P:GO:0051260; P:GO:0070581	F:nucleotide binding; P:recombinational repair; F:DNA binding; F:DNA helicase activity; F:ATP-dependent DNA helicase activity; F:helicase activity; F:protein binding; F:ATP binding; C:cytoplasm; C:cytosol; P:DNA replication; P:DNA unwinding involved in DNA replication; P:DNA repair; P:nucleotide-excision repair; P:mismatch repair; P:cellular response to DNA damage stimulus; P:response to radiatio…
Mi_full_DN6871_c0_g1_i1	sulfate transporter isoform X1	GTTTTAAGAGGTTTTTGTGTTAAAGTTGATTTATGAAGCGGGGCGACCATTTCTAGCTATCATTGTATCCTCCACTATCAATGGCTTTCGTGAAAAGCGTTTCGAGGCATTCAGGACTTATATAAGGAAGAACTCCACCTTCCTTTCATGCTCAAGAAGGGTCGGCACTTTCTAAGCCTCGAATCATCCAACCCTCCTTTCCCAAGCCTCGTTTGATTCTGCTGGGGTTCAGTAGTCCTTGTCTGCAATGGGGCCCCATTCAACTGATGAGGTGCCAGAAGCGAAAGAGGACATTCGTAGCCTGTCATCCTCACACAGACATACGCCGAACTTGCCGTACATGCACAAGGTGGGAGTTCCCCCTAAGCAAAATCTCTTCAAGGAATTCAAAACCACAGT…	2526	5	0	99.85	9	F:GO:0000166; F:GO:0005524; C:GO:0005886; P:GO:0006811; F:GO:0008553; C:GO:0016020; C:GO:0016021; F:GO:0046872; P:GO:0120029	F:nucleotide binding; F:ATP binding; C:plasma membrane; P:ion transport; F:proton-exporting ATPase activity, phosphorylative mechanism; C:membrane; C:integral component of membrane; F:metal ion binding; P:proton export across plasma membrane
Mi_full_DN4553_c0_g1_i5	probable E3 ubiquitin-protein ligase ARI8 isoform X2	ACCGCTTTGCCATCGGCTCCTCCATTTTCTTTCTCCTTCCTCTTCTGCGCCCTAATTTTTTGCAGAAGAAGAAGATGGAGTCGGAGGACGATATGCACGACGCCAACGATGCCGAGTCCCTCGACGACTTCTACAGCGGCGAGACTGCCGCCGACAGCGACGACCTCGACGCTGCCGACTACGAGTTCATCGACAACGACTCCGATGACTCCGATGACCTCACCTCCCACCGCCACCAGCAAAACTATACCATTTTGACTGAAGCAGATATTCGTCAACGTCAAGAGGATGATATTACAAGGATATCCACTGTCCTCTCTATACCAAGGGTTTCAGCTAGCATCCTTCTCCGCCACTATTATTGGAGTGTCAGTAAAGTGCATGATGAATGGTTTGCAG…	2295	5	0	94.3
Mi_full_DN2822_c1_g2_i1	cellulose synthase A catalytic subunit 2 [UDP-forming]	CAATCAAACAAAAACAGTGATACTTTTTTTCTCATTTTGTTGTCTTCCCCACTCTTCTTTTTTATTGTTTGCATCTCCCTCTCTCTATCTAGGGTGTGAATTTGTTCATTGTGTGATGTGGGGTTGGGTTATTTTGTGAGAAAGTGAGCTGAAAGGGAGAGGCGGAGAGAAAAAAAAAAAAAGTCTGCTTCTTGCGCATGAGAGGGGTTGGGAGATTGATATCGTGAGGTGGGTCTTCTTGATCTCGAGCATTTGGGGTTGTATCTGGGTCTGATTCTTGAGGGCTTTCATGGATACCAAAGGAAGACTCGTGGCGGGTTCACACAACCGGAACGAGTTTGTTCTGATCAATGCTGATGAGATTGGACGAGTGACTTCCGTGAAAGAATTGAGTGGGCA…	3418	5	0	93.66	1	C:GO:0016021	C:integral component of membrane
Mi_full_DN164_c0_g1_i1	Eukaryotic initiation factor 4A-2	CTCTCTTCTTCTCACAACTCCACGGCGCAGATCCGAGGAGTTGGGAAACCCTAGCTGCGCTCTCTTTCTCTCGCTAAAGCTCCAGTTCTCAATATCTCTCGTAATCACCATCGTCAGTTATGGCAGGTCAAGCACCAGAAGGTTCACAATTCGATGCTCGTCAATTTGATTCCAAAATGAATGACTTGCTCTCAGCTGATGGAGAAGATTTCTTCACATCATATGATGAGGTTTATGACACTTTTGATTCTATGGGATTAGTAGAGAACCTTTTGAGGGGTATCTATGCATATGGTTTTGAGAAGCCTTCTGCGATCCAACAAAGAGGAATTGTTCCATTCTGCAAGGGGCTCGATGTGATCCAACAGGCACAATCTGGAACTGGGAAAACTGCAACTT…	1725	5	0	99.32	6	F:GO:0000049; F:GO:0003723; F:GO:0003735; C:GO:0005840; P:GO:0006412; C:GO:0015935	F:tRNA binding; F:RNA binding; F:structural constituent of ribosome; C:ribosome; P:translation; C:small ribosomal subunit
Mi_full_DN6253_c0_g1_i1	histidine kinase 2	TTAGGAGTTATTATTGGCCTCATTTGTTTTCTCTCAGTTTTGAATGCTGGGGCTTTGAGTAGGAAGGAGAAGACTCCAGACTTGTGTGAAGAAAAAGCTCGAATCTTGCTAGAGCATTTCAATGTCAGCAAGAACCAGCTTCATTCTTTGGCTTCTTTATTCGCTGAATCAGATCAGATAGCGTCCTTGGAATGTACCAAAGAAGCAGGATTTGAAATGCCACCAGGCAATGCTATTGCCTGTGCACTTAAGGTACCATGTTCACAGAATCAAGAGTTTGAGAAGCAGCATGATCAGGCTGCAGAAAGTTTAGAACCTAATGACCAATGCCCAGTTCGAGATGAGAACATCCCTGGAAAGCTTGACCTATCTTTGCTAGGGGACCAATCTGCATCATTT…	4381	5	0	98.78	1	P:GO:0007165	P:signal transduction
Mi_full_DN6653_c0_g1_i3	ABC transporter C family member 12	TGGTCATATATATATATGGGGTATTGCATGTAGTATTGCATTGTGAAAATTGGGATCGCCTCTCCCACTAGCAAAGGAAGTGCTTTAAGTGGGAAATCAGGCAGTGTGTAGTGATTGAGTGAGGGAAAGACTGATCGAGTGTAGAACTTTATCCAACACGCAACAATTTATTGGTCAAAAGTAATTAAAAAATAAAAAAAGAGGAAGAAAATAATGAGCATTTAATGTGTCTTTTAGTGCTTAACATTTGAAGGGTAGTGACTGAAGATGGCTTTTGAGCCTTTGGTTTGGTATTGTCAACCGGTGGCAAATGGGGTTTGGGCAAAAGCAGCAGAAAGTGCTTTTGGCCCTTACACACCCTGTGCAGTTGACTCCATTGTGGTTTGCATATCTCATTTG…	4031	5	0	93.73
Mi_full_DN6653_c0_g1_i2	ABC transporter C family member 12	TGGTCATATATATATATGGGGTATTGCATGTAGTATTGCATTGTGAAAATTGGGATCGCCTCTCCCACTAGCAAAGGAAGTGCTTTAAGTGGGAAATCAGGCAGTGTGTAGTGATTGAGTGAGGGAAAGACTGATCGAGTGTAGAACTTTATCCAACACGCAACAATTTATTGGTCAAAAGTAATTAAAAAATAAAAAAAGAGGAAGAAAATAATGAGCATTTAATGTGTCTTTTAGTGCTTAACATTTGAAGGGTAGTGACTGAAGATGGCTTTTGAGCCTTTGGTTTGGTATTGTCAACCGGTGGCAAATGGGGTTTGGGCAAAAGCAGCAGAAAGTGCTTTTGGCCCTTACACACCCTGTGCAGTTGACTCCATTGTGGTTTGCATATCTCATTTG…	5440	5	0	93.66
Mi_full_DN546_c0_g1_i1	60S ribosomal protein L23a	CTCATATGAAATCCTTATTCAGCCCAATCGGACCGGCCCATAGTCATACCCATAAACCCCTGCTGCCTTCTTCTCCAACCCCAAACCCTAGAGGCACGCCACCACAGCTCTCTCCATATCCACTCCACTACGTAGATATTTCATATGGTTTTTCAATAAAACTGACTTTTATATATATTTTGAATTTTCCTTGTTGATTAGGGTTTCTATTTGATTGAAAGGGTGACAGTTTGTTCAGCAATCAATGGCTCCTGCTAAAGCTGATAGTTCAAAAAAGGCTGACCCAAAGGCACAAGCCGCAAAGGCTGCTAAAGCAATCAAATCGGGTGCATCAACTTTCAAGAAGAAAGCGAAGAAGATTAGAACGTCAGTTACCTTTCATCGACCAAAGACATTGAA…	950	5	3.4702e-74	99.52	5	F:GO:0005509; C:GO:0005576; P:GO:0009405; C:GO:0016020; C:GO:0016021	F:calcium ion binding; C:extracellular region; P:pathogenesis; C:membrane; C:integral component of membrane
Mi_full_DN3751_c0_g1_i1	AF271074_1 alcohol dehydrogenase 2	ATTTTTTTTGGGTCTACCTAAGCAATCTTGATCTCCTTTATCAGTTTGGTGTAGTGGTTAACTGGTGTGTATGGGATTGTAGCTGCGGTTTCATGGGAGGCAGGGAAGCCGCTGGTGATTGAAGAAGTGGAGGTGGCTCCACCACAGGCAAATGAAGTTCGTATCAAGATCCTTTTCACCTCTCTCTGCCACACTGATGTTTACTTCTGGGAGGCCAAGGGACAAAAACCAGCATTTCCTCGGATATTTGGCCATGAAGCTGCAGGTGTGGTTGAGAGCGTGGGTGAGGGCGTAACGGATCTCAAACCAGGAGACACTGTCCTCCCGGTGTTCACCGGAGAGTGCAAGGAGTGCCGGCACTGTAAATCAGAAGAGAGCAACATGTGTGACCTCCTTAGG…	1489	5	0	96.3	16	F:GO:0000287; F:GO:0004386; F:GO:0004519; F:GO:0005524; P:GO:0006355; P:GO:0006400; F:GO:0008134; F:GO:0008193; C:GO:0016021; F:GO:0016491; F:GO:0043565; F:GO:0051537; F:GO:0051539; P:GO:0055114; P:GO:0090305; P:GO:0099116	F:magnesium ion binding; F:helicase activity; F:endonuclease activity; F:ATP binding; P:regulation of transcription, DNA-templated; P:tRNA modification; F:transcription factor binding; F:tRNA guanylyltransferase activity; C:integral component of membrane; F:oxidoreductase activity; F:sequence-specific DNA binding; F:2 iron, 2 sulfur cluster binding; F:4 iron, 4 sulfur cluster binding; P:oxidation…	EC:3.6.1.15	Nucleoside-triphosphate phosphatase
Mi_full_DN762_c0_g2_i1	probable serine/threonine-protein kinase At5g41260	AAGACTTAAGAGTTATGCGTACACACAACAACTCAAACAGGGGGTGGGAGATCTCATATGATATCCATTTACTGCTATCTCAATCTCAAAGCTCTCTCTCAGATTTTTATCCTTAATTTTTTTTTTCTTTTTTGGGTTCTGGGGTTTTCAAAAAAGGATCTGAAAACCACTTTCCATGTTTTTGGAAAACACTTTCTGAAATCACTTTCTGAATTTCCCTATCTTTTGACCGAATCGAGGGACGTGGAAGGGGGTGTTAAGGAGTCACCGTCTGATGCATACTCTTCAGGTGCAGTGAGAGTTGATTCGGAAGGGGAGCGTTGTTGAGGCCAATTGCGGGTTCTCTGTGGTAGCATTTAACAGCAGAATCATCATAATTAGTTACAGTTTCTCAAGGAC…	2573	5	0	100	9	F:GO:0005381; C:GO:0005739; C:GO:0005743; P:GO:0006397; P:GO:0008380; C:GO:0016020; C:GO:0016021; F:GO:0022857; P:GO:0048250	F:iron ion transmembrane transporter activity; C:mitochondrion; C:mitochondrial inner membrane; P:mRNA processing; P:RNA splicing; C:membrane; C:integral component of membrane; F:transmembrane transporter activity; P:iron import into the mitochondrion
Mi_full_DN1205_c0_g1_i6	PREDICTED: uncharacterized protein LOC100245276 isoform X1	TTGCTCCTAACCCCTAACCAGGTGAGTCCCTTTTCTTCTCTTTGGAAAAAAAGACCTGTTTGGTCGCCGATAAAATAGGAGAAATAAAAGAGCAAATCACGATTTGGGTCTTGATTTTTACGCTGTTTTAGTATGTAAAACATAATGTCTGAGTGGTCATCAATTTCCTTACTTTTTGCTCCTTTTTTGTTCTCGGTAACCAAACAGATCATGACTGTACCAGCAATAACCTTTGTTCTTAGGCTTTGAAATCATTAAATAATATCTGGGTTCTCCTTGTTTGGCTTGGTTTTGAAGGTAATTGTATAATGGTTCAACCATGTTGACGGTACATGCTCTGAAAGCGATTTCAATTGTGGAAAGCAATGCACTGAATGAAGCCTCTTCGTCCATGATTAC…	1460	5	0	97.84	35	F:GO:0000014; P:GO:0000381; P:GO:0000956; F:GO:0001069; P:GO:0003231; F:GO:0003676; F:GO:0003677; F:GO:0003697; F:GO:0003723; F:GO:0003729; F:GO:0004146; C:GO:0005634; C:GO:0005737; P:GO:0006259; P:GO:0006355; P:GO:0006397; P:GO:0006545; P:GO:0006730; P:GO:0007275; P:GO:0008380; P:GO:0010976; F:GO:0016491; P:GO:0031427; P:GO:0032024; F:GO:0043565; C:GO:0044306; P:GO:0045727; P:GO:0046654; P:GO:00…	F:single-stranded DNA endodeoxyribonuclease activity; P:regulation of alternative mRNA splicing, via spliceosome; P:nuclear-transcribed mRNA catabolic process; F:regulatory region RNA binding; P:cardiac ventricle development; F:nucleic acid binding; F:DNA binding; F:single-stranded DNA binding; F:RNA binding; F:mRNA binding; F:dihydrofolate reductase activity; C:nucleus; C:cytoplasm; P:DNA metabo…
Mi_full_DN2884_c0_g1_i3	Cytochrome b6-f complex iron-sulfur subunit, chloroplastic	TCTCTCACACATGTCCTTCTCAGGTAAGCAATCCAACGCCTACTGCTCCAGCACATAAACCATTTTCCTCCAATTCCAACGACGTCCTCTCATTTTGCAGCTATGCTTCACCAAGAACGGCGTGGTCTCAAAATCTCTTGCAAATCCCACAAGGACCCATTTTTTGAAGAAGGGCAATTACTTGAGAGTCAGGTTCCAGGCCACTAGCTTTCCGGCCGATGATCGGGTGCCGGACATGGGCAAGAGGCAGCTCATGAATCTGCTTCTTCTAGGTGCGGTTTCGCTTCCTACTGCAATCATGTTGATTCCTTATGCTTCCTTCTTTGTCCCACCTGGGTCAGGAAGTGCTGGTGGTGGTACTATTGCCAAGGATGCCATAGGAAACGATGTTATTGCAGA…	1048	5	2.33512e-157	96.38	14	C:GO:0016020; C:GO:0016021; P:GO:0016032; F:GO:0016491; C:GO:0019012; P:GO:0019062; P:GO:0039654; P:GO:0039663; P:GO:0046718; F:GO:0050662; C:GO:0055036; P:GO:0055114; P:GO:0075509; P:GO:0075513	C:membrane; C:integral component of membrane; P:viral process; F:oxidoreductase activity; C:virion; P:virion attachment to host cell; P:fusion of virus membrane with host endosome membrane; P:membrane fusion involved in viral entry into host cell; P:viral entry into host cell; F:coenzyme binding; C:virion membrane; P:oxidation-reduction process; P:endocytosis involved in viral entry into host cel…
Mi_full_DN961_c0_g1_i2	nuclear transcription factor Y subunit A-3 isoform X1	GTTTGTATTGGGGTTTTGAGTATTTGTTTGTTTTTTGGTTGTGTGTGTGTTTACAGCAAAGCCCAAGAAAGATAGAGAGAGAAAACAGTTTGTATAGAGAGAGGTGTGAAGGGTTTCAAGGGAGGAGACATGCCCAACTTCATCCCAACATCTATATTCCTTGCTTCTTCTTCTTCTTCTCTCACAGGTAGGTGAATGGTCTTTATAGCTGATGCTATGGCAGTGTAGTACGCATGTTGAGCTATTCTCAAAGCAAGCTGAAAGGGTATATATTGTTTGTTATCCAGGATCTGAGGGGGTTTGCATCAAAGTGCAGGATGCACTTGTAAAATAGATGGCTATACGAATCGGAAACTTGCCCAAAAGAAGTTTTGATCAAAGTTCTGTTCATTCTATGCC…	1545	5	0	92.69	9	C:GO:0000938; C:GO:0005829; P:GO:0006896; P:GO:0007041; C:GO:0016021; F:GO:0017137; F:GO:0019905; P:GO:0032456; P:GO:0042147	C:GARP complex; C:cytosol; P:Golgi to vacuole transport; P:lysosomal transport; C:integral component of membrane; F:Rab GTPase binding; F:syntaxin binding; P:endocytic recycling; P:retrograde transport, endosome to Golgi
Mi_full_DN961_c0_g1_i1	nuclear transcription factor Y subunit A-3 isoform X1	GTTTGTATTGGGGTTTTGAGTATTTGTTTGTTTTTTGGTTGTGTGTGTGTTTACAGCAAAGCCCAAGAAAGATAGAGAGAGAAAACAGTTTGTATAGAGAGAGGTGTGAAGGGTTTCAAGGGAGGAGACATGCCCAACTTCATCCCAACATCTATATTCCTTGCTTCTTCTTCTTCTTCTCTCACAGGTAGGTGAATGGTCTTTATAGCTGATGCTATGGCAGTGTAGTACGCATGTTGAGCTATTCTCAAAGCAAGCTGAAAGGGTATATATTGTTTGTTATCCAGGATCTGAGGGGGTTTGCATCAAAGTGCAGGATGCACTTGTAAAATAGATGGCTATACGAATCGGAAACTTGCCCAAAAGAAGTTTTGATCAAAGTTCTGTTCATTCTATGCC…	1641	5	0	99.71	9	C:GO:0000938; C:GO:0005829; P:GO:0006896; P:GO:0007041; C:GO:0016021; F:GO:0017137; F:GO:0019905; P:GO:0032456; P:GO:0042147	C:GARP complex; C:cytosol; P:Golgi to vacuole transport; P:lysosomal transport; C:integral component of membrane; F:Rab GTPase binding; F:syntaxin binding; P:endocytic recycling; P:retrograde transport, endosome to Golgi
Mi_full_DN19107_c0_g2_i1	Receptor-like serine/threonine-protein kinase ALE2	GCAATAAAGCCTCCTCACCTCACTTAACTCAACTCACTCACTTTCTCTCTCTAGATCCATCCTTCCTTTCTCTCTCTAAACCTCCCCCAACTCCATTTTCTCTCTCTCCCCAGATCTCACCCGCGTTTCATGGATCTACAAACCCCATCCGCATTGCCCTCTCGGACTTAGGGTTTTTGGTTTTCCGCTCTCCCTCCACAATGCCGTCTCTCACTACCTCCTCGCATCGTCATGAGCTGCTTCCCGGCCGCCGCCTGCCTCACCGGAACCCTAGCTTCATCCCGCAACTCTTCGCCCACTGCTTCTGACATCATGTTTCTGAATTTCGGTCTTTCCAGGGAAAATGAGGGTTGTGTTGCTGCTGCTGCTTCTCCATCTCGTCAATTTGGTTCTGTCTTG…	2917	5	0	98.66	3	P:GO:0006004; C:GO:0016021; F:GO:0016757	P:fucose metabolic process; C:integral component of membrane; F:transferase activity, transferring glycosyl groups
Mi_full_DN4244_c0_g1_i3	glutathione gamma-glutamylcysteinyltransferase 1	TCTAGAGAGAGAGAGAGTAGAGAGAAACAGCAAAGCTGAGAGCGAAAAAAAATGGCCATGGCGGGTCTCTACCGGAGGGTCCTTCCCTCTCCTCCGGCCATCGATTTCGCTTCTTCCGAAGGGAAGCAACTTTTCATTGAAGCCATTCAAAGTGGAACCATGGAAGGTTTCTACAAGTTAATTTCCTACTTTCAGACACAATCAGAGCCTGCATATTGTGGATTGGCTACCCTTTCCATGGTCTTGAATGCCCTTGCCATTGATCCAGGAAGAAAATGGAAAGGACCTTGGAGATGGTTTGATGAAACTATGCTCGACTGCTGTGAACCTTTGGAAAAAGTTAAAGCTGATGGTATCTCATTTGGGAAGCTTGTCTGCTTGGCTCACTGTGCTGGGGCA…	1878	4	0	88.09	2	P:GO:0000917; C:GO:0005737	P:division septum assembly; C:cytoplasm
Mi_full_DN5752_c0_g1_i4	Polyubiquitin 4	TCTTTATCTATGATTTGAAAAGAAGATTCAAGAAAGTAGCTTGGGGAACACGCAAAGAAGATAAGTCTACGCACGTCAAGATAGACTTTCCCCAAGGCCAAGCCTACCTCTACAACTATAAATATTAAATATTTCCTCTCATCTCATCATTCCAAGCGTCTCTGCGGTCTCCCTGAAAAGCAGTCTTCGTTCCCGTGCTTGTTCATCGACCATTCCCTTTTCCCCAACCGTTCGCTCTTCCCTTTCAAGATGCAGATCTTTGTTAAAACCCTTACTGGGAAGACTATAACCCTTGAAGTGGAAAGTTCTGATACCATTGACAATGTTAAGGCGAAAATCCAAGACAAGGAGGGTATCCCCCCTGACCAGCAAAGGTTGATTTTTGCTGGAAAGCAGCTT…	930	5	0	98.47	1	C:GO:0016021	C:integral component of membrane
Mi_full_DN2153_c0_g1_i1	Arginine--tRNA ligase, chloroplastic/mitochondrial	AAAAAAAAAAAAGGGGGCGGAATCGCAGAGAAAAAAAGAAACGGTAGGGCATTGGGTAGAAATAGAATAGCAAAAATATATATAAAGGTAATGTCTGGAACATTTGCCCTCCTACACCCGCCGGCATCTCCTCTTCCTCCGTTCCTCTCCTTCAGTCGAGTCTCTCATTTCCACTCTCCTCCGCCGCTCTCCACCGCCGATTTTTGGAGGCTGACATCTAGAAGATCTGTTCCGATATCTAAGACTTCAATATCAACAATGACAAATGATGAAGAAAATGCAGGCACTGTAAAGAAACAGTTATCTAAATTATTTGAGCAATCACTTAGAAAAACCGTCCCTTCTGAGTCAGATGTGGAGCCTTTGATTGCTGCTTGCGCTCCAAAGTTTGGGGATTAC…	2375	5	0	92.01	3	F:GO:0003676; F:GO:0004386; F:GO:0005524	F:nucleic acid binding; F:helicase activity; F:ATP binding	EC:3.6.1.15	Nucleoside-triphosphate phosphatase
Mi_full_DN574_c1_g1_i3	alpha-mannosidase I MNS5 isoform X1	CAAACTAGTAATTTCCCAAAAATTTATTAAGTCAGTCCGCAGGTTGTGATAAGGGCAAGCATCTTTGTTTCATCAGATCTCCCTTCAATCTGATGCGAATCTGTCCACTATCCAGACATATACAACAGTAGAGGGTTTAGTCAAATCTTCACTTCCCTCTCTCTGAAATCGAAGGAACATGTTTTCTCCGAATTTTGGGACATGGGTTCTCATGTTTCTCCTCGTATCTTCCACGTTCGTCCACTCTTCCATGTCCGAAATCGACGCCAAGAAGCGGTATATGAGAGAAAAAGTTCGCAAAATCATGATGAGCTAAAGCCTCTTTCCAAAACTTTCACCGACTCCCTTAGTGAGCTTGGGAATCTAAATGTAAATTCTTTCTTATTTGAGAACATAAAG…	2172	5	0	93.65	15	P:GO:0001916; P:GO:0002376; P:GO:0002474; P:GO:0002476; P:GO:0002486; F:GO:0005102; C:GO:0005615; C:GO:0005886; P:GO:0006955; C:GO:0009897; C:GO:0016020; C:GO:0016021; P:GO:0019882; F:GO:0042605; C:GO:0042612	P:positive regulation of T cell mediated cytotoxicity; P:immune system process; P:antigen processing and presentation of peptide antigen via MHC class I; P:antigen processing and presentation of endogenous peptide antigen via MHC class Ib; P:antigen processing and presentation of endogenous peptide antigen via MHC class I via ER pathway, TAP-independent; F:signaling receptor binding; C:extracellu…
Mi_full_DN2527_c0_g1_i1	Rac-like GTP-binding protein 7	CACATCACCTGGGGCCTGGTTGCCTCTCTTTCCTCCTTTTGCCTCTCTGACAGCTCAAAATAAAGTCACTACAGATCTTTTTCGCCTAGAAAAACTCATAGAAAATTTCCAACTTTTCTCTCTCTCTCTACAATTTAAGCTGGGAATCTGTGATGGAGTGATGGAGAGAATGAGAGTTCCCTGAAAAGGGGTTGTTGCGGGAGCTAAATTGCCATAAACTACAGGGAAAGAAAACAAATTTGTGAGAAGGAAAATCAAGTTTGAGAGAGAGAGTTGTTGGTGGGAGTGATCAAATGAGTACGGTACCGAGCAGGTTCATTAAGTGCGTGACAGTTGGAGATGGAGCTGTTGGGAAGACTTGCCTTCTCATCTCCTACACTAGCAACACCTTCCCTACTG…	1039	5	1.38467e-136	98.37	1	C:GO:0016021	C:integral component of membrane
Mi_full_DN7786_c0_g1_i1	---NA---	CTATCATGGAACTGCAGTTGGATTGCTACAACTTATGGCAGGTGAGCCCATGTTGCTTCAAGCTTTGAATCATAATTTAACTTGTTGGATTCAAATGATATCATCATAGAAATTAAATTCAGTTTTAATGATCCCATATATGTACACAACATAATCTACAAAACCCACAGTTGGATGGCCGCCCAATGAGTGGAGACATTGGTTGAGGTGCCACCAGGGAAACGATTGCATTTGCAGTTCATCTGGCTGCTGCAAAAAGATAGACCTCATGGTTTGTGTAGAGGATCGCCATTATTATTGAGAATGCATGTTAAGTTTGTATGATTCGCCCGGTTTACATCTTCTTTTCCCCATAGGTTTTCTCCAATTGGCCGGCGGCACTAATGCTCACACAGTTGA…	882
Mi_full_DN7786_c0_g1_i3	---NA---	CTATCATGGAACTGCAGTTGGATTGCTACAACTTATGGCAGGTGAGCCCATGTTGCTTCAAGCTTTGAATCATAATTTAACTTGTTGGATTCAAATGATATCATCATAGAAATTAAATTCAGTTTTAATGATCCCATATATGTACACAACATAATCTACAAAACCCACAGTTGGATGGCCGCCCAATGAGTGGAGACATTGGTTGAGGTGCCACCAGGGAAACGATTGCATTTGCAGTTCATCTGGCTGCTGCAAAAAGATAGACCTCATGGTTTGTGTAGAGGATCGCCATTATTATTGAGAATGCATGTTAAGTTTGTATGATTCGCCCGGTTTACATCTTCTTTTCCCCATAGGTTTTCTCCAATTGGCCGGCGGCACTAATGCTCACACAGTTGA…	797
Mi_full_DN1551_c0_g1_i9	unnamed protein product, partial	CACGTGGCAAAGCCAAGCACATTGGGACTGTGGGTGTAACCCCCACCTTTCACAGAATCTCTCAGTAGCAGCAGCAGCTTATTCTTCTCGGCCATGGCAGTAGGGGCAGCGGTCTGCTACTGCTTAAACCTCAAGCCCTCCCCATTTCTTGGCCATTTCCCATACCACCAAGGAAAATCACCCTCTGGACAAGGCATTAAGAATTCAGTTCATGCATCTAGAATCAGTGCACTGTTTTGGGGAGCTAAGAAGGCTGTGGAACCAACTGAAAGGGACCTTTCTCTGGGAGAGTTCATTTTGACAGGGGAGTTTCAGAAAATCAGGTGGCACCAAAGAAGATATCACTTTCAGTGGTTTCTTCAATCTTAGATGTTCCGTCTCAAGATTGGGATGCATGCA…	1780	5	0	99.31	28	F:GO:0000166; F:GO:0004365; C:GO:0005737; P:GO:0006006; P:GO:0006096; C:GO:0016020; C:GO:0016021; P:GO:0016032; F:GO:0016491; F:GO:0016620; C:GO:0019012; C:GO:0019031; P:GO:0019062; P:GO:0019064; P:GO:0019065; C:GO:0020002; C:GO:0033644; P:GO:0039654; P:GO:0039663; P:GO:0046718; P:GO:0046761; F:GO:0046789; F:GO:0050661; F:GO:0051287; C:GO:0055036; P:GO:0055114; P:GO:0075509; P:GO:0075512	F:nucleotide binding; F:glyceraldehyde-3-phosphate dehydrogenase (NAD+) (phosphorylating) activity; C:cytoplasm; P:glucose metabolic process; P:glycolytic process; C:membrane; C:integral component of membrane; P:viral process; F:oxidoreductase activity; F:oxidoreductase activity, acting on the aldehyde or oxo group of donors, NAD or NADP as acceptor; C:virion; C:viral envelope; P:virion attachmen…
Mi_full_DN1551_c0_g1_i7	unnamed protein product, partial	CACGTGGCAAAGCCAAGCACATTGGGACTGTGGGTGTAACCCCCACCTTTCACAGAATCTCTCAGTAGCAGCAGCAGCTTATTCTTCTCGGCCATGGCAGTAGGGGCAGCGGTCTGCTACTGCTTAAACCTCAAGCCCTCCCCATTTCTTGGCCATTTCCCATACCACCAAGGAAAATCACCCTCTGGACAAGGCATTAAGAATTCAGTTCATGCATCTAGAATCAGTGCACTGTTTTGGGGAGCTAAGAAGGCTGTGGAACCAACTGAAAGGGACCTTTCTCTGGGAGAGTTCATTTTGACAGGGGAGTTTCAGAAAATCAGGTGGCACCAAAGAAGATATCACTTTCAGTGGTTTCTTCAATCTTAGATGTTCCGTCTCAAGATTGGGATGCATGCA…	1746	5	0	99.31	28	F:GO:0000166; F:GO:0004365; C:GO:0005737; P:GO:0006006; P:GO:0006096; C:GO:0016020; C:GO:0016021; P:GO:0016032; F:GO:0016491; F:GO:0016620; C:GO:0019012; C:GO:0019031; P:GO:0019062; P:GO:0019064; P:GO:0019065; C:GO:0020002; C:GO:0033644; P:GO:0039654; P:GO:0039663; P:GO:0046718; P:GO:0046761; F:GO:0046789; F:GO:0050661; F:GO:0051287; C:GO:0055036; P:GO:0055114; P:GO:0075509; P:GO:0075512	F:nucleotide binding; F:glyceraldehyde-3-phosphate dehydrogenase (NAD+) (phosphorylating) activity; C:cytoplasm; P:glucose metabolic process; P:glycolytic process; C:membrane; C:integral component of membrane; P:viral process; F:oxidoreductase activity; F:oxidoreductase activity, acting on the aldehyde or oxo group of donors, NAD or NADP as acceptor; C:virion; C:viral envelope; P:virion attachmen…
Mi_full_DN193_c0_g1_i1	Serine/arginine-rich splicing factor SR45a	CCGGATCGAGGAGTGGGGAGGAGAGAGAATTTTCGAGATAGTCTGCGCAATATTGTGTTCGATCTGCCTCTTGTTCACGATGTCATACTCCAAAAGATCAAGGTATTCTCGCTCACCTTCCCCATATAGAAGATATGGTAGGTCAATGTCAAGGTCTTTGTCAAGTCCAAGGTCAAGGAGCAGGTCAAGGAGTCGTGAATCAAGTGAGGTTGAAAATCCAGGAAACAACTTGTATGTTACAGGATTGTCAACTCGGGTCACCAAGCGGGAACTTGAGAAGCATTTCGCAAGTGAGGGATCGGTGGCGGATGTTCACCTTGTGACTGATCCATGGACAAGGGAATCACGAGGATTTGGTTTTGTGACAATGTCAACTGTTGAGGAGGCCAATCGCTGCAT…	1904	5	3.3336e-51	99.55
Mi_full_DN4679_c0_g2_i2	serine carboxypeptidase 24	TAAAATCTCAAAGAGGGGGAGAGAGAGAGAGAGAGAGGGGAAGGAGGGCCACATAGCTATCAGCTGCCCAACCTGCAAGGCTGGAGCAATGCAGCTACATTGAACTTGTAAGGCACCCTACTTAAACCCATTATTGGTGCATCAATATTTTCATCCACTTCATTAACTTCATCACTGCATTAATATCTGCTAGCTCAAGAGAGTAGTAGAGATATATACTAGTGTGTCATATCCACAATAACATACAGAGGGAGAGAGAGAGAGGAGCCTTCACCCACATGGAGAGTGCCATGGCAGCCCGAAGGAGGACCCTACTCTTGTTGTCCTTATTACTACTCTCTTCAATCACCAGCGATGCTGATGCTGCCCCTAAACAACAATCCCTCGATCGAATCTCAG…	1901	5	0	94.53
Mi_full_DN4678_c0_g1_i2	alternative NAD(P)H-ubiquinone oxidoreductase C1, chloroplastic/mitochondrial	CACAAAGCCCAAATTGCTGTCTCGCTTTTCGCCTGTCTGTCTCCCTGGGGCTTTTCCTTCTCCAAAATGGCACAGATGGCTCTCTCTGCGTCACCAACACTCACTCTCTTCAATAGGGTTTCAGGTAGATCAAAACAATGGGGGATGCTATTTCCTGGTTCTTCGAGAAAACTTGCAATCAATATGTCAATACTTATGAACTTCCAGAGCAAAGGATTCAGTTTTGTTGCTTCGGGTGCAACACAGTGGAATGGAGGTGTTGCAGAACTAGTGGAAGGTGAAGCAGCATCACGGCCCTATACATGGCCAGATAAGAAGAAGCCCAGAGTGTGCATACTAGGTGGCGGCTTTGGAGGTTTATATACGGCCTTAAGGCTAGAATCCCTTGTATGGCCAGAG…	2007	5	0	96.3	8	F:GO:0005215; C:GO:0005886; P:GO:0006101; F:GO:0015293; C:GO:0016020; C:GO:0016021; F:GO:0022857; P:GO:0055085	F:transporter activity; C:plasma membrane; P:citrate metabolic process; F:symporter activity; C:membrane; C:integral component of membrane; F:transmembrane transporter activity; P:transmembrane transport
Mi_full_DN6232_c0_g1_i1	probable carboxylesterase SOBER1-like	CACCACCTCTTCCCCAAATTGTTGGTAAGAGAGCCACCATGGAAGAACAGCGATGGACCTTATAACAGTGTCAACAAAACCAATTGCTCTCCTTACAATCACCTTAGGTAGCACCATTTTCTTCATACTTATCCTCCGGCCGCATACATTTTCTCCAAAGCCAGACTCCATGGCTCGAAGCTTTGTTTTGTGGCTTCATGGGTTGGGTGACTCAGGCCCTGCCAATGAACCCATCAAGACCCTCTTCACTTCTCCTGAGTTCAGAAACACCATATGGAAATTCCCTTCTGCTCCTTCAAACCCAGTCACCTGCAATTATGGTTCTGTCATGCCTTCCTGGTTTGACATTCATGAGATACCTGTGACAGCTGATTCTCCAAAAGATGAAAATGGTGTACT…	1074	5	0	92.72	18	F:GO:0000287; F:GO:0003677; F:GO:0003678; F:GO:0003723; F:GO:0004519; F:GO:0004527; F:GO:0004749; F:GO:0005524; P:GO:0006260; F:GO:0008168; P:GO:0009116; P:GO:0009165; C:GO:0016021; F:GO:0016301; P:GO:0016310; P:GO:0032259; P:GO:0032508; P:GO:0090305	F:magnesium ion binding; F:DNA binding; F:DNA helicase activity; F:RNA binding; F:endonuclease activity; F:exonuclease activity; F:ribose phosphate diphosphokinase activity; F:ATP binding; P:DNA replication; F:methyltransferase activity; P:nucleoside metabolic process; P:nucleotide biosynthetic process; C:integral component of membrane; F:kinase activity; P:phosphorylation; P:methylation; P:DNA d…	EC:2.7.6.1; EC:3.6.1.15	Ribose-phosphate diphosphokinase; Nucleoside-triphosphate phosphatase
Mi_full_DN106_c1_g1_i1	putative pectate lyase 5	CTGGTGATACAAGAAGTACATAGGTAAGGGGGCTCCACTTCTTATTATGGGGGTTGTTCAGAATTACTGGCTTTGTACATGTTGAAGTTAGTTAACAATGTGCTACATTTTTTTGTTTTTTTTTTGTTTTGGCCTGCAGGAGCATCAATGAGTCAAGGAGGAACTTGGGGTATCTGTCTTGTGGGAGTGGGAACCCCATTGATGACTGCTGGAGGTGTAACGCCAATTGGGAGAAGAACCGGCAGAGCCTGGCTGATTGTGCAATTGGGTTTGGGAAGAATGCCATAGGTGGCAAGAACGGAAAGATTTACGTGGTCACAGACTCCAGTGATGATGATGTGGTGAATCCTAAGCCGGGGACTCTTCGGTATGCAGTCATCCAAGATGAGCCCTTGTGGA…	1622	5	0	98.86	29	F:GO:0004497; F:GO:0004507; F:GO:0005506; C:GO:0005739; C:GO:0005743; P:GO:0006629; P:GO:0006694; P:GO:0006700; P:GO:0006704; P:GO:0006955; P:GO:0008202; P:GO:0008203; P:GO:0008217; C:GO:0016020; P:GO:0016125; F:GO:0016491; F:GO:0016705; F:GO:0020037; C:GO:0031966; P:GO:0032342; P:GO:0032870; P:GO:0034650; P:GO:0034651; P:GO:0035865; P:GO:0042593; F:GO:0046872; F:GO:0047783; P:GO:0055114; P:GO:00…	F:monooxygenase activity; F:steroid 11-beta-monooxygenase activity; F:iron ion binding; C:mitochondrion; C:mitochondrial inner membrane; P:lipid metabolic process; P:steroid biosynthetic process; P:C21-steroid hormone biosynthetic process; P:glucocorticoid biosynthetic process; P:immune response; P:steroid metabolic process; P:cholesterol metabolic process; P:regulation of blood pressure; C:membr…
Mi_full_DN296_c1_g1_i6	1-aminocyclopropane-1-carboxylate oxidase homolog 1	TCTCCACGCCCCTTTTCATCTCTTCTCATCCGTTGTTGAATAAATAGACGTGCGGTTGCCATTTCAGTAAGGGGAAAAATGGTGAGCAGTAGCAGTGACGAAATTCAGGCAGGAAAGGCATCCGATTATGATCGAAAAAGTGAATTAAAATCCTTTGATGACTCGAAACTTGGTGTAAAGGGACTACTGGATGCTGGGCTCACTCAGATCCCACGGATGTTCATCAATGAACAACATAAGACTGACATGACTTGGGGTTCCAGGGAGTCCTCCCCAGAAAGCGTTCCAATCCTAGACTTCAAAGGCATGGATAAAGATGCAGCTCTACGCACTCAGATCATCAAGAAAGTGGGAGAGGCTTGCGAGAAGTGGGGTTTCTTCCAGGTTGTCAACCATGGG…	1017	5	0	98.72	1	C:GO:0005576	C:extracellular region
Mi_full_DN297_c0_g1_i2	plastidial pyruvate kinase 2	CGATTTCAATAATAATGCCACAGTGAAAACAATAAATCAAAAAGGCCTCTACATTTCGTGTTCGATATAAACGAGAAGGAAGGCTTCAAGTTCCGCCAAATTCAACGGCGGTTTCTTCAACCACCGCATTCTCTAACCCTAACCTCCAAGCTTCATCTTCCACAACCCTCCACCCAATTCTCACCTCCTCTTTCTCTCTCGATCATTGTTTCTATCTCTTCTGTTTGTTTTTTTTTTCTCTCTCTGCAATGGCTCAGGTGGTGGCGACTCGCGCGATTCAGAGCTCGATTCTGTGCCCTAGCTCTGGATCCGTGCATGAGCGATTTGAGAAGCTGAAGCCCTCCGGTTTCGCTGCGAAAGTGTTGGCTCGCGAAGAGCGGAGGAGCCGGAGAGTGGCTT…	2342	5	0	95.52
Mi_full_DN3417_c0_g1_i3	ABC transporter B family member 2	TTTCAACTTTCAAGAAGGGAATGAATCTCAGCCAATTTATTGCTCTGTAGCTGAAAAGGAGTGGATGGCCCTAGAAGCATTTATTGGGTTTGTTGTGTAGAGTGGCCTCTTTGGATGTGGTTTTGCTAGCTTATCTATAATGGAACTTTTGTTTGGCAGATCGAATTTGGCTCTTAGGATCCACACATGTGGCAGGAAACTCATCACATTTTGTACTTTTTGTGTAAGGGTTACAAATTGGGCCTCGCCCACTATGAGGCCCGCCCACTCACCTAATCCAAACCTTTGTTGACCAATTGAATGGGTTACTGGTCTAATCTGAAAGACCAATTTACAGGCAACTTATTTCTTGTTTGATTCATAGAATAGAATTGAACTTATGCCATGGATTTCATATTT…	4080	5	0	88.72	1	F:GO:0005524	F:ATP binding
Mi_full_DN1828_c0_g3_i1	potassium transporter 4	GTTACAAGATGGGTGGTGGGAGAAGGTATAATTGGAAGGTTGAAACGAAGCAGGCCGGGTGGTGTGAGGCACGTGGGATAAAGAACGCGTGGGAGCCGCGTGTGGTGTTAGTATAAACAACAGACTGGATTGAGGCTGTTGCTCCTGTGCTAGGGAAGATGGGATGCTTCTATTATTATTGTTCTTGACGTAGCCGAGAGAACGAGAGAACGAGAGGGAGAGAGAGAGAGAGAAAGGGAGAGAGAGCGAGAGAGAGAGAGCGAGAGAGAGAGTGTGTGATTTAATTGAATTTCTACTTCTCTTCGGAGAGAGGGAGAGAGTATGGAGCCGGAATCTGGAACTTCCTCCCGAAACCCTTCCCAGCTTTCATGGGTGAATCTCTCCAGAAATCTAGTATTA…	2951	5	0	90.7	16	P:GO:0002690; F:GO:0004252; F:GO:0005509; C:GO:0005576; C:GO:0005615; P:GO:0006508; P:GO:0007596; P:GO:0007599; F:GO:0008233; F:GO:0008236; P:GO:0010641; P:GO:0016485; F:GO:0016787; P:GO:0050927; P:GO:0051897; C:GO:1905286	P:positive regulation of leukocyte chemotaxis; F:serine-type endopeptidase activity; F:calcium ion binding; C:extracellular region; C:extracellular space; P:proteolysis; P:blood coagulation; P:hemostasis; F:peptidase activity; F:serine-type peptidase activity; P:positive regulation of platelet-derived growth factor receptor signaling pathway; P:protein processing; F:hydrolase activity; P:positive…
Mi_full_DN584_c0_g1_i8	putative aquaporin	CACTCTTTCTTTTATTCTCTTTCACTTTGCTTACTCTATAAATCACTCCAAACCCCACCGCGGTTTCCTCACGCAGTTCATCATCTTCATCACTAAGCTCTGAACTCTCAGTGTTTTCAGATCTGTAGAGGGAGAATTTGAGGGAGAAAAATGGAGGGGAAGGAAGAGGATGTGAGGTTGGGGGCCAACAAGTTTGCAGGGAGGCAACCGATAGGGACATCAGCACAGACAGACAAGGACTATAGGGAGCCTCCACCAGCTCCACTGTTTGACCCTGGTGAGCTTCATTCATGGTCGTTTTGGAGAGCTGGGATTGCCGAGTTCATGGCCACCTTCCTCTTCCTCTACATCACTGTCTTGACTGTTATGGGTGTTGTCAGGTCCCCCAGCAAGTGTGCC…	1410	5	0	87.06	14	F:GO:0003674; F:GO:0003677; C:GO:0005575; P:GO:0006355; P:GO:0008150; C:GO:0009279; C:GO:0009523; C:GO:0009539; C:GO:0009579; P:GO:0015979; C:GO:0016020; C:GO:0016021; C:GO:0030096; C:GO:0042651	F:molecular_function; F:DNA binding; C:cellular_component; P:regulation of transcription, DNA-templated; P:biological_process; C:cell outer membrane; C:photosystem II; C:photosystem II reaction center; C:thylakoid; P:photosynthesis; C:membrane; C:integral component of membrane; C:plasma membrane-derived thylakoid photosystem II; C:thylakoid membrane
Mi_full_DN553_c0_g1_i1	NAP1-related protein 2	TCCACAGCCAACTTAATCCCCCAAAACCCTAACCCTTTTCCACCCCTCTCATTATTTCACCCAAGCCGAGAGAGGTAGGGTTTTAGAGAAACCAACTAGGGTTTACCGTCAGCAGTGAAGATGGTGGCAGACAAAGGCAAGAAATTGAAGCAGTCGGAGAAAGAAGAAGAAGTGAACTCAGACCACATTGATGGGGACCTCGTTCTCTCCATCGAGAAGTTGCAGGAGATCCAAGATGACCTTGAGAAAATCAATGAGGAAGCAAGTGATAAAGTTTTGGAAGTAGAGCAGAAGTACAACGAGATAAGGAAGCCCATCTATGACAAGCGAAATGATATCATCAAATCCATTCCGGACTTCTGGTTAACTGCTTTTTTGAGTCATCCTGCTCTTGGTGAC…	1272	5	2.25892e-159	94.36	25	F:GO:0000166; P:GO:0000742; P:GO:0000743; P:GO:0000750; P:GO:0000754; F:GO:0001664; F:GO:0003924; F:GO:0005515; F:GO:0005525; C:GO:0005768; C:GO:0005829; C:GO:0005834; C:GO:0005886; P:GO:0007165; P:GO:0007186; P:GO:0007188; C:GO:0010008; C:GO:0016020; F:GO:0019001; P:GO:0019236; F:GO:0031681; F:GO:0031683; F:GO:0046872; P:GO:0048017; P:GO:0071701	F:nucleotide binding; P:karyogamy involved in conjugation with cellular fusion; P:nuclear migration involved in conjugation with cellular fusion; P:pheromone-dependent signal transduction involved in conjugation with cellular fusion; P:adaptation of signaling pathway by response to pheromone involved in conjugation with cellular fusion; F:G protein-coupled receptor binding; F:GTPase activity; F:p…
Mi_full_DN2520_c0_g1_i5	E3 ubiquitin-protein ligase COP1	TTTGGATCCAGATTCACTTAAATTTTGCATTTTACCACCCATGTAATCGTGCTTTGATTTGTATAGAGTGTGACTTGCTTGTGATTCTTAGACAGGGTTGTGAAGTGTCAGTTAAGGAGCTAGACAGTCTGATGTCTCTGCTTGTGGAGAAGAGGAGGAAAATGGAGCAAGAAGAAGCTGAGACAAATATGCAGATTCTGCTTGATTTCTTGCATTGTCTAAGGAAGCAAAAGCTTGAAGAGCTCAACGAGATACAAACTGATCTTCAGTACATTAAGGAGGACATAAATGCTGTAGAAAGACAGAGAATAGATTTATATCGATCAAGGGAAAGATACTCAGTGAAACTGAGGATGCTGGCTGATGATCCTATTGCAACAAAAGCATGGCCTTCATTGA…	1873	5	0	95.55	4	F:GO:0015267; C:GO:0016020; C:GO:0016021; P:GO:0055085	F:channel activity; C:membrane; C:integral component of membrane; P:transmembrane transport
Mi_full_DN1038_c0_g2_i1	putative CCR4-associated factor 1-like 7	GCAGTTTTTTGTTGTTTCATTTCTCTTTTTTGGTTAATTTTTTTTAATATTTTTTGGCTGATCTTGCTGGGGCTTTTGCAGATCCAGACGAATTTACCATAGCCCCGTTAGGGTTTCCTGGTTTTAATTGTCTATGATTTGTTTGGGGCCCTGGTTTTTGGGGTAATTTCTCGATTAGATTCGTGTCTGTGCCCAACAAATGTCGCTTCTGCCTAAGAGCGATTCAATTCAGATTCGGGAGGTTTGGAACGATAATCTGGAGGAAGAGTTCGCTTTGATTCGAGGAATTGTGGATGAATTTCCTTTTATTGCGATGGACACCGAGTTTCCAGGGATTGTTCTTCGGCCGGTGGGTAATTTCAAGAACAGCAATGATTATCATTATCAGACTCTGAAGGA…	1154	5	0	97.2	6	F:GO:0005179; F:GO:0005185; C:GO:0005576; P:GO:0010469; P:GO:0042310; P:GO:0050880	F:hormone activity; F:neurohypophyseal hormone activity; C:extracellular region; P:regulation of signaling receptor activity; P:vasoconstriction; P:regulation of blood vessel size
Mi_full_DN1149_c0_g1_i8	ADP-ribosylation factor	GGGTATTTCAGACCTTTCATTTCGAGAAGCCGTGGCTCATTTCTCCGGTCAATCAAATAAATAACGAGAAATTAACGTATTGTTGCTCCGTCCATTAGATCCTTCTCTGGCTTTTGAGAGGCGAGTTGTTCTTTCTCCTCTTCCATTCCGTTGATTCAGTTGACTTCAATTCAGATCTCTCTCGATCTCAAGTGCTATATCCGCTGATCTCCCCATGCTGATCGGTTGAATTCGAATAGATTCGTTGTTTTGGTCTTTATTTCTTTAGAATTCTTAGGAGATTCGCTGTTTTTGAGCCGTTTCTGGTTCGACTTTGACCTTTAATTGTGCATCGAGTAACCCATAGTGAGGTAAGAGAAAAACAGAGATGGGGCTGACATTTACAAAGCTTTTCAGCAG…	1201	5	3.06069e-130	100	1	F:GO:0005524	F:ATP binding
Mi_full_DN4314_c0_g1_i3	LAG1 longevity assurance homolog 3 isoform X2	CTTTCTCGATAGATTTGTATTCCAGGCCAAATCAACGAATGTTGTTACTATTGGTGGATTGGAGAAACACTAGCCTGTTTGGGTCTTCAACTAAAGCAAATGAAAGTGAGAAATTTAAAGAAATTGGGAAGAATACTGATTTTTGGAAAGGGTGGTCAGCAGCTAGATGTTGGGGTAGATGAGAAGAGAAAGAAATTACGAAAGTTCAAGGAATCAGCATGGAAGTGTGTTTATTTTCTTTCAGCAGAGCTTCTAGCTCTATCTGTAACTTATGATGAGCCTTGGTTTACTAACACAAAATATTTTTGGGTAGGGCCTGGTAATCAAGTCTGGCCTGACCAACAGATTAAGTTGAAATTGAAGGGTTTGTATATGTATTGTGGTGGATTCTACACATAC…	1243	5	1.18082e-170	93.83	14	C:GO:0005886; C:GO:0009535; P:GO:0009772; P:GO:0015979; C:GO:0016020; C:GO:0016021; F:GO:0016168; P:GO:0018298; P:GO:0019684; C:GO:0030077; F:GO:0042314; F:GO:0045156; F:GO:0046872; P:GO:0055114	C:plasma membrane; C:chloroplast thylakoid membrane; P:photosynthetic electron transport in photosystem II; P:photosynthesis; C:membrane; C:integral component of membrane; F:chlorophyll binding; P:protein-chromophore linkage; P:photosynthesis, light reaction; C:plasma membrane light-harvesting complex; F:bacteriochlorophyll binding; F:electron transporter, transferring electrons within the cyclic…
Mi_full_DN2319_c0_g1_i2	cytochrome b-c1 complex subunit 6	AAGGGGAAAAAGTCTTCGAGTGCAAGGTCTTCAATTGCCAGGCGAAGCGAAACCCACAACTGAAGCCGCCGAGTCCTCTCTCTTTTCCAAGAAGAGAAAAAGTTGGAAGCCTTCTGCAGTGACTGAGCGTTTATTATTTCATCTTAATATCTATGGCGGACGAAGAGCCTGTTGATCCAAAGAAGTATCTTGAAGAATCTTGCAAGCCTAAGTGTGTGAGATATTTGCGTGCATATGAGGCATGTGAGAATAGGGTCAAAGAAGATGAAACCGGACATAAACACTGTACGGGGCAGTATTTTGACTACTGGTCTTGTGTTGATAAATGTGTTGCCCCAAGGCTTTTTACTAAACTGAAGTGATCTGGAGGTAGCTTAAAGTGTTTTACCTCGTTGTCAT…	778	5	1.20129e-43	99.15	12	C:GO:0000307; C:GO:0005829; P:GO:0006481; P:GO:0007346; F:GO:0018423; C:GO:0019005; F:GO:0019901; F:GO:0042393; F:GO:0043130; P:GO:0045737; P:GO:0051301; F:GO:0061575	C:cyclin-dependent protein kinase holoenzyme complex; C:cytosol; P:C-terminal protein methylation; P:regulation of mitotic cell cycle; F:protein C-terminal leucine carboxyl O-methyltransferase activity; C:SCF ubiquitin ligase complex; F:protein kinase binding; F:histone binding; F:ubiquitin binding; P:positive regulation of cyclin-dependent protein serine/threonine kinase activity; P:cell divisio…
Mi_full_DN825_c0_g1_i5	fructose-1,6-bisphosphatase, cytosolic	TCAAAGGAGAAAAGACCTGTTGCTGTGCTTTTTGAGTCCTTGTAATATTTGGAGGGAAGAATATTACTGTTTTAAACTTTTTCTGTCCTTTGGGTTATTGTTGTCTGAGAAATTTCACATTGCAGGCGGGTCTTGCCAAACTGATTGGACTTGCTGGAGAGACCAATGTTCAGGGTGAAGAGCAAAAGAAACTGGATGTGCTTTCGAATGAAGTTTTTATCAAGGCTTTAGTAAGCAGTGGCCGAACATGCATCCTTGTATCTGAAGAGGATGAGGAAGCAACAATTGTGGAGCCATCTAAGCGTGGAAGGTATTGTGTTGTTTTCGATCCCTTGGATGGATCCTCTAACATTGACTGTGGTGTTTCCATTGGAACTATCTTTGGGATTTATATGGTGA…	1362	5	0	98.91
Mi_full_DN6756_c0_g1_i4	Chalcone synthase	CAGCTCTTTGGGACTTTCTGATTTCCCCCACTGACACCATTTTTGGCTGCTTGAATTAATCACGACTTCTTCTTCTCTAGTCTCCAAATCTCAATACCATTCTGAATATTTGCATTTTCCGACGAAGTTCACACTGATTCAAGCAGCCAAAAATGGTGTCAGTGGGGGAAATCAGAAAGTCCCAAAGAGCTGAGGGTCCAGCCACGGTTCTGGCTATCGGCACGGCCACTCCAGCCAACTGTGTCTACCAGGCTGACTATCCTGATTACTACTTCCGCATCACCAACAGCGAGCATATGACCGAATTGAAAGAGAAGTTCAAGCGCATGTGTGAAAAATCCATGATAAACAAACGCTACATGCACCTCACTGAAGAAATTCTCAAGGAGAACCCCAACG…	1508	5	0	99.03	28	F:GO:0000287; F:GO:0003678; F:GO:0003697; F:GO:0003700; F:GO:0003747; F:GO:0004519; F:GO:0005524; C:GO:0005829; P:GO:0006260; P:GO:0006281; P:GO:0006310; P:GO:0006355; P:GO:0006415; P:GO:0007155; F:GO:0008094; F:GO:0008233; F:GO:0008479; P:GO:0008616; C:GO:0016021; F:GO:0016301; P:GO:0016310; P:GO:0016539; P:GO:0030866; P:GO:0032508; P:GO:0045175; P:GO:0090305; C:GO:0098024; P:GO:0101030	F:magnesium ion binding; F:DNA helicase activity; F:single-stranded DNA binding; F:DNA-binding transcription factor activity; F:translation release factor activity; F:endonuclease activity; F:ATP binding; C:cytosol; P:DNA replication; P:DNA repair; P:DNA recombination; P:regulation of transcription, DNA-templated; P:translational termination; P:cell adhesion; F:DNA-dependent ATPase activity; F:pe…	EC:3.6.1.3; EC:2.4.2.29; EC:3.6.1.15	Adenosinetriphosphatase; tRNA-guanine(34) transglycosylase; Nucleoside-triphosphate phosphatase
Mi_full_DN6756_c0_g1_i1	Chalcone synthase	CAGCTCTTTGGGACTTTCTGATTTCCCCCACTGACACCATTTTTGGCTGCTTGAATTAATCACGACTTCTTCTTCTCTAGTCTCCAAATCTCAATACCATTCTGAATATTTGCATTTTCCGACGAAGTTCACACTGATTCAAGCAGCCAAAAATGGTGTCAGTGGGGGAAATCAGAAAGTCCCAAAGAGCTGAGGGTCCAGCCACGGTTCTGGCTATCGGCACGGCCACTCCAGCCAACTGTGTCTACCAGGCTGACTATCCTGATTACTACTTCCGCATCACCAACAGCGAGCATATGACCGAATTGAAAGAGAAGTTCAAGCGCATGTGTGAAAAATCCATGATAAACAAACGCTACATGCACCTCACTGAAGAAATTCTCAAGGAGAACCCCAACG…	1508	5	0	99.24	28	F:GO:0000287; F:GO:0003678; F:GO:0003697; F:GO:0003700; F:GO:0003747; F:GO:0004519; F:GO:0005524; C:GO:0005829; P:GO:0006260; P:GO:0006281; P:GO:0006310; P:GO:0006355; P:GO:0006415; P:GO:0007155; F:GO:0008094; F:GO:0008233; F:GO:0008479; P:GO:0008616; C:GO:0016021; F:GO:0016301; P:GO:0016310; P:GO:0016539; P:GO:0030866; P:GO:0032508; P:GO:0045175; P:GO:0090305; C:GO:0098024; P:GO:0101030	F:magnesium ion binding; F:DNA helicase activity; F:single-stranded DNA binding; F:DNA-binding transcription factor activity; F:translation release factor activity; F:endonuclease activity; F:ATP binding; C:cytosol; P:DNA replication; P:DNA repair; P:DNA recombination; P:regulation of transcription, DNA-templated; P:translational termination; P:cell adhesion; F:DNA-dependent ATPase activity; F:pe…	EC:3.6.1.3; EC:2.4.2.29; EC:3.6.1.15	Adenosinetriphosphatase; tRNA-guanine(34) transglycosylase; Nucleoside-triphosphate phosphatase
Mi_full_DN133_c0_g2_i4	Catalase isozyme 1	TTTTAAAATAATGTTTCGTGATGGCCACGCGTATCCACACGAGTCGTCCACACGCGTCTCTCCAGTGAAAAATGGAAATAAATAGACGAGGGGAGTGAGCTCTCTGCTCATCCGATTTTCAGAGACCCTGCCTCATCAACGCAGCTGATCACAATGGATCCTTACAAGTATCGTCCTTCAAGCGCCTATAATTCTCCTTACTTCACCACAAATGCTGGTGCGCCTGTTTATAACAATGACTCGTCGCTCACCGTTGGATCAAGAGGCCCAGTTCTTCTTGAGGATTATCATTTGGTGGAGAAGCTTGCAAATTTTCAAAGAGAACGCATTCCAGAACGTGTGGTCCATGCTAGAGGAGCTAGTGCTAAAGGGTTTTTTGAGGTCACTCACGATGTCTCT…	2310	5	0	97.56
Mi_full_DN7861_c1_g1_i2	ATP synthase subunit epsilon, mitochondrial	GCGAATATCTAGGTCCTAGCTTATATTAGGGTTAGGTTTCACTGACTTCAAATTTCCTCTGTGAAGAAGGCAAAGATCAAAGAGAGAGAAGGAAAGAAAGAAAATCAATGACGTTGACAGTGGGATCAAGTGCGGCGGTGCCGTTCTGGAGAGCAGTGGGGATGACGTACGTATCCTACTCAAACATCTGCGCGAATCTGGTGAGTAACTACCTCAAGGAGCCATTCAAATCTGAAGCCCTCACTCGCAAGAAGGTCCATTTCTCCATTTCCAACTGGGTTAATGGCGTTCCCCAGAAGCCCGGTTTGAGATAGAGGTGTTGGCAATTTTGGGGTCTTTTTAGAGGGCAGTGCTTGAAGATTAATGCTAGAGATATGGTATCCAAGAAAAAAGAAGAAG…	442	5	9.53923e-35	81.88	6	F:GO:0005344; P:GO:0015671; C:GO:0016020; F:GO:0019825; F:GO:0020037; F:GO:0046872	F:oxygen carrier activity; P:oxygen transport; C:membrane; F:oxygen binding; F:heme binding; F:metal ion binding
Mi_full_DN2500_c0_g1_i2	DNA-damage-repair/toleration protein DRT111, chloroplastic	GACAAACAGGGCAGGCGACGCCTTGCAGCAAGTGGGCATGAGCCGCATAACAAATCGCTAACACCCGGCTAGAACCTTCTCATCTGCGTCATTTATCTGGGTTTTGAGTGGGCAGTAGCTCCATTCATCCGAGCAATACTTCTTAAAATGCTAGGTGGGTTATACGGAGATCTCCCGCCCCCCTCCTCGGCTGATGAAGACAAACCGACCAATTCGTCGGTTTGGTCGAGCAGCGCCAAAATGGCGCCGGCTGCGTTGCGCAAGCCGTCGTCGGTTTTTGCGCCTCCGCAGTCTGTTCTTAAAACCCAACACGCCCAAGCCAAACCCAAAACCCTAAATTCATCGAAAATTTTGATTTCGCCGGGGCTGGCACCGTCGCCTTCCGTGCTACCCAATGAA…	1590	5	0	99.06	1	C:GO:0005739	C:mitochondrion
Mi_full_DN9787_c1_g1_i1	Peptidyl-prolyl cis-trans isomerase CYP18-1	CTAATAACCCACGGTTCTCAGCCGGCACGCAAGAGAAAATGTCGGTGACTTTGCATACCAACCTCGGTGACATCAAATGCGAGATCTCTTGCGACGAGGTCTCTAAAACGGCCGAGAATTTTTTGGCACTCTGTGCTAGTGGCTATTATGATGGAACCATATTTCATCGAAATATTAAAGGTTTTATGATCCAAGGTGGAGACCCAACAGGTACAGGCAAAGGGGGGACCAGCATATGGGGAAAGAAGTTCAATGATGAGATACGAGAGTCTCTCAAGCACAATGCAAGGGGAATATTATCAATGGCTAATAGTGGCCCCAATACTAATGGAAGCCAGTTCTTCATAACATATGCTAAGCAGCCACATTTGAATGGATTGTACACTGTGTTTGGAAGAG…	746	5	3.30891e-110	92.13
Mi_full_DN1790_c0_g2_i5	TPA: isoflavone reductase-like protein 5	GATCGTCGTCCTTGGGTTTTGGAGCCCATCCACTTCCCCGCGACCTTTCATCTTAGTCTTCTCATTCCACATATCTCGCCGGAGATTCGCCCGAAAAAAGTTAACAATGTCCGAAAAGAGCAAGATTCTCATCATCGGCGGCACTGGCTACATCGGAAAGTTTATCGTCGCTGCCAGCGCTAAGTCCGGTCACCCTACCTTCGCTCTCGTCAGAGAATCCACAGTTTCGGAGAAGTTTGAAATCATTGAGAGTTTCAAGAGCTCTGGCGTGACTTTGGTTTATGGAGATCTATACGATCACGAGAGTTTGGTGAAGGCGATCAAGCAAGTAGATGTTGTGATCTCCACGGTTGGCCACGCACAGTTGCCGGATCAAGTGAAGATCATTGCTGCCATCAA…	1135	5	0	99.09	2	F:GO:0016829; C:GO:0030089	F:lyase activity; C:phycobilisome
Mi_full_DN10057_c0_g1_i2	2-oxoisovalerate dehydrogenase subunit beta 1, mitochondrial	AGTTTTGTATTGTTTATATCAGATCATTGTGAATTGAAAATCATCCTTGGACACCCTCATTACCTTTTCTTATAATGCTTGTACTTATAATTAATGCCTATTTCATCTCATATGAGTTACATTTCCTAACAGTGCTTATGTATTTGGAGAAGATGTAAGCTTTGGTGGGGTCTTTCGTTGCACCACTGGATTAGCTGACCGATTTGGTAAAGGCAGGGTTTTCAACACCCCTCTTTGTGAACAGGGCATTGTTGGATTTGGAATCGGTTTGGCAGCAATGGGCAATCGAGCCATAGCAGAAATTCAATTTGCTGATTATATATATCCTGCTTTTGATCAGATTGTCAATGAAGCTGCCAAGTTCAGATACCGTAGTGGGAATCAATTCAACTGTGGAGG…	1223	5	0	96.69	4	F:GO:0005213; P:GO:0007275; P:GO:0007304; C:GO:0042600	F:structural constituent of chorion; P:multicellular organism development; P:chorion-containing eggshell formation; C:chorion
Mi_full_DN4276_c0_g1_i2	inositol monophosphatase 3	CTCCCTACTCTGGAATCCTCCTCACCTACCCAATCACAGCCTCACCGTCATTTGTTTACTATTCCAAGGGTTCAATCAATAACTAGTGTTTTCTTACCCCATCAGCGTCCGCATGATCTTGGCTTTGAGATTAAAGAAAAAAAAAAGCTCACCAAAACGACGTCGCTTTGTGTGGAGTGAGTTTTACGTGAAGGGGTGAGAGTGTGTAGGAAGAGACCCACTCTCCAAATCCAATCCCTGCCAATCCTCTCTCCCAACTCAACAATGGCTGAAAATGGTTCACTTTCACAGTTCCTTGAAACTGCAGTGGATGCCGCGAAGCGAGCTGGCGAAATAATCCGCAGAGGATTCTACCAGACCAAGAATGTGGAGCATAAAGGCCAAGTGGATTTGGTTACA…	1316	5	0	96.38	3	F:GO:0016616; F:GO:0050662; P:GO:0055114	F:oxidoreductase activity, acting on the CH-OH group of donors, NAD or NADP as acceptor; F:coenzyme binding; P:oxidation-reduction process
Mi_full_DN8947_c0_g1_i3	Soluble inorganic pyrophosphatase	CGAGAAATTCGGGTCCTGAGACGTGGGTATCTCGGTGCCCTCTGATCCATTCAGGACGTTATCCAACGGCGGTTGTTGACCGAAGACCGGCCGTTGAAGCATGACCGAGAAGTGACAGCAAAGCAGCTTCTTCCTCCACCCTTTCTATATATCATTCGTAATTGTCGTGCACAAATCAAAGCTCTACTTCACGCGAGTGGTTCTCTTTGTTGTGAAGGAAGAAATGGCTAACCATGATGGAGAAATAAGCTCCAAAACTTCGGGATTCCCTCATCATGTAGTTCTCAATGAAAGGATCCTTTCTTCAATGTCACGGAGATCTATTGCTGCTCATCCTTGGCATGACTTAGAGATTGGACCGGGTGCTCCATCAGTTTTCAATTGCGTAGTTGAAATTGG…	1333	5	1.50934e-136	92.83	11	F:GO:0003723; F:GO:0003735; C:GO:0005840; P:GO:0006412; C:GO:0009536; C:GO:0009842; P:GO:0016117; F:GO:0016166; F:GO:0016491; F:GO:0019843; P:GO:0055114	F:RNA binding; F:structural constituent of ribosome; C:ribosome; P:translation; C:plastid; C:cyanelle; P:carotenoid biosynthetic process; F:phytoene dehydrogenase activity; F:oxidoreductase activity; F:rRNA binding; P:oxidation-reduction process
Mi_full_DN8768_c0_g3_i2	pyridoxine/pyridoxamine 5'-phosphate oxidase 1, chloroplastic	CGGTAAGCCTCTATTTCTCTTTTTTCCTTACAAATTCCTCTGCGCCTGCTTACCATCTTCATCCCCCGGATTCTTGTTTTGGATTTAGGGCTTCTCCTATCCATTTTGGAGGTCCACAGTTGGTTCCTTTTGTTCGACGTCTGGTGTGTTCACGCGAATGGGGGATAGAGGTGTTTCAGCGCTACAGAGCTTCCACAATCAAGATTCTATATCGTATCTCTTGCAGCGGGAAGCCGCCGAGATTGATGAGACCCTCATGGGTCCTCTTGGTTTCAGTGTCGATCAGTTGATGGAACTGGCGGGGTTGAGTGTCGCTACATCAATTGCAGAGGTTTACAGACCCAGTGAATATAACCGTGTTCTGGCTATTTGCGGACCAGGGAACAATGGTGGTGATGG…	1877	5	0	90.78	4	P:GO:0006955; C:GO:0016020; P:GO:0019882; C:GO:0042613	P:immune response; C:membrane; P:antigen processing and presentation; C:MHC class II protein complex
Mi_full_DN1577_c0_g2_i3	alpha-galactosidase 3	GTTTTGTCTTCTCTTGATGGATATGCTTTGCTGTGCTTTTCTTATATAGGAGTGATTTGGCAGTATTGTGGAGAAGAAGGAACGAAGAAACCACAAATGGTGAAGGGTTCTGTCCATCTGCTGCTCTTCCTCTATCTTTCTGCAATTTCTGTGGGAATTGCAGGGAGGGTTGTGCCTCTCCATGAGCCTTTTGATAAATCCACTTCCTCCAGATCATTCAGCTCCATTTTTGATAATTCTAAGTATGGTATACTGCAGCTCAACAATGGTTTGGCTCGAACTCCTCAGATGGGATGGAACAGCTGGAATTTCTTTGCCTGCAATATCAATGAGACAGTTATCAAAGAAACCGCTGATGCTCTTGTCTCAACTGGCTTGGCTGATTTAGGATATGTCTAT…	1327	5	0	92.49	14	F:GO:0000166; F:GO:0003824; F:GO:0004356; F:GO:0005344; F:GO:0005524; C:GO:0005737; C:GO:0005833; P:GO:0006542; P:GO:0006807; P:GO:0015671; F:GO:0016874; F:GO:0019825; F:GO:0020037; F:GO:0046872	F:nucleotide binding; F:catalytic activity; F:glutamate-ammonia ligase activity; F:oxygen carrier activity; F:ATP binding; C:cytoplasm; C:hemoglobin complex; P:glutamine biosynthetic process; P:nitrogen compound metabolic process; P:oxygen transport; F:ligase activity; F:oxygen binding; F:heme binding; F:metal ion binding
Mi_full_DN1575_c0_g1_i1	phosphopantothenoylcysteine decarboxylase isoform X1	TGAGGCTGATTTGAAAGTTAATGTGTTGATAGTTTTATCTCAAATGGGAGACTTATGATGCACCTTCAATAAAATTTCTAATGTTGGAGAACTGGGGAATAGCAATAGTAACGTCTCTATTTATAAATTATATCAAGACATTCCGACTTTAGAATCCTCTTTGAGTGGCATTTTGGACAATTAAAAAACAAAAAATCCAAACTCTTTTCGCTTCTCTTTTCCCAATCTGAAGCCCCTCTTCTCATACACCCCTGCGTCGAAATCCCAAAATCATTGGAGTCTAAGAGATCCGACTACTCACCAACCATCGCTAGCGAGCTAGACAAACAAACCCCTTGGAGCCCACACCCCACCTCAGAGACCTTGATAAACACTGCAGGTAAGGTGGAATCTATTCAT…	1676	5	3.14121e-154	100	4	F:GO:0003777; F:GO:0005524; P:GO:0007018; F:GO:0008017	F:microtubule motor activity; F:ATP binding; P:microtubule-based movement; F:microtubule binding	EC:3.6.1.15	Nucleoside-triphosphate phosphatase
Mi_full_DN6437_c0_g1_i1	V-type proton ATPase subunit a3	GAAGAAAAAACCAAAATAATAAGAAGGATGTGGAAGCTTGGGCGGTAGGGAAAGGGCATCTCAGCTCTGGTTTGAGTCTGAGATTGATCGACGATCCTCTGTGTGATAGAGAGAGACCAACTCTCAGTGTGTTGCAGCAATCTAACGCCGGAAAATCATGGGGGACGGCGGTGGTGGTCGCGGCGGTTGCTGTCCACCGATGGATTTGTTCCGGTCGGAGCCGATGCAACTTGTTCAACTCATCATTCCTATTGAGTCCGCTCACCACACCATCTCCTACCTTGGAGACCTCGGTCTCATCCAATTCAAAGACCTGAATGTGGAGAAGAGCCCATTTCAGCGCACTTATGCTGCTCAGATAAAAAAATGTGCAGAGATGGCACGGAAGTTACGTTTTTT…	3034	5	0	95.93	3	C:GO:0016021; C:GO:0043231; F:GO:0051537	C:integral component of membrane; C:intracellular membrane-bounded organelle; F:2 iron, 2 sulfur cluster binding
Mi_full_DN833_c0_g2_i9	cytochrome c oxidase subunit 3 (mitochondrion)	CCTTAAGAAAAAAGGCTTCAAACCAAGGGAAGGACTGTTTTTACATGCCACAGTTAGGACTTTGAAGTACGATACTGACTGTTCTGTTCACTTTCTCCAAATTGACTCCGTATAGTCTGTACCGGAGTGGTTCATCGTCAAAAGAACAACAATGGGTTGTAGCATTTCCTATTTCTTTGTCTAGGGGATATAAAAAAGGCCTTTATCGTCGAAAGGCAGGGGTGAGCTTTCTCACTATACAATGACCACTACGAACGAAGGACCAACGACGATGAAGGAGGAGAAGGAGGAGGAGTAGGAGCTAGCTTTCATTGAAGCAGGGGTGGGGAAAGGCAGAAATGAGTTCATGCCACGACGATCTATATGGAAGGGCAGTTTTGTTGATGCATTCCTGTTGAG…	5717	5	2.89472e-142	93.92	5	F:GO:0005198; C:GO:0005576; C:GO:0009288; C:GO:0009420; P:GO:0071973	F:structural molecule activity; C:extracellular region; C:bacterial-type flagellum; C:bacterial-type flagellum filament; P:bacterial-type flagellum-dependent cell motility
Mi_full_DN7340_c0_g1_i1	probable protein phosphatase 2C 35 isoform X1	GACCTTTGTTCCTTCTCTCTTTCTCTCTTTCTCTCACACACACATCCACAATCGACTGTGCATGTTTGTCTTGGGACATGGGCTTTGTTGCATATGCGTACATGGATGGACAAATCTTTATCATCTCTCTTGAAAGAAGCCCCGATTTCGTCATCATCAGAACCCCATTTGGACTCTTGCTTTAGGAAGCCTTTTGTGGAGGATAACCCAGATGCCAATCATCATTTGGGAATTATAGTTCTCGTCAACAGCGCAACCCTTTTTGTTATTTGGGTTGTTTGTTTCTAGGGTTTGCTCATTGTGGCTTAATTCTGCTCTTGAAACATGGGTTCTAGGCAGAGCATCGTTGTTCAAGACCACAATGTTGACTGCGAGCAACGCCCATTTCACCACACAACC…	2101	5	0	100	2	F:GO:0004725; P:GO:0035335	F:protein tyrosine phosphatase activity; P:peptidyl-tyrosine dephosphorylation	EC:3.1.3.16; EC:3.1.3.48	Protein-serine/threonine phosphatase; Protein-tyrosine-phosphatase
Mi_full_DN2128_c0_g1_i3	probable protein phosphatase 2C 9	TGCGAAGTCAGAAAAGCAAACAGAATTCGCGATTCCTACCTCATACCGACTTTCTCCCTAAGGTTGGATGTTGAGAAAGTGAAGAAAGCACTAGAGGTTAGTGGTGGTGGTGGTGGCGGCTACCAGATTTTCATGGACAAGTTGTGTTGCTTTAATTCTCAGCATGGAGGACGAGGTTCCAGTAGCTCTGGTAAGGGCAGAAGCCCTCAAGGCCCAATAAAATATGGATTTAGCCTAGTAAAAGGGAAGGCGAATCATCCTATGGAGGATTATCATGTTGCTAAGTTTCATCATACCAAAGGACATGAGCTTGGACTATTTGCTATTTATGATGGCCATATGGGAGATAGCGTGCCAGCCTACCTACAGAAGCATTTGTTTTCCAATATTTTAAAGGAG…	1442	5	0	93.62
Mi_full_DN2123_c0_g2_i4	pyruvate dehydrogenase E1 component subunit alpha, mitochondrial	GCACTGTCTGGTTTATTTTTACATATTACATGTTCCTCTTCCGACCTTCCCTTCCTTTCCCTCGCCTCTCCCTGACTCTCACCAACCCCCTTTCTCTGCCCTTTGAGCAACAAACCAGTCGTTTCAAATCGCAGATCAGGGAAGAAATCCAACGGACCTCATGGCTCTATCAACATCTCTTCGTTCCAATCTCATCAAACCCCTCACCGCCCTCACCGCCTTATCATCCACCCACCATCTCCGCAGTCCCTTTTCCTCTTCCGCCGACGACACCACCGTCCTCACCATCGAGACCAGCGTCCCCTTTATCGGCCACAGATGCGAGCCACCCTCGCGCAACGTCGAAACCACTCCCAAAGAGGTGCTCAGATTCTTCCGCGATATGGCGTTGATGCGCCG…	1646	5	0	98.22	4	F:GO:0004497; C:GO:0016020; C:GO:0016021; P:GO:0055114	F:monooxygenase activity; C:membrane; C:integral component of membrane; P:oxidation-reduction process
Mi_full_DN2123_c0_g2_i5	pyruvate dehydrogenase E1 component subunit alpha, mitochondrial	GCACTGTCTGGTTTATTTTTACATATTACATGTTCCTCTTCCGACCTTCCCTTCCTTTCCCTCGCCTCTCCCTGACTCTCACCAACCCCCTTTCTCTGCCCTTTGAGCAACAAACCAGTCGTTTCAAATCGCAGATCAGGGAAGAAATCCAACGGACCTCATGGCTCTATCAACATCTCTTCGTTCCAATCTCATCAAACCCCTCACCGCCCTCACCGCCTTATCATCCACCCACCATCTCCGCAGTCCCTTTTCCTCTTCCGCCGACGACACCACCGTCCTCACCATCGAGACCAGCGTCCCCTTCGTCGGCCACAAATGCGAGCCACCCTCGCGCAATGTCGAAACCACTCCCAAAGAACTGCTCGGATTCTTCCACGATATGGCGTTGATGCGGCG…	1646	5	0	98.15	4	F:GO:0004497; C:GO:0016020; C:GO:0016021; P:GO:0055114	F:monooxygenase activity; C:membrane; C:integral component of membrane; P:oxidation-reduction process
Mi_full_DN341_c0_g1_i1	5-methyltetrahydropteroyltriglutamate--homocysteine methyltransferase	GTCAGATCTACCGCATACCTCTTTCTATAAATAACTACCAATACCCACCCTCACAACTCGCGCCGTTCCATTCTCAATCTCAGCCCCTCTCTCCATCCCGCTGGTTCCAATTTCTCACCGCTTCTATCTCCTTTAGCACAATGGCGTCCCACATTGTTGGATATCCTCGCATGGGGCCCAAGAGAGAGCTCAAATTTGCTTTGGAATCATTTTGGGATAAAAAGAGCAGCGCCGAGGATTTGCAGAAGGTTGCGGCCGATCTGAGGGCGTCCATCTGGAAGCAGATGGCTGATGCCGGGACCAAGTACATTCCCAGCAACACCTTCTCATACTACGATCAGGTGCTCGACACCACAGCCATGCTCGGCGCCGTTCCCCCCAGATATGGATGGAATGGTG…	2591	5	0	95.95	5	F:GO:0004056; C:GO:0005737; F:GO:0016740; F:GO:0016884; P:GO:0042450	F:argininosuccinate lyase activity; C:cytoplasm; F:transferase activity; F:carbon-nitrogen ligase activity, with glutamine as amido-N-donor; P:arginine biosynthetic process via ornithine	EC:4.3.2.1	Argininosuccinate lyase
Mi_full_DN341_c0_g1_i2	5-methyltetrahydropteroyltriglutamate--homocysteine methyltransferase	GTCAGATCTACCGCATACCTCTTTCTATAAATAACTACCAATACCCACCCTCACAACTCGCGCCGTTCCATTCTCAATCTCAGCCCCTCTCTCCATCCCGCTGGTTCCAATTTCTCACCGCTTCTATCTCCTTTAGCACAATGGCGTCCCACATTGTTGGATATCCTCGCATGGGGCCCAAGAGAGAGCTCAAATTTGCTTTGGAATCATTTTGGGATAAAAAGAGCAGCGCCGAGGATTTGCAGAAGGTTGCGGCCGATCTGAGGGCGTCCATCTGGAAGCAGATGGCTGATGCCGGGACCAAGTACATTCCCAGCAACACCTTCTCATACTACGATCAGGTGCTCGACACCACAGCCATGCTCGGCGCCGTTCCCCCCAGATATGGATGGAATGGTG…	2591	5	0	95.8	5	F:GO:0004056; C:GO:0005737; F:GO:0016740; F:GO:0016884; P:GO:0042450	F:argininosuccinate lyase activity; C:cytoplasm; F:transferase activity; F:carbon-nitrogen ligase activity, with glutamine as amido-N-donor; P:arginine biosynthetic process via ornithine	EC:4.3.2.1	Argininosuccinate lyase
Mi_full_DN4872_c0_g1_i1	cystinosin homolog isoform X2	CTTTAATTCACCTCATCAACATCGTCAGATGATCCACATATCCAATCAAACCTTGGAATAAGCAACCCCCATTTCCATACCAGTTTTGCAGATTCCGTGTCCCAAAACATAAAATTCGGGCGAATCATTCACGTGGGAAGATTGAACAATCCAACCACTCGGCACCGACGACACAAAAATATCCAAAATCCAACTCCCAGGGAGTCAATTCCGAGGGAGTTCCAAGGGAATCACAATGGCCTCCTGGAATTCGACCTCGCTGGAAATCATATATCAAGTATTTGGATGGACAGCTTTCGTTTCCTGGTCCATCAGTTTCTACCCTCAAGTCATTTTGAATTTCCGAAGAAAAAGTGTTGTGGGGTTGAACTTCGATTTCGTGGTGCTCAACTTGACGAA…	1399	5	0	97.69	2	C:GO:0005794; C:GO:0016021	C:Golgi apparatus; C:integral component of membrane
Mi_full_DN13402_c0_g1_i2	cytochrome P450 97B2, chloroplastic	ATGATTGGGTGAGGAGGAGGGCTCGGTGGAATTCCTGCGTCATCCTCCAATCTATGGGTCCCAGATGTTTTTTCTTTTGTATTTACATCCAATCGTGTTGGTATGCCTGTGATGGGTGTGAAAGACAACTGCTGTGATTTGAGCATGCGTCTAGTGGTTATATGTTTTGGGTCACTACTACTGGGTGTGGAATCTGAGTTGGGCAATGGCTACATGTGTGTTGTTGCAGCATTTTCATGTGAGTGATAGCTGTTTCTCAAGAACCCCTTATTTGCAGTCTTCTAGAACTTCTCAGCTTTCGAAGCTCAGGCCTGGTGGGTCTTCAATCAGATGCCAATCCACTAGCACGGATAAACAGAAATCAAGAAATCTATTGGACAATGCGAGCAACCTCCTAAC…	1997	5	0	78.22	16	F:GO:0004190; C:GO:0005576; C:GO:0005886; P:GO:0006508; P:GO:0007586; F:GO:0008137; F:GO:0008233; C:GO:0009507; C:GO:0009535; C:GO:0009536; C:GO:0016020; F:GO:0016651; F:GO:0016787; F:GO:0048038; F:GO:0050136; P:GO:0055114	F:aspartic-type endopeptidase activity; C:extracellular region; C:plasma membrane; P:proteolysis; P:digestion; F:NADH dehydrogenase (ubiquinone) activity; F:peptidase activity; C:chloroplast; C:chloroplast thylakoid membrane; C:plastid; C:membrane; F:oxidoreductase activity, acting on NAD(P)H; F:hydrolase activity; F:quinone binding; F:NADH dehydrogenase (quinone) activity; P:oxidation-reduction …
Mi_full_DN5277_c0_g1_i1	Histone H1.2	TACCAGTAGAGATAGTTCGATACTCCAGATCCGATCCCTCAAACCCTACCACAAGGCCTATTGATTTTGGATTCGATCTTCTGGTTCTTCAATGGCATCCGAAGAGCCTACCGTAGCTGTTGAGCCTGTGGCAGAACCAGAGGCGGCCGAGCCGGCGGAGGAGAACCCTGCGCCGAAGGCTGCAAAAACCAAGAAGGCTAAGGAGCCGAAGGCTAAGAAGCCGGCCGGTGCGAAGAAGCCTAGGAGTCCTCCTACGCATCCTCCGTATATTGAGATGATCACGGAGGCGATCGTGGCGTTAAAGGAGAAAACTGGTTCGAGTCAGTACGCGATCGCGAAGTTCATAGAGGAGAAGCATAAGCAACTTCCGCCCAACTTCAAGAAGCTTTTGCTCATTCA…	1297	5	1.02619e-26	96.79	4	F:GO:0004571; F:GO:0005509; P:GO:0008152; C:GO:0016020	F:mannosyl-oligosaccharide 1,2-alpha-mannosidase activity; F:calcium ion binding; P:metabolic process; C:membrane	EC:3.2.1.113; EC:3.2.1.24	Mannosyl-oligosaccharide 1,2-alpha-mannosidase; Alpha-mannosidase
Mi_full_DN1461_c0_g1_i2	putative zinc metalloprotease EGY2, chloroplastic	TGTGTTTTTAGGTGCTATTGATGGAGAGTGCTGTTGCCAGAGTATTTCGGTTGGTTCCGGGGTTGTTCGGAGTAGGTGATTGGATATCCGCACGTGAGAAACGCTGGAAGGAACAAAAGTAGCTCTGGCAGTAGCGCTGACAACAATATCCTGATTTGAATGATGGTTTGGTTTCTGATATTATTAGGTTAGGTTCTCGAAGGAGGCCAAGGATTGTTTGCGGCGTGACTGAGACAGAAACGGAACCGGAAAACAATAACGATGAGGAAAAAGCACATGAAAATGGAGGAATGCCACCTTCCACTGATTCAACTGTGCAAAATGACCCACAGCTCGATTCTCAGCCTCTAGTGGCTGATCAAGACAAAGACCAGTTTGTACATAATGCGATGCTTAATG…	1886	5	0	85.26	9	F:GO:0003735; C:GO:0005739; P:GO:0009234; C:GO:0015934; C:GO:0016021; F:GO:0016836; P:GO:0017148; F:GO:0043023; P:GO:0090071	F:structural constituent of ribosome; C:mitochondrion; P:menaquinone biosynthetic process; C:large ribosomal subunit; C:integral component of membrane; F:hydro-lyase activity; P:negative regulation of translation; F:ribosomal large subunit binding; P:negative regulation of ribosome biogenesis
Mi_full_DN1161_c0_g1_i3	UDP-sulfoquinovose synthase, chloroplastic	GCGATTGAAGTCCATTTTGATACTTTGAAGAAACCCTCTCCTTTTCCATCTTCTTCGGTTTTCCTTACTATTCCATCAGTTTCTTCTGTTTGGTTGCTCAGAAAACGAAGTTCATTTGCAGGAATTTTCGGGTACTTGTGGGGAAGAGCTAGATATGGCTCATTTGCTTTCAACTTCTTGTTCTCTGAAAATAACCTCCTGTAGGAAGCCTCACTCCAAACAATTGAATGAAAGCTCAAATGCATTTCCTGCATATTTTTCTTTAAAGACCACCAAGGATTTGTACTGTCCATTTGGGAGTTTTGTTGTGCAACGAGGGAAACAACGAAGGATTTGTATTGTCCGTGCGACGACTCTGCCTTTAGATCAAGAAGCTCCAACACAACCTGGCTCTGGCTT…	2056	5	0	99.67	5	F:GO:0008658; C:GO:0016020; C:GO:0016021; F:GO:0016740; F:GO:0030246	F:penicillin binding; C:membrane; C:integral component of membrane; F:transferase activity; F:carbohydrate binding
Mi_full_DN5862_c1_g1_i3	putative potassium transporter 17	TGGAGAAGTGTTTTAGAAGAATGCCCATTGGTCGTCAATTCGGGACACCTCACGGACCGACGGTTCACTCGATCCCTAATGCCAATCTTCTGATCCCTCCTTACTCTACCAACGCTCCACTTGCATCCACACACCACCACATGGTATTTTTCTTCTCGCAGGCCAACCATTTCACCTCATTTCTCCATCTCCGCTTCGCCACTCACTCTTCGCTCTGAGCAATTTGTGTCAAGCAACTTTGAGGGAACAATGGAGGCAATAATTTGTTACTGGCATACAGGACATTAGGAGTTGTGTTCGGAGGACTTGTTACTTCCCCGTTGTATGTTTACCCTTCCCTGCACTTGAAATCTCCGACAGAAGATGACTACTTGGGTATCTACAGCATCATGTTCTGGA…	2469	5	0	98.24	7	C:GO:0005623; C:GO:0016021; F:GO:0016209; F:GO:0016491; P:GO:0045454; P:GO:0055114; P:GO:0098869	C:cell; C:integral component of membrane; F:antioxidant activity; F:oxidoreductase activity; P:cell redox homeostasis; P:oxidation-reduction process; P:cellular oxidant detoxification
Mi_full_DN4204_c0_g1_i1	chorismate mutase 02	CATGTCTCTCCAACTCCTCTCAGTGTTCAAAAACTGAATTCGCTTGTCGGTTTGGTTGAGTTTGAATCGAGCATGTGTTCTTGTCTTTGTTTGTGCAACCGAAACTTTAATGGGTTTGAAAGGAAAAAAAGAGTAGATGAGAGTCAGAACTTGACTTTGGATGCTATAAGAAATTCTTTAATTCGACAAGAGGATAGCATAATATTTAGCCTCTTGGAAAGAGCTCAGTATTGTTACAATGCGGAGACATATGATCCCGATGCTTTGTCAATGGATGGGTTCCATGGCTCTTTGGTTGAATTCATGGTCAGGGAAACCGAAAAGCTTCATGCTCAGGTGGGCAGGTACAAGAGCCCTGATGAGCATCCTTTCTTCCCAGTTGAGTTGCCTGAACCAATG…	1273	5	3.43701e-179	93.12	34	F:GO:0003677; F:GO:0005302; F:GO:0005507; F:GO:0005515; C:GO:0005576; C:GO:0005739; C:GO:0005758; C:GO:0005774; C:GO:0005829; C:GO:0005886; C:GO:0005887; P:GO:0006122; P:GO:0006123; P:GO:0006865; F:GO:0009055; P:GO:0009294; P:GO:0009405; F:GO:0009977; P:GO:0010336; F:GO:0015192; F:GO:0015196; P:GO:0015823; P:GO:0015827; P:GO:0015828; C:GO:0016020; C:GO:0016021; F:GO:0020037; F:GO:0022857; C:GO:00…	F:DNA binding; F:L-tyrosine transmembrane transporter activity; F:copper ion binding; F:protein binding; C:extracellular region; C:mitochondrion; C:mitochondrial intermembrane space; C:vacuolar membrane; C:cytosol; C:plasma membrane; C:integral component of plasma membrane; P:mitochondrial electron transport, ubiquinol to cytochrome c; P:mitochondrial electron transport, cytochrome c to oxygen; P…
Mi_full_DN10607_c0_g3_i2	Elongation factor Tu, chloroplastic	GTGGTAGCTCACTCTCTCAGCCTCGAATTCAATATCCTCATTTTCCTATCGATAATCCATCTCCACACAAAACGCTTCCATGGCTTCCATCGTCGGAGCCCCATCCACTCCCTCTAAATCCCTATTCACATCACCGTCACTTTCAAACCCTAAGCCCACTTCCTTTTTCCACAAAACTCAAACCCTAGCCACCAAATCTAACCCCCCTTTCGCCTCCTCTTTCACCAATGCCTCCTCCATTTTCCGATACTCCGTCCTTTCTTCTCCGTCCACCGGAGCTTCTCCTTTTCGGCGCCGCTCACTCACTGTCCGCGCCGCCAGAGGCAAGTTCGAGCGCAAGAAGCCGCACGTCAACATTGGAACCATCGGCCACGTGGATCACGGCAAGACCACTCTCAC…	1995	5	0	97.49	4	C:GO:0005737; P:GO:0006457; C:GO:0016272; F:GO:0051082	C:cytoplasm; P:protein folding; C:prefoldin complex; F:unfolded protein binding
Mi_full_DN4429_c0_g2_i1	unnamed protein product, partial	TTTTATTCTATAAATTTTATTTCTAAACTTCCTTGCATTCCCTCTGAGAACATCAAAGTTGCAGAAAACAAAGACAACATCATGAGAAGATACGGGCACCATAGGCAGCCCAAGCATCAGAGTGGAGGAGGATTGAAGGCTGTCTTGGGGAGAGTTTCAGTGGCAGTCACGGCTCTCTTGATCTGCACCGTTTGGTTGCTCTTCTCTTCGTCTTCGGTCAGCAACGGCAATCGTTCCTTTCGATATGGATCTAAGATTGACTTGGAAGCACTTTGGGGACCTGCTGATTCTAGTGGTTGGAGGCCGTCCTCTGCTCCACGATCTGATTGGCCCTCTCCACCAAGTGAGAGCAATGGTTATTTGCGAGTTCGTTGTAATGGTGGTTTAAATCAACAGCGC…	2025	5	0	91.24
Mi_full_DN2333_c0_g1_i2	Glycine--tRNA ligase, mitochondrial 1	CTTCAACATCACCTTTCTTGGCTTCACATTTGATATTTTTCTCTCTTATTATTTACCATATCACACCCACTTCCCCACTCATCATCATCACCATCCCTAATGGAAGACTCTCTACGCAAAGCCCTATCCGAGAAACAAGCCGCCGTCGACGCCCAAGGCGGCGCCGTCAGGGAGCTCAAGGCCTCCGGCGCTCCCAAGGATGCGATCGACGCCGCCGTCCAAGAGCTCAACGCCTTGAAGCTTGAGAAGGCTTCCATTGAGAAGCAGCTGCAAGCCGCCCTCACTAACGGCAACGATAACGCGCTCAGTAGGGATGCCTTCCGCCAGGCCCTGGTCAACACCCTTGAGAGGCGCCTCTTTTACATACCCTCCTTCAAGATCTATCGTGGGGTCGCCGGC…	2850	5	0	96.66	11	F:GO:0003824; P:GO:0006779; P:GO:0006782; F:GO:0008483; C:GO:0009507; C:GO:0009536; P:GO:0015995; F:GO:0016853; F:GO:0030170; P:GO:0033014; F:GO:0042286	F:catalytic activity; P:porphyrin-containing compound biosynthetic process; P:protoporphyrinogen IX biosynthetic process; F:transaminase activity; C:chloroplast; C:plastid; P:chlorophyll biosynthetic process; F:isomerase activity; F:pyridoxal phosphate binding; P:tetrapyrrole biosynthetic process; F:glutamate-1-semialdehyde 2,1-aminomutase activity
Mi_full_DN3616_c0_g1_i1	Protein KTI12-like	CCCGGATACTTTTTTTTTCCCAGATAAATCCTAAAATCACCCCGAATGTCAGTCTCTCTAAAAACCCTAATCCCTCTTGGTCTCACTCTTCCTCGACCGTGGAGAAGGAGAAGAAAGCGAGTGATTCAACAATCTCCCTTCCTTCGCCAACTGTAGAACGCTTTAGTTCCAAGGAGCATCTCAACACCTCACAGACCAAACCCCATATCTCCACACAAATGGCACTGGTTGTGATTTGTGGGCAACCCTGCAGTGGGAAGTCAACTGCTGCAGTCTGCCTAGATGGAGCTCTAAAAGACTCGGAATCCAAACTGACGGTCAGGGTAATTGATGAAGCCTCCTTTCATCTTGATCGCAATCAATGCTACGCCAATATGACTGAAGAAAAAATGTTGAGAG…	1428	5	0	97.61	7	F:GO:0003677; F:GO:0004003; F:GO:0005524; C:GO:0005634; P:GO:0006139; P:GO:0032508; P:GO:0034085	F:DNA binding; F:ATP-dependent DNA helicase activity; F:ATP binding; C:nucleus; P:nucleobase-containing compound metabolic process; P:DNA duplex unwinding; P:establishment of sister chromatid cohesion	EC:3.6.1.3; EC:3.6.1.15	Adenosinetriphosphatase; Nucleoside-triphosphate phosphatase
Mi_full_DN18516_c0_g1_i2	Diacylglycerol kinase 5	TTCCAGGCTGTCTATTGATTTTACGATTTTTTGTTTTCTTAATCCTGAAGAAAAGAGGAGAGAGATTTTAAATTCTGACTTTTTTTTCTTCATCGTTGCACTTTCTCGGCAACCAAAAGCAACCTTTTCCGCCTTGTCCACGCTTTTGGCATTCAAACCGTCACGCTTCGTGGAGCATGCGTGATGGACCAGATTTCTCATCGGTTGAAGTAATGGCAAATTCTAATTCGGAGTTCGACTTGAAGGATTTCCGCATCCCTGATTATATTCTTGTTCCAGAATCGGAGGTTGAGGCTGTTTCTTATGTACCCGAGTGTCCAGTGATAGTGTTCATCAACTCCAAAAGCGGTGGCCAGCTGGGTGGGGATCTTCTTATAACATATCGTTCTCTTCTCAATG…	1927	5	0	96.7	2	F:GO:0003676; F:GO:0005524	F:nucleic acid binding; F:ATP binding
Mi_full_DN5480_c0_g1_i1	vacuolar pyrophosphatase	GTGGAGTAGAGTGAGAGAACCGAAGCCAAAGGCAACTCCATTATTCTCTCTCGTGTTCTCGTGATATTGGTTTTCCGGCGCCGGAGCTTGTCGGTCCGTCCGTCCGTCCATGGCGATTCTGTCAGATCTCGGCACTGAGATCTTGGTTCCGGCCTGCGCCATCGTCGGGATCGTCTTCTCTGTAGTTCAGTGGATTCTGGTCTCCCGCGTCAAGCTTTCTCCAGAGCGGCACTCGCTCTCTAACTCCAGCAAGAATGGCACCGCTGAGTACCTGATTGAGGAAGAAGAAGGCCTCAATGATCACAGCGTCGTTCAGAAATGTGCTGAGATACAGAATGCTATCTCTGAAGGAGCAACCTCTTTCCTCTATACCGAATATCAGTATGTTGGAATTTTCAT…	2918	5	0	99.79	56	F:GO:0004930; F:GO:0004935; F:GO:0004938; F:GO:0005515; C:GO:0005737; C:GO:0005768; C:GO:0005886; C:GO:0005887; P:GO:0006508; P:GO:0006749; P:GO:0006750; P:GO:0006751; P:GO:0006940; P:GO:0007165; P:GO:0007186; P:GO:0007188; P:GO:0007267; P:GO:0007565; F:GO:0008233; P:GO:0010700; C:GO:0016020; C:GO:0016021; F:GO:0016740; F:GO:0016746; F:GO:0016787; P:GO:0019229; P:GO:0030168; C:GO:0030288; C:GO:00…	F:G protein-coupled receptor activity; F:adrenergic receptor activity; F:alpha2-adrenergic receptor activity; F:protein binding; C:cytoplasm; C:endosome; C:plasma membrane; C:integral component of plasma membrane; P:proteolysis; P:glutathione metabolic process; P:glutathione biosynthetic process; P:glutathione catabolic process; P:regulation of smooth muscle contraction; P:signal transduction; P:…
Mi_full_DN3522_c0_g1_i1	protein mago nashi homolog	CTTGAATCAAATAACCCTTCTTAAACCCAACCTGACTTTTCAAAACCCATTAACCAGTTTATTCTCGAGCCCATTCACAATATAAAGCATTTTCCTGAGGAAGAATCAGTCGTTTTTCTCCATCTTTTGCATCCCACGGAGAGATGGCGACAGGGGAAGACAGCGGAGAGTTCTACCTCCGGTACTACGTTGGCCACAAGGGGAAGTTCGGGCACGAGTTCTTGGAGTTCGAGTTCAGGCCCGACGGCAAGCTCCGCTATGCCAACAACTCCAACTACAAGAACGACACCATGATCCGCAAGGAGGTCTTCCTCAACCCCGCCGTCCTCAGGGAGTGCCGCCGCATCATCTCCGACAGCGAGATTATGAAGGAAGATGATAACAACTGGCCAGAGCCAG…	716	5	1.39435e-109	96.04	4	F:GO:0004867; P:GO:0010466; P:GO:0010951; F:GO:0030414	F:serine-type endopeptidase inhibitor activity; P:negative regulation of peptidase activity; P:negative regulation of endopeptidase activity; F:peptidase inhibitor activity
Mi_full_DN2695_c0_g1_i1	H/ACA ribonucleoprotein complex subunit 3-like protein	CTCATGTTGTACACGCTTTTAGGGTTTGTTGCTAAGGAGAAGAAGCCTCCATCTCTTTTTACTCGAAAGCACTCAATCATTCCTTCTCCAAAATTTGCGTTTCGATCGATCCCTGAGTTGAAGCCTTCAAGGTGAATTGATCCAAAATGTATCTTCAGTTTTACATTAACGAGAATGGCGATAAAGTTTACACTACTAAGAAAGAATCACCACTTGGAGTGAACACACAATCTGCTCATCCAGCTCGCTTCTCCCCTGATGATAAATATTCACGGCAAAGGGTTCTTTTGAAGAAGCGCTTTGGATTGTTGCCCACCCAAAGTCCACCCCCAAAGTACTAAATATTTCACTGTCTTCTTGATGTTGATTCGGGGCGTACCTTTGCTTCCATGGAAGAAT…	549	4	2.02239e-40	100	6	P:GO:0000463; P:GO:0000492; C:GO:0005634; F:GO:0046872; P:GO:0048254; C:GO:0070761	P:maturation of LSU-rRNA from tricistronic rRNA transcript (SSU-rRNA, 5.8S rRNA, LSU-rRNA); P:box C/D snoRNP assembly; C:nucleus; F:metal ion binding; P:snoRNA localization; C:pre-snoRNP complex
Mi_full_DN8692_c0_g1_i12	Auxin-responsive protein SAUR22	GATCACCTCAACTCAAAAGTTTTCCCCACTTCCAGTTGAAGTATTCCAAGCTTCAACCCTTGACATCAAGCTCATTAGATCCATTCAAGATCATTGTCCTAGGTTCATTTCAGAGAAGGCCATGGGTTTCCGTTTGCCCTCAATTATTCAAGCTAAGAAGATCCTCAAACTGCAATCTCTTCTTACCAGAAGTCAGCTATCTGTATCATCAACAACAGCTGAAGTGCCAAAAGGCCACTTTGCAGTTTATGTTGGAGAAACTGAAAAGAAGCGGTTTGTGGTTCCAATATCTTACTTGAACAATCCTTCATTCCAGAAATTTTTGAGTCATTCTGAGGAAGAATTCGGCTTCAATCATCCAATGGGTGGAGTCACAATCCCATGCAAGGAAGAATCTTT…	536	5	5.24179e-66	96.69	2	F:GO:0051536; P:GO:0055114	F:iron-sulfur cluster binding; P:oxidation-reduction process
Mi_full_DN7634_c0_g1_i1	enhancer of rudimentary homolog	CTGCTGTTGAAGTTCTGTTTGGTTGCCAAGAAAAAAGTAGGAAAAAAAACGAGAAATCAAAATTTGAGGTTTATGTTCTATTCTATTTTATTTTTTCGTAATTTGGAGTGGAGAAAAGACAAACCTTCACTTGATTGAGCGTAATACAAGTGTAGGCTCAGTTCAGGCTAACAGGCACACTATTATACTGATGCAAACTTCTCAGAACAGAGCAACTAGAACATTTATGGATTACGACTCAATAAGTCAAGCCATGGATGGTATATGTGGACTATATGAGAGGAAGCTTAAGGACCTAAATCCAGCCAACCAAAACATCACTTATGACATTGCAGATCTCTATAATTTCATTGATGGCCTGGCGGATATGAGTGCACTAGTTTATGAACATTCAATTCA…	839	5	1.2036e-69	98.7	4	F:GO:0004022; P:GO:0006066; F:GO:0016491; P:GO:0055114	F:alcohol dehydrogenase (NAD) activity; P:alcohol metabolic process; F:oxidoreductase activity; P:oxidation-reduction process
Mi_full_DN2211_c0_g1_i2	T-complex protein 1 subunit epsilon	CTCTGAGTCTGGAAGGAGGAGGAAGAGGAAAATGGCGTTAGCGTTCGACGAGTTCGGGAGACCATTCATAATACTAAAGGAGCAAGAACAGAAGAGCAGATTAAGAGGTTTGGATGCGCAGAAAGCTAACATTTCCGCTGGAAAAGCGGTGGCTCGCATCCTCCGCACCTCTCTTGGCCCCAAGGGCATGGACAAGATGCTTCAGAGTCCTGACGGCGATGTCACCATCACCAATGATGGCGCGACAATATTGGAGCAGATGGATGTTGACAATCAAATTGCAAAACTGGTGGTTGAGTTATCTCGGAGCCAGGATTATGAAATTGGTGATGGTACAACTGGAGTTGTTGTTATGGCTGGTGCACTTCTAGAGCAGGCTGAACGGCTACTTGAACGAGG…	1961	5	0	99.12	9	P:GO:0003341; F:GO:0005509; F:GO:0005524; F:GO:0008569; C:GO:0036156; P:GO:0036159; F:GO:0045503; F:GO:0045505; F:GO:0051959	P:cilium movement; F:calcium ion binding; F:ATP binding; F:ATP-dependent microtubule motor activity, minus-end-directed; C:inner dynein arm; P:inner dynein arm assembly; F:dynein light chain binding; F:dynein intermediate chain binding; F:dynein light intermediate chain binding	EC:3.6.1.3; EC:3.6.4.5; EC:3.6.1.15	Adenosinetriphosphatase; Minus-end-directed kinesin ATPase; Nucleoside-triphosphate phosphatase
Mi_full_DN3186_c0_g1_i1	COP9 signalosome complex subunit 4	TATATTTTCAACCCGTCCGGTTTCACCTCCTCTGTGCCAAACTAGCCGTGCACTGATCCAGATACTCTCAAAAACTAGGGTTTGGTTCTCACCGAAGAAGCACAAAGTGATCGGCCATGGACAGTGCCTTCGCGAGCGCCTCTGCCATCAGCGATCAGAGGCAAAAGATCGAGCAGTACAAACTCATTCTTTCCTCTGTCATCACATCAAATGACATCGCACAGGCCAGGAAATTCATCGATCACATGTTATCGGACGACGTTCCTTTGGTGGTCTCGCGGCAACTTCTGCAAATATTCGCTCAAGAATTGGGGAGGCTGGAGCCGGAGGCCCAAAAGGAAATTGCTCATTATACCCTTACTCAGATTCAGCCACGGTGTGTGTCATTTGAAGAACAGG…	1659	5	0	92.64	2	F:GO:0008011; F:GO:0042302	F:structural constituent of pupal chitin-based cuticle; F:structural constituent of cuticle
Mi_full_DN145_c0_g1_i1	enolase 1	CCTTGAAGACGAAAGCTATGAGCCTATGAAATGATAATCACGGGGCGGCCCTAAAATCAAATCCCTATTCCTTAATCGGACGGCTGTTATTAACCCAAGCTTCCCTACAGGCTACAAATACCCCAAGGTTCCCGTCGTGTGAAACCTTCTAAGCTCTCTCTATTTCCTTCAGATTCCGAAAGCAGATCTAAGCTCAACATGGTCACCATCCAGTTCGTGAAGGCGAGGCAGATCTTCGACAGCCGTGGCAATCCTACCGTCGAGGTGGATATTGGTCTATCAAATGGTGCCAAGGTTAGCGCTGCAGTGCCGAGTGGTGCATCCACAGGTATTTATGAAGCCCTTGAATTAAGAGATGGAGGATCAGACTACCTTGGAAAGGGTGTATCAAAGGCTGTT…	1470	5	0	96.7	19	F:GO:0000287; F:GO:0003723; F:GO:0004497; F:GO:0005198; C:GO:0009507; C:GO:0009536; P:GO:0009853; P:GO:0015977; P:GO:0015979; F:GO:0016491; F:GO:0016829; F:GO:0016984; C:GO:0019012; C:GO:0019013; C:GO:0019028; P:GO:0019253; C:GO:0039617; F:GO:0046872; P:GO:0055114	F:magnesium ion binding; F:RNA binding; F:monooxygenase activity; F:structural molecule activity; C:chloroplast; C:plastid; P:photorespiration; P:carbon fixation; P:photosynthesis; F:oxidoreductase activity; F:lyase activity; F:ribulose-bisphosphate carboxylase activity; C:virion; C:viral nucleocapsid; C:viral capsid; P:reductive pentose-phosphate cycle; C:T=3 icosahedral viral capsid; F:metal io…
Mi_full_DN14973_c0_g1_i6	UDP-glucuronate 4-epimerase 3	AAGATCATGTCTTCCTCTTCCGTCTGTAGAACTACAAGCCCTAAAAGTGACTACCACCACCAACCAATATTTCCAAGAAACTGTAAGATTCCATACATACATATGTAGGAACAATAAGGTAAGAGAGGCCAAGGAGAACAAACCCTTTTCTTTGATTTCTTTTTCCTCGACAGCAACACTAGGAATTTCTCAAGATTCATTCCTGAAACCCGAACCCTAGATTTCTCCTTTCCTCCAAATTTCACTCACATTCTGAGGATTCACAGGAAGAGAAAATCTGGGTTTGTTTCAGAGCCCTCCGTTTTCTACGGAAAATGTCTCAGCTCAAGCAAATGTCCCATCTTGACAACATCCCTTCTACCCCAGGAAAATTCAAGATGGAGAAGAGACTCAGGTGGC…	1856	5	0	98.65
Mi_full_DN670_c0_g1_i2	ras-related protein Rab7	AAACAAACAGAAGGAAGAATCAAGATTCAGAAGAGGGGGCGAGTAGAGAGAGGGGGGAGTACAGGTAAGCCCAGCGAAACAACTATTTAGAGACATACAGCTGTTTATGATTCAGTCAATCAAACGCTAAACGCTACTCCTTCCTTCTCTATCATCCTTCTGCTTTTTTCTCTCTAGATCCATCGAATTCTCTGTCCCGACTCCCTACAATGCCTTCTCGCAGGAGAACGCTTCTCAAGGTCATCATCCTCGGCGATAGCGGGGTGGGGAAGACCTCTTTGATGAACCAGTATCCTTTGGGGCTCCTTTATTGGACTGAAATTTCATGAGTTTAAAGTTCATGTTGGTTGTCAGTGAAGCTAATACATCTAATACCATTATTTCAAATAATGTGATTTC…	1356	5	7.66904e-129	93.99	21	F:GO:0000166; F:GO:0005344; F:GO:0005524; C:GO:0005833; P:GO:0006754; P:GO:0006811; C:GO:0009507; C:GO:0009535; C:GO:0009536; C:GO:0009579; P:GO:0015671; P:GO:0015986; C:GO:0016020; F:GO:0019825; F:GO:0020037; C:GO:0045261; P:GO:0046034; F:GO:0046872; F:GO:0046933; P:GO:0099132; P:GO:1902600	F:nucleotide binding; F:oxygen carrier activity; F:ATP binding; C:hemoglobin complex; P:ATP biosynthetic process; P:ion transport; C:chloroplast; C:chloroplast thylakoid membrane; C:plastid; C:thylakoid; P:oxygen transport; P:ATP synthesis coupled proton transport; C:membrane; F:oxygen binding; F:heme binding; C:proton-transporting ATP synthase complex, catalytic core F(1); P:ATP metabolic proces…
Mi_full_DN1916_c0_g1_i2	GTP-binding nuclear protein Ran-3	CAAAACCCTTCTCTCTATCTGCAAACGCAATTCAAATTCTCACTCATCTCTCCGTCTCTCTTTCTCTCTCTTCATTCATATGGCACTTCCGAATCAGCAGACTGTTGATTACCCGAGCTTCAAGCTCGTCATCGTCGGTGACGGTGGCACAGGGAAAACCACCTTTGTCAAGCGGCATCTTACTGGAGAGTTTGAGAAGAAATATGAGCCAACAATTGGTGTTGAAGTCCACCCATTGGACTTCTTCACAAATTGTGGTAAGATTAGGTTTTATTGCTGGGATACAGCTGGGCAAGAGAAGTTTGGAGGGCTAAGAGATGGCTACTATATTCATGGGCAATGTGCCATAATAATGTTTGACGTCACTGCTCGATTGACCTACAAGAATGTTCCCACATG…	968	5	2.79421e-160	98.18	10	F:GO:0004629; C:GO:0005886; P:GO:0006507; P:GO:0006629; P:GO:0006650; F:GO:0008081; P:GO:0009405; C:GO:0016020; F:GO:0016829; F:GO:0047396	F:phospholipase C activity; C:plasma membrane; P:GPI anchor release; P:lipid metabolic process; P:glycerophospholipid metabolic process; F:phosphoric diester hydrolase activity; P:pathogenesis; C:membrane; F:lyase activity; F:glycosylphosphatidylinositol diacylglycerol-lyase activity
Mi_full_DN1916_c0_g1_i1	GTP-binding nuclear protein Ran-3	GCCAGATTCAAAACTCAAACCTTCTTTCCAAAGCGCTCCTTGGCGGCTTCCATACGAGAAACTCACGCTCACCCTCCAGATGGCGCTTCCAAATCAGCAAACTGTGGATTACCCTAGCTTCAAGCTCGTGATTGTCGGTGATGGCGGAACAGGAAAGACTACATTTGTGAAACGGCATCTCACTGGAGAGTTTGAGAAGAAATATGAGCCAACAATTGGTGTTGAAGTCCACCCATTGGACTTCTTCACAAATTGTGGTAAGATTAGGTTTTATTGCTGGGATACAGCTGGGCAAGAGAAGTTTGGAGGGCTAAGAGATGGCTACTATATTCATGGGCAATGTGCCATAATAATGTTTGACGTCACTGCTCGATTGACCTACAAGAATGTTCCCACATG…	968	5	8.41456e-171	97.4	10	F:GO:0004629; C:GO:0005886; P:GO:0006507; P:GO:0006629; P:GO:0006650; F:GO:0008081; P:GO:0009405; C:GO:0016020; F:GO:0016829; F:GO:0047396	F:phospholipase C activity; C:plasma membrane; P:GPI anchor release; P:lipid metabolic process; P:glycerophospholipid metabolic process; F:phosphoric diester hydrolase activity; P:pathogenesis; C:membrane; F:lyase activity; F:glycosylphosphatidylinositol diacylglycerol-lyase activity
Mi_full_DN786_c0_g2_i1	vacuole membrane protein KMS1	GTTGTCAGTTGCAAATGAAGCCCCATCAGAGAGCGATAAAAGCTCTTTTTCACAAGGGGGTCTTCACGCCAACTCTTGCCCTTCTCCTTCTGCTCCGTCTAGATCTGTCCGATTTCGTCAATTTTCTCTGAAGATCGTCTCCCCCTTTCGCATGCAGAGACAATTTCTCTGAGAAGAAAGCGTCCGGATAGTCGAAGGAGGTCGGGATTTGTATGGTTTATTGGTTGTAGCATGTGGGCATAATGGGGTCCAGAAATGAAGTCGCTTCTCCTTCTTCTGCATCTTCTTCTTCTGGGTCTCTAGAGATGGCAATATCAGGACTCCGTGAAAGGCAGCAGCAGGAGATGGAAAATTTGACCCTAAAAACAGAACCATTCAAAGTATTAAAGTTTTTCATTT…	1775	4	0	100
Mi_full_DN6914_c0_g1_i1	protein root UVB sensitive 6	TGAGCCCACCCGTCACTACACCGCCAGAGGCACAGTTGTGTGTGGCTGTCTCGATTTCTCCGCCCCCTTTTCCAAATGCTGTTCACCTGCCATTGCTTCTAAATGCCCCGTCACCTTCGTCATTTCCAATGCTCCGTTCCCGTCTCCTTCATTTTCCTTCCTCCCAAATACCCCCTACTCCATTGATTGATCTCTCCACCATCTAATACCCATTTGAGTTTGCCTCGGTTTTCCATCACAGAGATTCACCATGCCTCCCATGAAGCTCAAGCAATCTCCCTCGCCGCAAACCCTAGCCACATCACAGGATGCGCGGTTGCTTGCTCGAGAAACGCTGCGCATCAGCGCGAGTCTTGCTTCATCGCCGGCGCCGTCTGCGGTTGCGTCGTCTCCGGAAGC…	2193	5	0	95.26
Mi_full_DN3848_c0_g1_i13	putative methyltransferase PMT11	AGAGAACTGAAACTCACTCACTCCCATACTAAAAGGCTTACATTTTCAGAGAAGGAAGAGGGAGTTACGATTAACTGAAATCCGAACCATGAAGCTACTCAACAATGGAGATCCTCGCAGAGCCCCTTCGCTTCTGACGATCTCAACATTTGTCGTTGTTTCATTCGCGTTTTTCTATGTCGGCAAGCACTGGTCCAATGGCTACCAGCAGCTCATCTTCTACACATCGCGCCAAACGCCAATGGCATCCGGAGCTCCAACCATCGGGATCTCTCCAAACTTCAATATGACATTTGATGTTTCTTCTATGATCGCAAAGAATCAAACCCTAGATTCGACTCTGCCGTCTCCGGCTCCAATTTCTTCTCCGGCGCCTGCTCCGCCGGCTCCAATTCCTTC…	2325	5	0	90.19	4	F:GO:0008811; F:GO:0016740; F:GO:0016746; P:GO:0046677	F:chloramphenicol O-acetyltransferase activity; F:transferase activity; F:transferase activity, transferring acyl groups; P:response to antibiotic
Mi_full_DN662_c0_g2_i2	Endoribonuclease YBEY, chloroplastic	CGAGCACATGTGCCTTGTAGAATGGGCATGGGATCAATTCAAAGAAGAAAAAACCATTGAGGAAGTGATGGATGAGGAGATCAAGGAACAATGTGAAAGAGCACAAGTGACCACTCTCTTCAGTCTAGGCCTCATGTGCACTACCAGATCACCATCCACTAGGCCCACAATGAAGGAGGTTTTGGAAATTCTTCGACAGTGCAATCCTCAGGAGGACCATGGAAGAAAGAAAAAGGACCATGAAGTTGCACCCCTACTTCAAAATGGCACTTACCCCGCTACTAACAAGCATAGCGACAAGGGATCAAATAATGAGGATGACGATGTACACCCCAGCTTCAAAATTTACCGCTTGTAAATTAACCCAATGGCTGGCTTCCCCGGCAAAATGTATGATGG…	2265	5	0	87.27
Mi_full_DN8225_c0_g3_i4	unnamed protein product, partial	CTCATACGCGTTCGGCGTGTTGAGCGAGCCTCCATCACCTGAAACAAAATTAGGGTTTGAGTGGGTGAAAGTAGGGTTGTCAGAAATGGGAGGAGGCAATGGCCAGAAGTCGAAGACGGCGCGTGAGCGGAACATGGAGAAGACGAAAGCCGCCAAAGGAAGCCAGCTTGAGTCAAACAAGAAAGCAATGACAATCCAGTGTAAGGTGTGCATGCAGACATTCATCTGCACGACATCTGAGGCAAAGTGCAAGGAACATGCTGAAGCAAAGCATCCCAAATCTGAGCTTTCTACCTGTTTCCCCCATCTGAAAAAATAAGTGGATTGAGTGAAACAATTGGGTTGAGAGGAGTTGGGAAGATATACTTTGTTTAAATGGATGAACCCGATCTAGTATGA…	767	5	2.22285e-48	97.44	6	C:GO:0005739; C:GO:0005743; C:GO:0016020; C:GO:0016021; P:GO:0055114; C:GO:0070469	C:mitochondrion; C:mitochondrial inner membrane; C:membrane; C:integral component of membrane; P:oxidation-reduction process; C:respirasome
Mi_full_DN1438_c0_g1_i3	sm-like protein LSM7	AAGCAATATGGTAACGGTCTCTCCCTCTACATATCGGTGTATCGATTTTTGTACGAGAAAGATGAAATACAGAAAATAGAGATAGTTGCTCTCTCTCTCTCTCCCCCGTTACTTGAATGTTGATACAGTATGATATGTGGTGTTATGAAACTCTGTTTCAGTCAGGAAGGAAAGAAACAGTTTTGGATCTGGCGAAGTTCGTGGACAAGGGTGTTCAAGTTAAGCTTACTGGTGGAAGACAAGTAACAGGGACGCTAAAAGGTTATGATCAGTTGCTAAACCTTGTCTTGGATGAAGCTGTAGAGTTTTTAAGAGATCCAGATGATCCACAGAAGACTACAGATCAAACCAGGCGCCTTGGCCTAATAGTTTGTAGGGGAACTGCAGTAATGCTGGTGT…	697	5	5.34682e-63	100
Mi_full_DN6277_c0_g1_i2	putative 4-hydroxy-4-methyl-2-oxoglutarate aldolase 3	GAGGAAAAGAGAAAATTATGAAGAAGTTCATGTGACCTGGATGGGCTTGTACATGAAAGGATTCTTTAACTTTTGGGTATTGCATTTGCCATGACACTCATAACAGCTATACCTGCAGGATAACAAATGGCTGCCTTAGCAACTGCTGAAGTTTGTGATTCAAATGCAGCACATCTGACGAGCGGTGATTTGCGTGTTTTGCAACCAATCTTCCAGAGTTATGGGCAGTGTCGAGCTTTCTCAGGCCCCATTGTCACACTTAAGGTATTTGAGGACAATGTGTTGGTAAGGGCGCTTCTTGAAACCAGAGGTGAAGGAAGAGTCCTAGTTATAGATGGTGGAGGAAGCATGAGATGTGCCTTGGTGGGAGGGAATATAGGACAGTTGGCACAAAATATG…	837	5	3.87177e-118	99.88	2	C:GO:0005576; P:GO:0007218	C:extracellular region; P:neuropeptide signaling pathway
Mi_full_DN3022_c0_g1_i2	ubiquitin-conjugating enzyme E2-23 kDa	GAGAGATGGACTTGATGAAACTGTTGATTCTCCAATTGATCTTTTCAAAATTTTATTTTTTATTTTTGTTTTTAATTTTTATGTTGATTTTGAGCTAAAAGTTTGGTTTTCTTATTTTTGGTTTGGTCTCAAACAGGATGATGAGTGATTACAAGGTGGAGATGATCAATGATGGCATGCAAGAGTTCTATGTGCATTTCCATGGACCCAGTGACAGTCCTTATCATGGAGGTGTTTGGAGGATTAGAGTTGAGCTTCCAGATGCTTATCCTTACAAATCTCCCTCAATTGGCTTTGTTAATAAGATCTACCACCCAAATGTTGATGAAATGTCCGGATCAGTGTGTTTAGATGTTATCAACCAAACCTGGAGCCCTATGTTCGATCTGGTAAACGTGT…	985	5	3.92835e-106	99.29	1	C:GO:0016021	C:integral component of membrane
Mi_full_DN1929_c0_g2_i2	60S ribosomal protein L44	GTGCCCTTCCCCTTCTTATCGCCACCGATCTCAAAGTGCTTGCACCTCTTGATTGGATGCTGGGATACGTGTTTGCAGCCCTGGCATTGCAACCTCAGCACTATCTTCTTGGTGGTTTTTGCCTTTTTGTGGAAGACAGGTTTGGTCTGTCCTCCATAGCCTGACTGTTTCCGATCATACCGGCGTTTCCCCTGGGCTGCAAGGCTATCTTTTCCTTTCTTGTACTGTGTCACCTTGTGCAATGTGTGCTTCCTGCACTCCTTGCTCTTACAATATGTCTTCTTTGTCTTTGGAACGTTCACCATGATGATGTGCTAGGGTTCTCTCCTTCAGTTCTTCG	340	5	8.73395e-69	99.61
Mi_full_DN2470_c0_g1_i19	cytosolic enolase 3	CGACGTCGTTCCAATCCGGAAACAGGGCCTCTACTCTTTCGTGAGCCTGAGCTACTGAGCACGAACCAGTACGAAGATTTGATTTTGGATTCAAAAGCCTCTTCGGAAAATTTTCATTTTCCTGAGAGAGAGAGAAAAGAAGTAGCAAACACAGTGATCAGTAGAAAATGTCAGTGCAAGATTATCTCGACAAGCACATGCTTTCTCGCAAAATCGAAGACGCCGTCAATGCTGCTGTTAGGGCCAAGACTTCCGATCCCGTTCTCTTCATCTCGAATCATATGAAGAAAGCGGTTTCATCCGTGATCACGAAGGTGAAGGCGAGGCAGATTCTTGATAGCAGGGGAATTCCTACTGTTGAAGTGGATTTGTACACCAATAAAGGAATGTTCCGTGCTT…	3750	5	0	90.3	3	F:GO:0004519; C:GO:0005739; P:GO:0090305	F:endonuclease activity; C:mitochondrion; P:nucleic acid phosphodiester bond hydrolysis
Mi_full_DN2470_c0_g1_i14	cytosolic enolase 3	CGACGTCGTTCCAATCCGGAAACAGGGCCTCTACTCTTTCGTGAGCCTGAGCTACTGAGCACGAACCAGTACGAAGATTTGATTTTGGATTCAAAAGCCTCTTCGGAAAATTTTCATTTTCCTGAGAGAGAGAGAAAAGAAGTAGCAAACACAGTGATCAGTAGAAAATGTCAGTGCAAGATTATCTCGACAAGCACATGCTTTCTCGCAAAATCGAAGACGCCGTCAATGCTGCTGTTAGGGCCAAGACTTCCGATCCCGTTCTCTTCATCTCGAATCATATGAAGAAAGCGGTTTCATCCGTGATCACGAAGGTGAAGGCGAGGCAGATTCTTGATAGCAGGGGAATTCCTACTGTTGAAGTGGATTTGTACACCAATAAAGGAATGTTCCGTGCTT…	3750	5	0	90.3	3	F:GO:0004519; C:GO:0005739; P:GO:0090305	F:endonuclease activity; C:mitochondrion; P:nucleic acid phosphodiester bond hydrolysis
Mi_full_DN4884_c0_g1_i1	Dolichyl-diphosphooligosaccharide--protein glycosyltransferase subunit 4A	CTCTAGTGGACATAGTCGTCACACTAGGTTAAAAAGCCCAAAGCCCTCTGTCACCGAGAAATTTTAGAAGCGCTGCTACGAAGAAAGACGTTGAAATCGTGGTTGACCTGCTTCTCCTTTGTCGTGTCGCATCTGATCTAAGAAGAAGATGATTGATGATCAAGACCTGGGGTTTTTTGCCAATTTTCTTGGCATTTTTATATTTGTACTGGTGATTGCTTACCATTACGTGATCGCTGACCCAAAATATGAAGGCAACTGAAAACCACATGCTGTATGCCCGCACTCTCAGGATTAAATGAAACTCATAGATATCAGTTTTGTTAGCATAATCATTGTGGAAACTTAATGTAGTTAAATATTTGGTTTTGGATTTCATTTTTCCACTCAATCTGGCTT…	504	4	1.28869e-18	96.81
Mi_full_DN13388_c0_g2_i1	rac-like GTP-binding protein 3 isoform X1	AGTGAAGGCATCACATCACGGGTGCACCGCCCAGAAGCAGGAAAAAGGGGCTAAACCGCTGTCCCAGTCTTAAATGTGCGAATACACAACCTTTGATTCAGGGTCTCATAAATCCACGCTGTCTCGCTCTAAGTAAGAAAAAGATTAATTAAAAAAAAAAGGGTAGAAATTCGAATGAAAATCCAATCTTTATTTGCCAACCCAATTGGGAAAAGAAGGAAAAGTTTGAGAGAGGCGGTACAGAGGAAGTGAATGAGTGAGAATCATGTGATTTTCTCTCACCGGCTTCTTCTTTTTCTTACACTGTCTTCAAAAAGTTGAAAACTTTGGTTCTGGGTAGTCTCAAGATTTCTTGTTTGGTTTAGTAACAGTGAAGAATGGCTTCAAGTGCATCGAGGT…	1118	5	5.58827e-120	98.65
Mi_full_DN9298_c1_g1_i1	vesicle transport v-SNARE 13	TCCAGGCGCCCCAATTCTAGAGTTTCTTTTACCCAGATCGTTCGATTCACAACCTTCCCAACACGACATTTCTCCGGCGGACCTCCGGCGGTTTCCACCCTTGTTCCGATCATATTCCGGTTGGTGAGAGATTCAGATCCAATATGAGCCAGGTATTCGAAGGATACGAGCGTCAGTATTGCGAGCTTTCCGCGAATTTATCGCGGAAATGTACTGCTGCCAGTCTTCTTAATGGGGAGCAGAAGAAGCAGAAGGTTTCTGAAATAAAAGCTGGATTGGATGATGCTGATGCTTTGATCCGGAAAATGGATCTTGAGGCAAGGAGTTTGCAGCCAAGTGTAAAGGCTATGCTTCTTGCTAAGTTAAGAGAATATAAAACTGATCTAAACAATGTGAAAA…	1153	5	0	96.64	1	C:GO:0016021	C:integral component of membrane
Mi_full_DN9345_c0_g1_i4	Zinc finger A20 and AN1 domain-containing stress-associated protein 8	ACTCTCTCTTTCTCTCTCTTGGGTTAGGGTTTTTGTCCCTCCTTTTCTTTGATTTAGGGGTTCAATCTCTCTTTTTTGCATTTGTTTTTGACTTTTGGTGGTTTTCGGGATTGATTGGTTGATTGCGTTTTGGTTTTGTTTCAGGGCTCCTCCAAGGCGATTTTAGGGTTGGAGATCGGTGTAAAGCACCGATTTTTTGAACGGATCTTTCTCTGCCAAACAGGAGAGTTGGTAAAATGGATCATGATGAGACTGGATGCCAAGCTCATCCGGAGGGTCCCATTTTGTGCATCAACAATTGTGGGTTCTTTGGAAGCCCGGCAACTATGAACATGTGTTCCAAGTGCCACAAAGATATGATGTTGAAACAAGAGCAGGCTAAACTTGCTGCATCATCCA…	1224	5	9.64631e-103	93.56
Mi_full_DN2830_c0_g1_i5	putative potassium transporter 12 isoform X1	TGAATACATTGTTCCTCCCGTTCTCTCCGAGTCTCTATCTTGTTCCTGCAGTAGCCGATAATACGGTTGGTACAGTCGGGCTGCAATTCAGGCATCTGGCTTCTTTGGATCTCTGAAACCTCTGGTTTTGCTGAAGCTGCAGCCCAGTTTACATGGAAGACGAAGGCGGTGGTGGAGGGATTGAAGAGACCAACTCCAGATTGATGGGCAGTAGTGGTGGAGAGTCGAGGTGGGTTGATGGGAGTGAAATGGACTCCGACTCACCTCCATGGTCCTTGTTTGGCGATGATGAGGGCAGAGAGGGTTATGGCTCTATCAGGAGGAGGCTTGTCAAGAAGCCGAAAAGAGCTGATTCTTTTGATGTTGAAGCCATGGAGATCGCCGGCTCTCATGCTCACG…	2771	5	0	97.24	5	F:GO:0003700; C:GO:0005634; P:GO:0006355; P:GO:0006915; F:GO:0044212	F:DNA-binding transcription factor activity; C:nucleus; P:regulation of transcription, DNA-templated; P:apoptotic process; F:transcription regulatory region DNA binding
Mi_full_DN9121_c0_g1_i2	NADH glutamate dehydrogenase	TCTGGTTTTTGTTTTTGTGGCAATGAATGCTCTAGCAGCCACAAACCGCAATTTTCGCCATGCTTCCCGCATTCTTGGGTTGGACTCCAAGCTGGAGAAGAGTCTTCTGATACCTTTCAGAGAGATCAAGGTGGAGTGCACGATTCCGAAGGATGATGGAAGCCTGGCGACGTATGTGGGGTTCCGTGTGCAGCATGATAATGCTCGTGGGCCCATGAAGGGAGGGATCAGATATCACCCTGAGGTGGATCCTGATGAGGTAAATGCCCTGGCTCAATTGATGACATGGAAGACCGCCGTAGTCGACATTCCCTATGGTGGTGCAAAGGGTGGCATTGGGTGCACCCCAAAGGACTTGAGTATGAGCGAGTTGGAACGTCTCACTCGTGTCTTTACTCA…	1193	5	0	99.71	12	F:GO:0005125; F:GO:0005160; C:GO:0005576; C:GO:0005615; F:GO:0008083; P:GO:0010469; P:GO:0010862; P:GO:0030509; P:GO:0042981; P:GO:0043408; P:GO:0048468; P:GO:0060395	F:cytokine activity; F:transforming growth factor beta receptor binding; C:extracellular region; C:extracellular space; F:growth factor activity; P:regulation of signaling receptor activity; P:positive regulation of pathway-restricted SMAD protein phosphorylation; P:BMP signaling pathway; P:regulation of apoptotic process; P:regulation of MAPK cascade; P:cell development; P:SMAD protein signal tr…
Mi_full_DN10905_c0_g1_i2	Zinc finger A20 and AN1 domain-containing stress-associated protein 8	ACTCTCTCTTTCTCTCTCTTGGGTTAGGGTTTTTGTCCCTCCTTTTCTTTGATTTAGGGGTTCAATCTCTCTTTTTTGCATTTGTTTTTGACTTTTGGTGGTTTTCGGGATTGATTGGTTGATTGCGTTTTGGTTTTGTTTCAGGGCTCCTCCAAGGCGATTTTAGGGTTGGAGATCGGTGTAAAGCACCGATTTTTTGAACGGATCTTTCTCTGCCAAACAGGAGAGTTGGTAAAATGGATCATGATGAGACTGGATGCCAAGCTCATCCGGAGGGTCCCATTTTGTGCATCAACAATTGTGGGTTCTTTGGAAGCCCGGCAACTATGAACATGTGTTCCAAGTGCCACAAAGATATGATGTTGAAACAAGAGCAGGCTAAACTTGCTGCATCATCCA…	1205	5	7.89152e-103	93.56
Mi_full_DN4145_c0_g1_i1	S-adenosylmethionine carrier 1, chloroplastic/mitochondrial isoform X1	CTTTCCTATCAACCCGCTTCTTCATTTGAAACCAGACTGGAACTTCTCACTGTTTTGGAGTTGTTGGGTCTCAATGGGTCCTTTTACGTTAGCCATTGATGCGAAGAAGTCTTCACTGGCGGTTTCAGATTCATCCAATAGGAAAGTGCAAAATGCGCAGCTTGGAAAAAAGAAATTTTTTGCATCCATCAGCACGGGGGAGGAAAAAGAATTCAACTTTTTACGTGTTCTATTTGAGGGCATTGTAGCAGGAGGTACAGCTGGTGTGGTTGTTGAAACAGCTTTATACCCAATTGATACCATAAAGACTCGACTGCAGGCAATTCGAGGAGGAGGTAAAATAGTTTGGAATGGCCTTTACTCTGGGTTGGCTGGAAACCTTGCTGGGGTCTTGCCGGC…	1310	5	0	96.67	5	F:GO:0003700; P:GO:0006355; F:GO:0016903; F:GO:0043565; P:GO:0055114	F:DNA-binding transcription factor activity; P:regulation of transcription, DNA-templated; F:oxidoreductase activity, acting on the aldehyde or oxo group of donors; F:sequence-specific DNA binding; P:oxidation-reduction process
Mi_full_DN1424_c0_g1_i1	4-coumarate--CoA ligase 1	AGCTCAACCAAAATCTCACCTTCCCTTTTGTCTCCAATTCTCTCCCTTTCTCTTTTGTCTCTGTAATTCAAGCTCATCAATGGAGGTCAAGAAAGAGGAGCAGCCGCAGCAGCAGCAGCGGGAGATCATTTTCCGGTCGAAACTGCCGGATATTTACATCCCAGATCATCTTCCGCTGCACTCGTATTGCTTTGAGAATATATCGAAGTTCAGCTCAAGGCCTTGTGTGATCGACGGCGCTAACGGAGATATTTATACATACGCGGATGTGGAGCTCACAGCCCGGAGAGTCGGCGCCGGCCTCCACAAGATGGGGATCAAACAAGGCGAAGTGATAATGCTTCTGCTGCAGAATTGTACCGAGTTCGTGTTCGCATTTCTGGGGGCTTCATATATCGG…	1988	5	0	95.57
Mi_full_DN4148_c0_g1_i4	heat shock 70 kDa protein, mitochondrial	GTGTTGCAGTTATGGAGGGAAAGGTGACACTCTGTTGGTCTTGTGAACAATCAAAATTTAATTAATAGAGAACTCTATCACGTTATAATTGAGCTCTGACAGACATTTTCTGCAGAATCCCAAAGTTATTGAGAATTCTGAAGGATCTCGGACTACACCATCAGTGGTTGCCTTCAATCAGAAGGGAGAGCTACTTGTAGGTACTCCAGCAAAACGTCAGGCTGTGACAAACCCGACAAATACTGTTTTTGGGACCAAGCGTCTTATCGGCAGACGCTTTGATGATCCCCAGACACAAAAAGAAATGAAGATGGTTCCATATAAGATAGTTAGGGCTCCCAATGGAGATGCATGGGTTGAAGCTAATGGACAGCAATATTCTCCAAGCCAAATTGGGGC…	2168	5	0	97.06	8	F:GO:0005524; C:GO:0005737; P:GO:0007049; P:GO:0008360; P:GO:0009252; F:GO:0047480; P:GO:0051301; P:GO:0071555	F:ATP binding; C:cytoplasm; P:cell cycle; P:regulation of cell shape; P:peptidoglycan biosynthetic process; F:UDP-N-acetylmuramoyl-tripeptide-D-alanyl-D-alanine ligase activity; P:cell division; P:cell wall organization	EC:6.3.2.10	UDP-N-acetylmuramoyl-tripeptide--D-alanyl-D-alanine ligase
Mi_full_DN5618_c0_g1_i1	elongator complex protein 3	GCGAGAGGCCTATTAGAATTCCCTCTGTAGCATCTCTCGCACCCTCTCATGGCGACGGCGGTGGTGGCGGAGTCTCGAAAGCTGCCTCGGCCGGGTCGAGGCGGAGTGGTCTCGCATGGTCTCAGTGAAGAAGAGGCTCGAGTCAGAGCCATAGCCGAGATCGTGAACAACATGGTGGAGCTCTCTCACAGGGGCGAAAACGTCGACCTCAACGCCCTCAAATCCGCTGCTTGCCGAAAGTACGGACTCTCCCGCGCCCCCAAACTCGTGGAGATGATCGCGGCGTTGCCCGAGTCAGAACGCGACTCGCTCCTCCCTCGCCTCCGGGCCAAGCCGGTTCGAACCGCCTCAGGAATCGCCGTGGTCGCCGTGATGTCGAAGCCTCACAGGTGTCCACAT…	1728	5	0	96.85
Mi_full_DN303_c0_g1_i1	putative disease resistance RPP13-like protein 1	CTGACATCTATGGATATGAAGCTCCAAACTTCAGGTATGGCAAATGCCCAGATAGTTTTATGCTATTAATTGACTTTTTTTATTTATTTATTTAATAGTAAAATAAACTTTGAATTAGAGGGCCCTGCTTTCTGTCACTTCATGTGAGTATGTCACCCACCCCTAAAACCAGTGTAGTGGGAAATTGGAGAGTGGTCCAAGACTTGAATAATTATCTCTCCAATGGCTCCACTTAGCACCAGTTGCCTTGGATTCCTTCTTTTCCCTTAGTTTCTTCTTCTTTACGTGTGAGCCCCACCACTCTGAAGGAGCAGAGTCCACTGTCTTTGATAATTGGGGAAGCCTTGATAGAGCAAACCTATTGTTTCTGATTCTCTTGTTTCCACTTGGTATCCTACC…	7139	5	0	98.78	8	F:GO:0004713; F:GO:0005524; C:GO:0005829; C:GO:0016021; P:GO:0018108; P:GO:0032456; P:GO:0042147; C:GO:1990745	F:protein tyrosine kinase activity; F:ATP binding; C:cytosol; C:integral component of membrane; P:peptidyl-tyrosine phosphorylation; P:endocytic recycling; P:retrograde transport, endosome to Golgi; C:EARP complex	EC:2.7.10	Transferring phosphorus-containing groups
Mi_full_DN303_c0_g1_i15	putative disease resistance RPP13-like protein 1	CTGACATCTATGGATATGAAGCTCCAAACTTCAGGTATGGCAAATGCCCAGATAGTTTTATGCTATTAATTGACTTTTTTTATTTATTTATTTAATAGTAAAATAAACTTTGAATTAGAGGGCCCTGCTTTCTGTCACTTCATGTGAGTATGTCACCCACCCCTAAAACCAGTGTAGTGGGAAATTGGAGAGTGGTCCAAGACTTGAATAATTATCTCTCCAATGGCTCCACTTAGCACCAGTTGCCTTGGATTCCTTCTTTTCCCTTAGTTTCTTCTTCTTTACGTGTGAGCCCCACCACTCTGAAGGAGCAGAGTCCACTGTCTTTGATAATTGGGGAAGCCTTGATAGAGCAAACCTATTGTTTCTGATTCTCTTGTTTCCACTTGGTATCCTACC…	7139	5	0	98.78	8	F:GO:0004713; F:GO:0005524; C:GO:0005829; C:GO:0016021; P:GO:0018108; P:GO:0032456; P:GO:0042147; C:GO:1990745	F:protein tyrosine kinase activity; F:ATP binding; C:cytosol; C:integral component of membrane; P:peptidyl-tyrosine phosphorylation; P:endocytic recycling; P:retrograde transport, endosome to Golgi; C:EARP complex	EC:2.7.10	Transferring phosphorus-containing groups
Mi_full_DN306_c0_g1_i1	acyl-coenzyme A thioesterase 13	CACTTTTTTTTTTGTTTTGGGGCCAGTTCTGATGAGAAAACTCAGAAAAGGAAGGGATTGCAGGGTACGACTGGAAATTCAAAATGGAGAAGGGTTCAGGCAGAAGAGGAGCAGATGGAGAAGTAACAATCTCCAGGCAAATTCCAGAGGCTCATCTTTCGAGAACATTAGGCTTCTTTCAACATATAGGAGTCACTGCAGACCTCCCTCCCAATTGCCAGGAAAAGGATTTCTATTCTCATCTCATTCGGGGCATTCTCCAAGTCCAACGGGTGGAGCGTGGCCACCTCACTTGCCTCTTCTGCGTCGTGCCTGCTGTTGCGAATTATTATGGAGGGCTACATGGAGGGGCCGTTGCTATCATTGTGGAGTTGGTGTCGATTGCTTGTGCTAGAACTG…	757	5	5.42161e-127	88.66	2	P:GO:0006260; P:GO:0006276	P:DNA replication; P:plasmid maintenance
Mi_full_DN1887_c0_g1_i5	actin-101 isoform X1	TATAAATGTATAAAAACCATTTTTCCACCCATTGGACTCCATTCCCTGCTTCTACCCAACTCTAGGAAAACCAGGCGCTTTGAGTTGATCACTGTAGGTTTTAGAAGATGGCCGATGCCGAGGATATCCAGCCTCTTGTGTGTGACAATGGAACTGGAATGGTCAAGGTTTGTCAGTTATTCTAATTTATTTCAATGAGTTCATATGTTTGTGTCTGCACTTGTTTAGATAAAGGGCTTTAGGGATTTTACAAAATGAATTTGACTCACCTTTTTACTATTTTTGTTCAATGGCTCCATCTTTTGTGTTGGCTTGGAGAATCACTTTTTGTCTTAAATGCTCTGGGAAGCAAATTAAACTGATTCTGTTTGCTGTGGCGAGGCTGGATTTGCTGGTGAT…	1020	5	1.25125e-88	95.63	7	P:GO:0000413; F:GO:0003755; F:GO:0016018; P:GO:0042026; F:GO:0043021; P:GO:0045070; F:GO:0051082	P:protein peptidyl-prolyl isomerization; F:peptidyl-prolyl cis-trans isomerase activity; F:cyclosporin A binding; P:protein refolding; F:ribonucleoprotein complex binding; P:positive regulation of viral genome replication; F:unfolded protein binding	EC:5.2.1.8	Peptidylprolyl isomerase
Mi_full_DN276_c0_g1_i8	Ribulose bisphosphate carboxylase/oxygenase activase 1, chloroplastic	GCTTTAAATACTAACCGCAAGGGCCAATGAGAATTCAGTCCCGAGGAGTCTCTGCCTGCCACGTACCTATAAGCCCAATCCTGATTGTGTGGCCGTTGGGAATTCAAAAGCCAGTCCTCAGAATTGATCTGCTCCAACTGCTATAAGAGTCCTCACTCCTCTCTTCTCCCCTCAAAGCATCTCTGCATTGCCTGTCAGTTGCTTCCCATCGCAGCACTTATGGCTACTGCCGTCTCAACCGTTGGGGCTGTCAATAGAGCACTGGTACTGTGCCTTTCCCGCCCTTTTTAGGCCTTGGTCATCTCTGTTGATTTTTGAAAATGATTACTGCATTTGTTATTGTTATCGAGTGTTTTTTGTGGTTTGATTGCTTGTTTGTTGTTAAGTCTCATTTTTCAC…	2225	5	0	98.64
Mi_full_DN5438_c0_g1_i2	probable choline kinase 2 isoform X3	TGCTTCCTGAGAAAACGTAGGGAAATAAAAGAATTTGGAATCTTAGGATAGTGACTCAAATGGAGTATACTGGGGAGATTATGATGCTGGTTTTTTTTTATAGACCACGTTTGCTAGTTCTTCTGGGAGAATTTCGGTGTGAAACCAGCCATAATGATAAGGAGTGGTATCCTCCTCAAGAATTTTGGGGCATTCCAGAAATTCTCATCATCATTTGTGCAGAGATTTAGTGGTTCTCTTGTTATGGGAGCTGTAGAAGATAGAGTAAACAACAAAGCAGGCCGTTTACCAGGGGAAGCAAGGAGAATTCTGCTATCATTGGCTTCTAGCTGGGACAATGTAACTGATTCAAATGCATTGCAGGTCATCCCACTTAAAGGTGCAATGACCAATGAGGTC…	1551	5	0	99.33	5	C:GO:0000785; F:GO:0003723; C:GO:0005634; P:GO:0006281; P:GO:0007064	C:chromatin; F:RNA binding; C:nucleus; P:DNA repair; P:mitotic sister chromatid cohesion
Mi_full_DN20522_c0_g1_i2	dihydroorotase, mitochondrial isoform X1	CAATGATTAGATTTTAGGGATTTATTTTCCCTTACATGAATGTATGTGAACAAAGGCAGCCTAGATCTAGCGTCTGGGTTGTGTCCAGACAGTTGAAGCGTATACCAGATTGTCTCTCTGGGAAGTATACATCGCTTTGGTGGCATCAATATTGCCTTTTGCAAGGATTGAGGTGCCTAACCAGGTAAAAGTTAAAGGAGCAAGGATGGAGCTCTCTTTAACTCAACCAGATGATTGGCATCTTCATCTACGAGATGGTGACCTTCTTGAAGCTGTTGTCTCTCACAGTGCAAGTCATTTTGGAAGGGGAATAGTGATGCCAAATCTGAAACCCCCCATTACCACCACTGCTGCTGCTGTGGCTTATCGGGAATCCATATTGAAAGCACTGCCTGCCAA…	1439	5	0	99.82	4	F:GO:0004128; C:GO:0016021; P:GO:0055114; F:GO:0071949	F:cytochrome-b5 reductase activity, acting on NAD(P)H; C:integral component of membrane; P:oxidation-reduction process; F:FAD binding	EC:1.6.2.2	Cytochrome-b5 reductase
Mi_full_DN8764_c0_g1_i1	putative pentatricopeptide repeat-containing protein	TACCCATGCCCATGTATTGTCATGTTGTGTGGATATAGGTATGCCAAGTGAAGTCGGAGTCTAAGTTTCACAAAGTAGTTGAATAGTCAATATCGGGGATTTGGGAAGCTAGCTGAGGCTATGAGTGTGTGTTTATTGAGAGACAAAGAGGGGGTCTAGTTTGGACTCTCCAGGGTTCTGGCCTGGTATCTCCTGCAAAAAGAAAAACA	338	5	3.33027e-74	78.71	18	C:GO:0016020; C:GO:0016021; P:GO:0016032; C:GO:0019012; C:GO:0019031; P:GO:0019062; P:GO:0019064; P:GO:0019065; C:GO:0020002; C:GO:0033644; P:GO:0039654; P:GO:0039663; P:GO:0046718; P:GO:0046761; F:GO:0046789; C:GO:0055036; P:GO:0075509; P:GO:0075512	C:membrane; C:integral component of membrane; P:viral process; C:virion; C:viral envelope; P:virion attachment to host cell; P:fusion of virus membrane with host plasma membrane; P:receptor-mediated endocytosis of virus by host cell; C:host cell plasma membrane; C:host cell membrane; P:fusion of virus membrane with host endosome membrane; P:membrane fusion involved in viral entry into host cell; …
Mi_full_DN8764_c0_g2_i1	Pentatricopeptide repeat-containing protein	ATGGAGAAGGCTGGTGTCAAGCCTGATGATATCACCTTCATTGCCATTTTTACTGCTTGTAGTTATTCAGGCATGGCACATGAAGCTATAAGGCTGTTAAATAGCATGTGTACAGTATACAATATCGAGCCCAAGAGCGAGCATTATGGGTGTATAGTTGACCTTCTTGGCCGAGCTGGGCTCCTGAAAGAAGCCAAGGAACTCATCCTCAAAATGCCTAATTCAAGCAGCCCCACGGAGCAAGCCATAGCTTGGAGGGCATTACTGAGCGCTTGTTGTAGTCATGGGCAAACAGAAGTGGCTGAGGATGCAGCACAGAGG	321	5	4.14431e-74	87.29	18	C:GO:0016020; C:GO:0016021; P:GO:0016032; C:GO:0019012; C:GO:0019031; P:GO:0019062; P:GO:0019064; P:GO:0019065; C:GO:0020002; C:GO:0033644; P:GO:0039654; P:GO:0039663; P:GO:0046718; P:GO:0046761; F:GO:0046789; C:GO:0055036; P:GO:0075509; P:GO:0075512	C:membrane; C:integral component of membrane; P:viral process; C:virion; C:viral envelope; P:virion attachment to host cell; P:fusion of virus membrane with host plasma membrane; P:receptor-mediated endocytosis of virus by host cell; C:host cell plasma membrane; C:host cell membrane; P:fusion of virus membrane with host endosome membrane; P:membrane fusion involved in viral entry into host cell; …
Mi_full_DN10006_c0_g3_i2	cytochrome c biogenesis protein (chloroplast)	ATTTGGGACATTTCCCATTAAGTGATTTGTATGAATCATTAATTTTCCTTTCATGGAGTTTCTCCATTATTCATATAGTTCCATATTTTAAAAAACATAAAAATCATTTAAGCGCACTAACCGCGCCAAGTGCTATTTTTACCCAAGGATTTGCTACTTCAGGTCTTTTAACTGAAATGCATCAATCCGAAATATTAGTACCCGCTCTCCAATCCCAGTGGTTAATGATGCATGTAAGTATGATGGTATTGGGTTATGCAGCTCTTTTATGTGGATCATTATTATCAGTAGCTCTTTTAGTCATTACATTTCGACAAGACATAAGGATTCTTTGTAAAAACAATCATTTTTTAAATAAGTCATTTTCCTTTGATGAGATCCAATATATGAATAAAGGAA…	1187	5	2.52268e-164	99.62
Mi_full_DN131_c0_g1_i8	ADP-ribosylation factor	ATAAAATCATGCATCAGAAGTGACGGTTAACGGCGACCACAACAGAATCAGCAGGCTAAATATAAAAAATTAACGATCCGTTAACGTCCGTTTTTTACGGGACATTATAAATAGAGTCTCCGAAAATCCTCGGAATCAGGTATCGGTGGTGGTGGTGGACAGCTCCTATTCTTTGCTTGGAGATCTACTCTCTCCGATCTCTCTCTCCGCTGCTGGTTTCCATCTCTTCTATAAAAAGATGGGGCTGTCTTTCACCAAACTTTTCAGTCGGCTATTTGCTAAGAAGGAGATGCGCATTCTCATGGTTGGTCTTGATGCTGCTGGTAAAACTACAATTTTGTATAAGCTCAAGTTGGGGGAAATTGTCACCACTATCCCTACCATTGGATTTAATGTGGA…	1077	5	3.13548e-144	100	1	F:GO:0005524	F:ATP binding
Mi_full_DN7040_c0_g1_i1	multifunctional methyltransferase subunit TRM112-like protein At1g22270	AGGACAATAAAGTTATCCATAATAACACTATTAAGAGCCCGTTTTGTCTTGTAAATGTTTAGTGCTTTTAAATGTAAAAACAAGTAATGTTCCAGGGTTTGTGTTGCCTTCAGGGTACAGAGATGCGGCTTCTAACTCACAACATGCTATCCTCCAACATCAAGGGTGTGACTAATGGATTTCCTCTGCGCGTCGAAGTAGAGAAAATGGTTGAAAAGCAAGTAGACTTCAATGCTGACTTCCTTAAGAACATGTTCACAAAAATTGAGTGGAAGGCCCTCTTTGATGCAGCCCAAACCATGGGCTACACAGATCTCCCTGCAGAGGCTGAGTCATCCATGCTTGATTCTGATGAGTTCTTGAAGAAGTTTCACCATGCCCTCCTTGAGCTCCACCTTG…	783	2	2.70548e-68	100
Mi_full_DN12357_c0_g1_i3	putative hexose transporter	ATGGGTTTTCCCAGCTTCTTCTACTTCTTTGTGTTTTGAATTGTATTGACATATGGGGATGCGTATGTGGGTGTGCTGGTAGTGAGTGAGTGAGTTCATGGTTTGGGGGTATAGGGTTAGTGGATGCAAACCCTTGTGCCTTTTTTTTGAAGTGAAGAGGGTTACTGATGAGTGTTTGAGATCTGCTTTGTGGTGGAATGGTTGGTTTTTGGATCTGTCATTTGGGTTTTTGTTTTATTTTTCAGGTTAGGCCAAGATTGGGAGTAAAGTTGATTGCTGAGAAACCATGAACGGAGCTGTGCTAGTGGCTATTGCAGCCGCGATTGGTAACTTTCTGCAAGGATGGGATAATGCTACTATTGCAGGGGCTATTGTTTACATAAAGAAGGAGCTTGATTT…	2661	5	0	100
Mi_full_DN2395_c0_g1_i7	PREDICTED: uncharacterized protein LOC100242885 isoform X2	GCCAAGTCCAACCAAGTCTTTGGACGTACGAATCATGGGAAACTTCTTTACCTTCTGATATTGCTCCCCCTTCACTCTCAACACAACTCTCATCTCTCACACCCAACACTGATGGATCTCCTGCAAGCCAAGCATCACTAGTGTTTGATCTCGTCCGATCTTTGGTGGGAAAACTCTGATTTGGGAGCTTTGATCTCTGGTCTCAACAAAGCTCTCATCATCCACAAGCTCATCTGCATTCATGGCTCCTAGATGAAGAAGAAGAAGAAAAAGAAGAAAAAGAAGGGGGACGGGTGATTCAATGGGTCAAATTCTCTCCATTATTTTTGGCTGGTTGAGGGGTGAAAGAGATGACAAAAAGAAGCCAAGTGAAAAACTACCCCTGATTTCTCCACCGAA…	1462	5	0	86.43	8	F:GO:0003824; C:GO:0005737; P:GO:0006559; P:GO:0009698; P:GO:0009800; F:GO:0016829; F:GO:0016841; F:GO:0045548	F:catalytic activity; C:cytoplasm; P:L-phenylalanine catabolic process; P:phenylpropanoid metabolic process; P:cinnamic acid biosynthetic process; F:lyase activity; F:ammonia-lyase activity; F:phenylalanine ammonia-lyase activity
Mi_full_DN2542_c0_g1_i1	Tonoplast dicarboxylate transporter	GAAAAAAAAAAGGAAAGGAAAAGAAAAGATTATTTCGTCCATTTAATTCATCTCCATCTTCAAAAACCAGAGCCCATATATATCAACGTTATCCCCCCGTAAACATTACATACAATTACCATCTTCTTCTTCTTGTTCTCCATCCTTCTATGCAAAATGAATAGTGAGCATAACACGAATGGGGTTTCTGATGACCTCAAAGCTCCACTGCTTCCAGTCCAGGCGACCACAATGGAGACCTCAAATGGGGCGTCTCTCATGTCCATTTTCACACCCAAGAGCTTCTTCATCCTCTTGGGGCCTCTGCTCTGCACCCTCATCTGCCTTTTTGTGAAGCTTGATGGCCCTGTGACCAGCAGGAACATGTTGGCTGTTCTTGCTTGGATGTTTGCTTGGTGG…	2076	5	0	94.58
Mi_full_DN3674_c1_g2_i1	unnamed protein product, partial	AGAAGTCAGAGATGCTTGGATTGTGTCCATGAAGGATCTGATTTTTTTTTAGTTTAGTTTTATACTAGCGGAAACATGTAACTGATGAGGCAGGTGGAAATTAGGCATGCATGGAGTTCTTGGTACACGTACTTGTTCAATCATTTGTATGAACTGCCTCTGAGATTGGCAGGTGGTGTTTCATGCACATTAGAAGTTCAGAGAGCTTTACCTATTCTAAAGAAAGTATATGGTGACAGCATGCATAAGATACTGCATGTGGGGCCTTACACTTGTTCGGTGGTCTCTAAATTATTAAAAGAAGAGGATACCGAAGCCTGGGGTGTGGAACCTTATGACATAGATGATGCTGATGCCAACTGCAAAAGTCTTGTGCGCAAAGGCATTGTGCGTGTGGCT…	1098	5	3.28655e-142	97.09	26	F:GO:0003824; F:GO:0004146; F:GO:0004799; F:GO:0005524; C:GO:0005737; P:GO:0006231; P:GO:0006730; P:GO:0006754; P:GO:0006811; P:GO:0008152; F:GO:0008168; P:GO:0009165; C:GO:0009507; C:GO:0009535; C:GO:0009536; C:GO:0009579; P:GO:0015986; C:GO:0016020; F:GO:0016491; F:GO:0016740; P:GO:0032259; C:GO:0045261; P:GO:0046654; F:GO:0046933; P:GO:0055114; P:GO:0099132	F:catalytic activity; F:dihydrofolate reductase activity; F:thymidylate synthase activity; F:ATP binding; C:cytoplasm; P:dTMP biosynthetic process; P:one-carbon metabolic process; P:ATP biosynthetic process; P:ion transport; P:metabolic process; F:methyltransferase activity; P:nucleotide biosynthetic process; C:chloroplast; C:chloroplast thylakoid membrane; C:plastid; C:thylakoid; P:ATP synthesis…
Mi_full_DN5554_c0_g1_i7	Soluble inorganic pyrophosphatase	ATGATTATTGATTACATTCTTCACTTCTATTTAGTTGTTGTGAAGGAAGAAATGGCTAACCATGATGGAGAAATAAGCTCCAAAACTTCGGGATTCCCTCATCATGTAGTTCTCAATGAAAGGATCCTTTCTTCAATGTCACGGAGATCTATTGCTGCTCATCCTTGGCATGACTTAGAGATTGGACCGGGTGCTCCATCAGTTTTCAATTGCGTAGTTGAAATTGGCAAGGGCAGCAAGGTTAAGTATGAGCTTGACAAAGCAAGTGGCTTGATAAAGGTTGATCGTGTTCTTTACTCATCAGTTGTTTATCCACATAACTATGGTTTCATCCCTCGAACCATCTGTGAAGACAGCGATCCTATGGATGTCCTGATTCTAATGCAGGAGCCGGTACTG…	1094	5	2.15314e-147	92.99	11	F:GO:0003723; F:GO:0003735; C:GO:0005840; P:GO:0006412; C:GO:0009536; C:GO:0009842; P:GO:0016117; F:GO:0016166; F:GO:0016491; F:GO:0019843; P:GO:0055114	F:RNA binding; F:structural constituent of ribosome; C:ribosome; P:translation; C:plastid; C:cyanelle; P:carotenoid biosynthetic process; F:phytoene dehydrogenase activity; F:oxidoreductase activity; F:rRNA binding; P:oxidation-reduction process
Mi_full_DN24980_c0_g1_i1	hypothetical protein VITISV_031197	CCCAAAAGTCAGCACCCGCCACTGGTGGTGTCAAGAAGCCACACCGCTACCGCCCAGGTACAGTCGCTCTACGTGAAATTCGCCGCTACCAGAAGTCGACGGAACTTTTGATTCGCAAACTTCCGTTTCAGCGGCTCGTACGAGAAATTGCTCAGGATTTTAAGACAGATCTTCGATTTCAGGGCTCTGCCGTCCTGGCCTTGCAAGAGGCAGCTGAGGCTTACCTTGTGGGTCTATTTGAGGACACTAACCTCTGTGCTATTCATGCAAAGCGCGTCACCATCATGCCTAAGGACATCCAGCTCGCTCGCAGAATCCGTGGCGAGAGGGCTTAGGCTAGCGTCTCGTGAAATCGAAGTTACCAGATCTA	370	5	3.66155e-73	98.18
Mi_full_DN3812_c0_g1_i1	signal peptide peptidase-like 2 isoform X1	GAACGTTTAAAGTAAAAAATGTGATGAGGGGAAATCAAATTTGTCTTTTCTCACCAATATTCCCAGAAAGAGGAGGAAAACCCCGAACCGGTCAGAGTGGGAAGCGACGTCGTTTAGGAGTGTCACAGTGTGTCTGCTCATACAAATCTCAGAGTGCACGGAACAGAAATCTTCTGTCTTTTTTGGTCTTTCTGTGTCTTTCTCTGTTATGCAGCGAAGGAAAGACCCATAAGGGCTCTTGATTCTCAGTGACGGAGGTAAATCTTTCCATGGATTTGCAGAGGCTTTGTTGCGTTATTCTTGCATTTGCTGTGGTTCTGTTCGTCTGTTTCTCTTCTTCCGTGACAGCTGGGGACATCGTGCACGATGACGACGACGCCCCCAAGAAGCCTGGGTGTG…	2256	5	0	96.65	6	P:GO:0000372; F:GO:0003674; C:GO:0005739; P:GO:0006397; P:GO:0008380; P:GO:0090615	P:Group I intron splicing; F:molecular_function; C:mitochondrion; P:mRNA processing; P:RNA splicing; P:mitochondrial mRNA processing
Mi_full_DN3812_c0_g1_i3	signal peptide peptidase-like 2 isoform X1	GAACGTTTAAAGTAAAAAATGTGATGAGGGGAAATCAAATTTGTCTTTTCTCACCAATATTCCCAGAAAGAGGAGGAAAACCCCGAACCGGTCAGAGTGGGAAGCGACGTCGTTTAGGAGTGTCACAGTGTGTCTGCTCATACAAATCTCAGAGTGCACGGAACAGAAATCTTCTGTCTTTTTTGGTCTTTCTGTGTCTTTCTCTGTTATGCAGCGAAGGAAAGACCCATAAGGGCTCTTGATTCTCAGTGACGGAGGTAAATCTTTCCATGGATTTGCAGAGGCTTTGTTGCGTTATTCTTGCATTTGCTGTGGTTCTGTTCGTCTGTTTCTCTTCTTCCGTGACAGCTGGGGACATCGTGCACGATGACGACGACGCCCCCAAGAAGCCTGGGTGTG…	2256	5	0	96.86	6	P:GO:0000372; F:GO:0003674; C:GO:0005739; P:GO:0006397; P:GO:0008380; P:GO:0090615	P:Group I intron splicing; F:molecular_function; C:mitochondrion; P:mRNA processing; P:RNA splicing; P:mitochondrial mRNA processing
Mi_full_DN1138_c0_g1_i5	probable sucrose-phosphate synthase 3 isoform X1	ATTAGAAAGATATCTCTTCCCCTGTTTCAGTTTTTTAACTCTCTCTTCAATGCTCTGTTTGGTTGCTGAGAATGGTGGACAACAGAAGAAAATTTGAAATGTTTTAACGGTGCTCTGGCATATGTAAATCAAGGACTTCCAGGAGTGTCTCTTTAACTTTTACTCAGAAAGTACTTTTACCAGTTTTCTTGGGTTATGGAATCATATCTTCCAGTTTTTAGAGAAGTATTTTCCTAGAAATTACTCCTAGACTGTGTAATTTAAAGATATAATGCAGTCTAAAATTCTATCTGTAACTGACCATGTATAGCTAAGTATGGAATTAACAATTGCAACAAATCTTCTTGACCAGTCTGCATGGTTTGGTACGTGGAGAAAACATGGAGCTAGGTCGTGATT…	3352	5	0	99.29
Mi_full_DN1130_c0_g1_i2	Glutamate--glyoxylate aminotransferase 2	GCTATAGCACAAATGCACGTGAGAATGAGAGAGAGAGAGAGAGCCAAAGAACCAAACAATCTCTTCCGAAGAGCCAGCAATTCTCAACCGCTTAACCCCCAGAAGGAGATACGTGTGAAAGGGAGAGGACGAGCCAGAAGTCTCATTATCTACCAAGAGCCCGTCGCTTGAAGCTGCACCACACCTCTGTATCAGCTTTATCCCCTTATATTTATTCTGCCATTCTCCTATTAATCGATCTACAATTTTTCAGTGGCTGTGGTGTTGCTCAGTCAATGCCTCATAACTTCTATTCATAATACGACAAAGGGGCTATAGTTTTTTAGGCAGACTTATACTCTTACTTTGCTTCCTGGCCATTCTGCACAGCACTTGGGCTTCCACTCCAAAGGCCACACC…	2922	5	0	100	31	P:GO:0002250; P:GO:0002376; F:GO:0004888; F:GO:0005515; C:GO:0005654; C:GO:0005794; C:GO:0005829; C:GO:0005886; C:GO:0005887; P:GO:0006955; P:GO:0007165; P:GO:0007166; P:GO:0009617; C:GO:0009897; C:GO:0016020; C:GO:0016021; C:GO:0019012; C:GO:0019031; P:GO:0019064; C:GO:0019815; C:GO:0020002; P:GO:0030183; C:GO:0033644; P:GO:0039663; F:GO:0042802; F:GO:0042803; P:GO:0046718; P:GO:0050853; P:GO:00…	P:adaptive immune response; P:immune system process; F:transmembrane signaling receptor activity; F:protein binding; C:nucleoplasm; C:Golgi apparatus; C:cytosol; C:plasma membrane; C:integral component of plasma membrane; P:immune response; P:signal transduction; P:cell surface receptor signaling pathway; P:response to bacterium; C:external side of plasma membrane; C:membrane; C:integral componen…
Mi_full_DN1130_c0_g1_i5	Glutamate--glyoxylate aminotransferase 2	GCTATAGCACAAATGCACGTGAGAATGAGAGAGAGAGAGAGAGCCAAAGAACCAAACAATCTCTTCCGAAGAGCCAGCAATTCTCAACCGCTTAACCCCCAGAAGGAGATACGTGTGAAAGGGAGAGGACGAGCCAGAAGTCTCATTATCTACCAAGAGCCCGTCGCTTGAAGCTGCACCACACCTCTGTATCAGCTTTATCCCCTTATATTTATTCTGCCATTCTCCTATTAATCGATCTACAATTTTTCAGTGGCTGTGGTGTTGCTCAGTCAATGCCTCATAACTTCTATTCATAATACGACAAAGGGGCTATAGTTTTTTAGGCAGACTTATACTCTTACTTTGCTTCCTGGCCATTCTGCACAGCACTTGGGCTTCCACTCCAAAGGCCACACC…	2922	5	0	100	31	P:GO:0002250; P:GO:0002376; F:GO:0004888; F:GO:0005515; C:GO:0005654; C:GO:0005794; C:GO:0005829; C:GO:0005886; C:GO:0005887; P:GO:0006955; P:GO:0007165; P:GO:0007166; P:GO:0009617; C:GO:0009897; C:GO:0016020; C:GO:0016021; C:GO:0019012; C:GO:0019031; P:GO:0019064; C:GO:0019815; C:GO:0020002; P:GO:0030183; C:GO:0033644; P:GO:0039663; F:GO:0042802; F:GO:0042803; P:GO:0046718; P:GO:0050853; P:GO:00…	P:adaptive immune response; P:immune system process; F:transmembrane signaling receptor activity; F:protein binding; C:nucleoplasm; C:Golgi apparatus; C:cytosol; C:plasma membrane; C:integral component of plasma membrane; P:immune response; P:signal transduction; P:cell surface receptor signaling pathway; P:response to bacterium; C:external side of plasma membrane; C:membrane; C:integral componen…
Mi_full_DN1137_c0_g2_i5	Importin subunit alpha	GGCCTTCCTCTTCATAGTCTCCAAGCGCTCTCTTGAGTATTCTTTTTTTCCTTTACAGAGTTTTTAGGGTTTAATCCAATCGAATCTAAGCCATGTCTCTGAGACCCAGCGCTAGAACCGAGGTTCGCCGGAACCGGTATAAGGTCGCCGTCGATGCCGAGGAAGGCCGGAGACGGAGGGAAGACAACATGGTTGAGATCCGTAAGAGCAAACGCGAGGAGAGCTTGCAGAAGAAGCGTCGTGAAGGTCTCCAGGCTCAGCAGTTCCCTGCCGCTGCTCACGCTTCCACTGTCGAAAAAAAGTTAGAGAGTCTTCCTTCGATGGTTGCTGGGGTTTGGTCGGATAATAGCAGTTTGCAGCTGGAGGCCACTACTCAGTTCCGGAAACTGCTTTCTATTG…	2294	5	0	97.76
Mi_full_DN12131_c0_g1_i2	probable xyloglucan endotransglucosylase/hydrolase protein 32	CAACTCTTTCTCTCCCTCTCTCCCTAGCTCTCTCTCTGTCTCTCTCTGTCTCATCTCATCTCTGCATTTCTTGCACTCACAACAATCATTCTGCCTTCTCTACACACTCACACTCTCCTCTCTCCTCCCTCCTCAGCTTTCTTCCACCCTTGATCATGGCTTTCTTTCTCTTCCTGGTTCTCGTCCTCATGGTTCCTTCAAGTAATGCCCAGTGGCCACCTTCACCTGGCTACTACCCCAGCAGAAAATTTAGGTCTATGAGCTTTTATCAAGGGTTTAGAAATCTCTGGGGTCCTCAGCACCAAAGAGTAGACCAAAATGCATTGACAATATGGCTTGACAGTACCTCAGGTAGCGGATTCAAGTCCGTTCGCCCCTTCCGATCGGGCTACTTTGGTG…	1206	5	4.64407e-175	92.52	5	F:GO:0003700; C:GO:0005634; C:GO:0005737; F:GO:0043565; P:GO:0045893	F:DNA-binding transcription factor activity; C:nucleus; C:cytoplasm; F:sequence-specific DNA binding; P:positive regulation of transcription, DNA-templated
Mi_full_DN9656_c0_g2_i3	mitogen-activated protein kinase homolog MMK2	CTCCATTAAAGTTCACGCTTTCACACTGGAAATTCATATAAAATCTTTTCCTCTACAGTCCTTTCTCTCTCTAGAAAAAGGCCAAGAAATGTCAAAAAGGCCGAGCAGCTGTGGTTCCAAGGTCTCCACGGACTTGGCTTTTACGCCAAATTGGGAGTGGCTCTGCTATTAGGGGCTAATCCTTCTTGAGTCGTTCTCGTTTCGGGGTTTCCGGTTTTGGGAGTGGAATTAGGGGTCGATTTTCTCGGACATGTCTATGGAGTCGAGCGCTGGTTCAGTTGAAGGGAATATCAGAGGAGTGTCGACTCATGGTGGACGGTATGTTCAGTACAATGTGTATGGGAACCTCTTCGAAGTTTCTAGGAAGTACGTGCCGCCAATTCGGCCTGTGGGTCGTGG…	1985	5	0	95.14
Mi_full_DN1248_c0_g1_i7	regulatory-associated protein of TOR 1	GACAGCAACACACAATGGACATAAACCCACACCCACAGCCACAGTCCTCTATTCTCACAAAATCCTTTTTCTCGGACCTCCTTTTTGCTCTGCCGCCACTTCTATATGCGCCTCCCTTCTCATCATCATCACCACCAACACCACCGCCGCCTAGGGTTTCTAGAGTTTTCGGAGGCCCACTGGTCTCTCCTCTTCGGCATTTCTAGGGTTTTCCGAGCTGGATTCGCTCTCCTTTCTCAGGCGAATCTCCATGCGCCGCTGGTTTAGCGGCTTCGTTGATTAGGTTACAAAGGCCTCCTCTCGATCGCGTGATTGCGGACAAAGCGAGGCCTTTCGTGCTTCTTCTCCTTCTTTGATTTTCGTTATGATTTTTTCTTGTTTTTGCTTTGGTGATGCGCT…	4797	5	0	89.36
Mi_full_DN3515_c0_g1_i1	BTB/POZ domain-containing protein At1g30440	AATAAGGCATTAAACAATTTATTAATCTTTTGGGTTTGGTCTATAGATTCCTCTGAAACTGAGTTCTAGAAATGCAATGAGTAGGTTTGAAGCCAATGACCCCACATGTATGAGGCCTGTTCTCAGCAGAGCTGCCATTCAGAGTGTACCCATGTTGAGCTTTTCAAGTCTTTGCTGTCTTTTACCAGATGGGTCTTGCATGCTGTAGAATTGCAGACATTATTTTATGCCTGTAGAACCTCACTCACTGCCTTTTTTTTTGCTGTTTTTTCTCTGGTGGGTATGACCGTATGAGTGGTTTTGGTCTCTTGTGTGCCTTCAAGGGTTGATTTTTGGAATCTTGTGTGGGTTTAGAGCAAAAAACAACAACTATTTGGTGGTTTTTTGGGGCTCAAATTT…	3066	5	0	89.3	45	P:GO:0001666; P:GO:0001837; F:GO:0005024; F:GO:0005114; F:GO:0005160; F:GO:0005198; F:GO:0005515; F:GO:0005539; C:GO:0005576; C:GO:0005615; C:GO:0005737; C:GO:0005882; C:GO:0005886; C:GO:0005887; P:GO:0006955; P:GO:0007165; P:GO:0007179; P:GO:0007181; F:GO:0008201; C:GO:0009897; F:GO:0015026; C:GO:0016020; C:GO:0016021; F:GO:0017134; P:GO:0030509; P:GO:0030511; P:GO:0030512; C:GO:0031012; P:GO:00…	P:response to hypoxia; P:epithelial to mesenchymal transition; F:transforming growth factor beta-activated receptor activity; F:type II transforming growth factor beta receptor binding; F:transforming growth factor beta receptor binding; F:structural molecule activity; F:protein binding; F:glycosaminoglycan binding; C:extracellular region; C:extracellular space; C:cytoplasm; C:intermediate filame…
Mi_full_DN5704_c0_g1_i3	ribonuclease II, chloroplastic/mitochondrial isoform X2	AAGAGAATTTATGCTTCCACCAACTCAATAAGCCCAAGTTTGAGGGAGAATTCCTCTTTTTCTGTTATCAAGAGAAACCACCATGGTTCAGTTATCAGTCAGTGATGTACTACTGATATACATTGATTGGGATTAACTAGCAGTGGACAGCTTCTTGAAGATAAGCTGAAAAATCAAGTACTACAAAAAGGTTTGCTTCTGGAGTTCAGGAAAGATTCTGAAAGGGTATTGCTGGCAGTCGCTCAGAAAGCTGATGGCAAAAAGAACTGGATGGTGTTCGATCAGAATGGAGTCACATCCTCCATTAAACCACAACAAGTTACTTATATTGTTCCGGGTATTGATAATTTTGACCAGACAGAGATTTCCAACTTTATACAGAAAGCTCAAGATAACTTG…	2774	5	0	98.81	5	F:GO:0003677; F:GO:0003887; C:GO:0005737; P:GO:0006261; P:GO:0071897	F:DNA binding; F:DNA-directed DNA polymerase activity; C:cytoplasm; P:DNA-dependent DNA replication; P:DNA biosynthetic process	EC:2.7.7.7	DNA-directed DNA polymerase
Mi_full_DN215_c0_g1_i7	Disease resistance protein RPM1	GGCAGATGAACAAAACGTTGGTTGGAGATGTTAGCAAAGTTGGGAGATGCTGAAAAACCTTGGTAGGAGAAGAGGAGGTGGATGGACAAGCGAATCAGAAAGAATTGATTGCTGAATTGGGGGAGTAGACTGGAGCCCAAACCAGTTCCTGTCTTGGAATTTTCTCTTCCAACGATGAACCCAGAAGATATTTTTATTTTCCACTGCAAACTCACCAACCCAAGCGTTGGGTAAGTCAAGCTTATTTGGATTAGTTTTTCAGAAGTCAAAAAACTCTTTTTTGAGCTTAAATCATAAATACAAGGCATATGAATAGCAGAAATTCAGGTAAGCCACCATCACCGTAGATTTTTGGTCCAGTTGTGTATAAAATCCTTGCATTCACTTCTTAATTACCCA…	2531	5	0	85.26	39	F:GO:0000146; F:GO:0000166; P:GO:0003009; F:GO:0003774; F:GO:0003779; F:GO:0005131; F:GO:0005179; F:GO:0005516; F:GO:0005524; C:GO:0005576; C:GO:0005615; C:GO:0005634; C:GO:0005737; C:GO:0005802; C:GO:0005829; C:GO:0005859; C:GO:0005886; P:GO:0006470; P:GO:0007517; P:GO:0010469; C:GO:0016459; F:GO:0017018; C:GO:0030016; C:GO:0030017; P:GO:0030048; P:GO:0030049; C:GO:0030141; P:GO:0030326; P:GO:00…	F:microfilament motor activity; F:nucleotide binding; P:skeletal muscle contraction; F:motor activity; F:actin binding; F:growth hormone receptor binding; F:hormone activity; F:calmodulin binding; F:ATP binding; C:extracellular region; C:extracellular space; C:nucleus; C:cytoplasm; C:trans-Golgi network; C:cytosol; C:muscle myosin complex; C:plasma membrane; P:protein dephosphorylation; P:muscle …
Mi_full_DN435_c0_g1_i4	receptor-like serine/threonine-protein kinase SD1-8 isoform X2	CTACCACACAGTGGTGTAGAATTGATATTCTTCGATTGCTACCACACAGTGGTGTAGAATTGATATTCTTCGATTGCTACCACACAGTGGTGTAGAATTTTCCTAGAAGATGTATTGAAAGGGAAGTCAGTGGAAAGGAGATTTCGACTCACCAGTCGCTGGGCCACAGGTCTGCTACTGCCTGTTTTGGATGGCCATAAGATTATTGATGGGCTGCTTAAACGCTGCTTATGAGTAATGGGTAACATGAAAATTTCAACCAGAAGGTGGTCTGCTAATCTCGTTTTCTTGCTTATTTCTTCAGGTTTTCACTTGCAATTTGTTGATGCCTTTACAGATACAATCTTACAAGGTCAATCACTCACAACCTCTCAGACCATCATATCTGCTGGTGGTAAC…	2249	5	0	89.42
Mi_full_DN435_c0_g1_i9	receptor-like serine/threonine-protein kinase SD1-8 isoform X2	CTACCACACAGTGGTGTAGAATTGATATTCTTCGATTGCTACCACACAGTGGTGTAGAATTGATATTCTTCGATTGCTACCACACAGTGGTGTAGAATTTTCCTAGAAGATGTATTGAAAGGGAAGTCAGTGGAAAGGAGATTTCGACTCACCAGTCGCTGGGCCACAGGTCTGCTACTGCCTGTTTTGGATGGCCATAAGATTATTGATGGGCTGCTTAAACGCTGCTTATGAGTAATGGGTAACATGAAAATTTCAACCAGAAGGTGGTCTGCTAATCTCGTTTTCTTGCTTATTTCTTCAGGTTTTCACTTGCAATTTGTTGATGCCTTTACAGATACAATCTTACAAGGTCAATCACTCACAACCTCTCAGACCATCATATCTGCTGGTGGTAAC…	2417	5	0	89.36	6	F:GO:0005524; C:GO:0005634; F:GO:0008568; P:GO:0010569; P:GO:0031122; P:GO:0051013	F:ATP binding; C:nucleus; F:microtubule-severing ATPase activity; P:regulation of double-strand break repair via homologous recombination; P:cytoplasmic microtubule organization; P:microtubule severing	EC:3.6.1.3; EC:3.6.1.15; EC:3.6.4.3	Adenosinetriphosphatase; Nucleoside-triphosphate phosphatase; Microtubule-severing ATPase
Mi_full_DN435_c0_g1_i2	receptor-like serine/threonine-protein kinase SD1-8 isoform X2	CTACCACACAGTGGTGTAGAATTGATATTCTTCGATTGCTACCACACAGTGGTGTAGAATTGATATTCTTCGATTGCTACCACACAGTGGTGTAGAATTTTCCTAGAAGATGTATTGAAAGGGAAGTCAGTGGAAAGGAGATTTCGACTCACCAGTCGCTGGGCCACAGGTCTGCTACTGCCTGTTTTGGATGGCCATAAGATTATTGATGGGCTGCTTAAACGCTGCTTATGAGTAATGGGTAACATGAAAATTTCAACCAGAAGGTGGTCTGCTAATCTCGTTTTCTTGCTTATTTCTTCAGGTTTTCACTTGCAATTTGTTGATGCCTTTACAGATACAATCTTACAAGGTCAATCACTCACAACCTCTCAGACCATCATATCTGCTGGTGGTAAC…	1960	5	0	94.21	6	F:GO:0005524; C:GO:0005634; F:GO:0008568; P:GO:0010569; P:GO:0031122; P:GO:0051013	F:ATP binding; C:nucleus; F:microtubule-severing ATPase activity; P:regulation of double-strand break repair via homologous recombination; P:cytoplasmic microtubule organization; P:microtubule severing	EC:3.6.1.3; EC:3.6.1.15; EC:3.6.4.3	Adenosinetriphosphatase; Nucleoside-triphosphate phosphatase; Microtubule-severing ATPase
Mi_full_DN435_c0_g1_i5	receptor-like serine/threonine-protein kinase SD1-8 isoform X2	CTACCACACAGTGGTGTAGAATTGATATTCTTCGATTGCTACCACACAGTGGTGTAGAATTGATATTCTTCGATTGCTACCACACAGTGGTGTAGAATTTTCCTAGAAGATGTATTGAAAGGGAAGTCAGTGGAAAGGAGATTTCGACTCACCAGTCGCTGGGCCACAGGTCTGCTACTGCCTGTTTTGGATGGCCATAAGATTATTGATGGGCTGCTTAAACGCTGCTTATGAGTAATGGGTAACATGAAAATTTCAACCAGAAGGTGGTCTGCTAATCTCGTTTTCTTGCTTATTTCTTCAGGTTTTCACTTGCAATTTGTTGATGCCTTTACAGATACAATCTTACAAGGTCAATCACTCACAACCTCTCAGACCATCATATCTGCTGGTGGTAAC…	1960	5	0	93.34	10	P:GO:0003352; F:GO:0005524; C:GO:0005634; C:GO:0005858; F:GO:0008568; P:GO:0010569; P:GO:0031122; P:GO:0051013; P:GO:0060285; P:GO:0070286	P:regulation of cilium movement; F:ATP binding; C:nucleus; C:axonemal dynein complex; F:microtubule-severing ATPase activity; P:regulation of double-strand break repair via homologous recombination; P:cytoplasmic microtubule organization; P:microtubule severing; P:cilium-dependent cell motility; P:axonemal dynein complex assembly	EC:3.6.1.3; EC:3.6.1.15; EC:3.6.4.3	Adenosinetriphosphatase; Nucleoside-triphosphate phosphatase; Microtubule-severing ATPase
Mi_full_DN435_c0_g1_i7	Receptor-like serine/threonine-protein kinase SD1-8	CTACCACACAGTGGTGTAGAATTGATATTCTTCGATTGCTACCACACAGTGGTGTAGAATTGATATTCTTCGATTGCTACCACACAGTGGTGTAGAATTTTCCTAGAAGATGTATTGAAAGGGAAGTCAGTGGAAAGGAGATTTCGACTCACCAGTCGCTGGGCCACAGGTCTGCTACTGCCTGTTTTGGATGGCCATAAGATTATTGATGGGCTGCTTAAACGCTGCTTATGAGTAATGGGTAACATGAAAATTTCAACCAGAAGGTGGTCTGCTAATCTCGTTTTCTTGCTTATTTCTTCAGGTTTTCACTTGCAATTTGTTGATGCCTTTACAGATACAATCTTACAAGGTCAATCACTCACAACCTCTCAGACCATCATATCTGCTGGTGGTAAC…	2294	5	0	93.37	6	F:GO:0005524; C:GO:0005634; F:GO:0008568; P:GO:0010569; P:GO:0031122; P:GO:0051013	F:ATP binding; C:nucleus; F:microtubule-severing ATPase activity; P:regulation of double-strand break repair via homologous recombination; P:cytoplasmic microtubule organization; P:microtubule severing	EC:3.6.1.3; EC:3.6.1.15; EC:3.6.4.3	Adenosinetriphosphatase; Nucleoside-triphosphate phosphatase; Microtubule-severing ATPase
Mi_full_DN435_c0_g1_i8	receptor-like serine/threonine-protein kinase SD1-7 isoform X1	CTACCACACAGTGGTGTAGAATTGATATTCTTCGATTGCTACCACACAGTGGTGTAGAATTGATATTCTTCGATTGCTACCACACAGTGGTGTAGAATTTTCCTAGAAGATGTATTGAAAGGGAAGTCAGTGGAAAGGAGATTTCGACTCACCAGTCGCTGGGCCACAGGTCTGCTACTGCCTGTTTTGGATGGCCATAAGATTATTGATGGGCTGCTTAAACGCTGCTTATGAGTAATGGGTAACATGAAAATTTCAACCAGAAGGTGGTCTGCTAATCTCGTTTTCTTGCTTATTTCTTCAGGTTTTCACTTGCAATTTGTTGATGCCTTTACAGATACAATCTTACAAGGTCAATCACTCACAACCTCTCAGACCATCATATCTGCTGGTGGTAAC…	2416	5	0	91.37	6	F:GO:0005524; C:GO:0005634; F:GO:0008568; P:GO:0010569; P:GO:0031122; P:GO:0051013	F:ATP binding; C:nucleus; F:microtubule-severing ATPase activity; P:regulation of double-strand break repair via homologous recombination; P:cytoplasmic microtubule organization; P:microtubule severing	EC:3.6.1.3; EC:3.6.1.15; EC:3.6.4.3	Adenosinetriphosphatase; Nucleoside-triphosphate phosphatase; Microtubule-severing ATPase
Mi_full_DN435_c0_g1_i12	receptor-like serine/threonine-protein kinase SD1-8 isoform X2	CTACCACACAGTGGTGTAGAATTGATATTCTTCGATTGCTACCACACAGTGGTGTAGAATTGATATTCTTCGATTGCTACCACACAGTGGTGTAGAATTTTCCTAGAAGATGTATTGAAAGGGAAGTCAGTGGAAAGGAGATTTCGACTCACCAGTCGCTGGGCCACAGGTCTGCTACTGCCTGTTTTGGATGGCCATAAGATTATTGATGGGCTGCTTAAACGCTGCTTATGAGTAATGGGTAACATGAAAATTTCAACCAGAAGGTGGTCTGCTAATCTCGTTTTCTTGCTTATTTCTTCAGGTTTTCACTTGCAATTTGTTGATGCCTTTACAGATACAATCTTACAAGGTCAATCACTCACAACCTCTCAGACCATCATATCTGCTGGTGGTAAC…	2126	5	0	95.3
Mi_full_DN435_c0_g1_i1	receptor-like serine/threonine-protein kinase SD1-8 isoform X2	CTACCACACAGTGGTGTAGAATTGATATTCTTCGATTGCTACCACACAGTGGTGTAGAATTGATATTCTTCGATTGCTACCACACAGTGGTGTAGAATTTTCCTAGAAGATGTATTGAAAGGGAAGTCAGTGGAAAGGAGATTTCGACTCACCAGTCGCTGGGCCACAGGTCTGCTACTGCCTGTTTTGGATGGCCATAAGATTATTGATGGGCTGCTTAAACGCTGCTTATGAGTAATGGGTAACATGAAAATTTCAACCAGAAGGTGGTCTGCTAATCTCGTTTTCTTGCTTATTTCTTCAGGTTTTCACTTGCAATTTGTTGATGCCTTTACAGATACAATCTTACAAGGTCAATCACTCACAACCTCTCAGACCATCATATCTGCTGGTGGTAAC…	2294	5	0	94.62	6	F:GO:0005524; C:GO:0005634; F:GO:0008568; P:GO:0010569; P:GO:0031122; P:GO:0051013	F:ATP binding; C:nucleus; F:microtubule-severing ATPase activity; P:regulation of double-strand break repair via homologous recombination; P:cytoplasmic microtubule organization; P:microtubule severing	EC:3.6.1.3; EC:3.6.1.15; EC:3.6.4.3	Adenosinetriphosphatase; Nucleoside-triphosphate phosphatase; Microtubule-severing ATPase
Mi_full_DN1590_c0_g4_i2	DNA damage-inducible protein 1	TTTTTAATTGCATTTGATGTTTGTTTTTATTTTTGTTGTTCAATATGTGTAAACCAGAAAAGCTAACATATTGGAGTTTCTGGAATGATTTGAGGTTATTTCTTAATTCAATTTTAGCAAGTGCCCATTTCATTCACTTTTCAGGTACATTTGTAAAAAAGAAAGAAAAAGAAAAAGAAAAAGAAAAAAAGGGGAAGAAGCAAAGCTCCCAGATATCCAGAGCCGGTGGCAGGTCAACAAAGGGGAGAAAGCTTAGAGAGCAAGGTTTGGATATATTTCACTGGTAAAAGACCTTGCTCTGCTCTTCACCATTGCTCTCCCAAGAACCCCCTGGAGACGATGAAGATCACTGTAATGACCGCCGACGAACAGATCATCTCCTTGGACGTTGATCGCGAT…	1631	5	0	93.91	81	P:GO:0000019; C:GO:0000112; F:GO:0000166; C:GO:0000439; P:GO:0001111; P:GO:0001113; F:GO:0001848; F:GO:0001849; P:GO:0002376; P:GO:0002474; F:GO:0003677; F:GO:0004003; F:GO:0004386; F:GO:0004866; F:GO:0004930; F:GO:0004935; F:GO:0004940; F:GO:0005088; F:GO:0005524; C:GO:0005576; C:GO:0005615; C:GO:0005634; C:GO:0005675; C:GO:0005768; C:GO:0005769; C:GO:0005829; C:GO:0005886; C:GO:0005887; P:GO:00…	P:regulation of mitotic recombination; C:nucleotide-excision repair factor 3 complex; F:nucleotide binding; C:transcription factor TFIIH core complex; P:promoter clearance from RNA polymerase II promoter; P:transcriptional open complex formation at RNA polymerase II promoter; F:complement binding; F:complement component C1q binding; P:immune system process; P:antigen processing and presentation o…
Mi_full_DN42_c0_g3_i2	S-adenosylmethionine synthase 4	CAAACTATCTCAATCTAAAGCATCTGTATGATGCTTTATTGTGTAGCAACAGATGGACTATTTGAATTTTATATCATCTGATTTGTTTATGTTTAGTGTTTCGTGTACCTACAACAATATTCGAAGGTAATTTTGTGTTTTGCAGCTTTGGAAAATGGATACTTTCCTATTCACCTCCGAGTCTGTGAACGAAGGCCACCCAGACAAGCTGTGTGATCAGATATCTGATGCAGTGCTTGATGCTTGCCTTGAACAAGATCCTGACAGCAAAGTTGCCTGTGAAACTTGCACCAAGACCAACTTGGTCATGATCTTTGGAGAAATCACCACCAAAGCCAATCTAGACTATGAGAAGATTGTGCGTGACACATGTCGTGCGGTTGGCTTTGTTTCTGAAGA…	1753	5	0	99.64	2	C:GO:0005869; C:GO:0016021	C:dynactin complex; C:integral component of membrane
Mi_full_DN44_c0_g2_i1	V-type proton ATPase subunit G	ATCTCCATTGACGCCGGCTCCGGGAAACCGTCTTTATGGCCTTTTGTGCTATCCTGATGCTGTTAATCTTGTCTTAAAAATCCAGTGTAGCATTTGTAGGAAAGCATGGAAAGCAGTAGGGGTCCTGGTGGAATTCAACAATTGCTAGCTGCAGAACAAGAAGCTCAACACATTGTCAATGCTGCCAGAAGTGCAAAAATGGCTAGACTAAAACAAGCCAAAGAAGAGGCTGAAAAGGAGATTGCTGCTTACCGAGCCCAGGTTGAACTTGAGTTCCAGAAGAAATTGGCTGAGAGCAGCGGGGACTCAGGTGCTAACGTTAAGCGCCTTGAACAAGAGACACAGGCAAAGATTCATCACCTGAAAACAGAGGCTGGGAGAATATCACATGATGTTGTC…	716	5	3.66677e-55	100	40	P:GO:0000122; P:GO:0002376; P:GO:0002504; F:GO:0004867; C:GO:0005576; C:GO:0005615; C:GO:0005635; C:GO:0005737; C:GO:0005783; C:GO:0005791; P:GO:0006955; P:GO:0007165; P:GO:0009410; P:GO:0010033; P:GO:0010193; P:GO:0010466; P:GO:0010951; C:GO:0016020; C:GO:0016021; F:GO:0019834; P:GO:0019882; C:GO:0030141; F:GO:0030414; C:GO:0030430; P:GO:0032496; P:GO:0032689; P:GO:0032696; P:GO:0032713; P:GO:00…	P:negative regulation of transcription by RNA polymerase II; P:immune system process; P:antigen processing and presentation of peptide or polysaccharide antigen via MHC class II; F:serine-type endopeptidase inhibitor activity; C:extracellular region; C:extracellular space; C:nuclear envelope; C:cytoplasm; C:endoplasmic reticulum; C:rough endoplasmic reticulum; P:immune response; P:signal transduc…
Mi_full_DN15890_c0_g1_i6	glucose-6-phosphate isomerase, cytosolic	TGCTTCTCGCATTTGCCCAATCTCATCTCTCTCTCGTCTCGTCTCCGTCAAACATCCCATTTCTCTCACTCTCTTCAGATAATTTCAGATGGCTTCCTCTACTCTAATCTGCGATACTGAGCCATGGAAGAACTTGAGGGCTCACGTTGAGGATATTAAAAAGACTCACTTGCGTGATTTGATGAGTGACACGAAGAGATGCCAGTCAATGATGGTCGAGTTTGACGGGTTGCTGTTGGACTACTCACGGCAGTGTGCCACTCTGGAAACCATGGATAAGCTCTTGAAATTGGCAGAGGCAGAAAATCTCAAACAAAAAATTGGCAGAATGTACAATGGAGAGCGTATAAACAGTACAGAGAATAGGCCGGTACTTCATGTAGCTCTCCGTGCTCCAAG…	2265	5	0	88.82	3	P:GO:0007218; C:GO:0030141; F:GO:0051082	P:neuropeptide signaling pathway; C:secretory granule; F:unfolded protein binding
Mi_full_DN5011_c0_g1_i3	phospholipase A(1) LCAT3	ATTTCTTTGGACAAATTTGTTTATTTGTTATCTTTTGAGTTTGATATTTGCTCCAATAAACTGGAATATTGGGAGTCAAGTTAGATATTGGGGCCTTAGTGTTTTCAGTTCAGCATGATTATGTTGCATGGTGAGGGAATCTAAATTCAAGGGTTTTGTGAAATTTGTTGGTCCTGTAACTTTGTTGATGTGGACTTTTCAGGTTATACAGAAGCACTAGATGATGACTCAGAAATTCTGGTCCCTGATGATGATCATGGACTTTATGCGATTGATATTTTAGATCCCTCTGTGCTGACAAAATGTTTACATCTGAAGGAGGTATATTATTTTCATGATATGATTAATATGCTCCTTCGATGTGGATACAAGAAGGGAATCACATTGTTTGGATATGGT…	1472	5	0	92.43	2	C:GO:0008622; F:GO:0046982	C:epsilon DNA polymerase complex; F:protein heterodimerization activity
Mi_full_DN830_c0_g1_i3	thylakoid lumenal 29 kDa protein, chloroplastic	GGATAAGACACCATCACCCTCCCCCTGCAAACATTTGTATTTTTCCACCTCCCAACAGTCCCAGTTGAGTCGAGTTTACAAAGTGTGAAAGAAGGGACACACTTCGAGGGAAATGGGGGTGTCCTTCCTATCAACAGCTCCGTCTTTGATTCCAATGGCGCCCCAACCATCTTCTACCCCCAGACACTCTCTTCAAGCAGGGAGGATCCGTTGTAACCGAATTGAATGTAATGGAACTGATGAGGATGGATTCCGTCGGAGGGACGTTCTCAAATGCGTGGGTGCCACCCTTGGCATGGAATTACTAGCAAGCTCAGGACCATTTGTTGAAATGGCTGCTGCAGCTGATTTAATACAACTCAGACAACGTTCTGAGTTTCGTTCGAATGTCAAGGGGAC…	1094	5	0	85.37	13	C:GO:0005576; C:GO:0005604; P:GO:0006629; P:GO:0007155; P:GO:0007435; P:GO:0007494; F:GO:0016787; P:GO:0033627; P:GO:0034446; P:GO:0061031; P:GO:0070831; P:GO:0071711; P:GO:0085029	C:extracellular region; C:basement membrane; P:lipid metabolic process; P:cell adhesion; P:salivary gland morphogenesis; P:midgut development; F:hydrolase activity; P:cell adhesion mediated by integrin; P:substrate adhesion-dependent cell spreading; P:endodermal digestive tract morphogenesis; P:basement membrane assembly; P:basement membrane organization; P:extracellular matrix assembly
Mi_full_DN4283_c0_g1_i4	Ubiquitin-60S ribosomal protein L40	TGTCTTGGATCATTGATTTCATATATTCAAGCCATTAGAAAATTCCCTTTACCCTTTTGAAGATGCAGATCTTTGTCAAAACTCTTACCGGAAAGACAATAACCCTAGAGGTTGAGAGCTCGGACACGATCGATAATGTCAAGGCCAAGATCCAAGACAAGGAAGGCATCCCGCCGGACCAGCAACGCCTCATCTTCGCTGGCAAACAGCTGGAGGACGGCCGAACCCTAGCCGACTACAATATCCAGAAGGAGTCAACCCTCCACCTGGTGCTTCGCCTCCGTGGTGGCGCCAAGAAGCGCAAGAAGAAG	311	5	4.74662e-45	100	4	F:GO:0005179; C:GO:0005576; P:GO:0007218; P:GO:0010469	F:hormone activity; C:extracellular region; P:neuropeptide signaling pathway; P:regulation of signaling receptor activity
Mi_full_DN10685_c0_g1_i1	unnamed protein product, partial	AAAAAAATCAAAACGAGTTAGACAAAAATACATTGAATTCAAAACGCGAGAGAGTGGAACAAACATTCAAATCAAGAGAGAGAGAAGGAGAGGAGAGAGAGGGGGCTTCTTCGTTTACGTTTAACTTTTTTTCTCCCGGAACCTCTCGATTCTCTGAATCTCAAAGTCTCCCAATCTCTCGCGCCTCGATCCACGCAGATCTCCGATTTCTGCTATTGTTTTTTTTTTTTGTTTGTCTTCGTTGAATTTTCAACCTAGGGTTTTGATTTTGTCTGTTCCAGTTGTTGCTTCGATCTCCTCGATCTCGGCTCCGAATTCACCCAGGGTTTGATTGATTGTTGGATTGTTTGATTGTTTGGCTGATCTCATGGAGGCGATCGACGAGCTCGTGCAGCTGTC…	3442	5	0	94.72	17	P:GO:0000272; F:GO:0004252; F:GO:0004553; C:GO:0005737; P:GO:0005975; P:GO:0006508; P:GO:0006952; P:GO:0008152; F:GO:0008422; P:GO:0009405; F:GO:0016787; F:GO:0016798; P:GO:0017148; P:GO:0030245; F:GO:0030598; F:GO:0090729; F:GO:0102483	P:polysaccharide catabolic process; F:serine-type endopeptidase activity; F:hydrolase activity, hydrolyzing O-glycosyl compounds; C:cytoplasm; P:carbohydrate metabolic process; P:proteolysis; P:defense response; P:metabolic process; F:beta-glucosidase activity; P:pathogenesis; F:hydrolase activity; F:hydrolase activity, acting on glycosyl bonds; P:negative regulation of translation; P:cellulose c…
Mi_full_DN4375_c0_g1_i2	glyoxylate/succinic semialdehyde reductase 1	TTTGGAACAGAACCCTCTCCAAGGATGTCATTGTGGTATCCTGTCATTAAGGGACTACATCCCATGATTAAGCGTTCGAGAGAGAAATGAAGAAAGGAACTTTGGAGCTGGAAGTTCGAGAAATTTAAGCAGGAAAATTCTTTCACATGAGTTGGCGCTCAGTTTGGTCTCTTCAGGAGAGACAATCTCGGCCTATAGTGTGATGAACTTGTGGAGCTTGGCGCTTCAATTGGAGAAACTCCTGCAGCAGTAGTTAAGAAGTGCAATTATACCATTGCAATGTTGTCTGATCCTTCTGTTGCTCTTTCGGTGGTTTTTGACAAAGATGGTGTTCTTGAACAAATTTGCCATGGAAAAGGTTACATTGACATGTCAACTGTTGGTGCCGACACTTCTTCA…	1390	5	6.09699e-176	90.48	4	F:GO:0003924; F:GO:0005525; C:GO:0016020; P:GO:0032486	F:GTPase activity; F:GTP binding; C:membrane; P:Rap protein signal transduction	EC:3.6.1.15	Nucleoside-triphosphate phosphatase
Mi_full_DN1507_c0_g1_i2	Serine hydroxymethyltransferase, mitochondrial	TGGCGGTTCCATCTATTACATGGTTCTTTCTTTCTCATTTCCCTGTTTGGATGCTCAGAAAATACAGGAAAAGATGGAATAGTGGAAGAACTTTTGGTGGTTCTAAACTTGTTTATTTATTTTCCTTTTCTTACATTCTTTGAGCATCCGGATTTCTTTGGAAGTGCTTGTTCTGTTTCTGATGATCCATTTTTCGTTTTGGTTTCATTTTCCAGGCATCTTTACCGAATGAAGCTGTATACGAGAAGGAGAAATCTCGTGTTACATGGCCAAAGCAGTTGAATGCTCCGCTGGGGGTTGTGGATCCTGAAATTGCAGACATTATTGAGCTCGAGAAAGCAAGACAATGGAAGGGACTTGAACTCATACCCTCCGAGAACTTCACTTCTGCGTCAGTTA…	2788	5	0	94.97
Mi_full_DN19193_c0_g1_i2	dolichyl-diphosphooligosaccharide--protein glycosyltransferase subunit STT3A	TACAAAGTCTTTCTCTCGTCCCCTCTCACCAGCAAAACCCTTCTTGTCTCTCATTTTCTCACTGCAATTCAGAGCTTGACTCGGCCGTCGATGGCGGCTTCGGAGGACTCCAACCAATCGAAGATTCGGACTGTCTTTGGGAGTGTTCTCTCGTTCTTTATTCTCATTCTGATCGGAGTTCTCGCATTCTCGATCCGTCTATTCTCCGTTATAAAGTATGAGAGTGTTATTCACGAGTTCGATCCTTATTTCAATTATAGAGTCACTCAGTTTCTCACAAAGAACGGAATATATGACTTTTGGAACTGGTTTGATGATCGAACCTGGTATCCTCTTGGTCGTGTGATTGGTGGCACTGTTTACCCAGGATTGACCTTAACAGCAGGCTCCATATGGTGG…	2711	5	0	91.09
Mi_full_DN533_c1_g1_i2	serine/threonine-protein phosphatase PP2A-2 catalytic subunit	TGGCAGTTGAATGGGACTGAGATAAAAGGGGGATCCAAGCCTTCGCGAGGGTTTCTCTCTTTGGTTACACCACCACCACAGCCTCATCCCTCTCCAGAGCACAAGAGCAGCGAAATCTAGGGTTAGGGTTAGTGTCAGCTTCCAATCTGGCTGTTTCCATTTGATTCTGAGGAGTGCCTCTAACTCCCTACAACAGCAAGAAAGAGGATGAGTATGGATCTGATCTCTTCCGACTCACATGGCAACCTTGATGCCCAGATTTCTCAGCTCATGCAGTGCAAGCCCTTGTCCGAGCAAGAGGTTAGGACATTATGCGAGAAGGCGAAGGAGATACTAATGGAGGAAAGTAATGTTCAGCCAGTAAAAAGCCCTGTGACCATATGTGGAGATATTCATGGG…	1485	5	0	99.04	15	F:GO:0000166; F:GO:0003924; F:GO:0005200; F:GO:0005525; C:GO:0005737; C:GO:0005739; C:GO:0005856; C:GO:0005874; P:GO:0007010; P:GO:0007017; F:GO:0009055; C:GO:0016020; C:GO:0016021; F:GO:0016491; P:GO:0022904	F:nucleotide binding; F:GTPase activity; F:structural constituent of cytoskeleton; F:GTP binding; C:cytoplasm; C:mitochondrion; C:cytoskeleton; C:microtubule; P:cytoskeleton organization; P:microtubule-based process; F:electron transfer activity; C:membrane; C:integral component of membrane; F:oxidoreductase activity; P:respiratory electron transport chain
Mi_full_DN533_c1_g1_i1	serine/threonine-protein phosphatase PP2A catalytic subunit	TGGTGATCGAAGAAAAAGCGAGAGAGGCCATTCTCACACTCATTGGTTTCACCACCACCGCTCGCTGCTCTCTCTCTCTACTTGCTCTCTCTAGAAAGACGACGGTGACGGCGACAGCGACGCCGGGGGTGGGGGCCTAGGGTTTCTGGAGCGTGGGGTTTAGGAGGAGATCTCGATCTCTGGATCTGGAAGAGGAGGAGGAAGGATGAGCTTCGATCCGGTTCCCTCGTCGAACAATCATGGCAACCTCGACGAGCAGATATCGCAGCTGATGCAGTGCAAGCCGTTGTCGGAGCAGGAGGTTAGGATGCTTTGTGAGAAGGCTAAGGAGATATTAATGGAAGAAAGCAATGTCCAGCCTGTGAAAAGCCCTGTGACAATCTGTGGTGATATCCATGG…	1486	5	0	99.55	15	F:GO:0000166; F:GO:0003924; F:GO:0005200; F:GO:0005525; C:GO:0005737; C:GO:0005739; C:GO:0005856; C:GO:0005874; P:GO:0007010; P:GO:0007017; F:GO:0009055; C:GO:0016020; C:GO:0016021; F:GO:0016491; P:GO:0022904	F:nucleotide binding; F:GTPase activity; F:structural constituent of cytoskeleton; F:GTP binding; C:cytoplasm; C:mitochondrion; C:cytoskeleton; C:microtubule; P:cytoskeleton organization; P:microtubule-based process; F:electron transfer activity; C:membrane; C:integral component of membrane; F:oxidoreductase activity; P:respiratory electron transport chain
Mi_full_DN1522_c0_g1_i2	phosphoglucomutase, chloroplastic isoform X1	AAAAAAAAAGAAAAAAAAATGTAATTGGAGGATTGGAAAAGCAGTTCACGGGTTGGAGAAGCTGTGTAGATAAGCGTTCCTTGAGACCTGTGGCTGCTAGTGTACTTTCTCCGATTCTGGTACTCCTTCACTCAATTTTCTTCACTTTCTCGCTCTCCAAACTAGGGAACACAGGCAAACTGAGAAAGAGAGAAGCAAAGCCAAAGAAAACCAAATCATCCATGGCGTTTTCACTCAAGATGGATAGTGTTTTCTTTTCAACCCTCAAACTCACTCCACTACCCAATGCCTCTTTCTCCAATCGCCACTTCGCTTCTCTTTCTCTTCTCTCTCGCAAGTTCCCTATCAGGAGACTCTCCGTTAAAGCCTCTTCTTCTGCGCCTTCCACCTCCACTGCCA…	2437	5	0	98.12	34	F:GO:0005198; F:GO:0005200; F:GO:0005515; C:GO:0005634; C:GO:0005737; C:GO:0005829; C:GO:0005856; C:GO:0005886; P:GO:0006887; P:GO:0006888; P:GO:0007010; P:GO:0007165; F:GO:0008093; C:GO:0009898; P:GO:0010638; C:GO:0014731; C:GO:0016020; C:GO:0016323; C:GO:0016529; F:GO:0019899; F:GO:0019903; C:GO:0030018; F:GO:0030507; C:GO:0030673; C:GO:0031430; C:GO:0031672; C:GO:0042383; C:GO:0043005; C:GO:00…	F:structural molecule activity; F:structural constituent of cytoskeleton; F:protein binding; C:nucleus; C:cytoplasm; C:cytosol; C:cytoskeleton; C:plasma membrane; P:exocytosis; P:endoplasmic reticulum to Golgi vesicle-mediated transport; P:cytoskeleton organization; P:signal transduction; F:cytoskeletal adaptor activity; C:cytoplasmic side of plasma membrane; P:positive regulation of organelle or…
Mi_full_DN6269_c0_g1_i1	protein mago nashi homolog	ATCAAATAACCCTTCTTAAACCCAACCTGACTTTTCAAAACCCATTAACCAGTTTATTCTCGAGCCCATTCACAATATAAAGCATTTTCCTGAGGAAGAATCAGCCATTTTTCTCAATCTTTTGCATCCCACGGAGAGATGGCGACAGGGGAAGACAGCGGAGAGTTCTACCTCCGGTACTACGTTGGCCACAAGGGGAAGTTCGGGCACGAGTTCTTGGAGTTCGAGTTCAGGCCCGACGGCAAGCTCCGCTATGCCAACAACTCCAACTACAAGAACGACACCATGATCCGCAAGGAGGTCTTCCTCAACCCCGCCGTCCTCAGGGAGTGCCGCCGCATCATCTCCGACAGCGAGATTATGAAGGAAGATGATAACAACTGGCCAGAGCCAGACAAT…	678	5	8.75175e-110	95.79	4	F:GO:0004867; P:GO:0010466; P:GO:0010951; F:GO:0030414	F:serine-type endopeptidase inhibitor activity; P:negative regulation of peptidase activity; P:negative regulation of endopeptidase activity; F:peptidase inhibitor activity
Mi_full_DN1946_c0_g2_i2	putative disease resistance protein At3g14460 isoform X1	AACTTATCTTTCAATCTATAGTCTTCCAAATCTCAAGTCTCTTGACAACAAGGGGCTTCAACAACTCACCTCTCTTCGAGAATTATGGATCCAGTACTGCCCTGAGCTCCAATTCTCGACAGGATCTGTTCTTCAACGCCTTATCTCTCTCAAGAAATTAGACATCTGGTCGTGCGTAAGGCTCCAATCCTTGACAGAAGCGGGTCTTCACCACCTCACCACTCTTGAAACCTTAAGTATCGGTATGTGCCCTAAGCTCCAATACTTGACAAAAGAGAGACTGCCAGACTCCCTCTGTTCTCTGGATGTCGGATCGTGTCCTTTGCTGGAACAACGGCTCCAATTCGAGAAAGGGCAAGAATGGCGTTATATATCTCACATTCCAAAAATAGAGATCAA…	1759	5	8.84725e-72	94.31	2	C:GO:0016020; C:GO:0016021	C:membrane; C:integral component of membrane
Mi_full_DN1946_c0_g2_i5	putative disease resistance RPP13-like protein 1 isoform X1	AACTTATCTTTCAATCTATAGTCTTCCAAATCTCAAGTCTCTTGACAACAAGGGGCTTCAACAACTCACCTCTCTTCGAGAATTATGGATCCAGTACTGCCCTGAGCTCCAATTCTCGACAGGATCTGTTCTTCAATGCCTTCTCTCTCTCAAGAAATTAGGAATCGACTCGTGCGGAAGGCTCCAATCCTTGACAGAAGCGGGTCTTCACCACCTCACCACTCTTGAAACCTTAAGTATCGGTATGTGCCCTAAGCTCCAATACTTGACAAAAGAGAGACTGCCAGGCTCCCTCTCTCATCTGGACGTCTACGATTGTCCTCCACTGGAACAACGGCTCCAATTCGAGAAAGGGCAAGAATGGCGTTATATATCTCACATTCCAAAAATAGAGATCAA…	1382	5	9.94282e-74	91.3	6	C:GO:0000786; F:GO:0003677; C:GO:0005634; C:GO:0005694; P:GO:0006352; F:GO:0046982	C:nucleosome; F:DNA binding; C:nucleus; C:chromosome; P:DNA-templated transcription, initiation; F:protein heterodimerization activity
Mi_full_DN1878_c0_g1_i5	ABC transporter F family member 4	GCACAAGAAACCCCAATCTCTGTTTACACAAAACCATTCAACCTTTCCCTCTCTAAACTCTGCGGCTCGGTCGATATCTCAGCTCAAGGTCTACTGGTGCAATGGGAAGGAAGAAAACAGAGGATAGTGGTGCAACCACAAAGGTTAAGCCTAGCAACAAAGATGCCTCCAAGGATGGGAAGAAAGAGAATCTCTCAGTTTCAGCGATGCTTGCTAGCATGGACCAGAAATCAGATAAACCCAAAAAGGGATCTTCCTCCTCAAGCACTACCACTAGCAAGCCCAAAGCAAAGGCAGCTCCAAAACTTCCATCCTACACTGCTGACATCGACCTCCCTCCCTCTGATGATGAGGATGATGCTTATTCCTCTGAAGAAGACGCACGACTTAAGCGGCAAC…	2582	5	0	98.77	5	F:GO:0003723; C:GO:0019012; C:GO:0019013; C:GO:0019028; C:GO:0019029	F:RNA binding; C:virion; C:viral nucleocapsid; C:viral capsid; C:helical viral capsid
Mi_full_DN12609_c0_g1_i3	digalactosyldiacylglycerol synthase 2, chloroplastic	TTGTTTTTTTCCTTCCCAAAGCAGCCACCCGAAAGCTACTCTCTCACCATAGGACGCTTCCACTCTCGAGTTTTTGCCCTAATCTCCCACCTTCTTTCACAGCTCTATTTCTCATATTCTCCGTGCATCCGTTATCATCCACAATTTCAACGTGCTTGAACCACCAGAGCTGTGTCGATTTTTCATCAGAGCGTCATGATTTTGAGTTCATGAATTTATCCCAAAATTTCACGGGAAGAAATGAACCTGAACGGATTTTGACAATACATGAATTATTCAGGAATATCTCAATTATTATTATTTTTTAATTATTTGGGAACTTTGAATCGTTTTGAATGCTTATATCAGAGTTGTGGCTGATTTGATGTTTGGGCTGCTTGGATTGTAATTTTTAGCTAT…	2181	5	0	99	3	P:GO:0003333; F:GO:0015171; C:GO:0016021	P:amino acid transmembrane transport; F:amino acid transmembrane transporter activity; C:integral component of membrane
Mi_full_DN2633_c0_g1_i2	myosin-17 isoform X1	CACTAATAGCCTCCATTTCCTGGGGGTTTTAGAGAGAAGCTAGAGAGAGAAAGACTCTGAAGAGACCAGCGTTTGTGTTTGTGTGTGGAGACCACGACTGCCCCCACCACCGCTAGCTGACCAGAGAAGCCTAGAGAGAGACTCGTCCTCGAACCCACAATTCTAGAGAGAGAGGGACGCCTCCGAATCCTAGGGAGAGAAGGAAAGAAACCGAGTCGAGTTCTGGTTTTTGGGCTTGGTGTTTTCAAACTGATAGAGGGAGTTCAGGTGGGGTGTAATTTGCTCATCTGTTGCTGTCTTTGGATGAGTTGAAGATCAGGATCGATTTGTTGGAATCCATGGCTGCACCGGTTAATATAGTTGTAGGTTCTCATGTATGGGTTGAAGATCCAGTGGAGG…	5431	5	0	96.01	10	P:GO:0000070; F:GO:0003677; F:GO:0005515; C:GO:0005634; C:GO:0005680; P:GO:0007049; C:GO:0032153; P:GO:0045842; P:GO:0051301; P:GO:0071851	P:mitotic sister chromatid segregation; F:DNA binding; F:protein binding; C:nucleus; C:anaphase-promoting complex; P:cell cycle; C:cell division site; P:positive regulation of mitotic metaphase/anaphase transition; P:cell division; P:mitotic G1 cell cycle arrest in response to nitrogen starvation
Mi_full_DN1277_c0_g1_i2	Oxygen-evolving enhancer protein 3-2, chloroplastic	TTTAAAGAGAAATATCATCCACTCCCCTTACTCAAAAATATATTTCACATAACCTCTCATCATCTATCATTACAACCTGATCAATACCACAAGCTTGGGGTGAGTTCTAGGCTCTAGAAATGGCACAAGCTATGGCTTCAATGGCTGGGCTACGCGGGTCCTCTCAGGCCGTCCTGGAGGGCAGTCTCCAGATCAGTGGCTCAACCCGATTGAGCAGCGGCAGCAGCAGCAGGGTGGGTGTGGCACGCCCTGGGTTCAGTGTTAGAGCTCAGCAGGCTCCAGTTGAGCCTGAGACTAGCCGTCGTGCAGTGCTGGGCCTCGTTGCTGCTGGCCTGGCCTCGGGCTCTTTTGTTCAGGCTGTGCTTGCTGAGGCCAAGTCCATCAAGGTTGGCCCCCCTC…	1154	4	6.77057e-95	99	3	F:GO:0005179; C:GO:0005615; P:GO:0010469	F:hormone activity; C:extracellular space; P:regulation of signaling receptor activity
Mi_full_DN53_c0_g1_i5	unnamed protein product, partial	TTTTTCTCCTTTTTCCCCTTTTTCCCTTTTCCTCTAATAATGATTCTTATATATCCTAAGCCAGCTCGTGTTATTGAATCAGTATATATTATTATGGGTATCGGTTTTGGTTTTAGTCCACAATGTAAACTCTGGTGACAATAACTGAGTAATTGTATGCAACGATGGCTTGTCATTACTAAAAACAGAGCCGAGATGGAGATATAATCGACTGTGTCCGAGTAACCCACCAACCAGCTTTTGATCATCCCATGCTGAAGAATCATACAATTCAGATGAAACCAAGTTTTCACCCAGAAGGGCTTTTTACTGAGATGAAGGCGCCGTCCAAGTCCCATAAAAGATCAAAGCCTGTTACTCAGCTGTGGCAGCTGAACGGAAGGTGCCCAAAAGGAACTG…	1645	5	0	96.47	4	P:GO:0006955; C:GO:0016020; P:GO:0019882; C:GO:0042613	P:immune response; C:membrane; P:antigen processing and presentation; C:MHC class II protein complex
Mi_full_DN1083_c0_g1_i2	alanine--tRNA ligase	GGCTTAGACCTTTCAGAGCTTTTTCACTTTTTCATTATTCTTCTTCTTCGTCGTCTTAGTCGTCTCCGGTTGAATCCAACGATGCCGGAGCTCCCACCGATGCTTACGGAGTGGCCGGCGGCCAAGGTCAGAGACACCTTCATCAGTTTCTTCGAAGCCAAGGAGCATGTCAACTGGGTATCCAGCCCTGTTGTGCCTCTCAATGACCCCACTCTCCTCTTTGCCAATGCTGGTATGAACCAGTTTAAGCCAATCTTTTTAGGGACTGCTGATCCAAATACTCCTTTGAGTAAGCTCACACGTGCTTGCAACACCCAAAAGTGCATTCGAGCTGGTGGAAAACACAATGATCTTGATGATGTGGGCAAAGATACTTACCACCATACCTTCTTTGAGATG…	3097	5	0	93.75	10	P:GO:0006809; F:GO:0009703; F:GO:0016491; F:GO:0020037; F:GO:0030151; P:GO:0042128; F:GO:0043546; F:GO:0046872; F:GO:0050464; P:GO:0055114	P:nitric oxide biosynthetic process; F:nitrate reductase (NADH) activity; F:oxidoreductase activity; F:heme binding; F:molybdenum ion binding; P:nitrate assimilation; F:molybdopterin cofactor binding; F:metal ion binding; F:nitrate reductase (NADPH) activity; P:oxidation-reduction process
Mi_full_DN1089_c0_g1_i1	Vacuolar protein sorting-associated protein 55-like	GGAATCTTGAAGTTGGTATTCCTGATCTTCTAGAAGATGGAATCAAATTGCTTGTATATGCTGGAGAATATGACCTAATCTGCAATTGGCTTGGTAACTCAAGATGGGTGCATGCCATGGAATGGGGTGGTCAACTAGAGTTCCAAGCGGCTCCTGAAGTTCCTTTTGTAATTGGTGATTCAAAAGCTGGACTGATGAAAATCCACGGCCCTCTTACCTTCCTCAAGGTCCATGATGCTGGTCACATGGTTCCCATGGATCAGCCCCGAGTTGCACTGGAGATGCTCAAGAGGTGGTTTGAAAACAAACTTCCTGAAAACACACCTGCTGAATCAAAGGAGCCAGAAAAAAGGGTTGCTCAAATGTGATTCCCTCTGTTGTATTGAAGCCTATATCCTT…	945	5	4.51055e-82	93.91	8	F:GO:0004930; C:GO:0005829; P:GO:0007186; C:GO:0016020; C:GO:0016021; F:GO:0016289; F:GO:0016787; F:GO:0061522	F:G protein-coupled receptor activity; C:cytosol; P:G protein-coupled receptor signaling pathway; C:membrane; C:integral component of membrane; F:CoA hydrolase activity; F:hydrolase activity; F:1,4-dihydroxy-2-naphthoyl-CoA thioesterase activity
Mi_full_DN4295_c0_g1_i2	protein DETOXIFICATION 42	TTGAGATTTCAGCTTCTTTAGGCTATGCTTTTGATAGGGAAGGACACTTGTTTTTCTTCTGGGCTTTGAATTTGAAGCGCTTATTTTTATGGGTGTTGATCTTTCAAAGCTGATTCTAGTCTCTGAGTTTGAATTTTTGTTTCCACCAGAAGGTTCAAGGAACTTTCTTTGAATGAAACATTTTCTGCTTTTGGGACTTTAAGTTTGAAGCTCTTGGTTTGATGGAAATCTTATATAAATCTATCACTTGGAAGGTTGGTTTTGGAAACCAGGCTTTGGTGGTTCTTGGTTTCCATTTCCTTAATTGGGTCATATTATAACAAGTCTGTGGGTTATGAAGATTCAATTGTGAATTTTTTTCGGGTTCTCTTCAGCACCATTTGCTTGATTAAGTCTGCT…	2126	5	0	99.81	3	F:GO:0003723; C:GO:0005840; C:GO:0031012	F:RNA binding; C:ribosome; C:extracellular matrix
Mi_full_DN5181_c0_g1_i4	Cytochrome P450 CYP736A12	CTCAAACTCTACTTTCCCATTATCAGTACCAATGGCTCTTTTCACCGTTGCTATTCTCCTAGTCATCCTTGGAGCCATGTGGGTCACTTTATCACACCTAAAACTCCGGGCAGGCTACCGGAAACTGCCACCGGGACCTTGGGGTTTACCAATTATTGGTAGCCTCCACATGTTGGGGAGCCTGCCCCACCGAAACCTTAGCCGCTTGGCCAAGAAGTATGGGCCCATCATGTTTATGCGACTGGGGTGTGTTCCAACTATCGTAGTGTCGTCGCCTGAAGCCGCCAAGCTAGTCATGAAAACCCATGATGTTGTGTTTGCTAGCCGTCCAAAACTCCAGGCCTTTGAATACCTGAGCTACGGGGCTAAGGGCGTTGCATTTACGGAGTATGGTCCGTA…	1351	5	0	94.82	21	F:GO:0004582; C:GO:0005623; C:GO:0005739; C:GO:0005741; C:GO:0005783; C:GO:0005789; P:GO:0006486; P:GO:0006488; P:GO:0006506; P:GO:0006662; F:GO:0015035; C:GO:0016020; C:GO:0016021; F:GO:0016740; F:GO:0016757; P:GO:0019348; P:GO:0035269; C:GO:0042175; P:GO:0045454; P:GO:0055114; C:GO:0071944	F:dolichyl-phosphate beta-D-mannosyltransferase activity; C:cell; C:mitochondrion; C:mitochondrial outer membrane; C:endoplasmic reticulum; C:endoplasmic reticulum membrane; P:protein glycosylation; P:dolichol-linked oligosaccharide biosynthetic process; P:GPI anchor biosynthetic process; P:glycerol ether metabolic process; F:protein disulfide oxidoreductase activity; C:membrane; C:integral compo…
Mi_full_DN5181_c0_g1_i1	Cytochrome P450 CYP736A12	CTCAAACTCTACTTTCCCATTATCAGTACCAATGGCTCTTTTCACCGTTGCTATTCTCCTAGTCATCCTTGGAGCCATGTGGGTCACTTTATCACACCTAAAACTCCGGGCAGGCTACCGGAAACTGCCACCGGGACCTTGGGGTTTACCAATTATTGGTAGCCTCCACATGTTGGGGAGCCTGCCCCACCGAAACCTTAGCCGCTTGGCCAAGAAGTATGGGCCCATCATGTTTATGCGACTGGGGTGTGTTCCAACTATCGTAGTGTCGTCGCCTGAAGCCGCCAAGCTAGTCATGAAAACCCATGATGTTGTGTTTGCTAGCCGTCCAAAACTCCAGGCCTTTGAATACCTGAGCTACGGGGCTAAGGGCGTTGCATTTACGGAGTATGGTCCGTA…	1350	5	0	96.45	21	F:GO:0004582; C:GO:0005623; C:GO:0005739; C:GO:0005741; C:GO:0005783; C:GO:0005789; P:GO:0006486; P:GO:0006488; P:GO:0006506; P:GO:0006662; F:GO:0015035; C:GO:0016020; C:GO:0016021; F:GO:0016740; F:GO:0016757; P:GO:0019348; P:GO:0035269; C:GO:0042175; P:GO:0045454; P:GO:0055114; C:GO:0071944	F:dolichyl-phosphate beta-D-mannosyltransferase activity; C:cell; C:mitochondrion; C:mitochondrial outer membrane; C:endoplasmic reticulum; C:endoplasmic reticulum membrane; P:protein glycosylation; P:dolichol-linked oligosaccharide biosynthetic process; P:GPI anchor biosynthetic process; P:glycerol ether metabolic process; F:protein disulfide oxidoreductase activity; C:membrane; C:integral compo…
Mi_full_DN5181_c0_g1_i2	Cytochrome P450 CYP736A12	CTCAAACTCTACTTTCCCATTATCAGTACCAATGGCTCTTTTCACCGTTGCTATTCTCCTAGTCATCCTTGGAGCCATGTGGGTCACTTTATCACACCTAAAACTCCGGGCAGGCTACCGGAAACTGCCACCGGGACCTTGGGGTTTACCAATTATTGGTAGCCTCCACATGTTGGGGAGCCTGCCCCACCGAAACCTTAGCCGCTTGGCCAAGAAGTATGGGCCCATCATGTTTATGCGACTGGGGTGTGTTCCAACTATCGTAGTGTCGTCGCCTGAAGCCGCCAAGCTAGTCATGAAAACCCATGATGTTGTGTTTGCTAGCCGTCCAAAACTCCAGGCCTTTGAATACCTGAGCTACGGGGCTAAGGGCGTTGCATTTACGGAGTATGGTCCGTA…	1667	5	0	95.39	21	F:GO:0004582; C:GO:0005623; C:GO:0005739; C:GO:0005741; C:GO:0005783; C:GO:0005789; P:GO:0006486; P:GO:0006488; P:GO:0006506; P:GO:0006662; F:GO:0015035; C:GO:0016020; C:GO:0016021; F:GO:0016740; F:GO:0016757; P:GO:0019348; P:GO:0035269; C:GO:0042175; P:GO:0045454; P:GO:0055114; C:GO:0071944	F:dolichyl-phosphate beta-D-mannosyltransferase activity; C:cell; C:mitochondrion; C:mitochondrial outer membrane; C:endoplasmic reticulum; C:endoplasmic reticulum membrane; P:protein glycosylation; P:dolichol-linked oligosaccharide biosynthetic process; P:GPI anchor biosynthetic process; P:glycerol ether metabolic process; F:protein disulfide oxidoreductase activity; C:membrane; C:integral compo…
Mi_full_DN5181_c0_g1_i3	Cytochrome P450 CYP736A12	CTCAAACTCTACTTTCCCATTATCAGTACCAATGGCTCTTTTCACCGTTGCTATTCTCCTAGTCATCCTTGGAGCCATGTGGGTCACTTTATCACACCTAAAACTCCGGGCAGGCTACCGGAAACTGCCACCGGGACCTTGGGGTTTACCAATTATTGGTAGCCTCCACATGTTGGGGAGCCTGCCCCACCGAAACCTTAGCCGCTTGGCCAAGAAGTATGGGCCCATCATGTTTATGCGACTGGGGTGTGTTCCAACTATCGTAGTGTCGTCGCCTGAAGCCGCCAAGCTAGTCATGAAAACCCATGATGTTGTGTTTGCTAGCCGTCCAAAACTCCAGGCCTTTGAATACCTGAGCTACGGGGCTAAGGGCGTTGCATTTACGGAGTATGGTCCGTA…	1350	5	0	96.45	21	F:GO:0004582; C:GO:0005623; C:GO:0005739; C:GO:0005741; C:GO:0005783; C:GO:0005789; P:GO:0006486; P:GO:0006488; P:GO:0006506; P:GO:0006662; F:GO:0015035; C:GO:0016020; C:GO:0016021; F:GO:0016740; F:GO:0016757; P:GO:0019348; P:GO:0035269; C:GO:0042175; P:GO:0045454; P:GO:0055114; C:GO:0071944	F:dolichyl-phosphate beta-D-mannosyltransferase activity; C:cell; C:mitochondrion; C:mitochondrial outer membrane; C:endoplasmic reticulum; C:endoplasmic reticulum membrane; P:protein glycosylation; P:dolichol-linked oligosaccharide biosynthetic process; P:GPI anchor biosynthetic process; P:glycerol ether metabolic process; F:protein disulfide oxidoreductase activity; C:membrane; C:integral compo…
Mi_full_DN5181_c0_g1_i5	Cytochrome P450 CYP736A12	CTCAAACTCTACTTTCCCATTATCAGTACCAATGGCTCTTTTCACCGTTGCTATTCTCCTAGTCATCCTTGGAGCCATGTGGGTCACTTTATCACACCTAAAACTCCGGGCAGGCTACCGGAAACTGCCACCGGGACCTTGGGGTTTACCAATTATTGGTAGCCTCCACATGTTGGGGAGCCTGCCCCACCGAAACCTTAGCCGCTTGGCCAAGAAGTATGGGCCCATCATGTTTATGCGACTGGGGTGTGTTCCAACTATCGTAGTGTCGTCGCCTGAAGCCGCCAAGCTAGTCATGAAAACCCATGATGTTGTGTTTGCTAGCCGTCCAAAACTCCAGGCCTTTGAATACCTGAGCTACGGGGCTAAGGGCGTTGCATTTACGGAGTATGGTCCGTA…	1667	5	0	95.51	21	F:GO:0004582; C:GO:0005623; C:GO:0005739; C:GO:0005741; C:GO:0005783; C:GO:0005789; P:GO:0006486; P:GO:0006488; P:GO:0006506; P:GO:0006662; F:GO:0015035; C:GO:0016020; C:GO:0016021; F:GO:0016740; F:GO:0016757; P:GO:0019348; P:GO:0035269; C:GO:0042175; P:GO:0045454; P:GO:0055114; C:GO:0071944	F:dolichyl-phosphate beta-D-mannosyltransferase activity; C:cell; C:mitochondrion; C:mitochondrial outer membrane; C:endoplasmic reticulum; C:endoplasmic reticulum membrane; P:protein glycosylation; P:dolichol-linked oligosaccharide biosynthetic process; P:GPI anchor biosynthetic process; P:glycerol ether metabolic process; F:protein disulfide oxidoreductase activity; C:membrane; C:integral compo…
Mi_full_DN12196_c0_g1_i1	IQ domain-containing protein IQM1	CAAAGACCAAAAGAGGCCTTTCCGCCTCCCCATCATCACCGACGCCTCGACCACAGTAAGCCACCATGGGAGGCGCCGCTTCGCCACCTGTTCAGGCCCCGACCATTTCCCCATCTGAGAGGGGAACCCCTTCTCAGCGCCGATACCCCACTAGGAGGCCACCCACTGAACCTGTGCCTCCTGCCGACCAACCTCAGAGACCTGCTTCTCGACCCCCTGCGAAGAGAACTAAGTTCTCGGGTCC	464	5	4.16994e-81	100	32	P:GO:0002250; P:GO:0002376; F:GO:0003823; F:GO:0003824; F:GO:0004556; F:GO:0005515; C:GO:0005576; C:GO:0005615; C:GO:0005886; P:GO:0005975; P:GO:0006910; P:GO:0006911; P:GO:0006956; P:GO:0006958; P:GO:0008152; C:GO:0009897; C:GO:0016020; F:GO:0016787; F:GO:0016798; P:GO:0030449; F:GO:0034987; P:GO:0038096; C:GO:0042571; P:GO:0042742; F:GO:0043169; P:GO:0045087; F:GO:0046872; P:GO:0050853; P:GO:00…	P:adaptive immune response; P:immune system process; F:antigen binding; F:catalytic activity; F:alpha-amylase activity; F:protein binding; C:extracellular region; C:extracellular space; C:plasma membrane; P:carbohydrate metabolic process; P:phagocytosis, recognition; P:phagocytosis, engulfment; P:complement activation; P:complement activation, classical pathway; P:metabolic process; C:external si…
Mi_full_DN6291_c0_g2_i2	probable protein S-acyltransferase 7	ATCAGAAGAAAGTGGAATGATACACATACTCGAGATTTGACTCGCTTTTTTCTGAGAAAAGACAGTTCTTTTGTCTGCAATTGGTCCAATTATCGTCGCTCGGTGGTGGGCGCCGGCGGTTGCCGCAGAGCGACGTTGTTGTTACTGACTCTCCGGAGTCCTTGGCGGGAAAAGTCAAAGCCTTCAAAGAGGTGTCTCTTGCTTTGCTTTTTGTTGTTTTTCCATTGGGTTTAGGCCGCCTCGTTTGGATATTGAATTCGTTTCCAAAGAGAGAGAGGGGGAGAGAGGGAGAGGGAGATGTACGTGCTTCCACCGCCAAACGGGTCGGATCCGAACGCCGGAGCGGGCGATGGCCCGGCCGTGCTCCGGAAATATCAGGCATGGAAAGGCAGCAATATA…	2032	5	0	90.96	18	C:GO:0000922; F:GO:0005096; F:GO:0005515; C:GO:0005737; C:GO:0005816; C:GO:0005856; P:GO:0006886; P:GO:0007049; C:GO:0016020; C:GO:0016021; F:GO:0017137; P:GO:0031030; P:GO:0031578; C:GO:0044732; P:GO:0051301; P:GO:0090630; P:GO:1902543; C:GO:1990334	C:spindle pole; F:GTPase activator activity; F:protein binding; C:cytoplasm; C:spindle pole body; C:cytoskeleton; P:intracellular protein transport; P:cell cycle; C:membrane; C:integral component of membrane; F:Rab GTPase binding; P:negative regulation of septation initiation signaling; P:mitotic spindle orientation checkpoint; C:mitotic spindle pole body; P:cell division; P:activation of GTPase …
Mi_full_DN238_c0_g1_i2	PsbP-like protein 1, chloroplastic	CAACCATCAAGGTGAAGGTCCGCCTTTGGCTCCAAAGGATCACACAAGAGGCGTGTGGATAAGCTACGGCAGATAAGGTTTCCACCACCATCGCTCCTCTCCTTCACTCTCCCAACCCACATCGAAAATACAGGGAGCCCATCAATGGCCTCTCTGCAAAACTCTCCTGCAATTCATCGAACGCTCTTTCCAAATTCGTTTTCTCAGCTAGGGTTACAGAAGCACGGTCAGTTTCGATGCTGTAGAAGAGGTGTTTCACTTCTTGTGAGGGCGGAGCAGGTTTCAACTACTAATCGTGAAGATGGACCTGGGAGACGCCAAGTGCTTGCTGTTGGGGCAATTGGCTCTTGGGTTTCTCTTGTTAACCAGACCTCAATATCATTGCGTTGGTTCCTTCCA…	1033	5	1.15417e-90	91.98	9	F:GO:0000287; F:GO:0003824; C:GO:0005829; P:GO:0006099; P:GO:0006107; P:GO:0008152; F:GO:0008964; P:GO:0015977; F:GO:0016829	F:magnesium ion binding; F:catalytic activity; C:cytosol; P:tricarboxylic acid cycle; P:oxaloacetate metabolic process; P:metabolic process; F:phosphoenolpyruvate carboxylase activity; P:carbon fixation; F:lyase activity
Mi_full_DN12846_c0_g1_i1	calcium-transporting ATPase 1, chloroplastic	CTTTTTGAAAAGGGAAGGCGTGGATGGAAACAAAAGAATGAGGAGGAGGGCGCCAAGGATAAAAGACGGAGTGGGTGGAAGTTGGAGCTTGGAAGGCGTTGAATGTTGTGGAATGAGAGAGAGGTTTAGGGGTTGATTGAGGTTTTGTGGTATGGAGAGCTATCTCAACGACAACTTTGGGGGTGTGAAGCCCAAGAACTCTTCCGAGGAGGCCCTCCAGAGATGGAGGAAGCTTTGCTGGGTTGTTAAAAACCCTAAGCGAAGGTTCCGTTTCACTGCTAATCTCAGCAAGCGATTCGAAGCTCAAGCTATTCGACGCTCCAATCAGGAGAAGTTTAGAGTAGCAGTTCTAGTTTCACAGGCTGCGCTTCAGTTTATTCATGGTTTGTCCAGTGACTA…	3634	5	0	98.98	3	F:GO:0003677; C:GO:0005634; F:GO:0046983	F:DNA binding; C:nucleus; F:protein dimerization activity
Mi_full_DN12846_c0_g1_i4	calcium-transporting ATPase 1, chloroplastic	CTTTTTGAAAAGGGAAGGCGTGGATGGAAACAAAAGAATGAGGAGGAGGGCGCCAAGGATAAAAGACGGAGTGGGTGGAAGTTGGAGCTTGGAAGGCGTTGAATGTTGTGGAATGAGAGAGAGGTTTAGGGGTTGATTGAGGTTTTGTGGTATGGAGAGCTATCTCAACGACAACTTTGGGGGTGTGAAGCCCAAGAACTCTTCCGAGGAGGCCCTCCAGAGATGGAGGAAGCTTTGCTGGGTTGTTAAAAACCCTAAGCGAAGGTTCCGTTTCACTGCTAATCTCAGCAAGCGATTCGAAGCTCAAGCTATTCGACGCTCCAATCAGGAGAAGTTTAGAGTAGCAGTTCTAGTTTCACAGGCTGCGCTTCAGTTTATTCATGGTTTGTCCAGTGACTA…	3538	5	0	98.98	3	F:GO:0003677; C:GO:0005634; F:GO:0046983	F:DNA binding; C:nucleus; F:protein dimerization activity
Mi_full_DN237_c0_g2_i1	serine/threonine protein phosphatase 2A regulatory subunit B''beta isoform X3	CTACAGAGCCTTTTGCCCTGGGCAGTTTCAGTGCTTTCTGAGCAAGGGTTTCATCTAATTCGCTGCTTGTTCCTTTTTAAGGGTTTCTTTACCATCCGGTTCGTACAATTCCACCCCGAATCTTTTCTACACTTCGCTACCGTTCTCCGATTCTCCACTCTACAGTTTCCCCTGGTTCCTTCGCGATCTCTACCGCGGCATCGCTCAGGCGCCGTTGGAGTTGGACTTTAGTGGTTATAGATCAGGCGGAACATTCGAGGCGGAAACGAAGGACGTGATTTTGAGAGTTGGAGTTTTGTGGGACCCGTCGGTTGAGAAGTCAGGGTTTTGTCGGCTTGAATTGGAGCTGAAGCAGGAGAGAATGGGGAGGAGAGTGGAGTGTTGTTGTTTTGTGTGATT…	2569	5	0	96.94	2	F:GO:0008422; P:GO:0009251	F:beta-glucosidase activity; P:glucan catabolic process	EC:3.2.1.21	Beta-glucosidase
Mi_full_DN525_c0_g1_i9	vacuolar protein sorting-associated protein 35B	CGAAACCACGGGCCAGGGTCACAGGGTCACAGCCCCGAGCCACTGCATTTGCAGCGCAGTCTCGACTCTCACCCACGTTTCTCCTCCAAAATCACTATAGCCGTTATAAATCTGGAGCGGTCGCGGCTCACGTGATTTGCCTTACTGACTTTGGGAATTTGTTACTGGAGAAATCATTCCGGGGAGAGGCGGTCTCCGCTGTGAAGGTCCTCTCCAGGCACTGGTAGAAGATGATATCGAACATAGCAGAGGACGAGGATAAATGGCTTGCCGAAGGGATCGCTGGGATTCAACACAACGCCTTTTATATGCATCGTTCTGTGGACTCCAACAATCTCAGAGAAGTCCTCAAGTACTCCGCTCAGATGCTGTCGGAGCTTCGGACTTCTAGACTCTCTC…	2912	5	0	89.95	19	F:GO:0000166; F:GO:0004129; F:GO:0005524; C:GO:0005737; C:GO:0005739; C:GO:0005743; C:GO:0005856; P:GO:0006119; P:GO:0009060; P:GO:0015990; C:GO:0016020; C:GO:0016021; F:GO:0016491; F:GO:0020037; P:GO:0022900; C:GO:0045277; F:GO:0046872; P:GO:0055114; C:GO:0070469	F:nucleotide binding; F:cytochrome-c oxidase activity; F:ATP binding; C:cytoplasm; C:mitochondrion; C:mitochondrial inner membrane; C:cytoskeleton; P:oxidative phosphorylation; P:aerobic respiration; P:electron transport coupled proton transport; C:membrane; C:integral component of membrane; F:oxidoreductase activity; F:heme binding; P:electron transport chain; C:respiratory chain complex IV; F:m…
Mi_full_DN18901_c0_g1_i2	glutathione reductase, cytosolic isoform X1	CAGGGACTTAATGGGAAACCGAAGAACGACAGACAGAATGGCAGCCAAAGTTTAACAATTTGATCACTCTGATTTTGAATCAAGAATTTCTAAATATAGAGACGTGTCGTGCCTCATTTGACCTTCATCTCTCTTCAAACCCTAGACCTCTCTATTCCTCAACCACCACTACTCGTAGCGCTTTTCTATATATAAATATTTGGTAATTATGGCGAGGAAGATGCTTATTGATGGGGAGCTGAGCAAGCCTAATGAAGAGGAGACCCATTATGACTTTGATTTGTTTGTTATTGGGGCTGGAAGTGGTGGCGTTCGTGCTGCCAGGTTTTCAGCGAATTTTGGGGCTAAGGTTGCAATCTGTGAGCTTCCCTTTCACCCAGTCAGCTCAGAAGTAATTGG…	2123	5	0	99.38	2	C:GO:0016021; F:GO:0016787	C:integral component of membrane; F:hydrolase activity
Mi_full_DN5502_c0_g2_i1	charged multivesicular body protein 5 isoform X1	AAGGGGTTTAAGCTAAGGCTGGAAAGAATTTTAAACACGATTCTATCTTGTCTGAGGATTCAACTCTAGATCAAAACCGCGTTTTTGGAACGGGACAAACGAAGAAGCTTATTCGCGGACAAAGAAATATAGGAGGAAACAGCTTGGTTAGGCGCAAAGAGATCGTGGAGGGATTTGTGTAGATCGATCGAAAGTCGGATCAAGGAAGAAGAAGATGAAACGGGTGTTCGGAGTGAAGAAAGAGAAGGAACCCCCTCCTTCAGTTCAAGATGCTTCCGATAGGATTAATAAAAGAGGTGAAACTGTGGATGAGAAGATTACAAAGCTTGATGCCGAGCTTAGCAAATACAAAGAACAGATAAAGAGAACACGACCTGGTCCTGCTCAAGAAGCTGTTAA…	966	5	1.92541e-140	96.54
Mi_full_DN25270_c0_g1_i1	putative cysteine protease RD19D	AGCAGAGCTCAAGGAGGAGGGGAGGGACGATGGGAGGAGGTCTAACCTGTGCCCTTGGAGTCGCGGCACTCCTAACCTGCGCACTCGCAGCCTCTGCAATTTCACTCCACGAACACGATACCCCATGGGACCCGAACATAGTCCAAGTAACAGACGGTCACAGCCACAGAAAATTCGGGTTAGATGGTGTATTGGGCACAGAGAAAGAGTTCAGAATGTTCATGGAGAAGTACGGGAAAGAGTACAGTAGCAGAGAGGAGTACGTGCACCGCCTAGGGATATTCGCGAAGAACATGGTGAGGGCGGCGGAGCACCAGGCGCTTGACCCAACGGCGTTACACGGCGTCACGCCCTTCTCCGATCTCTCCGAGGAGGAGTTCGAGAGGATGTTCACGGGAG…	1178	5	0	93.7	18	P:GO:0006754; P:GO:0006811; P:GO:0006955; F:GO:0008289; C:GO:0009507; C:GO:0009535; C:GO:0009536; C:GO:0009579; F:GO:0015078; P:GO:0015986; P:GO:0015991; C:GO:0016020; C:GO:0016021; P:GO:0019882; C:GO:0033177; C:GO:0042613; C:GO:0045263; F:GO:0046933	P:ATP biosynthetic process; P:ion transport; P:immune response; F:lipid binding; C:chloroplast; C:chloroplast thylakoid membrane; C:plastid; C:thylakoid; F:proton transmembrane transporter activity; P:ATP synthesis coupled proton transport; P:ATP hydrolysis coupled proton transport; C:membrane; C:integral component of membrane; P:antigen processing and presentation; C:proton-transporting two-sect…
Mi_full_DN3919_c0_g1_i3	Enoyl-[acyl-carrier-protein] reductase, mitochondrial	ACAAAATTGGGATTCAAACCCTCTGGCAAGGCAAAAGAAGGGCGGAATGGCGTTGGTGAGGTTAGCAACCGCGAGAACCCACTATGGCTCGTCGTTTCTTTGTCTTAGGTCAGAATCTCTGCCCCGGTGTTGGAGCCAAATTCGAGCCTTCTCGGCCGCTATGTCGCCGCCGTCATCGGCGGTGGTGTATGAGCACCATGGGCCACCGGAGAGTGTGACCAGAGTGGTTGAGCTACCTCCAGTTGAGGTTAAAGAGAACGATGTCTGCGTTAAAATGCTCGCTGCTCCCATCAATCCTTCCGATATTAATAGGATCGAAGGTGTTTACCCTGTGAGACCACATGTTCCAGCAGTAGGAGGATATGAGGGAGTTGGAGAAGTACACTCTTTGGGCTCTGC…	1359	5	0	89.05	2	P:GO:0006355; C:GO:0009289	P:regulation of transcription, DNA-templated; C:pilus
Mi_full_DN6012_c0_g1_i3	violaxanthin de-epoxidase, chloroplastic	AATTGAGTTGAATTCTTGGTATTTTTTCACAAGATATATATAAATATTGGTGGCTAATTGAAGATTTGTGTGAGTGAAGTTTTTTTTAACAAAGTTACATACCAATGTGGGTTTATTTTGGCTGAACTTCTCCCATGTTTGATTGTTTCTAGCACAAATTCGTTTAATTTCTTTCTGCTAATTTGTAGTTCTGGGTCTGTCCATATTGATTTTGTTTTCGAGAAATTGGATTGCATTGTTGGGGCTTTTGAGGAGATATCACTTGCACAATTGTGATTTATTGCAAAAGTATATTGATAAGCTTGCTCTTAATTTGTAGTTTTGGTTAAGGCCAAATTGATTTTGTTGTTGAGAAAAGCTATGAATTTCGTTGAACTCTTGGGGTTTTTAAGGAGGTAT…	3471	5	0	99.95	4	F:GO:0004022; P:GO:0006066; F:GO:0016491; P:GO:0055114	F:alcohol dehydrogenase (NAD) activity; P:alcohol metabolic process; F:oxidoreductase activity; P:oxidation-reduction process
Mi_full_DN9087_c0_g1_i2	leucine--tRNA ligase, chloroplastic/mitochondrial isoform X1	CCACACCACACTCTCACCCAAAATGCTGCACACCCAACTGCACATTCAACTGCTTCAACCTCCTCCCCTTCATCGCCATGCGCTGTCGTTCTCCGCCTATAGTCGTCGGAAATTCACCACCACTTCCTCCGCCACCACAGTCGCCGTAGGGAAAATCTGTTTCGGAAATGGAGTCTGGAATGGCGTGAGCAGGAGTATAAGAAACTCGGCGACTAAGGAATTGAGTGAAGTTGAGGGGCAAGATCGTAAGGAGCCGATAAGGAGGGCATACCCTTTCCACGAAATTGAGCCTCGGTGGCAGCGTTTTTGGGAGGAGAATCGCACTTTTCGAACCCCTGATGATGTTGATACTTCCAAACCCAAGTTCTACGTTCTTGACATGTTCCCTTATCCCAGTGG…	3264	5	0	94.66	7	C:GO:0009424; P:GO:0016032; P:GO:0030683; P:GO:0039503; C:GO:0042025; P:GO:0044781; P:GO:0071978	C:bacterial-type flagellum hook; P:viral process; P:evasion or tolerance by virus of host immune response; P:suppression by virus of host innate immune response; C:host cell nucleus; P:bacterial-type flagellum organization; P:bacterial-type flagellum-dependent swarming motility
Mi_full_DN2613_c0_g1_i2	hypothetical protein VITISV_001093	ATGGGCCAACCCACACGCAACCTCTCTGTCCCACTCCTTCGCCCCATCTTCTTCCTCCCTTCTCTCCTCTCTCCTCCATTACTCATCATCTCCTCAACCTCCACCCCACAAAACGCTGCGTTTTACTTTCTCTCGAAGAAGGTTGGTTCTCTTTGCGCGTGTCCCGTCCTCTTCTCCATTACGCAAAACCCTAATTGATCAAAACCCATTATCTAGATTTACGTATATAACCAAATGGAGGTCAAGCTATGGAATGACAAGCGAGAAAGAGAAATGTATGAGAACTTTGCAGAACTCTATGCTATAATAAAAGCCACGGAGAAGCTTGAAAAGGCTTACGTTCGTGACATAATTTCATCGGCTGAGTATGAGCCAGAATGTCAAAAACTCATTGCCCAT…	1079	5	1.07696e-140	100	6	F:GO:0004714; F:GO:0005524; C:GO:0005887; P:GO:0007169; P:GO:0018108; C:GO:0043235	F:transmembrane receptor protein tyrosine kinase activity; F:ATP binding; C:integral component of plasma membrane; P:transmembrane receptor protein tyrosine kinase signaling pathway; P:peptidyl-tyrosine phosphorylation; C:receptor complex	EC:2.7.10; EC:2.7.10.1; EC:2.7.11	Transferring phosphorus-containing groups; Receptor protein-tyrosine kinase; Transferring phosphorus-containing groups
Mi_full_DN4136_c0_g1_i3	Protein low PSII accumulation 1, chloroplastic	GATTCTATGATCATCATGACCACTTATCTAATCTCTGAGAGTTTTGCAAGACCACAGACAGCATTTTCCACATGCCATTCTTGAAGCTTCTTCTTGTCCATGTATAGTGTTTTTTCATTGTTTTTTGGACAACTTAATTTAAGGAAACAATTTTAGTATCTGCACTTGTGACAATGGATTTTACAGGTTAAAGATGCTCTAGCTCAGTTTGAGACTGCACTTACCTTAGATCCCAACCCTATGGAGGCTCAAGCTGCACTCTACAATAAAGCCTGTTGTCATGCTTACAGAGGGGAAGGAAAGAAAGCTGCTGATTGTTTGCGTACTGCACTGAGAGAATACAACCTTAAATTCAGCACAATTCTTAATGATCCAGACTTGGCCTCCTTCAGGGCTTTG…	1706	5	0	98.22	1	C:GO:0016021	C:integral component of membrane
Mi_full_DN7735_c0_g2_i1	ubiquitin-conjugating enzyme E2 7 isoform X2	CTCTTCGCTTTCACATTAGCTTTTCGTTGCTTTCTCATCTCTTATGGCTTCAGCTTCAACGAATCAAGCAAGCCTTCTCCTCCAAAAACAGCTCAAAGATCTTTGTAAAAATCCCGTCGATGGCTTCTCCGCCGGTTTGGTCGACGAGAGCAATATCTTTGAATGGAGTGTCACCATTATTGGACCTCCCGATACTCTGTATGATGGGGGATTTTTCAATGCCATCATGAGCTTTCCACCCAATTATCCAAACAGTCCTCCAACAGTGAAGTTTACTTCAGAAGTGTGGCATCCCAATGTTTATCCAGATGGACGAGTATGCATATCAATTCTCCATCCTCCTGGTGAGGACCCAAATGGATATGAGCTTGCAAGTGAGCGCTGGATGCCAATCCATAC…	998	5	8.12503e-104	87.69	2	F:GO:0000062; F:GO:0008289	F:fatty-acyl-CoA binding; F:lipid binding
Mi_full_DN3357_c0_g1_i2	probable protein phosphatase 2C 12	CGCCGAACTCCCCAACGGTGCGTTCTTGTCATGTCAACCCTCACCCCTTTCCGAGGGGCAAAAACATTAAAAAAGAAAGAAAGAAAAAACACGAACAGCTCCATTTGCGCCTCTCTCCTTTTCTTCCCTTTTTTCTCTCCTTTTCTCATTCTCTCTTGGAATTGGAATTGGATTGCTGTATGGAATATTGCATAACGCCGGGATCCGCGTTTCTCGATCACAGCAACCAATCCAATTGGTTATCTTCTCCTCCTCTAACCCATCACCAACTTTGCATTTCTCTCTCCCTGATTTTGATTGACAATACATGGAAGACTAGAGGTAGTGGATGATACATTCTGGTTTTGAGGAATCTGTCTTGACGATTTGAGGAGAGGTGGTGGTGAACAATGTCCACCA…	2315	5	0	100	3	F:GO:0004565; C:GO:0005773; P:GO:0005975	F:beta-galactosidase activity; C:vacuole; P:carbohydrate metabolic process	EC:3.2.1.23	Beta-galactosidase
Mi_full_DN6468_c0_g3_i1	3-deoxy-manno-octulosonate cytidylyltransferase, mitochondrial	CCCAGATTGAATTCTTCATCCGACCCTGACGCCACCACCGGGTCATGGATCATTCGCGGCATCTTAGCCGGGGCAGCCGTCGCCGGCGCTTGCGCGTTGGTCACTCTCCGGCGATCGGCGAAGCTTCGGAGCCAAGTAGTGGGTATCATACCCGCCCGTTTCGCGTCCTCTCGGTTTGAAGGCAAACCTCTCGTACCCCTCCTCGGAAAGCCGATGATTCAGAGAACCTGGGAAAGAGCAAAACTTGCCACCACATTGGATCAACTGGTTGTGGCTACGGATGATGAAAAGATAGCAGAATGCTGTAGAGGATTTGGAGCTGATGTGATAATGACATCAGAGTCTTGCCGAAATGGAACTGAACGCTGCAATGAGGCTCTCAAAAAACTGAGAAAGAAT…	809	5	0	93.99	19	F:GO:0003677; F:GO:0003735; F:GO:0004386; F:GO:0004519; F:GO:0004527; F:GO:0005524; P:GO:0006306; P:GO:0006355; P:GO:0006412; F:GO:0008170; F:GO:0008253; P:GO:0009264; F:GO:0010181; C:GO:0016021; P:GO:0016311; F:GO:0043365; F:GO:0051539; P:GO:0055114; P:GO:0090305	F:DNA binding; F:structural constituent of ribosome; F:helicase activity; F:endonuclease activity; F:exonuclease activity; F:ATP binding; P:DNA methylation; P:regulation of transcription, DNA-templated; P:translation; F:N-methyltransferase activity; F:5'-nucleotidase activity; P:deoxyribonucleotide catabolic process; F:FMN binding; C:integral component of membrane; P:dephosphorylation; F:[formate…	EC:1.97.1; EC:1.97.1.4; EC:3.1.3.5; EC:3.1.3.31; EC:3.6.1.15	Other oxidoreductases; [Formate-C-acetyltransferase]-activating enzyme; 5'-nucleotidase; Nucleotidase; Nucleoside-triphosphate phosphatase
Mi_full_DN4917_c0_g1_i2	UDP-glucose 4-epimerase GEPI48	ATTTTCCCTCTTCCATTCCAACTTTGTTTTGTTTTTATAATATTTATTATTTCTGGAGTTTTCTCTGTTTCTCTCAGTGTTCGGACTCGGCGATAATGGCGAAAACCATTCTGATCACCGGCGGTGCCGGATACATTGGCAGCCACACCGTTCTTCAGCTTCTGTTGGGCGGATTCAGGGCGGTCGTCGTTGACAACCTCGACAACTCCTCCGAAATCGCCATTCACCGCGTTAAAGAACTGGCTGCTGAGTTCGGCGACAACCTCGTCTTCCACAAGTTGGATCTAAGGGACAAACAAGCGCTTGAACAACTTTTTGCCTCAACAAATTTTGATGCTGTCATTCACTTTGCTGGGTTGAAGGCAGTTGGTGAAAGTGTGCAAAAACCATTGCTTTACT…	1282	5	0	98.4
Mi_full_DN779_c0_g1_i1	cold-regulated 413 plasma membrane protein 2	CACTTGCAGAAACCAACAAACAAATATCCACATGGTACTCTACAGTCTCTGACTTTGTAAGCTTCGCGCTTCATCTCCTTTCTCTCTGGGGAAAGATTTTCCCTTTCTGTGTGTGAAGACTGAAGATCGGAGGAGATTGAAGATGGGGAAAAAGGGTTACTTGGCGATGAGGACTGACACTGATACTACTGATTTGATCAGTTCTGATCTCAGAGACCTTGGTAATGCTGCTAAGAAGCTTGCCACTCATGCCATTAAGCTTGGTGGTCTGGGCTTTGGCACTACATTTCTTGAGTGGTTGGCTTCTTTTGCTGCCATTTATTTATTAATCTTGGATCGAACAAACTGGAAGACAAACATCCTTACGGCACTTCTAATCCCTTACATTTTCTTTAGTCT…	963	5	9.82491e-117	89.85	20	P:GO:0001759; F:GO:0005104; F:GO:0005515; C:GO:0005576; C:GO:0005634; C:GO:0005737; C:GO:0005783; C:GO:0005794; P:GO:0007275; F:GO:0008083; P:GO:0008284; P:GO:0008543; P:GO:0010469; P:GO:0030154; P:GO:0030916; P:GO:0036342; P:GO:0048538; P:GO:0048752; P:GO:0051781; P:GO:0055026	P:organ induction; F:fibroblast growth factor receptor binding; F:protein binding; C:extracellular region; C:nucleus; C:cytoplasm; C:endoplasmic reticulum; C:Golgi apparatus; P:multicellular organism development; F:growth factor activity; P:positive regulation of cell population proliferation; P:fibroblast growth factor receptor signaling pathway; P:regulation of signaling receptor activity; P:ce…
Mi_full_DN772_c0_g1_i3	Protein TOPLESS	GCAAAATATTTTTATTTTTGTTTTAGAGAAGGTAGAGAGAAGCAGTCTAGAGAGAGAAAGTAGTGTTTCTCTCTCCTCTTCTTCCTGTCTCTCTGTTATTTCTCTCCAAATCCATCTTCTCTTTGTTGGCTTTTCAAAGATCTAGTGTTATTTTTTGTGAAATTTGTTGATTTGGATACCAACAGGGGGCCAAAACGATGTCGTCTCTCAGTAGAGAGCTTGTGTTCTTGATCTTACAATTTCTTGATGAGGAGAAGTTTAAAGAGACTGTTCACAAGCTTGAACAGGAATCTGGGTTTTTCTTTAACATGAAGTATTTTGAGGATGAGGTACATAGTGGGAATTGGGATGAGGTTGAGAAGTACCTCTCTGGTTTTACGAAGGTGGATGATAATCGGT…	4242	5	0	93.02	7	C:GO:0005794; C:GO:0005874; F:GO:0008017; F:GO:0017137; C:GO:0031514; P:GO:0034613; P:GO:0048870	C:Golgi apparatus; C:microtubule; F:microtubule binding; F:Rab GTPase binding; C:motile cilium; P:cellular protein localization; P:cell motility
Mi_full_DN605_c0_g4_i2	pre-mRNA cleavage factor Im 25 kDa subunit 2	CACAGATAGGAGAGAATTAATTTAAGTCATAGAAAAATTACAACAGTAGAAAGAAAAAACAGATACAACTCCCAAGGTCTTGCTCTATGAAAGCAAAACGAACAAGAAGAGAATTATGATTTTGTTGGCCTATACACAAAAGTTCTAAATCTTTTCACTACATGTCTATTGTTTGGTATTATCTCATCTTGCTATCATTTTATTTTTGATTCATAGTTACATGAAAGAAGGCATGAGGACTAGTGTTGAAGCAATCCTGCTGGTGCAAGAGCATAACCATCCACACATTCTGCTTCTGCAAATTGGAAACACATTTTGCAAGCTCCCTGGTGGCCGTTTGAAGCCTGGAGAAAATGAAATTGAAGGTTTGAAAAGGAAACTGTCAAGCAAACTAGCTGC…	1255	5	9.17336e-102	97.39	7	F:GO:0003777; F:GO:0005524; C:GO:0005871; C:GO:0005874; P:GO:0007018; F:GO:0008017; F:GO:0016887	F:microtubule motor activity; F:ATP binding; C:kinesin complex; C:microtubule; P:microtubule-based movement; F:microtubule binding; F:ATPase activity	EC:3.6.1.3; EC:3.6.1.15	Adenosinetriphosphatase; Nucleoside-triphosphate phosphatase
Mi_full_DN601_c1_g2_i3	TPA: isoflavone reductase-like protein 5	ACTTGCTTGATCCACTTCCCCGCGACCTTTCATCTTAGTCTTCTCATTCCACATATCTCGCCGGAGATTCGCCCGAAAAAAGTTAACAATGTCCGAAAAGAGCAAGATTCTCATCATCGGCGGCACTGGCTACATCGGAAAGTTTATCGTCGCTGCCAGCGCTAAGTCCGGTCACCCTACCTTCGCTCTCGTCAGAGAATCCACAGTTTCGGAGAAGTTTGAAATCATTGAGAGTTTCAAGAGCTCTGGCGTGACTTTGGTTTATGGAGATCTATACGATCACGAGAGTTTGGTGAAGGCGATCAAGCAAGTAGATGTTGTGATCTCCACGGTTGGCCACGCACAGTTGCCGGATCAAGTGAAGATCATTGCTGCCATCAAAGAAGCTGGAAATGTTAA…	1217	5	0	99.09	2	F:GO:0016829; C:GO:0030089	F:lyase activity; C:phycobilisome
Mi_full_DN5204_c0_g1_i11	unnamed protein product, partial	CCAGCTTCTAATTTCGATCGTACGCTTCTTCTGCCTTCAGCTTTCCTCCGCTCCTTTTCTTCACCGTCTTCCGCTGACATCTGGCTGCTACTCGCCGTCATAACCCGGCCACCGTCGCACCTCTGCGACTGTTTGCCCCACGAAACATATCGAAGCCAGCAAGGCTTCTTTGCCGTTCATTGTGTCCGCCACGTCTCTCCCGGAATCGCCTCCTTCCATCATTTTATTCAAGGTTGCCTATCTCAGTTATCAACTATGATTTACACGGCAATTGACACATTCTACCTAACCGATGAGCAGCTAAAGAACTCACCTTCTAGGAAAGATGGTATAGATGAAGCAACTGAAACAACCCTTAGAATTTATGGTTGCGATCTCATCCAAGAAAGCGGCATTTTG…	1811	5	0	98.01	7	F:GO:0005509; P:GO:0006511; F:GO:0008270; C:GO:0016021; P:GO:0016579; F:GO:0036459; P:GO:0055085	F:calcium ion binding; P:ubiquitin-dependent protein catabolic process; F:zinc ion binding; C:integral component of membrane; P:protein deubiquitination; F:thiol-dependent ubiquitinyl hydrolase activity; P:transmembrane transport	EC:3.4.19.12	Ubiquitinyl hydrolase 1
Mi_full_DN3990_c0_g1_i3	probable NAD(P)H dehydrogenase (quinone) FQR1-like 3	ATTCAATTTCCTGCATAAGGAGGGGAAAAAAAACCTGAGAAATTGGACTTGAGATCTCCAATTGCATACTAGACTTCAATCCCGCAGCTGAAGAAATCACACAGCTTGGTGGTACATGCATTATGTGAATTATGTAGGTTTCATTGTCTTAACAGGGAATGCTATTGACTGGACATACTTGCATAAATTGTTGGTGAGCTCAGATCAAAACCCTTCTTCAGATTGCTCTTATGGCAGCCACCAAGGTCTACATAGTGTACTACTCCTTATATGGGCATGTGGAGATTATGGCACGGGAAGTACAGCGGGGAGCTAATACAGTTCATGGTGTTGAAGCAACACTTTGGCAGATACCTGAAACACTCCCTGATCGGGTGTTAGAAAAGATGAAGGCCCCTC…	1142	5	2.05181e-139	99.36	5	F:GO:0008784; F:GO:0016755; F:GO:0030170; P:GO:0030632; P:GO:0044038	F:alanine racemase activity; F:transferase activity, transferring amino-acyl groups; F:pyridoxal phosphate binding; P:D-alanine biosynthetic process; P:cell wall macromolecule biosynthetic process	EC:5.1.1.1; EC:5.1.1.10	Alanine racemase; Amino-acid racemase
Mi_full_DN20795_c0_g2_i4	phosphopantothenoylcysteine decarboxylase isoform X1	AAAAAAAAAAAAGAAAGCTTAGAGTTTAACTTCAAAAAATGGGCGGCAGAAGCACTTCCATTTGGGAGAGACTGCCACGGCCCTCATTCGCTCTCGATCCCCGACCTCGGCTTCACTCTCTCTAATTTTCCCGAGCAATTCTCCGAGTTGAGGCTGATTTGAAAGTTAATGGATAAAAACAAATAGTGGGCAATTATGTATAGTGGAGCGGAGCCACGTTCCCTTATAGGATTCTTGGAGTGGTTAGCCTCCATTTAAGGGCTGATGATGACATATGCAGAACCTTTGAGTCCAGAAGTTGATGCGATACCAGTCAACATTGCTCCCAGAAGACCCCGGATTCTACTTGCTGCTAGTGGGAGTGTAGCTGCTATGAAGTTTGGGAATCTCGTCCATTCT…	1242	5	1.96236e-156	100	4	F:GO:0003777; F:GO:0005524; P:GO:0007018; F:GO:0008017	F:microtubule motor activity; F:ATP binding; P:microtubule-based movement; F:microtubule binding	EC:3.6.1.15	Nucleoside-triphosphate phosphatase
Mi_full_DN3038_c0_g1_i2	anamorsin homolog isoform X1	GAGAGAAAGAGAGTCGGCTACAGAGCTCGGGGGGTTTTCTGTTAGTTTCTTCGAAGATCGAACGAACACTAGGGTTTTTGATCCACATGGATACCAAAATGTTGCAAAATAGCACATTGGCCCTCACAGATCATGAAGTTTTGTCCATTAGTACAGTTTTAGATGCAGTGAGGAAGCTTGATAATGCAGGGGTTGATCAGTGTGATCCACTAATTATTACTCAAGCATCTTCCCTAAGTCAGCTGCCAGTGGAGTCATCTTCCTTGGATATTGTCATCTCTATTTGTAGATCACTTGAATTTCCTTGTGATAAGTTGCTGGCAGAAATCTCAAGAGTTTTGAAGCCTGGTGGGACAGTATTAATTCAGAAAACTTCGCAATCTGTTGCAGGGATAAAGG…	1251	5	0	100
Mi_full_DN4347_c0_g1_i1	40S ribosomal protein S23	CGAATTGAGAAATCAATCTCCAGGATTAGGGTTTTACTCGGCGGCTCCTTCTTCCTCCTCCAAGCTCTCAAACCCTAGCCGCAGTTGAACAACTTCTCTCCGTTGCCATGGGGAAGACACGGGGAATGGGAGCTGGTCGCAAGTTGAAGTCCCACCGTAGAAGGCAAAGGTGGGCTGACAAGGCATACAAGAAGTCTAACCTTGGAAATGAATGGAAGAAGCCATTTGCTGGGTCTTCTCATGCAAAAGGCATTGTTCTTGAGAAGATTGGTATTGAGGCTAAGCAGCCAAACTCTGCTATCAGAAAGTGTGCCAGAGTTCAACTAATCAAGAATGGCAAGAAGATTGCTGCATTTGTCCCAAACGATGGTTGCTTGAACTACATCGAGGAGAATGATG…	793	5	4.72112e-119	96.81	2	F:GO:0004842; P:GO:0016567	F:ubiquitin-protein transferase activity; P:protein ubiquitination
Mi_full_DN3699_c0_g1_i2	pyridoxal kinase isoform X5	CCAAAATCAAACCAAATCTAAGCCTTCTCTATGCTACGTTCTCGGTCTCCGCTCTTGAGCCGTCTGCAGCCGGCGAGAATCTCGGGCATCTTCTTTTTCCGGTACATAAGCTTCTCGAAGAAATCGTTAATGGCGGCGCCACCGATCCTTTCGCTTGCTTTGCCCTCGGAGACTGGACGAGTTCTCAGCATTCAGTCTCATACTGTGCAGGGATATGTTGGCAATAAATCGGCTGTCTTTCCCCTCCAGCTACTGGGCTATGATGTCGATCCAATCAATTCAGTACAGTTCTCAAATCACACAGGCAAGCTGCTTATACTTCACTCAAACAGTCTCAGAACTCTGAAGCCTGAAATATGGATACCCAACTTTTAAGGGCCAAGTTTTGAATGGACAGCA…	1249	5	0	98.33	1	C:GO:0016021	C:integral component of membrane
Mi_full_DN4121_c0_g1_i1	Dolichyl-diphosphooligosaccharide--protein glycosyltransferase subunit 4A	ACGAAGAAAAACCTCTAGTGGACATAGTCGTCACACTAGGTTAAAAAGCCCAAAGCCCTCTGTCACCGAGAAATTTTAGAAGCGCTGCTACGAAGAAAGACGTTGAAATCGTGGTTGACCTGCTTCTCCTTTGTCGTGTCGCATCTGATCTAAGAAGAAGATGATTGATGATCAAGACCTGGGGTTTTTTGCCAATTTTCTTGGCATTTTTATATTTGTACTGGTGATTGCTTACCATTACGTGATCGCTGACCCAAAATATGAAGGCAACTGAAAACCACATGCTGTATGCCCGCACTCTCAGGATTAAATGAAACTCATAGATATCAGTTTTGTTAGCATAATCATTGTGGAAACTTAATGTAGTTAAATATTTGGTTTTGGATTTCATTTTTCCAC…	516	4	1.43983e-18	96.81
Mi_full_DN4658_c0_g1_i4	cilia- and flagella-associated protein 20	TTTAAACTCTTTCGTCATCCGAAACGACGCCGTCTTGCACTGCATCCAGATGAATTGAGCGAAAATGTTTAAGAACACATTCCAGTCGGGGTTTCTATCAATTCTATACAGCCTCGGGAGCAAGCCTTTGCAGATTTGGGATAAAGAAGTTGTCAGTGGCCAGATAAAACGAACTCAAGATGAAGATATACACTCCAATGTCCTTGAAATAGTTGGGTCAAATGTCCAATCCACATACATTACATGCCCAGCAGATCCTGCTGCAACACTTGGTATAAAGCTACCGTTCTTGGTTATGATTGTAAAGAATCTAAAGAAATATTTCACACTTGAGATTCAAGTGCTGGATGATAAGAATGTCAGGCGACGTTTTCGTGCTTCTAATTTTCAAGCTGTGAC…	1019	5	3.30139e-139	98.84	4	F:GO:0000287; F:GO:0004427; C:GO:0005737; P:GO:0006796	F:magnesium ion binding; F:inorganic diphosphatase activity; C:cytoplasm; P:phosphate-containing compound metabolic process	EC:3.6.1.1	Inorganic diphosphatase
Mi_full_DN2188_c0_g2_i2	Reticulon-like protein B3	AAATGTCATTTTTGTAAGAGTTTATTTATATAGAATAGGGTCGATATTAGCCTAACCTGTACGGTATTCAAATATGGATTAAAGTCTTAATTTCCTTAAGAGCGAAGGCAAATGTGTATCTCATATTGGTGATAATCGGACGGCTATTATTTTCACGTGTAACGTTTTGGTTTGATGGATTATGTCACTCCTACACTACTATAACTCAAGATAACTTGCCTTACGACCCACTGGGCTGAATCTATCGCCACGTGGACGGAGGAAGAGTCGCGGCGTGTCCATCAAGGTGAAATCCAACGTCCGTTAAGCCTCGGAGCCATCAATGGGGCAGCTAGAGCTAACTGCTCTTCTTTGGGCTCCGGGTTGCTCCAGAGCAAGAGGCTCGGCACCAGGTTCGGA…	1555	5	4.49275e-157	97.33	24	F:GO:0000166; F:GO:0004016; F:GO:0005524; C:GO:0005634; C:GO:0005737; C:GO:0005773; P:GO:0006171; P:GO:0006882; F:GO:0008270; P:GO:0009190; P:GO:0010273; C:GO:0016020; C:GO:0016021; F:GO:0016829; F:GO:0016849; C:GO:0031411; P:GO:0031412; P:GO:0035556; P:GO:0045926; F:GO:0046872; C:GO:0048471; P:GO:0071276; P:GO:0071280; P:GO:0071294	F:nucleotide binding; F:adenylate cyclase activity; F:ATP binding; C:nucleus; C:cytoplasm; C:vacuole; P:cAMP biosynthetic process; P:cellular zinc ion homeostasis; F:zinc ion binding; P:cyclic nucleotide biosynthetic process; P:detoxification of copper ion; C:membrane; C:integral component of membrane; F:lyase activity; F:phosphorus-oxygen lyase activity; C:gas vesicle; P:gas vesicle organization…
Mi_full_DN940_c0_g2_i1	putative CCR4-associated factor 1-like 7	GTGAGATCTGTAAATCTATGCAGTTTTTTGTTGTTTCATTTCTCTTTTTTGGTTAATTTTTTTTAATATTTTTTGGCTGATCTTGCTGGGGCTTTTGCAGATCCAGACGAATTTACCATAGCCCCGTTAGGGTTTCCTGGTTTTAATTGTCTATGATTTGTTTGGGGCCCTGGTTTTTGGGGTAATTTCTCGATTAGATTCGTGTCTGTGCCCAACAAATGTCGCTTCTGCCTAAGAGCGATTCAATTCAGATTCGGGAGGTTTGGAACGATAATCTGGAGGAAGAGTTCGCTTTGATTCGAGGAATTGTGGATGAATTTCCTTTTATTGCGATGGACACCGAGTTTCCAGGGATTGTTCTTCGGCCGGTGGGTAATTTCAAGAACAGCAATGATTATC…	1169	5	0	97.2	6	F:GO:0005179; F:GO:0005185; C:GO:0005576; P:GO:0010469; P:GO:0042310; P:GO:0050880	F:hormone activity; F:neurohypophyseal hormone activity; C:extracellular region; P:regulation of signaling receptor activity; P:vasoconstriction; P:regulation of blood vessel size
Mi_full_DN1535_c0_g1_i1	40S ribosomal protein S24-1-like	GAGAGAGAGAGAGAGGGAGGGAGAGGGAGAGAGAGAAAATATGGCGGACAGGGCAGTGACTATTCGTACAAGGAAGTTCATGACTAATCGTCTTCTCTCGAGGAAGCAATTCATTATAGATGTTTTGCATCCTGGAAGACCAAATGTTGCCAAGGCGGAGTTGAAGGACAAATTGGCTGGAATGTATGAGGTTAAGGATCCAAATTCCATATTTGTGTTCAAGTTCCGCACCCATTTTGGAGGGGGGAAATCTACTGGTTTCGGTTTGATTTATGATTCCGTTGAAAATGCAAAGAAATATGAACCAAAGTATCGGCTCATCAGGAATGGATTGGATACCAAGGTGGAAAAGTCAAGGAAGCAAATGAAGGAAAGGAAGAACAGGGCCAAGAAGGTTCG…	700	5	4.98508e-85	99.84	21	F:GO:0003674; F:GO:0004175; F:GO:0004190; F:GO:0005515; C:GO:0005634; C:GO:0005783; C:GO:0005789; C:GO:0005794; C:GO:0005887; P:GO:0006996; P:GO:0007219; P:GO:0007283; P:GO:0007286; P:GO:0008104; C:GO:0016020; C:GO:0016021; P:GO:0016485; P:GO:0030154; C:GO:0043231; P:GO:0048515; P:GO:0061024	F:molecular_function; F:endopeptidase activity; F:aspartic-type endopeptidase activity; F:protein binding; C:nucleus; C:endoplasmic reticulum; C:endoplasmic reticulum membrane; C:Golgi apparatus; C:integral component of plasma membrane; P:organelle organization; P:Notch signaling pathway; P:spermatogenesis; P:spermatid development; P:protein localization; C:membrane; C:integral component of membr…
Mi_full_DN12047_c0_g1_i1	putative glycerol-3-phosphate transporter 1	CGCCCGTTTCCTACTCAAGGTTGAAAGCCTCCCTGCTCGTTGGGTTAGCTGCTGGAAAAACCAGAGCAGTGTCTCCACATACGGTGTTTGATTCAGTTCAAAGAGAGTTATCAGTTTTGGAGGAGGAAATTGAAGCTTTTCGTTCTAGTTGATCGTTAATTTGGATTAGGCATACATACATGGGTTCAATGTTAGAACCATTACCAGCAACAAATTATAGGAAACCACTGGGAATTAGATTCTTAGAGCACATCAAGCAGAAAACCCTGTCCTACAAAGCCTACCAGGCCATTGTCCTAATTGTGACATTTTTTGCATATGCAAGCTACCATGCTACTCGGAAAACCACAAGCGTTGTCAAAAGTGCGCTTGATCCTGAATCTGATGTAAGCTTGAAGT…	2008	5	0	96.4	4	F:GO:0005524; C:GO:0016021; F:GO:0042626; P:GO:0055085	F:ATP binding; C:integral component of membrane; F:ATPase activity, coupled to transmembrane movement of substances; P:transmembrane transport	EC:3.6.1.3; EC:3.6.1.15	Adenosinetriphosphatase; Nucleoside-triphosphate phosphatase
Mi_full_DN404_c0_g1_i6	PREDICTED: phototropin-2	CCTGGATAAGTGAAAACAATTTCACGGCCTCAATGCTGTCGTACCAACTCACCTGTAGTAAAGGAAGGCTGTGATGAAAAGCATCCTCCCTATTTGGATTGGGATTGGCTGTGGTACTGTGGCAACTACTTGTATTTAATCACAGTCTCTTCCTCTGCTTGGTGTCCTTCCATTGCAACAAGTTCCTGAAAGCAGCAAAAGTTGAGAGATTTTGTCCATTTTTACACTGCAAAAAGCGAGTTAAGACTAGGAGTGCCAAAGGAGTGGTGCCTACTGCCTGCAGTCAAGTAATACCCACAGGGAGCAGTGGGTTGATTGCTGTCCCAGCTTTTAATGTTGCCAACGCCCTGACCTCATTTCTGTCAGCACCTGTGAGGATTAATGTGTTAGCTTTTCATG…	4411	5	0	91.13	7	C:GO:0005886; P:GO:0009405; C:GO:0016020; C:GO:0016021; C:GO:0019012; C:GO:0019028; C:GO:0031225	C:plasma membrane; P:pathogenesis; C:membrane; C:integral component of membrane; C:virion; C:viral capsid; C:anchored component of membrane
Mi_full_DN4394_c0_g1_i2	oxygen-evolving enhancer protein 1, chloroplastic	GAATGGACCAATAAGATTACACCTTATCCAATTTCTTATCCCATATGCAACTCACGAGTGGGGCATTCCATACAAGACACAGCCATTCCACTCAACTCACCCACAAACCTCTCATTTGTAGGAGGGAAGAGAAGGGAAAAGAAATATGGCAGCGTCCCTTCATGTAGCGGCGACGCTGAGGCAGCCGACTAAGGCCGGCTTGCCAGCTAAGACAGGCCTGCAGCTGAAATCTTCTCCGAGCGTTTGCAAGGCTTTTGGATACGACCCAGCCGGGGCCAGACTCACTTGCTCCCTCCAAACTCATGTCAAGGATTTGGCTCAAAAGTGCGCCGATGCCGCCAAGATTGCCGGCTTCGCTCTAGCCACCTCCGCCTTCCTTGTCTCGGGAGCAGGTGCTGA…	1768	5	0	96.67	6	F:GO:0003886; F:GO:0008168; P:GO:0009307; F:GO:0016740; P:GO:0032259; P:GO:0090116	F:DNA (cytosine-5-)-methyltransferase activity; F:methyltransferase activity; P:DNA restriction-modification system; F:transferase activity; P:methylation; P:C-5 methylation of cytosine
Mi_full_DN13579_c0_g1_i1	probable carboxylesterase SOBER1-like	AAGAGAGCCACCATGGAAGAACAGCGATGGACCTTATAACAGTGTCAACAAAACCAATTGCTCTCCTTACAATCACCTTAGGTAGCACCATTTTCTTCATACTTATCCTCCGGCCGCATACATTTTCTCCAAAGCCAGACTCCATGGCTCGAAGCTTTGTTTTGTGGCTTCATGGGTTGGGTGACTCAGGCCCTGCCAATGAACCCATCAAGACCCTCTTCACTTCTCCTGAGTTCAGAAACACCATATGGAAATTCCCTTCTGCTCCTTCAAACCCAGTCACCTGCAATTATGGTTCTGTCATGCCTTCCTGGTTTGACATTCATGAGATACCTGTGACAGCTGATTCTCCAAAAGATGAAAATGGTGTACTTAAAGCAGTTCAGAATGTGCATGCAA…	1028	5	0	92.72	18	F:GO:0000287; F:GO:0003677; F:GO:0003678; F:GO:0003723; F:GO:0004519; F:GO:0004527; F:GO:0004749; F:GO:0005524; P:GO:0006260; F:GO:0008168; P:GO:0009116; P:GO:0009165; C:GO:0016021; F:GO:0016301; P:GO:0016310; P:GO:0032259; P:GO:0032508; P:GO:0090305	F:magnesium ion binding; F:DNA binding; F:DNA helicase activity; F:RNA binding; F:endonuclease activity; F:exonuclease activity; F:ribose phosphate diphosphokinase activity; F:ATP binding; P:DNA replication; F:methyltransferase activity; P:nucleoside metabolic process; P:nucleotide biosynthetic process; C:integral component of membrane; F:kinase activity; P:phosphorylation; P:methylation; P:DNA d…	EC:2.7.6.1; EC:3.6.1.15	Ribose-phosphate diphosphokinase; Nucleoside-triphosphate phosphatase
Mi_full_DN3322_c0_g1_i3	starch synthase 3, chloroplastic/amyloplastic	CACGTTTCTACCGTCCGATCTCCCATCATACCTACTCCACGAAATCATCTCCAACTTAATCAACTCGGAAACAACCTCCACCGTCACCTGGCAATCATACCACATGACAGATCAGCCTCCGGTGCACTGGCACCACACAGAACTCATACTCCCATGGCTTACACTTCTGGACTCTTTGTACTGTTATCAGGATTCAGGATTGATTTGATTTGATTTTCTTCTGATTTTATTTTCAATTATTTAAAAAAAATGTTTTTTTTTTCAGAGACAGAGAAAATAATCAGAGGAATGTTTTGATGATTTGGGGTGAAGAAGAGTGAAGAAAGAGAGAGATAGAGAGAGAGAGAGATTGATACTTGAGCGCTATGGAGGTGGCTTTGCAAGCACAGAGGCCAGTGA…	4189	5	0	98.25	5	P:GO:0000413; F:GO:0003755; F:GO:0016018; P:GO:0042026; F:GO:0051082	P:protein peptidyl-prolyl isomerization; F:peptidyl-prolyl cis-trans isomerase activity; F:cyclosporin A binding; P:protein refolding; F:unfolded protein binding	EC:5.2.1.8	Peptidylprolyl isomerase
Mi_full_DN760_c0_g1_i5	Asparagine synthetase [glutamine-hydrolyzing] 3	CCACGACATTCAGTAGCATTCCTTTCAGTTTTCACCTCTGCCACGACTCTCTTCAGCGGTCAGAGATAGAGGAGTCGCCGAGGGGAAGCAGCAGCCGCCGCCACGATGTGTGGTATACTCGCCGTTCTCGGTTGCGTTGACAACTCTCAGGCCAAGCGCTCTCGAATCATTGAATTGTCTCGAAGGTTGCGCCATAGAGGTCCTGATTGGAGTGGCTTGCATTGTCACCAGGATTGTTATCTTGCTCATCAAAGATTAGCTATTGTAGACCCTACTTCTGGAGATCAGCCTCTTTACAATGAAGACAAGACAGTTGTTGTCACGGTTAATGGGGAGATATACAACCATAAACAATTGCGAGAAAAGTTGACGTCGCATCAGTTTCGAACTGGAAGTGAT…	2420	5	0	91.32
Mi_full_DN3591_c0_g1_i1	folate-biopterin transporter 1, chloroplastic	CCTTATTTTAATGGCTCCATTAACTTCAACTCCAGTCTCATTATTACCCTTCCAAAACCCATTTTTGCCCTTGCTCTCCCTATCTCCCATCCTCTCACAGATCCATCGGAAACCGGCTACGTTCCTAGCCGGAATCCACGGGATCACTCATCGGAAAACACGTCGTAAACCGCCGGAAAAGAGCATGTCTGTCAGCGTTCAGATGCCAACTCCGTCACACCGGCGGGACAGGGACGACGACACTGATGTGGATTCTAGAAATTGTGCAGGGAAAGGGGACATGCTAACAACAAATATGGAAGGAGAGACCTGCTCACATAGTCAAGTTGCTCCACGGAAGAACAGATATCTTATGAGCAATGTCAAGTGCTTTGGGGTGGACCTGTCCCCTGATAATGT…	1964	5	0	86.41	5	F:GO:0009055; P:GO:0019491; P:GO:0022900; F:GO:0033990; F:GO:0051536	F:electron transfer activity; P:ectoine biosynthetic process; P:electron transport chain; F:ectoine synthase activity; F:iron-sulfur cluster binding	EC:4.2.1.108	Ectoine synthase
Mi_full_DN3960_c2_g2_i1	protein root UVB sensitive 6	CAGTTGTGTGTGGTTGTCTCGATTTCTCCGCCCCCTTTTCCAAATGCTGTTCACCTGCCATTGCTTCTAAATGCCCCGTCACCTTCGTCATTTCCAATGCTCCGTTCCCGTCTCCTTCATTTTCCTTCCTCCCAAATACCCCCTACTCCATTGATTGATCTCTCCACCATCTAATACCCATTTGAGTTTGCCTCGGTTTTCCATCACAGAGATTCACCATGCCTCCCATGAAGCTCAAGCAATCTCCCTCGCCGCAAACCCTAGCCACATCACAGGATGCGCGGTTGCTTGCTCGAGAAACGCTGCGCATCAGCGCGAGTCTTGCTTCATCGCCGGCGCCGTCTGCGGTTGCGTCGTCTCCGGAAGCTCGTAACCTTGGGATTGTGGATGAGCAGTTCG…	2272	5	0	95.26
Mi_full_DN2979_c0_g1_i4	persulfide dioxygenase ETHE1 homolog, mitochondrial	TTTGTTACTAACCTCTTGCTCAGGTTAGAGCAGTAGTTTCGTGTTTCCCACCGGAGTTCCATTTTCTAGGCGGCCAAACAGAGGCCCCATTGGAAATCAAGGACAAAGCGAAAATGCTTCGACTCTCTCTAGCTCCACTCCGTGTAGGCTCATTCTCGGCAATGCCAGCGATGGCCAAGGCCCGTGGCTTCAGGTCACATCGGATGGTGAAGTGTTATTCGACGTCGTTTGGACAGTCATCGAAAAGGCTTTTGTTTCGCCAGCTGTTTGAGCAGGAGTCTTCTACTTACACCTACCTGCTCGCTGACGTCTCTCACCCTGATAAACCCGCACTGTTGATTGACCCAGTCGACAAGAAAGTGGAGAGGGACCTTTCCCTTGTGAAAGAACTAGGATTGA…	1369	5	0	100	11	F:GO:0003735; F:GO:0004839; F:GO:0005524; C:GO:0005634; P:GO:0006412; P:GO:0006897; P:GO:0006974; P:GO:0007015; P:GO:0016567; F:GO:0019843; C:GO:0022627	F:structural constituent of ribosome; F:ubiquitin activating enzyme activity; F:ATP binding; C:nucleus; P:translation; P:endocytosis; P:cellular response to DNA damage stimulus; P:actin filament organization; P:protein ubiquitination; F:rRNA binding; C:cytosolic small ribosomal subunit	EC:6.2.1.45	E1 ubiquitin-activating enzyme
Mi_full_DN8396_c0_g1_i2	KH domain-containing protein	GAAAAATGGTTTACTAGGTTACTACACTTTAATGTTCACAGAGATATTACGGGTTTCCGGTATGATCCCAAAGCAAGGGTTTGGCGACTTCGACAGACTGCAGCGCGGAAGCCCTAGTCCCCTGGGTTCTTCTGAAATGATGCCAAATATTAGAGGAACAAGTTTAGGTGGCTGGAATGGCCTGCCACATGAGAGACTAGGTGGACCACAGGGGATGACAATGGACTGGCAGGCACCACCAGGAAGCCCAAGTTCCTATATTGTGAAGAAGATATTGCGTTTGGAGATTCCTGTAGATAGCTATCCCAATTTCAATTTTGTTGGACGGCTCCTGGGCCCTAGAGGCAATTCATTAAAGAGAGTGGAAGCTTCCACAGGTTGCCGTGTATATATCAGAGG…	1022	5	4.78107e-165	98.78	4	C:GO:0005886; C:GO:0016021; F:GO:0022857; P:GO:0055085	C:plasma membrane; C:integral component of membrane; F:transmembrane transporter activity; P:transmembrane transport
Mi_full_DN3025_c0_g1_i2	Protein CDI	GTCGTTTTCTCGGCGGCCAAACGCGGCATTGTTGCAGGCTTGGTTGTCGGTTGTCGGTCGTTGATTGTTGATTGTTTCTGACTCGGTGGTTTTCAGGCCTAAATTTCACTCTTTGGAGTCTCAAGGCCTGAAGTTTTCTTTCTGAAAGAAGAGATGAGTTTGGTCAGTAATGGAAAGGGTAACCTGGATTGTAATGGTACAGTCAAACCCTTTAAGATCTTTGTGGGTTATGATCCCCGCGAAGATCTAGCCTATGAAGTCTGTTGCCATTCGCTTCTGAAACGATCTTCAATCCCCATCGAGATCACACCGATAAAACAATCTGATCTGAGGAAGAGTGGGTTGTATTGGCGCGAGAGAGGCCAAACTGAGAGCACTGAGTTCTCATTTTCGCGCTTC…	1182	5	0	100	6	F:GO:0003924; F:GO:0005525; C:GO:0005940; C:GO:0015630; C:GO:0031105; P:GO:0061640	F:GTPase activity; F:GTP binding; C:septin ring; C:microtubule cytoskeleton; C:septin complex; P:cytoskeleton-dependent cytokinesis	EC:3.6.1.15	Nucleoside-triphosphate phosphatase
Mi_full_DN7043_c0_g1_i1	AP-3 complex subunit sigma	GTTGGTTTGGGCGATAACTCTCCCAAAATCTATATACAGAGGCAGAGGAGGAGTGGGGTACGTAGCAAGAGGGGATAGCGAGGAAGACATGATACGGGCGGTGATAGTGATGAACACACAGGGCAAGCCCCGCCTCACCAAATTTTACGATTACATGCCTCCGGAGAAGCAGCAAGAACTCATTCGGCGCGTCTTTGGAGTCTTATGCAGTAGAGCTGAGAACGTCAGCAATTTTGTGGAGGCGGATTCGGTTTTTGGTCCGGATACTCGTCTTGTGTACAAGCACTATGCAACTCTCTATTTTGTCTTTGTATTTGATAGTTCTGAAAATGAGTTAGCCATGCTTGATTTGATACAAGTTCTGGTGGAAACATTGGACAAGTGCTTCAAAAATGTATG…	1164	5	1.21658e-101	84.2	3	F:GO:0008168; P:GO:0032259; F:GO:0050043	F:methyltransferase activity; P:methylation; F:lactate racemase activity	EC:5.1.2.1	Lactate racemase
Mi_full_DN970_c0_g1_i14	carbonic anhydrase 2 isoform X1	TCATCCAAAACAAGCCCGTATTTGCTGCTCCTGCTCCTATCATCACTCCCACTTGGGTACCGTTCTCTCTCTCCCTTTTTCCTATGTTTTCTTTTTTTTTTAAAAAAAAGTAAAAAAAAAATTAACAGCTCTGTCCATTTGCTGTCTATGGTTTTGAATTGTGATAATGATGATGCTAAAGACAAGTTGGGTTTGATACAATGAAGCTAAGGTCTTAGTCCTGATAATGTGGACAGTGAAGCAAGAATAGTGTGAGAGAGAAGGTGGAGAGTAGTGTAGAAACTCATGAAATTTGACATGCATCTCGTGGTAGTGTTTCTGTTTCTTTTGTTTTCATTGTTCTTTTTCCTTTTTCTTCTTGAATAGGGTAAAGTTGAGAAGAAGCATGAGAAGAGTGGA…	2182	5	0	94.75
Mi_full_DN5753_c1_g2_i2	Malate dehydrogenase, mitochondrial	CTTGCGTTTCTAACCTCCTAAACGCCTATTTTTTCCATTGCCATGTTCTCTCTAGAAAAAATGAAGGCATCAATGGCGATGCGATCCGTACGATCGGCGTTGAGGCGTGGCTCTTCTTCTTCGCCTTCTCATTTCCTTCGCCGTTGCTACTGCTCAGAGTCAGTTCCTGAACGAAAGGTAACCATTCTTGGTGCCGCCGGCGGAATCGGCCAGCCTCTTGCACTGCTTATGAAGATCAACCCTCTGGTCTCCAATCTCGCACTCTACGATATCGCTGGAACTCCCGGTGTCGCCGCCGACGTCAGCCACGTCAACACCATATCTCAGGTTGCTGGATTCATGGGTGAAGATCAGCTAGGAAAAGCTCTAGAGGGATCGGACGTGGTCATAATTCCGGCT…	1445	5	0	98.96
Mi_full_DN370_c0_g1_i5	dolichyl-diphosphooligosaccharide--protein glycosyltransferase subunit 1A	GTTCCAACGGCCATGGCGTCAATTCGGAGCATTCACAGATGGGATGTTGATAATCTCCTCCTCACCCCAACATCATCGGCCATCCAAACGCAGCCTCCAAAGCATGTGATTCTTCCAATGCCCATTTCCAGAAGATGCGCTATTTTGATTTCTGTGTTACCTTTCAGTGTCATTTCACAACCCCATTCATCAGACGCCAGAGAGAGGCGCACCAAAAAGAACATCCCTCTTGAGGACTACCTCACTAGTCGTGAATTTCTCATCCCATTTTCTCTCTCTCTCTCTCTCCATAGATTATATTTATCTGGGTTTTCATTTTCTTGTGATTTTTTATTCTGGGTGCGGGAGTGTTTGGTGTAATTTTTCATCTGAAGCTGGGGTTAGGAAAATTCGGATGTA…	3578	5	0	95.61	36	P:GO:0000733; F:GO:0000980; F:GO:0000981; F:GO:0003677; F:GO:0003700; F:GO:0005507; F:GO:0005515; F:GO:0005524; C:GO:0005634; C:GO:0005730; C:GO:0005737; C:GO:0005739; C:GO:0005759; C:GO:0005783; P:GO:0006289; P:GO:0006355; P:GO:0006915; P:GO:0006974; P:GO:0007049; P:GO:0007275; P:GO:0007569; P:GO:0012501; C:GO:0016605; P:GO:0030308; P:GO:0043153; F:GO:0044212; P:GO:0045892; P:GO:0045944; F:GO:00…	P:DNA strand renaturation; F:RNA polymerase II distal enhancer sequence-specific DNA binding; F:DNA-binding transcription factor activity, RNA polymerase II-specific; F:DNA binding; F:DNA-binding transcription factor activity; F:copper ion binding; F:protein binding; F:ATP binding; C:nucleus; C:nucleolus; C:cytoplasm; C:mitochondrion; C:mitochondrial matrix; C:endoplasmic reticulum; P:nucleotide-…
Mi_full_DN373_c0_g2_i2	heat shock cognate protein 80	TAGAAACCCTAGAATGTCTATATAGAGAGACGGCTCTTCAGATCCCCGCCCCACATCGAAACCCTAAATCTCTCCGAAGTCTTGTGAGCCTCCTCTGTGTTCGGAAATGGCGGAGACGGAGACGTTTGCATTCCAGGCGGAGATCAACCAGCTGCTCAGTCTCATCATCAACACTTTCTATAGCAACAAGGAGATTTTCCTTCGTGAGATCATCAGCAATTCCTCCGATGCTCTGGACAAGATAAGATTTGAGAGCTTGACTGACAAGAGCAAGCTTGATGCACAACCTGAGCTTTTCATCCATATAGTCCCAGACAAGACCAACAACAGTCTCACTATCATTGACAGTGGAATTGGAATGACCAAGGCTGACCTGGTGAACAACCTTGGGACCATTGC…	2593	5	0	97.34	11	P:GO:0006754; P:GO:0006811; C:GO:0009579; F:GO:0015078; P:GO:0015986; C:GO:0016020; C:GO:0016021; C:GO:0042651; C:GO:0045263; F:GO:0046933; P:GO:0099132	P:ATP biosynthetic process; P:ion transport; C:thylakoid; F:proton transmembrane transporter activity; P:ATP synthesis coupled proton transport; C:membrane; C:integral component of membrane; C:thylakoid membrane; C:proton-transporting ATP synthase complex, coupling factor F(o); F:proton-transporting ATP synthase activity, rotational mechanism; P:ATP hydrolysis coupled cation transmembrane transpo…
Mi_full_DN751_c0_g1_i2	Pathogenesis-related protein PR-4B	ATTTTCCTCTGCCACTCTCAATCCTCCCAGACAGAACAATAAAAATGGAGAGGAGAAGCATAAGCAAGGTGGTGGTGTTGCTGTCTCTAGTGGTTTGTGCCGCTGCCCAGAGCGCTAATAATGTGAGGGCCACCTACCATTACTATAATCCGGCGCAAAATGGATGGGACTTGAACGCAGTGAGCGCCTACTGCTCCACTTGGGATGCCAGCAAGCCCTTGGCATGGCGCAGCAAGTATGGATGGACTGCCTTCTGTGGACCTTCTGGTCCTACTGGCCAAGCTGCCTGTGGCAAGTGCCTTAGTGTGACAAACACTGCCACAGGAACTCAGGCAACAGTGAGAATAGTGGACCAATGCAGCAATGGAGGATTGGATTTGGATTCCGGAGTGTTCAATC…	651	5	3.45392e-83	96.42	9	F:GO:0003674; F:GO:0005515; C:GO:0005739; C:GO:0005811; P:GO:0006915; P:GO:0019216; P:GO:0097191; P:GO:0120162; P:GO:2001238	F:molecular_function; F:protein binding; C:mitochondrion; C:lipid droplet; P:apoptotic process; P:regulation of lipid metabolic process; P:extrinsic apoptotic signaling pathway; P:positive regulation of cold-induced thermogenesis; P:positive regulation of extrinsic apoptotic signaling pathway
Mi_full_DN2355_c0_g5_i2	NADH-ubiquinone oxidoreductase chain 2 (mitochondrion)	ATCAGGGTGCTCCCCTACGATCTTAGGCAGGCTGATCTTTGATAAGAAGTGGTCGTAGATCATTTTATTTGTTTTTCATCGAAAACGAAGAAGGCCGAGGATGGCCTACGGTGCGTGTTATCTGAAGGGAACACGCTTTTTCGACCGCGGTGGTATGATTGCCGGGCCCTCTCCTCGTTCCGCCCGCTGGCCTATTGGGATAGCTGCCTTCGGGCTTTGCCTGCCCTTTATAATAAAGAATTCCGGCTCGGCCCGGGAAAGCGCTGGCAACAACAGAAAGGAAGGGGTCCATGTAGCTGCTGCGCCCGCCCCCTTCTTAGTCAATGGGGCAGCAGGTTCGGCATCTACTATAAAAGAGAGAATCCACTTCAGATAACCACGCCTCTGCTAGGCAGCGTG…	2950	5	1.63559e-144	93.47
Mi_full_DN4807_c0_g1_i1	vacuolar cation/proton exchanger 5 isoform X3	TTCGGTAACAAGAAAAAAAACTATGGGTTTCTTGTTGGGATTTGTGATTTGAGAAGTATTTGTGCCTCATAAGTTTTGTTTCTTCGGTAACAAGAAATACCCAGGTGGATTTGTTCTTGGGTTTTACATAAAGGAGGATGGACTACAGGTTACAGTTTGTTGGGCTCCAATCAAATCCAGAAATGGAGATGGGATCATTAGAGGAGAGATCAAATCATGAGCTTGAGGATGAGAGTCTCATAAGTCCAGCAAAAATTGGGCAAAAGACAAATTCTTTTCACGCACCACAATTGGGATCTTCTTGTCGAGATTGGCGAATTTGGAGCAGTAAACTTTTGGGGAATGCTGTATTTATGAGCATCCGGGTTGTTGTTTTCTCCAGCAAACTCAACTTGCTTA…	1798	5	0	97.77	6	F:GO:0000149; F:GO:0005484; P:GO:0006887; P:GO:0006906; C:GO:0016021; C:GO:0031201	F:SNARE binding; F:SNAP receptor activity; P:exocytosis; P:vesicle fusion; C:integral component of membrane; C:SNARE complex
Mi_full_DN3780_c0_g1_i2	HVA22-like protein a	ATTTTTTCCTTCTTTTATATTGAAATGTTCCATTGAATAAATGGAGCATTAAGGGAAAGATTTTCCATGGAAAAATTTTCTATAGAAACAAACAGAGGCTAATTTGATTTCTGTGTTTGATTTGCAGGCCTGTCGTTAGTCTTGCTTATCCTCTATATGCCTCAATTAGGGCAATTGAGACTAAGTCCCCTGTTGATGATCAGCAATGGCTCACATACTGGGTTTTGTATTCTATGATCACACTCTTCGAGCTCACCTTTGCTAAAGTCATTGAATGGCTCCCTTTTTGGCCATATGCAAAGCTGATTGCAACTTGCTGGTTGGTCATACCCTACTTCAGTGGTGCTGCATATGTTTATGAGCATTTTGTGAGACCTCTCTTTGTTAATCCACGAACTG…	981	5	5.93092e-103	97.89	2	F:GO:0003723; C:GO:0016021	F:RNA binding; C:integral component of membrane
Mi_full_DN4349_c0_g1_i2	V-type proton ATPase subunit a3	GGAAGCTTGGGCGGTAGGGAAAGGGCATCTCAGCTCTGGTTTGAGTCTGAGATTGATCGACGATCCTCTGTGTGATAGAGAGAGACCAACTCTCAGTGTGTTGCAGCAATCTAACGCCGGAAAATCATGGGGGACGGCGGTGGTGGTCGCGGCGGTTGCTGTCCACCGATGGATTTGTTCCGGTCGGAGCCGATGCAACTTGTTCAACTCATCATTCCTATTGAGTCCGCTCACCACACCATCTCCTACCTTGGAGACCTCGGTCTCATCCAATTCAAAGACCTGAATGTGGAGAAGAGCCCATTTCAGCGCACTTATGCTGCTCAGATAAAAAAATGTGCAGAGATGGCACGGAAGTTACGTTTTTTCAAGGAGCAAATGTCTAAAGCTGGATTATCA…	2928	5	0	95.93	3	C:GO:0016021; C:GO:0043231; F:GO:0051537	C:integral component of membrane; C:intracellular membrane-bounded organelle; F:2 iron, 2 sulfur cluster binding
Mi_full_DN11329_c0_g1_i1	sulfate transporter isoform X1	GTTCTCTTCCTTTTTTCCTGCTTTGCTTTCTTTGTTTTAAGAGGTTTTTGTGTTAAAGTTGATTTATGAAGCGGGGCGACCATTTCTAGCTATCATTGTATCCTCCACTATCAATGGCTTTCGTGAAAAGCGTTTCGAGGCATTCAGGACTTATATAAGGAAGAACTCCACCTTCCTTTCATGCTCAAGAAGGGTCGGCACTTTCTAAGCCTCGAATCATCCAACCCTCCTTTCCCAAGCCTCGTTTGATTCTGCTGGGGTTCAGTAGTCCTTGTCTGCAATGGGGCCCCATTCAACTGATGAGGTGCCAGAAGCGAAAGAGGACATTCGTAGCCTGTCATCCTCACACAGACATACGCCGAACTTGCCGTACATGCACAAGGTGGGAGTTCCCCCTAA…	2644	5	0	99.85	9	F:GO:0000166; F:GO:0005524; C:GO:0005886; P:GO:0006811; F:GO:0008553; C:GO:0016020; C:GO:0016021; F:GO:0046872; P:GO:0120029	F:nucleotide binding; F:ATP binding; C:plasma membrane; P:ion transport; F:proton-exporting ATPase activity, phosphorylative mechanism; C:membrane; C:integral component of membrane; F:metal ion binding; P:proton export across plasma membrane
Mi_full_DN8323_c0_g1_i2	60S ribosomal protein L31	TTGTGATCAAGAACAGGGCAAGGACTATTACTAGGGGTTTAAGGTTAAGGAGATTTCGAACTGAAAATTTATTTTAAAATGCAGGTGTTGTCGAGGAGAAGGGAGTGTGAAAATGGTGGAGAAGACAAAGGGAAGGAAGGAGGAAGTGGTTACCAGGGAGTACACCATTAACCTCCACAAGCGCTTACATGGATGCACATTCAAGAAGAAGGCTCCCAAGGCAATAAAGGAGATCAGGAAGTTTGCACAGAAGGCCATGGGAACAAAGGATGTGAGGGTGGATGTGAAGCTGAACAAGCACATTTGGAGCAGGGGAATTCGAAGTGTCCCAAGGAGGATTAGGGTTCGCATTGCTCGCAAGAGAAATGATGATGAAGATGCCAAGGAAGAGCTCTACTC…	734	5	5.89856e-65	96.39	9	P:GO:0000973; F:GO:0003690; F:GO:0003723; P:GO:0006368; C:GO:0016021; P:GO:0016973; C:GO:0035327; C:GO:0070390; P:GO:0071033	P:posttranscriptional tethering of RNA polymerase II gene DNA at nuclear periphery; F:double-stranded DNA binding; F:RNA binding; P:transcription elongation from RNA polymerase II promoter; C:integral component of membrane; P:poly(A)+ mRNA export from nucleus; C:transcriptionally active chromatin; C:transcription export complex 2; P:nuclear retention of pre-mRNA at the site of transcription
Mi_full_DN4255_c0_g1_i2	5'-3' exoribonuclease 3	GTTTGACATCGCGGGCCAGATTACTCACTCTCGAAACCGGGTTCCTTCCTTTTTTCTCCGTCTCGACCTAGTTTCAGATTGGGTTAGGGTTTCGTTGTTTATCTGTTGCTCGTAGGTCTTACATCCGTGAACTTGGCGGCTTAAGGGATCAGCCATGGGAGTACCAGCGTTCTACCGGTGGCTGGCCGAGAAGTATCCGCTGGTGGTGGTGGATGTGATCGAAGAAGAACCAGTCGAAATAGATGGCATTTCGATTCCTGTCGACACCAGTAAACCTAACCCTAACAACATCGAATACGACAATCTATACCTGGACATGAATGGGATTATTCACCCCTGCTTTCATCCTGAAGACCGGCCTTCTCCAACAACTTTTGATGAAGTATTTCAGTGCATGTT…	3715	5	0	83.44	10	C:GO:0005739; C:GO:0005743; C:GO:0005829; P:GO:0006119; F:GO:0009055; F:GO:0020037; P:GO:0022900; F:GO:0046872; P:GO:0055114; C:GO:0070469	C:mitochondrion; C:mitochondrial inner membrane; C:cytosol; P:oxidative phosphorylation; F:electron transfer activity; F:heme binding; P:electron transport chain; F:metal ion binding; P:oxidation-reduction process; C:respirasome
Mi_full_DN4477_c0_g1_i4	UDP-D-apiose/UDP-D-xylose synthase 2	CATTGCCTGAGAGCCTCATCTCTTTCCAGTCTTCACACCTTTCAAATATAAAACCCTTCATTCCCACCCAAAAATCTACGCTCAACCTCACCTCTTCTACTCTTCTCCACCCGGCGCACGTTGGCCCCCAATTCCTACTCTAGAGTGTAGGCATAATTGTAGAGACAGAATGGCTTCGGCGGCGAGGCTAGATCTGGACGGAAACGCCATCAAGCCGATGACGATTTGCATGATCGGCGCCGGAGGATTCATCGGATCGCACCTCTGTGAGAAGCTCATGGCTGAGACGATGCACAAGGTCTTGGCCGTTGATGTCTACAATGACAAGATCAGGCACCTTCTCGAGCCGGCTACGCATCCTTGGTCCGATCGCATTCAGTTTCACCGCATCAACATCAA…	1791	5	0	99.28	4	C:GO:0009507; C:GO:0009536; P:GO:0015031; C:GO:0016021	C:chloroplast; C:plastid; P:protein transport; C:integral component of membrane
Mi_full_DN2363_c0_g1_i2	uroporphyrinogen decarboxylase 1, chloroplastic	AGCGCTTAAATAGCCGGCCACACTCCTGGTCATCCTCACCACAATCACTTCCCTTTCTCTCTTCTCTCCTCTCTCCTCTCCTCACATTTTTTTATTTCTAATGAATGCAAGTTTCTGATTCTGCAAGTCAATCCTTGTGTTGCAGTATGTGTTGCTGTCTTGGCTGGAGCTCTTCCACCTCCGTACAACTAGGGTTTCTTCCCGCCAGATTTTTTCGCGTTTCTTCCAGACCAACCAAAAGATTTCATTTCAAATGCTCTTCTTCGGTTCCTGATTCTGATCCACTCTTGGTTAAGGCTGCAAGAGGGGACCCTGTTACTCGGCCTCCAGCATGGATGATGCGCCAAGCCGGAAGGTACATGGCTGTTTACAGAAAGCTTGCAGAGAAATACCCATCCT…	1580	5	0	99.48	5	C:GO:0000786; F:GO:0003677; C:GO:0005634; C:GO:0005694; F:GO:0046982	C:nucleosome; F:DNA binding; C:nucleus; C:chromosome; F:protein heterodimerization activity
Mi_full_DN2361_c0_g1_i2	Bifunctional aspartate aminotransferase and glutamate/aspartate-prephenate aminotransferase	CTCAAAATGAAACATAATTCAGACTATAAGGGAGACAGCGCTGAAAGGGTAAGTTGGATGATGAAAGGACCCACTACCTTCCTGTCTTGAAAGGGGACCAAAGGAGAGCAGCCTCCTCCAACAACCCTGGTCTCCACCAACCCCGCTCATCTTGTGAAACACTCCCTCACTATATTATAAGGTAACTATAGTTGGCTGCTTCATTGGAAACTTCGAATCCGATTCACCAAATATCGATGGCAGCCTCCTCTTTCACTACTTTCACCCCTAAACCCACTCGCCTCTGCTTCGCAGATCAATCTATAGGATCGGAGTGCTTCAGATCCGTCTCTTTTTCCTCTCGTTTTCACAGTCTCAAGTAACATTGTTTTGGCCTCCCTGTTGGGATTTGAACCTGGA…	1926	5	0	95.58	3	P:GO:0000160; F:GO:0003723; F:GO:0005524	P:phosphorelay signal transduction system; F:RNA binding; F:ATP binding
Mi_full_DN1551_c0_g1_i2	cytochrome b-c1 complex subunit 6	GTCTTCGAGTGCAAGGTCTTCAATTGCCAGGCGAAGCGAAACCCACAACTGAAGCCGCCGAGTCCTCTCTCTTTTCCAAGAAGAGAAAAAGTTGGAAGCCTTCTGCAGTGACTGAGCGTTTATTATTTCATCTTAATATCTATGGCGGACGAAGAGCCTGTTGATCCAAAGAAGTATCTTGAAGAATCTTGCAAGCCTAAGTGTGTGAGATATTTGCGTGCATATGAGGCATGTGAGAATAGGGTCAAAGAAGATGAAACCGGACATAAACACTGTACGGGGCAGTATTTTGACTACTGGTCTTGTGTTGATAAATGTGTTGCCCCAAGGCTTTTTACTAAACTGAAGTGATCTGGAGGTAGCTTAAAGTGTTTTACCTCGTTGTCATCTTATTTTCTT…	770	5	1.13105e-43	99.15	12	C:GO:0000307; C:GO:0005829; P:GO:0006481; P:GO:0007346; F:GO:0018423; C:GO:0019005; F:GO:0019901; F:GO:0042393; F:GO:0043130; P:GO:0045737; P:GO:0051301; F:GO:0061575	C:cyclin-dependent protein kinase holoenzyme complex; C:cytosol; P:C-terminal protein methylation; P:regulation of mitotic cell cycle; F:protein C-terminal leucine carboxyl O-methyltransferase activity; C:SCF ubiquitin ligase complex; F:protein kinase binding; F:histone binding; F:ubiquitin binding; P:positive regulation of cyclin-dependent protein serine/threonine kinase activity; P:cell divisio…
Mi_full_DN2097_c0_g1_i2	plastidial pyruvate kinase 2	GTGAAAACAATAAATCAAAAAGGCCTCTACATTTCGTGTTCGATATAAACGAGAAGGAAGGCTTCAAGTTCCGCCAAATTCAACGGCGGTTTCTTCAACCACCGCATTCTCTAACCCTAACCTCCAAGCTTCATCTTCCACAACCCTCCACCCAATTCTCACCTCCTCTTTCTCTCTCGATCATTGTTTCTATCTCTTCTGTTTGTTTTTTTTTTCTCTCTCTGCAATGGCTCAGGTGGTGGCGACTCGCGCGATTCAGAGCTCGATTCTGTGCCCTAGCTCTGGATCCGTGCATGAGCGATTTGAGAAGCTGAAGCCCTCCGGTTTCGCTGCGAAAGTGTTGGCTCGCGAAGAGCGGAGGAGCCGGAGAGTGGCTTGGAGGGGCGGTCCGATTGCGGC…	2298	5	0	95.52
Mi_full_DN8815_c0_g1_i5	pyruvate kinase, cytosolic isozyme	GCTGGGATGAATGTTGCCAGGTTTAATTTCTCCCACGGGACTCATGAGTATCATCAGGAGACTTTGAATAATCTCAGGATCGCTATGCAAAATACTCAGATCCTCTGTGCCGTCATGCTCGACACTAAGGGGCCTGAAATTCGAACTGGTTTCCTAAAGGATGGAAAACCTATTCAACTTAAGGAAGGCGAGGAAATCACCATTACTACTGACTACAGCATCAAGGGGGATCAGGAGATGATCTCCATGAGCTACAAAAAACTGCCTGTGGACTTGAAGCCTGGAAACACCATCCTGTGTGCAGATGGCACCATCACTCTCACTGTCTTGTCTTGTGATCTGGGTGCTGGAACGGTAAGATGCCGTTGCGAGAACACTGCAACTCTAGGTGAGAGAAAG…	1279	5	0	98.64	1	C:GO:0016021	C:integral component of membrane
Mi_full_DN2145_c0_g1_i3	E3 ubiquitin-protein ligase UPL7 isoform X1	CCCAATCCAAACCCTAGAGCCCATACTTTTAGTAGATCTGTGATTGGTTCGGCCCAATTGCAGATATGGGTGTCTGGATGAGAGTGGCAGTCTCTATATGGAAAGTCCACACTCCAGACAAACAGAGAGCGTAGTGTTTGGGTCTTGGACGATCCTCCTCTTCTTCCATGGATGACCATCGCAAGCACCAGGTCTCGTTGAGGGGAGCTAGCGCCAAAGAAATTACCAGGGATGCCCTCTTGGAGAAGGTTTCTCAAGAAAGAGAGCTCCGCAATTATGTGAGGCGGGCCACGGCTGCCGCAATCTTCATCCAGGTTGGCTTTGGGGGATTACCCTTTGCTAAGACGGGGCACTGGTTGAGTTTGTCGTTTTGTAGATTAATATGATCTATTTTCTAGT…	3494	5	0	99.72
Mi_full_DN6124_c0_g1_i4	nuclear transcription factor Y subunit B-1 isoform X1	GCCGATCTCATCCAATCTAAAAGCTTCGAACGCTCGCTCCCTCTCTCGCGCTAAATACATAACAATCAGTCGGGTTAGGGCAAGTATGGCCGACTCTGCTGCGAGCCCCGGCGAAGGAAGTCACGAGAGCGGCGAGCAGACCCCCCACTCGAACGTGCGCGAGCAAGATCGGTTTCTTCCGATCGCGAATATTAGCCGGATCATGAAGAAGGCGCTTCCCGCGAATGGAAAGATCGCTAAGGATGCGAAAGAGATCATGCAAGAATGCGTCTCGGAGTTCATCAGTTTCATCACTAGCGAGGCGAGTGATAAATGTCAGAGAGAGAAGAGGAAGACTATTAATGGGGATGATTTGCTCTGGGCAATGGCGACTTTAGGGTTTGAGGATTATATCGATCC…	863	5	2.24022e-124	96.09	52	P:GO:0000160; P:GO:0000188; P:GO:0001731; P:GO:0001736; P:GO:0003341; F:GO:0003677; F:GO:0003743; F:GO:0004725; F:GO:0005515; C:GO:0005783; C:GO:0005794; C:GO:0005844; P:GO:0006313; P:GO:0006355; P:GO:0007059; P:GO:0007391; P:GO:0007422; P:GO:0007561; P:GO:0008340; P:GO:0008362; P:GO:0008544; F:GO:0008579; F:GO:0009037; P:GO:0009306; P:GO:0010389; P:GO:0010628; P:GO:0015074; F:GO:0017017; P:GO:00…	P:phosphorelay signal transduction system; P:inactivation of MAPK activity; P:formation of translation preinitiation complex; P:establishment of planar polarity; P:cilium movement; F:DNA binding; F:translation initiation factor activity; F:protein tyrosine phosphatase activity; F:protein binding; C:endoplasmic reticulum; C:Golgi apparatus; C:polysome; P:transposition, DNA-mediated; P:regulation o…	EC:3.1.3.16; EC:3.1.3.48	Protein-serine/threonine phosphatase; Protein-tyrosine-phosphatase
Mi_full_DN586_c0_g1_i1	peroxiredoxin Q	GAAGCGGTTAAACCCCGTACTAGGCGATAGGAGAATGAGGTCAGCATTCCGCCACGCCAAAAAGGCAATCTCATTCTATCTATCCCCATCTCCCCCTCCAAACCCCCCGCTAAGCTTCCACTCCAAACACTGCCCAAGCAACCATTTTTTTACAGGTACTTTACCTTCCTCACTCTTAATGGCTTCCCTCTTCCTCCCCAAGCACTCTCTTCCCTCTCTCCTCTCCACTCAAATTCCCAAAACCCCATCTCTCCACTCCCTTCCACTTGTCTCCAAATCATCACATTCTCAATTTTATGGTCTCACCTTCTCTTCTTCGCCCCCTCTTCCACTTCCTTCTTCTTCTTCTTCTTCCTCTCCAAAGAAGGCTTCCATTTTTGCTAAGGTTTCCAAAGGCCA…	1117	5	6.12284e-135	85.65	5	C:GO:0009522; C:GO:0009538; P:GO:0015979; C:GO:0016020; C:GO:0016021	C:photosystem I; C:photosystem I reaction center; P:photosynthesis; C:membrane; C:integral component of membrane
Mi_full_DN580_c0_g1_i4	cyclin-dependent kinase E-1	AAAAGATCCACCCAGGGCGGTTTGGCGTGCTTGTGTCCCATTCAGAGAGAAGAGGATGGGCGACGGAACCACCGCCACGAGCAACAGAGGAGGGGGCGGCAATGGCGGCAGCGGCAGCAACAAGCCAGCGTGGTTGCAGCAGTACGATCTGATAGGGAAAATAGGGGAGGGGACATACGGGCTGGTGTTCCTGGCTAGGACCAAGTCCCCTTCCAACAGGGGCAAGTCCATTGCCATCAAGAAATTCAAACAGTCTAAGGATGGCGATGGCGTCTCTCCCACCGCCATACGCGAAATCATGCTGCTTCGTGAAATTTCCCATGAGAATGTTGTGAAGCTTGTGAATGTGCATATCAATCATGCAGACATGTCACTCTATCTGGCTTTCGACTATGCGGA…	1944	5	0	86.65	1	P:GO:0044238	P:primary metabolic process
Mi_full_DN2556_c0_g1_i4	Anaphase-promoting complex subunit 10	TAGAGCCGAGCGTGCTGGGCCAGGACCAGGTGTGGGCTTAGTTGGGTCGTCCAATAGTACCACAATTCAAATTGGCGGACGAGGTTAGGGTTTTAAACCGTGAGAAAAGGAGGGAGGATAACCGGAAGAAATTGGAATGGCAACGGAGTCATCGGAGGGAGAGGAAGAGGGCAAGATGATCGGAGGAAATCAGCACCTGGTTGTCGACGACGACCTCCGTGAGATGGCCAAGAAGGCTGCTTGGAGCGTTAGTTCTTGCAAGGCTGGCAATGGCGTCCTTCTTCTTCGCGACGACAACCTCGATACCTATTGGCAATCCGACGGTGCTCAGCCTCATCTTGTAAACATTCAATTCCTCAAGAAAGTGAAGTTGCAACTGGTTGTAATTTATGTGGATTT…	973	5	5.53485e-124	96.54
Mi_full_DN1035_c0_g1_i2	40S ribosomal protein S6 isoform X1	TTCCCCATTGAACCCTGAATCATCCTAAAACTCGCTGCCTCCTTCTCTCTCACTCTCACGGCGGGAGCCAGAGACTGTGATCCAAAATGAAGTTCAATATCGCAAATCCTACTACAGGATGTCAGAAGAAGCTCGAGATTGATGACGATCAGAAACTCCGAGCATTTTATGACAAGAGGATCTCACAGGAGGTCAATGGGGATGCACTGGGTGAGGAGTTCAAGGGCTACGTTTTCAAGATCATGGGTGGTTGTGACAAGCAAGGGTTTCCCATGAAGCAGGGAGTACTGACTCCTGGCCGTGTTAGTCTTTTGCTTCATAGGGGTACCCCATGCTTCCGTGGATATGGAAGGCGTAATGGAGAGCGAAGGAGGAAGGCTGTTCGTGGATGCATTGTTA…	991	5	5.66526e-145	99.6	20	F:GO:0000166; P:GO:0001580; F:GO:0001664; C:GO:0001750; C:GO:0001917; F:GO:0003924; F:GO:0005525; C:GO:0005834; P:GO:0007165; P:GO:0007186; P:GO:0007188; P:GO:0007601; P:GO:0007602; F:GO:0019001; F:GO:0031683; C:GO:0042622; P:GO:0046549; F:GO:0046872; P:GO:0050896; P:GO:0050908	F:nucleotide binding; P:detection of chemical stimulus involved in sensory perception of bitter taste; F:G protein-coupled receptor binding; C:photoreceptor outer segment; C:photoreceptor inner segment; F:GTPase activity; F:GTP binding; C:heterotrimeric G-protein complex; P:signal transduction; P:G protein-coupled receptor signaling pathway; P:adenylate cyclase-modulating G protein-coupled recept…
Mi_full_DN1039_c0_g4_i1	peroxisomal 2,4-dienoyl-CoA reductase	TTTTGGATCCACTCCTCTCTCTCTCCCTAAGAGTCAAGTTTTTGAGCCCTCCCTCACAAAAAGGCTCTCACTTTTTGTAAACAGCCCACTTTTTTGTTGCCTTTTTCTCCCTTTTGCAGGGGAGATCGAAGAGAGAGAGAGAGAGAGAGAGGGAAGATGGAGTCACCATTCAGGGGAGATATACTGAAGGGGAAGGTGGCTCTGCTGACTGGTGGAGGATCAGGAATTGGGTATGAGATATCGAGGCAATTGGGGAAACATGGAGCCTCCATCGCTATCATGGGTCGACGGAGACAAGTCCTGGATGCTGCGGTCTCCTCTCTCCATTCTCTGGGCATCCCTGCTATCGGGCTTGAGGGAGATGTTCGCAAGCAAGAAGATGCAGTTAGAGTTCTGGAG…	1441	5	0	98.57	46	F:GO:0000166; P:GO:0000281; P:GO:0000902; C:GO:0001891; F:GO:0005200; F:GO:0005515; F:GO:0005524; C:GO:0005737; C:GO:0005811; C:GO:0005856; C:GO:0005884; C:GO:0005938; P:GO:0006897; P:GO:0006909; P:GO:0006935; P:GO:0006972; P:GO:0007010; C:GO:0015629; C:GO:0016020; C:GO:0016021; P:GO:0016032; P:GO:0016192; F:GO:0017022; C:GO:0019012; C:GO:0019031; P:GO:0019058; P:GO:0019062; P:GO:0019064; C:GO:00…	F:nucleotide binding; P:mitotic cytokinesis; P:cell morphogenesis; C:phagocytic cup; F:structural constituent of cytoskeleton; F:protein binding; F:ATP binding; C:cytoplasm; C:lipid droplet; C:cytoskeleton; C:actin filament; C:cell cortex; P:endocytosis; P:phagocytosis; P:chemotaxis; P:hyperosmotic response; P:cytoskeleton organization; C:actin cytoskeleton; C:membrane; C:integral component of me…
Mi_full_DN3901_c0_g1_i1	cystinosin homolog isoform X2	ACCTGTCTTTACTCCCTTTAATTCACCTCATCAACATCGTCAGATGATCCACATATCCAATCAAACCTTGGAATAAGCAACCCCCATTTCCATACCAGTTTTGCAGATTCCGTGTCCCAAAACATAAAATTCGGGCGAATCATTCACGTGGGAAGATTGAACAATCCAACCACTCGGCACCGACGACACAAAAATATCCAAAATCCAACTCCCAGGGAGTCAATTCCGAGGGAGTTCCAAGGGAATCACAATGGCCTCCTGGAATTCGACCTCGCTGGAAATCATATATCAAGTATTTGGATGGACAGCTTTCGTTTCCTGGTCCATCAGTTTCTACCCTCAAGTCATTTTGAATTTCCGAAGAAAAAGTGTCGTGGGGTTGAACTTCGATTTCGTGGT…	1297	5	0	97.69	2	C:GO:0005794; C:GO:0016021	C:Golgi apparatus; C:integral component of membrane
Mi_full_DN10626_c0_g2_i1	Ubiquinol oxidase 1b, mitochondrial	GTTGTGAGTTACTGGGGCGTAGCTCCTGTGAAGCTGACCAAAGAGGACGGTACGGAATGGAAATGGAGCTGTTTCAAACCATCGGAGGCCTACAAAGCAGATGTGTCGATTGATTTGGGGAAGCATCATGTTCCTAGGGTATGGACTGAGAAAGTAGCTTATTGGGGAGTGAAAATGCTCCGACTCCCCACTGATATCTTCTTCAAGAGAAGGTTTGAAATGCGAGCAATGATGCTAGAAACCGTAGCGGCAGTGCCTGGCATGGTGGGAGGGATGCTCCTGCACTGCAAGTCGCTGAGGCGGTTCGAGCACAGCGGCGGATGGATCAGAGTACTCCTAGAAGAAGCCGAGAACGAGCGGATGCACCTCATGACCTTCATGGAAGTAGCCAAGCCCCGG…	872	5	0	99.82	6	F:GO:0003824; F:GO:0003855; P:GO:0008652; P:GO:0009073; P:GO:0009423; F:GO:0016829	F:catalytic activity; F:3-dehydroquinate dehydratase activity; P:cellular amino acid biosynthetic process; P:aromatic amino acid family biosynthetic process; P:chorismate biosynthetic process; F:lyase activity
Mi_full_DN23_c0_g1_i5	40S ribosomal protein S14	CTAATCCATCAACGGGATAAATAAGCAGCCAAGAGCAGCCGTATTCTCCTCCTTCCACTCTAGGGTTTCGGCAGAACAGCTTCCCCAAAAGCCCAAGCTCTTTCTCATTCGTCGAAGTCATGTCGAGGAGGAAGGTTAGAGAACCCAAGGAAGAAAATGTGACACTTGGACCCACTGTAAGAGATGGAGAGCATGTTTTCGGTGTTGCCCATATCTTTGCATCATTTAATGATACTTTCATTCATGTGACTGACTTGTCAGGAAGAGAAACTCTTGTTCGCATTACTGGTGGTATGAAGGTAAAAGCTGACAGGGATGAATCATCACCATATGCAGCCATGCTTGCAGCACAAGATGTTGCTCAAAGATGCAAGGAACTTGGAATCACTGCCCTCCACA…	769	5	3.94121e-94	99.34
Mi_full_DN1231_c0_g1_i2	Elongation factor Tu, chloroplastic	GCTCACTCTCTCAGCCTCGAATTCAATATCCTCATTTTCCTATCGATAATCCATCTCCACACAAAACGCTTCCATGGCTTCCATCGTCGGAGCCCCATCCACTCCCTCTAAATCCCTATTCACATCACCGTCACTTTCAAACCCTAAGCCCACTTCCTTTTTCCACAAAACTCAAACCCTAGCCACCAAATCTAACCCCCCTTTCGCCTCCTCTTTCACCAATGCCTCCTCCATTTTCCGATACTCCGTCCTTTCTTCTCCGTCCACCGGAGCTTCTCCATTTCGGCGCCGCTCACTCACTGTCCGCGCCGCCAGAGGCAAGTTCGAGCGCAAGAAGCCGCACGTCAACATTGGAACCATCGGCCACGTGGATCACGGCAAGACCACTCTCACGGCGGC…	1713	5	0	97.49	4	C:GO:0005737; P:GO:0006457; C:GO:0016272; F:GO:0051082	C:cytoplasm; P:protein folding; C:prefoldin complex; F:unfolded protein binding
Mi_full_DN11267_c0_g1_i1	anaphase-promoting complex subunit 7	CAAAAAGAGAGCGGGGTTGGGGTTTCAGTGTGAAGAACACACAACCCACTGCAAGTCTGCAAGCTCTCCGGCCATGGATGTTCCCAGAGATCAAGTCACAACCCTCATGGAGCACGGCCTCTACACTTCTGCTCAGATGCTTGGTTGTTTTCTTGTTTCTTCCTCTGCTGTTAATCCCGAAACCAGTCCCCACATCAAGGCTGAAAGCTTGGTGCTTCTGGGTGACGCTTTGTTCCGTGAAAGAGAGCATCGGAGAGCAATTCACACATACAAGCAAGCCTTGCAACACTACAAGATTATTCCCAGACAAAATTCAACAACTAGAATTTCATTGTCAACATCAAACAGGTCTTCTTCTCCAAATTCTTTTAACATTTCAGCAATTAACGAAAATGAGGT…	1756	5	0	92.43	6	F:GO:0005524; C:GO:0005871; C:GO:0005874; P:GO:0007018; F:GO:0008017; F:GO:0008569	F:ATP binding; C:kinesin complex; C:microtubule; P:microtubule-based movement; F:microtubule binding; F:ATP-dependent microtubule motor activity, minus-end-directed	EC:3.6.1.3; EC:3.6.4.5; EC:3.6.1.15	Adenosinetriphosphatase; Minus-end-directed kinesin ATPase; Nucleoside-triphosphate phosphatase
Mi_full_DN2315_c0_g3_i1	SH3 domain-containing protein 2 isoform X3	GCGAATCGATCCTCTGGCCTCATCACTGCCGACCAGGCTCAAACGTCTCTCCCAAAGTCTCTCCCCTCGATACATTTCAAAACTCTCTCTCTCTCCATCTCCGTTTCTCTCAAACCCTAAATCCATCCATTTTCTTCCTCCGAAGCCTTAAATCGATAGGTTCCTGGTTGTGAATGGAGGCTATCAGAAAGCAAGCCTCCAAGTTCAGAGAACAGGTCGCCAAGCAACAACAGGCTGTCCTCAAACAGTTTGGTGGTGGGGGATACGGGGGTTCAGATAATGTAATTACTGATGAGGCAGAGCTTCAGCAGCATCAGAAACTTGAAAAGCTTTACATATCCACACGTGCTGGAAAGCATTTTCAAAGGGATATTGTTCGTGGTGTAGAAGGTTTTATCG…	1637	5	0	98.58	5	P:GO:0000052; P:GO:0006525; F:GO:0016403; F:GO:0016597; P:GO:0045429	P:citrulline metabolic process; P:arginine metabolic process; F:dimethylargininase activity; F:amino acid binding; P:positive regulation of nitric oxide biosynthetic process	EC:3.5.3.18	Dimethylargininase
Mi_full_DN1768_c0_g1_i9	putative glutathione S-transferase	GGAGATAAGAATGTAATTTAGAAAGGAAAATGAAAGCTGAGGTAAGGAATTATTGAGCATCACCACCCCCTAGAAGGCTAGAAGTACCCAGGGGTTTAACCCACTCTCTGAAATTTGCTATAAATATTCAACAATTTCCCCTGTGTTGTTCATCAATAAAAAGAGTTTGAATCTTATCAATCACAGTAGTAGCAATGGGAGACGAGATTATGCTGTTGGATTTCTGGCCTAGCATGTTTGGTATGAGGGTCAGACTTGCCCTGGCAGAGAAGGGCCTCAAGTATGAATATAAAGAGGAGGACCTGAGGAACAAGAGCCCTCTGCTTCTTGAGATGAATCCAGTTCATAAGCAAATCCCGGTTCTGATCCACAATGGAAAGCCCATTTGTGAATCTCTGA…	1090	5	3.69445e-147	99.18
Mi_full_DN1769_c0_g1_i2	CBL-interacting protein kinase 04 isoform X3	CAAGAAGAGAAAAAAAGGTTTTTCTTCTCTGTCTTCCTTTTATTATTTTGGTTTGGGAGGTGATTAGTTTGGTGTATCTGAGATCATCTTTTAGTTGCATTAGCCATTATTTCTCCCATCGCTTATAACTCATGAGTTACGTGGTATTGCTATGGTTTGAAATAGAGGATTACAATTGCTGAAGTCATTGAGAATGAGTGGTTTAAGAAGGGATATAAGCCACCTAGTTTCGAACAAGCAGATGTTAGTCTTGATGATGTGGACGCCATCTTTGATGAATCAGGGGCAAGTATTCTTGTTGTTGTACCAATTTCATTAAACATATTTTTCTTACACTTCTTGGTCAATCTATATGTCAATGGTTTGTTAGGGTGTGCCATTGTACTTGATTTACCTTTT…	1072	5	7.57978e-96	100	12	F:GO:0003924; F:GO:0005525; C:GO:0005768; C:GO:0005886; P:GO:0006886; P:GO:0006904; C:GO:0008021; P:GO:0009306; P:GO:0017157; F:GO:0030170; P:GO:0032482; P:GO:0072659	F:GTPase activity; F:GTP binding; C:endosome; C:plasma membrane; P:intracellular protein transport; P:vesicle docking involved in exocytosis; C:synaptic vesicle; P:protein secretion; P:regulation of exocytosis; F:pyridoxal phosphate binding; P:Rab protein signal transduction; P:protein localization to plasma membrane	EC:3.6.1.15	Nucleoside-triphosphate phosphatase
Mi_full_DN16444_c0_g2_i2	serine carboxypeptidase 24	CTCTCTCTCTCTCTCTCTCTCTCTCTCTCTCGGTCTTAGACTCTTAGGCACAAAACAAATTTGGGCAATGGCCGGTGGTTATTCCCACTCCCATCCTCATCTCTTGCAGTACCCCACCCCTATCCAAGTCCTCCACACACATAGAAAAGAAACTTAGAATCCGGAGGCGCATATTAGCAAACTGGTCGGTACTGACCCACACTAAAATGCGTCAACATCAGCATCAGTACAACCGGAGAAAAACGCTCACTTTGTGTCCTCGTGATCTCTTTGTCTCCATCGTTTTATGGTTTTATTCCCTTCCATTACTGACTTTTATTCCACAAAAGCTCTGAATTTTCGCGCATTCCTTTGGGTTTTCGATGATTCACATCAGAAGAACGCAATGAAACCACAAAG…	2196	5	0	94.27
Mi_full_DN826_c0_g2_i2	superoxide dismutase [Cu-Zn] isoform X3	CTCTCCAAAAAGGGGTGTTCTGAGGGGAAAAAAAAAAGAAAGGAGAAGACCGAAGACAAAGAAAAGAAAGAAAACGAAGAAAAAGAATATTGTTGTCTGTGCAAGATCACATAGAAAATGGTGAAGGCTGTTGCCGTTCTTAACAGTAGTGAGGGTGTTTGTGGAACTATCTACTTTGCTGAAGAAGGAGATGGTTCGACTACAGTGACTGGGAGTCTTTCTGGCCTTAAGCCTGGACTTCATGGCTTCCATGTGCATGCCCTTGGGGACACAACAAATGGTTGCATGTCAACTGGACCTCATTTCAATCCTGCTGGAAAAGAGCATGGTGCTCCTGAAGACGAGAATCGTCATGCTGGTGATTTAGGAAATGTCATTGTTGGTGAGGATGGTACTGTT…	861	5	3.39922e-104	99.34	4	P:GO:0002098; C:GO:0008023; C:GO:0016021; C:GO:0033588	P:tRNA wobble uridine modification; C:transcription elongation factor complex; C:integral component of membrane; C:Elongator holoenzyme complex
Mi_full_DN821_c0_g1_i1	40S ribosomal protein S29	CCGGACAGCTGAGCGCCTCTCTTTCGTTGAAGTCTCATTAGGGTTTTTGAGGTTTCAGCAGCGAAGGGAAGAAGGCAGAAAAATGGGTCACTCCAACGTCTGGAACTCTCATCCGAAGAACTATGGCCCCGGATCTCGAACCTGTCGGGTTTGCGGAAACCCACATGGGTTGATCAGAAAATATGGGCTAATGTGCTGCAGGCAGTGCTTCCGCAGCAACGCCAAGGAAATTGGCTTCATCAAGTACCGTTAAGAGGGTGGATGATAAAGACGAGCAGAGGATGGCTATGACGTGAAGACTTTTTCTCTTATGGTTACTTTTATGATTATTATTATCCTTTTTGCTGCCCGATTTGAACAGTGATTTGGAGTATGTTTTTTCCTGTTATAAGTGAGAAG…	518	5	4.28741e-36	100
Mi_full_DN8176_c0_g1_i1	probable inactive ATP-dependent zinc metalloprotease FTSHI 4, chloroplastic	GGGCTTCCAAATATGAAACATTGAAACGTCACCGTTTTGATTATCCCTACCAGAACGAGTCCGGCTTGGAAGATAAAAGGAAGCATTTCGAGCGTAAGGGAGCAAACAGTAGAGTGAAGAAAACTGATGAATTGAAGATGATACACAACCTCTCGAAGCCCCTTGATCTCATACACTTCCCAAAGCCCTCCAAAACTCTAATCACTAAAACTCACTTTTCTTCTTCTGGCCCTTATGGACATGGTTCTCCACCAATTTTACGGTTCAAGAGCAACTCATTTCTTCTCTATAAGCGCACCAGCCTCAGCATTAGGGCTTCTACAATTTCCTCTTCGGCTTTGACTTCGCCGCCTGAAGAAGATGCAGAGTCCACACAGCTATTTGAGAAATTGAAGGATG…	3133	5	0	93.39	3	P:GO:0016032; C:GO:0030430; P:GO:0060153	P:viral process; C:host cell cytoplasm; P:modulation by virus of host cell cycle
Mi_full_DN7339_c0_g1_i3	Protease Do-like 7	TGGTGGCGTGCTGAGATTGAACCTCGTCAGCACAGAGAGTGGACTTGAACCAAAGAGACAAAACGGCTGCTTGCACGTTCTTATAGCCTCATTCACCGACTCTCTCACTCGATTCAACCAAAACCCTTCTTCACTCTCACCCTTTTCCCCAAGATTATACCCCATTGTGAAGCCCTAGTCCCCCCAATTCTCCTTTCGCTTCTCCCAGTTTCTCTCCGATCAAAGTCCAAGAACCCCAAGATTTAGGGTTTCCTAATGGGTGATCCCTTGGAGAGATTGGGATCGGAGGAGGCCGTCGGAATGGAATCCTGTATGAAGGAGGAGCTGTGCATGGAGATCGATCCGCCCTTCCGGGAAAATGTCGCCACCGCTGAGGATTGGAGAAAGGCACTCAACACG…	4071	5	0	97.03	3	P:GO:0007034; F:GO:0097602; P:GO:2000060	P:vacuolar transport; F:cullin family protein binding; P:positive regulation of ubiquitin-dependent protein catabolic process
Mi_full_DN3405_c0_g1_i2	UDP-glucuronate 4-epimerase 3	TAGAAAATCAGTATTTGCTTAATTATTAATTCAAGATCATGTCTTCCTCTTCCGTCTGTAGAACTACAAGCCCTAAAAGTGACTACCACCACCAACCAATATTTCCAAGAAACTGTAAGATTCCATACATACATATGTAGGAACAATAAGGTAAGAGAGGCCAAGGAGAACAAACCCTTTTCTTTGATTTCTTTTTCCTCGACAGCAACACTAGGAATTTCTCAAGATTCATTCCTGAAACCCGAACCCTAGATTTCTCCTTTCCTCCAAATTTCACTCACATTCTGAGGATTCACAGGAAGAGAAAATCTGGGTTTGTTTCAGAGTCCTCCATTTTCTACGGAAAATGTCTCAGCTCAAGCAAATGTCCCATCTTGACAACATCCCTTCTACCCCAGG…	1855	5	0	98.61
Mi_full_DN4862_c0_g1_i1	pyruvate dehydrogenase E1 component subunit beta-3, chloroplastic	CTTCAATTCATTGAATTCCCATAAAATTTTCTATGGGAAAGTTTATTCCCGGGAACCAAACAGAGCATTTTGGATTTATATTTTTTAATACTCTTTTTGCTGTGATTTGGGTTATGTGTTTTTTGTATTAGCGAGGAAAGGAAGTTTGTTTGTGGTCAGATCTGATGGGAGGCCGTCGCTTGGTTCTTCCCCGCGGAGCCGCGGTGCTCAACGCTTGATTACTAATGCAGTTGCAGCGAAGGCGGATGCTTCTGTGACCTCAACTGCATCTAAACCTGGGCATGAGCTTCTACTATTTGAAGCCCTTCGAGAAGGCCTGGAAGAAGAAATGGATAGAGATCCCCGAGTATGCGTAATGGGTGAAGACGTGGGCCACTATGGAGGCTCCTACAAGGTGAC…	1460	5	0	90.27	1	C:GO:0016021	C:integral component of membrane
Mi_full_DN14749_c0_g1_i1	anaphase-promoting complex subunit 8	ATTTTTCGTAGCTAGTGTATGAAGCATACTTCTCCCATGATAAAATGGCGCTTAAATTCATGTGTGGTCAGTGGTCAGTGGTACTGCTACTTGAAGAAAAGTCGATCCCTGATCAAACCCTGCGTCTGATTCTGTTGAAGAGCTCGGGCAGGGACGCGTAGATCCACTCCGGCGCACCTTAGAGACGGCCACATTTTGATTTTTGAGTTAGACGGAAAAGCGCGCGAGGACCAATCGAAAAGGAGAGGGAGAGCGAGAGGAAGAGAGAGATCGATGAGTTCAAAAGATAGTTGCAGAAACGAGCTCCGATTTGCAATTCGTCAACTAAGCGATCGTTGCCTCTACTCTGCTGCCAAATGGGCAGCAGAGCAGTTGGTGGGGATCGAGCAGGATCCGGCC…	2239	5	0	98.76	10	F:GO:0003677; F:GO:0004003; F:GO:0005524; P:GO:0006268; P:GO:0006269; F:GO:0008270; P:GO:0051298; P:GO:0071539; P:GO:0090222; C:GO:1990077	F:DNA binding; F:ATP-dependent DNA helicase activity; F:ATP binding; P:DNA unwinding involved in DNA replication; P:DNA replication, synthesis of RNA primer; F:zinc ion binding; P:centrosome duplication; P:protein localization to centrosome; P:centrosome-templated microtubule nucleation; C:primosome complex	EC:3.6.1.3; EC:3.6.1.15	Adenosinetriphosphatase; Nucleoside-triphosphate phosphatase
Mi_full_DN4868_c0_g1_i5	thioredoxin domain-containing protein PLP3A isoform X1	TTCCTCAATTTCTTCTCACTTTCCCCAAATTTTATTTAAAAACCAACCCTATGCGCACCCTCTTCTTTCTTCTTATTTTACCCAATCGTGTCTCCATTCGTGTTCATCGCATCTCAACCGATTGGAAGGTTTTTCAGAGTTTTCTTCTACATTTGCGATCTGAATTCGACTCTTGCTTGCCGGCGGCGATCTCTCCGATAGTCTTGTTATAGAGAAAATGGATCCTGATTCAGTTAAAACGACCTTGTCCAATTTAGCATTTGGAAATGTAATGGCAGCAGCTGCTCGAGATTATCAAAAGGAAGTGCTATCTCAGCAGAAGGCACTAGCTTCCAGTTCAATTAATCAGGAGGTTGATCTTGATGAGTTAATGGATGATCCAGAGCTGGAAAGATTGCA…	1288	5	4.61197e-137	99.37	2	F:GO:0003676; F:GO:0005524	F:nucleic acid binding; F:ATP binding
Mi_full_DN6759_c0_g1_i1	sodium/pyruvate cotransporter BASS2, chloroplastic	TTCGTTCTTTCCCCGTTGTTGGGTGACGGTTAGAGCTGACGAGATGAGTGAGCTCCATACCTATGGACTCAAGGTTGCGAAAAGGACAACAAAGGAGACTTTATTTATGGAATTCACCAGGAATTGGTTACAAACAGCCATCGAATTTGGATATTAGCAATTAAGCATTGTGTTTGTGTGTGTTTCATCGGGTTCCACGACTCCCTTATATATCCACAGCTGCTGTCTTGGGACCCTCCCCTCTCTCCCTTTCTCAGCCTTCGCTTTTCAATTGTCAATATCAAACTCAATCCATTATTCCTCTTTGATCCTCTTCTTCTGGGTTCATTGGTTTTTTCAATGGCGTCCATGTCTAGATTTGTGCTCAAAGACTGCAAATTGCAGCCATTTGATGCTCTT…	2004	5	0	94.36	6	F:GO:0005228; C:GO:0005886; F:GO:0015271; C:GO:0016021; P:GO:0042391; P:GO:0071805	F:intracellular sodium activated potassium channel activity; C:plasma membrane; F:outward rectifier potassium channel activity; C:integral component of membrane; P:regulation of membrane potential; P:potassium ion transmembrane transport
Mi_full_DN2541_c0_g1_i1	probable protein phosphatase 2C 9	CAAAAATTTAATGCAAAAATTTATCAGTTTATTGATTAATTAATATGAAAATAATTTTAAAATGTGGTCAGTGCGTAGACTCACAGAAAGAATTGCGAAGTCAGAAAAACAAACAGAATTCGCGATTCCTACCTCATACCGACTTTCTCCCTAAGGTTGGATGTTGAGAAAGTGAAGAAAGCACTAGAGGTTAGTGGTGGTGGTGGTGGCGGCTACCAGATTTTCATGGACAAGTTGTGTTGCTTTAATTCTCAGCATGGAGGACGAGGTTCCAGTAGCTCTGGTAAGGGCAGAAGCCCTCAAGGCCCAATAAAATATGGATTTAGCCTAGTAAAAGGGAAGGCGAATCATCCTATGGAGGATTATCATGTTGCTAAGTTTCATCATACCAAAGGACAT…	1440	5	0	93.69
Mi_full_DN59_c0_g1_i2	phosphoglycerate mutase-like protein 1 isoform X2	AAATGGTGTAGATGGCACCATCATTTTCCACTTGGACACAACAGACGAAATCTGACGGCGATGAGGACACCGGAGTGAAAGCTGAGATCGTACAAAACTCTGGAACTCCGCATAGCGCCAATACCACGCAGATGGAGGCATGCTCACTGCTATTAACCTCACTTCTCCTACCTGCTGTAGCATAAGCCTCTTCTCTTCCGCTTCCTCCAAATCCCCGTCGCCACCACGAGCTCGCGTCTCCGCTCTCTGCCGTTCCTCTCTCTCCGTTGCAGATATGGACAGTGGTGCAGGTCCAAGTCTGTTTCCATTGCATCGTTGCAAAACTCTTCACCTGGTGAGGCATGCACAAGGGATCCACAATGTAGATGGAGATAAGAATTACAAAGCCTACTTGTCTCC…	1454	5	0	93.63	19	P:GO:0000244; F:GO:0000386; C:GO:0005682; C:GO:0005886; P:GO:0005975; P:GO:0007049; P:GO:0008360; P:GO:0009252; F:GO:0017070; P:GO:0030259; F:GO:0030619; F:GO:0030620; F:GO:0030623; F:GO:0050511; P:GO:0051301; F:GO:0051991; C:GO:0071013; P:GO:0071555; F:GO:0097157	P:spliceosomal tri-snRNP complex assembly; F:second spliceosomal transesterification activity; C:U5 snRNP; C:plasma membrane; P:carbohydrate metabolic process; P:cell cycle; P:regulation of cell shape; P:peptidoglycan biosynthetic process; F:U6 snRNA binding; P:lipid glycosylation; F:U1 snRNA binding; F:U2 snRNA binding; F:U5 snRNA binding; F:undecaprenyldiphospho-muramoylpentapeptide beta-N-acet…	EC:2.4.1.227	Undecaprenyldiphospho-muramoylpentapeptide beta-N-
Mi_full_DN15802_c0_g1_i4	ATP synthase subunit epsilon, mitochondrial	GTTTCACTGAATTCGAATTTCCTTGGTGAAGAAGGCGAAGATCAGAGAGAGAAGGAAAGAAAGAAAATCAATGGCGTCGACAGTGGGATGAGGTGCGGTGGTGCCGTTCTGGAGAGCAGCAGGGATGATGTACATATCCTACTCAAACATTTGCGCGAATTTGGTGAGGAACTGCCTCAAGGAGCCGTTCAAATCCGAAGCCCTCACTCGCGAGAAGGTCCATTTCTCCATTTCCAAATGGGATAATGGCGTTCCCCAGAAGCCCAGTTTGAGATAGAGGTGTTGGCAATTTTGGGGTCTTTTTAGAGGGCAGTGCTTGAAGATTAATGCTAGATATGGTATCCAAGAAATATAGCAAAAGAAGAAGAAGATGATGAAGAATTAGAGACCCGCCTACGA…	413	5	5.37673e-41	93.53	6	F:GO:0005344; P:GO:0015671; C:GO:0016020; F:GO:0019825; F:GO:0020037; F:GO:0046872	F:oxygen carrier activity; P:oxygen transport; C:membrane; F:oxygen binding; F:heme binding; F:metal ion binding
Mi_full_DN1022_c0_g1_i8	ubiquitin-conjugating enzyme E2-17 kDa	CATTTCTTCAATCTCTACTTGTAATTTTCTCTCTAATTTTCTCATTTTTGCTTGTTTGGTTGCCGAGAAAAGGTACGGGCTTCAACTCCTTGACTTGTTGGAGCGTCAATGGCTTCGAAGCGTATTTTGAAGGAACTGAAGGATTTGCAGAAAGATCCTCCTACTTCATGCAGTGCTGGACCTGTAGCTGAAGACATGTTCCACTGGCAAGCAACAATTATGGGACCCCCTGATAGCCCATATGCAGGAGGTGTATTCCTAGTTACTATTCATTTTCCTCCTGATTATCCTTTCAAGCCCCCTAAAGTTGCTTTTAGGACCAAGGTCTTCCACCCAAATATCAACAGCAATGGAAGTATTTGTCTTGATATTCTTAAAGAACAGTGGAGCCCTGCACTT…	850	5	8.77203e-107	100	37	F:GO:0000166; F:GO:0004672; F:GO:0004713; F:GO:0004715; F:GO:0005524; C:GO:0005737; C:GO:0005794; C:GO:0005829; C:GO:0005856; C:GO:0005886; C:GO:0005925; P:GO:0006468; P:GO:0006935; P:GO:0007155; F:GO:0008289; P:GO:0008360; C:GO:0009986; P:GO:0010976; C:GO:0015630; C:GO:0016020; F:GO:0016301; P:GO:0016310; F:GO:0016740; P:GO:0018108; C:GO:0030054; P:GO:0030155; P:GO:0031116; C:GO:0031234; C:GO:00…	F:nucleotide binding; F:protein kinase activity; F:protein tyrosine kinase activity; F:non-membrane spanning protein tyrosine kinase activity; F:ATP binding; C:cytoplasm; C:Golgi apparatus; C:cytosol; C:cytoskeleton; C:plasma membrane; C:focal adhesion; P:protein phosphorylation; P:chemotaxis; P:cell adhesion; F:lipid binding; P:regulation of cell shape; C:cell surface; P:positive regulation of n…
Mi_full_DN4453_c0_g2_i1	probable protein phosphatase 2C 60 isoform X1	TGAGACTTGTAAAATTGCTTTGAAATTTATTCTCATTTTTTTAATCAATGTATTTAGAGTTATAAAAGTTCATTGGGGATCCACTTTACATCATAGGTTGTCTTGATTGGTATTTAACCGAACATTGTTAATCAAATCCAAATAAGCAATATGAATTAATGACTGATCAGTCTTTTCTATTCAATGCATGCCTAGATTTTTGGTCAAATATATGGACTCTCTTTGGTAGAGCTCACTTCTTTTCGCCTGTGCATACACTCACTTTAGACTCCTGTGTAAATTGTATGTGGCTCTTAATTTTATTTATTTATTTATTTTTTTGTTGGTTTTTTTTTTATTCCTTTTATTTTTATTTGTTACTGCTACTTATTGCTCTTCAATTTCCCCTCTTTATCTATT…	2457	5	0	91.84	4	C:GO:0005737; P:GO:0006511; P:GO:0016567; F:GO:0061630	C:cytoplasm; P:ubiquitin-dependent protein catabolic process; P:protein ubiquitination; F:ubiquitin protein ligase activity
Mi_full_DN3324_c0_g1_i4	PGR5-like protein 1B, chloroplastic	TTGATTTCGTGGCAGATGACACGAAATCAAAAGTGGGAAACTATGAGATCCTCTGCATTTTCCCTCCACACATTTCAGAGTTACCTTATCTCCGAGCTGTCCCTCTCTCTCTCTCCCTCCAAACAACCCAAAAATATCACAATGCAATTCATTTCCCTCACCTCACTCTCACCTGAAACCACCACTTTCCACCACCACCACCACCGGCACCGCCGGAGAAGAAGCTCATGTTTTCAAGCCTAATGGCTACCAAGTTGGGGTTTGCTCTAACCACAGCGCCGCGCCTCTTCGCTTCTTCGTCACGGAAGCCATTGATTTCGCCGGCATCGTTGTCATCTGCATCATCTTGTTCGAGAGTTGAGTCATTTCAATTGGTCGGTCGGCAGTTGCGTCTTTCGC…	1483	5	0	99.92	32	F:GO:0003958; F:GO:0004517; F:GO:0005516; C:GO:0005634; C:GO:0005737; C:GO:0005794; C:GO:0005829; C:GO:0005856; C:GO:0005886; C:GO:0005901; P:GO:0006527; P:GO:0006809; P:GO:0007005; P:GO:0007263; P:GO:0007596; P:GO:0007599; P:GO:0009725; F:GO:0010181; C:GO:0012506; C:GO:0016020; F:GO:0016491; F:GO:0020037; P:GO:0031284; P:GO:0032496; P:GO:0045776; F:GO:0046872; F:GO:0050660; F:GO:0050661; P:GO:00…	F:NADPH-hemoprotein reductase activity; F:nitric-oxide synthase activity; F:calmodulin binding; C:nucleus; C:cytoplasm; C:Golgi apparatus; C:cytosol; C:cytoskeleton; C:plasma membrane; C:caveola; P:arginine catabolic process; P:nitric oxide biosynthetic process; P:mitochondrion organization; P:nitric oxide mediated signal transduction; P:blood coagulation; P:hemostasis; P:response to hormone; F:F…
Mi_full_DN4693_c0_g1_i7	receptor-like protein 12	GCCTCCTTCGTCTTCCATTTCCCCATCCTCTGCTTCTCCTTCATCTTCTTCCATTTGTTTTTTCAGTCCCCATCTGGGGTGGAATCCGAGTAAGAATTGGAGGTGAGGTTGATGGGAGTGCACCTCGGTGAAGCCACTCGGAGTTTGATCTTCTCTTCATTTCTTTGTCTCATAGGCGTCTCTCTCTGTTGCTTCCAATGAGAATTCTAGTCTTTTTGTGGCTCTTCTTCTTGCCCTTGTGCTCAGTCTTGTTTGGGATCGATATCGCTTTGGTGTCCGGTGAATGTCTTGGTGGTTCGAGGCTGTGTCTGGAGGATGAGAGGTCGTTACTGCTGCAGCTGAAGAACAGCCTCACATTCAAACCTAATGTGGCGGTGAAACTAGTGACGTGGAATGAAA…	3614	5	0	87.18	2	F:GO:0051287; P:GO:0055114	F:NAD binding; P:oxidation-reduction process
Mi_full_DN4693_c0_g1_i3	receptor-like protein 12	GCCTCCTTCGTCTTCCATTTCCCCATCCTCTGCTTCTCCTTCATCTTCTTCCATTTGTTTTTTCAGTCCCCATCTGGGGTGGAATCCGAGTAAGAATTGGAGGTGAGGTTGATGGGAGTGCACCTCGGTGAAGCCACTCGGAGTTTGATCTTCTCTTCATTTCTTTGTCTCATAGGCGTCTCTCTCTGTTGCTTCCAATGAGAATTCTAGTCTTTTTGTGGCTCTTCTTCTTGCCCTTGTGCTCAGTCTTGTTTGGGATCGATATCGCTTTGGTGTCCGGTGAATGTCTTGGTGGTTCGAGGCTGTGTCTGGAGGATGAGAGGTCGTTACTGCTGCAGCTGAAGAACAGCCTCACATTCAAACCTAATGTGGCGGTGAAACTAGTGACGTGGAATGAAA…	3599	5	0	87.18	2	F:GO:0051287; P:GO:0055114	F:NAD binding; P:oxidation-reduction process
Mi_full_DN4693_c0_g1_i10	receptor-like protein 12	GCCTCCTTCGTCTTCCATTTCCCCATCCTCTGCTTCTCCTTCATCTTCTTCCATTTGTTTTTTCAGTCCCCATCTGGGGTGGAATCCGAGTAAGAATTGGAGGTGAGGTTGATGGGAGTGCACCTCGGTGAAGCCACTCGGAGTTTGATCTTCTCTTCATTTCTTTGTCTCATAGGCGTCTCTCTCTGTTGCTTCCAATGAGAATTCTAGTCTTTTTGTGGCTCTTCTTCTTGCCCTTGTGCTCAGTCTTGTTTGGGATCGATATCGCTTTGGTGTCCGGTGAATGTCTTGGTGGTTCGAGGCTGTGTCTGGAGGATGAGAGGTCGTTACTGCTGCAGCTGAAGAACAGCCTCACATTCAAACCTAATGTGGCGGTGAAACTAGTGACGTGGAATGAAA…	3085	5	0	90.15	2	F:GO:0051287; P:GO:0055114	F:NAD binding; P:oxidation-reduction process
Mi_full_DN4693_c0_g1_i2	Receptor-like protein 12	GCCTCCTTCGTCTTCCATTTCCCCATCCTCTGCTTCTCCTTCATCTTCTTCCATTTGTTTTTTCAGTCCCCATCTGGGGTGGAATCCGAGTAAGAATTGGAGGTGAGGTTGATGGGAGTGCACCTCGGTGAAGCCACTCGGAGTTTGATCTTCTCTTCATTTCTTTGTCTCATAGGCGTCTCTCTCTGTTGCTTCCAATGAGAATTCTAGTCTTTTTGTGGCTCTTCTTCTTGCCCTTGTGCTCAGTCTTGTTTGGGATCGATATCGCTTTGGTGTCCGGTGAATGTCTTGGTGGTTCGAGGCTGTGTCTGGAGGATGAGAGGTCGTTACTGCTGCAGCTGAAGAACAGCCTCACATTCAAACCTAATGTGGCGGTGAAACTAGTGACGTGGAATGAAA…	2428	5	0	90.61
Mi_full_DN4693_c0_g1_i5	probable leucine-rich repeat receptor-like protein kinase At2g33170	GCCTCCTTCGTCTTCCATTTCCCCATCCTCTGCTTCTCCTTCATCTTCTTCCATTTGTTTTTTCAGTCCCCATCTGGGGTGGAATCCGAGTAAGAATTGGAGGTGAGGTTGATGGGAGTGCACCTCGGTGAAGCCACTCGGAGTTTGATCTTCTCTTCATTTCTTTGTCTCATAGGCGTCTCTCTCTGTTGCTTCCAATGAGAATTCTAGTCTTTTTGTGGCTCTTCTTCTTGCCCTTGTGCTCAGTCTTGTTTGGGATCGATATCGCTTTGGTGTCCGGTGAATGTCTTGGTGGTTCGAGGCTGTGTCTGGAGGATGAGAGGTCGTTACTGCTGCAGCTGAAGAACAGCCTCACATTCAAACCTAATGTGGCGGTGAAACTAGTGACGTGGAATGAAA…	2428	5	0	90.71	2	F:GO:0051287; P:GO:0055114	F:NAD binding; P:oxidation-reduction process
Mi_full_DN4693_c0_g1_i11	Receptor like protein 42	GCCTCCTTCGTCTTCCATTTCCCCATCCTCTGCTTCTCCTTCATCTTCTTCCATTTGTTTTTTCAGTCCCCATCTGGGGTGGAATCCGAGTAAGAATTGGAGGTGAGGTTGATGGGAGTGCACCTCGGTGAAGCCACTCGGAGTTTGATCTTCTCTTCATTTCTTTGTCTCATAGGCGTCTCTCTCTGTTGCTTCCAATGAGAATTCTAGTCTTTTTGTGGCTCTTCTTCTTGCCCTTGTGCTCAGTCTTGTTTGGGATCGATATCGCTTTGGTGTCCGGTGAATGTCTTGGTGGTTCGAGGCTGTGTCTGGAGGATGAGAGGTCGTTACTGCTGCAGCTGAAGAACAGCCTCACATTCAAACCTAATGTGGCGGTGAAACTAGTGACGTGGAATGAAA…	3660	5	0	89.37	2	F:GO:0051287; P:GO:0055114	F:NAD binding; P:oxidation-reduction process
Mi_full_DN4693_c0_g1_i12	receptor-like protein 12	GCCTCCTTCGTCTTCCATTTCCCCATCCTCTGCTTCTCCTTCATCTTCTTCCATTTGTTTTTTCAGTCCCCATCTGGGGTGGAATCCGAGTAAGAATTGGAGGTGAGGTTGATGGGAGTGCACCTCGGTGAAGCCACTCGGAGTTTGATCTTCTCTTCATTTCTTTGTCTCATAGGCGTCTCTCTCTGTTGCTTCCAATGAGAATTCTAGTCTTTTTGTGGCTCTTCTTCTTGCCCTTGTGCTCAGTCTTGTTTGGGATCGATATCGCTTTGGTGTCCGGTGAATGTCTTGGTGGTTCGAGGCTGTGTCTGGAGGATGAGAGGTCGTTACTGCTGCAGCTGAAGAACAGCCTCACATTCAAACCTAATGTGGCGGTGAAACTAGTGACGTGGAATGAAA…	3409	5	0	89.1	2	F:GO:0051287; P:GO:0055114	F:NAD binding; P:oxidation-reduction process
Mi_full_DN6698_c0_g1_i2	UDP-sugar pyrophosphorylase	TTTATTTCCAATTCCAAATCGAGCGAAACGCCAACTCCATTTCCAATCTTTCTGCTCTCGCTTCACTTCCTTTCTGGATCAGGTTTTCGCAGGAGACAGGACAGAATGGCGTCCGTGGTCGGATCGACCACAGAGAAGTTGTCGAAGCTCGACATAAATGGAGAATCGATTTTTTCTGTTCCAAATCTGCACAAGAATCTCTCCATTCTCTCCCCTGACCAGATTAAGCTTGCGAGGATGTTGGTGGAGGCCGGGCAGAGTCATTTGTTTCAAAGCTGGGCGGAGCCCGGTGTTGAGGATGAAGAAAAGAGAGGTTTCTTTGAACAGGTGGCTCGACTTAATGCTAGCTATCCAGGAGGTTTGACATCATATATTAAAACAGCAAGAGAACTCTTAGCA…	2442	5	0	97.12	13	F:GO:0005515; C:GO:0005783; C:GO:0005886; P:GO:0006457; P:GO:0006629; P:GO:0007029; P:GO:0007275; P:GO:0007399; C:GO:0016020; C:GO:0016021; P:GO:0016042; P:GO:0030154; F:GO:0051082	F:protein binding; C:endoplasmic reticulum; C:plasma membrane; P:protein folding; P:lipid metabolic process; P:endoplasmic reticulum organization; P:multicellular organism development; P:nervous system development; C:membrane; C:integral component of membrane; P:lipid catabolic process; P:cell differentiation; F:unfolded protein binding
Mi_full_DN22745_c0_g1_i1	haloacid dehalogenase-like hydrolase domain-containing protein At2g33255	ACACGATTTGCTCCGACAAAAACTCAAATGGCCCGCACTATCGCTACTAGAAGGCCAAAACACGAAATCCAACGCCATGCAATTTGTTCTCTCCAGAGCCATCTGCTTCGTCCACCCAAAATCCCCCTTCTTATTAATGGCCACTTCCACCTCTGTCAGCTCCGTTAGCTCCATTGCCATCCCTCGTAAGGCCCGCCTGAGGGGTGTCGTCTTCGATATGGACGGAACCCTAACGGTCCCCGTCATCGATTTTCCGGCAATGTACAGGTCCGTCCTCGGCGAAGATGAGTACCTCTCCGTCAAAGCCAAGAACCCTACTGGAATCGATATACTGCACCAAATTGAGAATTGGAGCCCCGAGAAGCAGCGCAAGGCCTATGAAACCATCGCCGATTTTGA…	1396	2	6.24759e-175	100
Mi_full_DN122_c0_g1_i14	serine/threonine-protein kinase AFC2 isoform X3	GGATTAGGGTTTCTTCCACATACTAGAAGATCTAGCCTCTTCTTTTTCTTGTGTTTGGTACTCGAGAAATTTGATTGTCTCAGGGATTTTGTCTTGCTTTCTGTGGAGATATGGAGATGGTGGAGCGCGTGACCGAGTTTCCTCACACGCACATGGATCGCCGGCCGAGGAAGAGGCCGCGTTTGGGATGGGATGTTCTTCCTCAGGCTCCGAAGGTATCAGATCTGCTCTTGTTATTTAAGATTTGTCCGATTTTGTTGTTCTTTTGGCTTTTTGTTTTGCTAGATCTGGTGAAGCTTCTTTAGATTGTGTGTATTAGAGCAGGTATGGTTCGATCTTCTGGGTTTGGTTCTGTTATGTAAAACGATCGCAAGATCTTCTTTTCTTTTATAGGATCTG…	3164	5	2.51593e-153	99.64
Mi_full_DN122_c0_g1_i18	serine/threonine-protein kinase AFC2 isoform X2	GGATTAGGGTTTCTTCCACATACTAGAAGATCTAGCCTCTTCTTTTTCTTGTGTTTGGTACTCGAGAAATTTGATTGTCTCAGGGATTTTGTCTTGCTTTCTGTGGAGATATGGAGATGGTGGAGCGCGTGACCGAGTTTCCTCACACGCACATGGATCGCCGGCCGAGGAAGAGGCCGCGTTTGGGATGGGATGTTCTTCCTCAGGCTCCGAAGGTATCAGATCTGCTCTTGTTATTTAAGATTTGTCCGATTTTGTTGTTCTTTTGGCTTTTTGTTTTGCTAGATCTGGTGAAGCTTCTTTAGATTGTGTGTATTAGAGCAGGTATGGTTCGATCTTCTGGGTTTGGTTCTGTTATGTAAAACGATCGCAAGATCTTCTTTTCTTTTATAGGATCTG…	2841	5	0	94.38
Mi_full_DN122_c0_g1_i22	serine/threonine-protein kinase AFC2 isoform X1	GGATTAGGGTTTCTTCCACATACTAGAAGATCTAGCCTCTTCTTTTTCTTGTGTTTGGTACTCGAGAAATTTGATTGTCTCAGGGATTTTGTCTTGCTTTCTGTGGAGATATGGAGATGGTGGAGCGCGTGACCGAGTTTCCTCACACGCACATGGATCGCCGGCCGAGGAAGAGGCCGCGTTTGGGATGGGATGTTCTTCCTCAGGCTCCGAAGGTATCAGATCTGCTCTTGTTATTTAAGATTTGTCCGATTTTGTTGTTCTTTTGGCTTTTTGTTTTGCTAGATCTGGTGAAGCTTCTTTAGATTGTGTGTATTAGAGCAGGTATGGTTCGATCTTCTGGGTTTGGTTCTGTTATGTAAAACGATCGCAAGATCTTCTTTTCTTTTATAGGATCTG…	2760	5	0	96.35
Mi_full_DN122_c0_g1_i11	serine/threonine-protein kinase AFC2 isoform X3	GGATTAGGGTTTCTTCCACATACTAGAAGATCTAGCCTCTTCTTTTTCTTGTGTTTGGTACTCGAGAAATTTGATTGTCTCAGGGATTTTGTCTTGCTTTCTGTGGAGATATGGAGATGGTGGAGCGCGTGACCGAGTTTCCTCACACGCACATGGATCGCCGGCCGAGGAAGAGGCCGCGTTTGGGATGGGATGTTCTTCCTCAGGCTCCGAAGGTATCAGATCTGCTCTTGTTATTTAAGATTTGTCCGATTTTGTTGTTCTTTTGGCTTTTTGTTTTGCTAGATCTGGTGAAGCTTCTTTAGATTGTGTGTATTAGAGCAGGTATGGTTCGATCTTCTGGGTTTGGTTCTGTTATGTAAAACGATCGCAAGATCTTCTTTTCTTTTATAGGATCTG…	3148	5	2.17486e-153	99.64
Mi_full_DN122_c0_g1_i8	serine/threonine-protein kinase AFC2 isoform X1	GGATTAGGGTTTCTTCCACATACTAGAAGATCTAGCCTCTTCTTTTTCTTGTGTTTGGTACTCGAGAAATTTGATTGTCTCAGGGATTTTGTCTTGCTTTCTGTGGAGATATGGAGATGGTGGAGCGCGTGACCGAGTTTCCTCACACGCACATGGATCGCCGGCCGAGGAAGAGGCCGCGTTTGGGATGGGATGTTCTTCCTCAGGCTCCGAAGGTATCAGATCTGCTCTTGTTATTTAAGATTTGTCCGATTTTGTTGTTCTTTTGGCTTTTTGTTTTGCTAGATCTGGTGAAGCTTCTTTAGATTGTGTGTATTAGAGCAGGTATGGTTCGATCTTCTGGGTTTGGTTCTGTTATGTAAAACGATCGCAAGATCTTCTTTTCTTTTATAGGATCTG…	2744	5	0	96.35
Mi_full_DN122_c0_g1_i4	serine/threonine-protein kinase AFC2 isoform X2	GGATTAGGGTTTCTTCCACATACTAGAAGATCTAGCCTCTTCTTTTTCTTGTGTTTGGTACTCGAGAAATTTGATTGTCTCAGGGATTTTGTCTTGCTTTCTGTGGAGATATGGAGATGGTGGAGCGCGTGACCGAGTTTCCTCACACGCACATGGATCGCCGGCCGAGGAAGAGGCCGCGTTTGGGATGGGATGTTCTTCCTCAGGCTCCGAAGGTATCAGATCTGCTCTTGTTATTTAAGATTTGTCCGATTTTGTTGTTCTTTTGGCTTTTTGTTTTGCTAGATCTGGTGAAGCTTCTTTAGATTGTGTGTATTAGAGCAGGTATGGTTCGATCTTCTGGGTTTGGTTCTGTTATGTAAAACGATCGCAAGATCTTCTTTTCTTTTATAGGATCTG…	2857	5	0	94.38
Mi_full_DN13404_c0_g1_i5	DEAD-box ATP-dependent RNA helicase 8	TTTCCAGTTTTGAAGGCTAATTTAAACCGCTTTCATAAAACAACCCAAACGCGCCCTTAGTCACCTAGGTCAAGTACCCTCAAAGCTAGAGAAACAGGCCTAGGCAAAATTTTCAAAACCCTAGTGAATTTGTTCGCACACGCTTGAAATCATCGATTTTCAAGTTTGATTTGTTTTTTATTTCTGTTTTTTGAAATTAGAGTATTGGGATCAGATTCAAACCCTTGTTTTTTAAGCTGTTCTGATGAACCCACGGGGTCGGTATCCGCCGGGGATCGGCAACGGCCGGGGCGGAAATTTTCACTCAAACCCTAATTTTCAAAACCGAAACCCTAATTACCAACAACAACAGTATTTTCAGAGACCACCGATGCAGAATCAGCAGCAACAGCAGTGGCT…	2188	5	0	98.48	1	C:GO:0005576	C:extracellular region
Mi_full_DN5275_c0_g1_i1	SWR1-complex protein 4	GAATGGTTCTGCTCTAAACTTTCGCGCTCGAAAAAGCCCTAATCCCCAATTCGTCTTCATGAAGAATCGATGCCAAAGAAATCTGAAATTTTCAATTCGCTAGTTCGGAATCGAAATCAGAGCGTAGAAACCCTAATTTTTTTATTGGGAAATTTGTGAATTGTGCGATGGAACTTGATTGTTGATCCCAAAATCCTATCTAATTACCCCCGAAAACCCCTGGTTCTCCGAAATCTTTACAATGGACGCGAAGGACATTCTCGGCTTGCCCAAAACTCCACTTACTGCACCTCAAGAGAAGAAATCAAGACCTCAGAAGGATTCTCAGAGAAAACCGGATGGCATTTCGCGAGAGGTTTATGCGCTTACAGGGGGTTTGGCGCCCCTAATGCCTGCAGT…	2216	5	0	95.54
Mi_full_DN653_c0_g1_i1	60S ribosomal protein L18a	GCTTCTTAAGAAACCCTAGACACATCTCTCCTTCCCATCACCACAGAGAGAAGTAGCTTCTTCAAAATCTCTCCGTCAAGATGGTTACTTTCAGGTTTCACCAGTACCAGGTTGTGGGGAGAGCTCTCCCGTCGGAGACCGATGAGCATCCGAAGATCTACCGCATGAAGCTCTGGGCGACGAATGAGGTTCGCGCCAAATCCAAGTTCTGGTATTTTCTGAGGAAGCTTAAGAAAGTCAAGAAGAGCAATGGTCAAGTGCTGGCAATCAATGAGATTTTTGAGAAGAACCCAACCACAATCAAGAATTATGGGATTTGGCTGCGGTATCAAAGTCGAACTGGTTATCACAACATGTACAAGGAATACCGTGACACTACTCTGAATGGTGCTGTTGAGC…	893	5	2.99573e-131	100	7	F:GO:0005179; C:GO:0005576; C:GO:0005615; P:GO:0007165; P:GO:0007186; P:GO:0010469; P:GO:0032094	F:hormone activity; C:extracellular region; C:extracellular space; P:signal transduction; P:G protein-coupled receptor signaling pathway; P:regulation of signaling receptor activity; P:response to food
Mi_full_DN6896_c0_g1_i5	glycine dehydrogenase (decarboxylating), mitochondrial	CTTGCAGTAATGATCCTCAAAACCCTGTCCTTTTCTCCTAGGTGCGCGCTGTCCATCTTAACCTTCACACTCTCACCACCCACCACCACCACCAAATCTTGAATTTTTTTCCTGAATTTTCGATATATATTTCATATCATGTTTTTATTCATTTATTTATATATATGAAGACAGTGTTGTGTGTTATCAACAACCCCCCTTCACTGCCCCTACCCACTCCACACATTCAAACTGAGGAGCATTTCCAGAAAGGGCATTGATTTTGTGAAGGAATTGGTGGGTTGGGGTTGATTTTCTCTTCTCTGTACATTAATGGAACGTGCACGGCGGATTGCGAACCGGGCGATTCTGCGTCGCCTGGTTTCGGAGTCTAAGCAGCAGAGGCCGTGCCCGAGGCCC…	3943	5	0	97.01
Mi_full_DN5319_c0_g1_i1	Valencene synthase	GAGATTCCCAAGCTTTTGCACTCATACTTTCCAAGTCAGTTTTCAAAGAAGTGTTCTACTACCATTCCAAAAAATTAACATGTCGGGTCAAGTCTTAGCAAGCCCTCTAGGCCAATTTCCGGAACTGGAAAATCGTCCGGTGGTCAAGTATCACCCTAGCATTTGGGGTGACCAGTTCATGTCCTACACTCCTGAAGACGAGGTAACACGTGCCTGCAAAGAGAAGCAGCTTGGAGATCTGAAAGAGGAAATTCGAAGGAAGCTAATGAATACAGCTGGTAACACTTCCCAACAACTAAAATTTATCGATGCTGTGCAACGTCTTGGGGTGGCATACCACTTTGAAAGAGAGATAGAAGAAGTGTTACAACATATTTACGACAGCTATCCTAATGGCGA…	1904	5	0	98.33
Mi_full_DN1014_c0_g3_i2	unnamed protein product, partial	CTCATACGCGTTCGGCGTGTTGAGCGAGCCTCCATCACCTGAAACAAAATTAGGGTTTGAGTGGGTGAAAGTAGGGTTGTCAGAAATGGGAGGAGGCAATGGCCAGAAGTCGAAGACGGCGCGTGAGCGGAACATGGAGAAGACGAAAGCCGCCAAAGGAAGCCAGCTTGAGTCAAACAAGAAAGCAATGACAATCCAGTGTAAGGTGTGCATGCAGACATTCATCTGCACGACATCTGAGGCAAAGTGCAAGGAACATGCTGAAGCAAAGCATCCCAAATCTGAGCTTTCTACCTGTTTCCCCCATCTGAAAAAATAAGTGGATTGAGTGAAACAATTGGGTTGAGAGGAGTTGGGAAGATATACTTTGTTTAAATGGATGAACCCGATCTAGTATGA…	767	5	2.22285e-48	97.44	6	C:GO:0005739; C:GO:0005743; C:GO:0016020; C:GO:0016021; P:GO:0055114; C:GO:0070469	C:mitochondrion; C:mitochondrial inner membrane; C:membrane; C:integral component of membrane; P:oxidation-reduction process; C:respirasome
Mi_full_DN8573_c0_g1_i1	Protein transport protein Sec61 subunit gamma	TTAAGGTTTTCCATTTTTGCATATATATTCTTCAGATTGATCGGAAATCAGAACCCTCTCTTTCTCGGATATCTAACCAATCTCTTGATCAGATAAGATCTAGAGCTGTTTCTGCCTGCAGAAAGCAATGGATGCCATCGATAACGTCTTCGATCCGATGAGGGAGTTCGCGAAGGACAGCGTCCGCCTCGTGAAGCGGTGCCACAAGCCCGATCGTAAAGAATTCACCAAGGTCGCGTTCCGCACAGCCATAGGTTTCGTGGTGATGGGCTTCGTAGGGTTTTTCGTCAAGCTGATCTTCATCCCTATCAACAACATTATTGTCGGATCTGTCTAGGCCTCTAAGGAATGGTGGAAATTGTCTGGAGTGCGAAATGCTTACACAGGATAAAATTACTT…	613	5	2.76455e-31	100
Mi_full_DN5911_c0_g1_i3	Casein kinase 1-like protein 11	TATAGCTAGTGCCCTCGTGGACATGTATGCAAAATGTGGGAACATTAGAACTGCTAGATGGATTTTCGATAAGATGGAGCTATATGACATGGTCTCATGGACAGCCATGATTATGGGCTATGCTTTGCATGGCCATGCCTATGATGCGATCTCCTTATTCAAGCGGATGGAAGTGGAGGGAGTAAAGCCCAACTACGTGGCATTTATGGCTGTTTTAACTGCTTGCAGCCATGCTGGATTGGTAGATGAAGCTTGGAAATATTTTAATAGTATGACCCAGGATTATCGAATCATTCCTGGATTGGAGCACTATGCTGCTGTGGCAGACCTACTTGGTCGAGTGGGAAGGTTGGAGGAAGCTTATGAGTTCATCTCTGACATGCATATTGAACCAACAGG…	2937	5	0	98	5	C:GO:0005886; P:GO:0009306; P:GO:0015031; C:GO:0016020; C:GO:0016021	C:plasma membrane; P:protein secretion; P:protein transport; C:membrane; C:integral component of membrane
Mi_full_DN2111_c0_g1_i1	ABC transporter G family member 42	GCGTTCAATTTTCGCTGCCATCTTTCAAAGGGAAAGTCACAGGAAATTAAGCTGGTTGGTAACTTTTGAGCCGCCTCCTTCTTGTCGTTACCAGTCACTATTTAAACCTCCCATTCTACATGTTTTTCCAGTATACAGAAAGATATTTGGAATACAGAAAGGGGCGGAATTGTATGCATAGAGAAAAGAGAGGAGGAGGCCCATCTCTGATTTTGAGCTTTTTCAGCTCGGGAATTTGAAATCCGAGTTTCTTTTCCTGAATTTTTAGGAAAGGTTTCTGGGTTTTGGTGGGTTTTGCAGGAGGGTTCTTGGTTTCGTGTTGCAATGGCGACGGCTGAAATTTATAGAGCCGCTGGTAGTTTAAGGAGGAATGGTTCTATGTGGAGGAGCTCTGGTGCG…	5029	5	0	93.02	3	C:GO:0005576; P:GO:0009405; F:GO:0090729	C:extracellular region; P:pathogenesis; F:toxin activity
Mi_full_DN6352_c0_g1_i3	ABC transporter B family member 2	GAAAACAGTCAAGGAGTCTTGTATATCCAGGGATTATAATGGCGGAGATGGCTACATCACAACTACACAACTGTCCCTCACAAAGAGATAATACCCTCTCTAACACAGTCAACATGGTGGTTTAGTCTGCACTAAATGATCCATCTAACCACTCACTCCCTTCCCTTTCTCAGAGATTATGCCCTTATCAATAATGCCTTCACACTCTTGCACCTCCACCACTTCCTCTTCTCTTCTTCCTTTCACTTTCTCACATTTTTTCTTATTATAAAGTAACAAACCACTGCCACCTCCACCACCACCGCCACCGCCACCGCCACCGCCACTTGGGTCTCTCTCCATCTGCAAAATGGACGGCCCAAACCCATTTTCAGGCCAGAAGAAGGAAGGTGAAGAAGG…	4410	5	0	87.86	1	F:GO:0005524	F:ATP binding
Mi_full_DN1903_c0_g2_i3	phospholipid:diacylglycerol acyltransferase 1	CTTTATCCATCCCAAATCAACGGCCACTCCACACTCTCACTCGCCGTAAAGCCTTCACCGGAGAAGGCCGGCGTCCAAAAAACTACCGGAACCAAACACTAGAGCTATGCTTTTGTCCCTGGAAAATGAAAAATATTCCTTCTTTAAGGCTCTAGAACAGTATCTGCTTTAGAAATTGGACTTCGGCTTAAGAATCTTTTCGTTTTCTCGGGAAAATAAACGTATAGAGCCACTGACAGTTTCGAATCACGCAAGGCCTAACTCGCCATTAATGTTCTGGTGAAGCCGATATGGCGCTTCTTCGAAGAAGAAAAGCGTCGGAGGCTGAGAAAGCTCAGCATTCGGGCTCGAAATCGGACAAAGAAATCGAGAGAACAGACGAGGAAAATGATAAGAATA…	2563	5	0	96.9	10	F:GO:0003735; C:GO:0005840; P:GO:0006412; C:GO:0009507; C:GO:0009536; F:GO:0016740; F:GO:0016746; F:GO:0019843; P:GO:0046677; F:GO:0047663	F:structural constituent of ribosome; C:ribosome; P:translation; C:chloroplast; C:plastid; F:transferase activity; F:transferase activity, transferring acyl groups; F:rRNA binding; P:response to antibiotic; F:aminoglycoside 6'-N-acetyltransferase activity
Mi_full_DN4991_c0_g1_i8	acetyl-CoA acetyltransferase, cytosolic 1 isoform X4	GCAGAAGGCACCGTGGAAACTGACATTAGTTACTGCTGATGACGTCTTCTTCCTACTCTGAGATCAACATTCATGGAGACCATACCCAAGAGCAAAGTCAAAATCAAATGGTGGGTCCCCAGCAGAGCAGCTGTGTACTGAGTTTCCCAAAGTAGAAAGAGAAGCCCCTTATGCATAGAAATCTTAACTGCTGCATCATCAGATAAATGGATTCTCATTTGCCAAGTCTATCCGTAGATGCATACCCCCTTATTTATTTCTCCTGATCCACATCCACATACACGTTCCTCTCTCTGTAGATTTCTTCCATGGCTCCTCATGATTCAATCAAACCTCGAGATGTTTGCATCGTGGGCGTTGCGCGGACCCCTATGGGCGGCTTTCTTGGTTCCCTTTCGT…	2577	5	0	98.93	5	F:GO:0000993; F:GO:0003729; C:GO:0005737; P:GO:0006369; P:GO:0006378	F:RNA polymerase II complex binding; F:mRNA binding; C:cytoplasm; P:termination of RNA polymerase II transcription; P:mRNA polyadenylation
Mi_full_DN8560_c0_g1_i1	5'-adenylylsulfate reductase 3, chloroplastic	CACCGGAAACAGAGAGAAAAAAGAAGAAGAGGAATATCAGGGGAATTTTCAGTTTGTAAAAATTTTCTTCAATGGCGTTGGCTGTGACCTCCTCTTCTGCCATTTCTGGCCCGATTTCCTACGCTTCCTCTGAGAACAAAGCTCCACAGATTGGATCATTTCGGCCTGTGGATCGGTCCAATGTTTCATTGGCAACTGTGACTTTTTCACGGAGACAGAGCGTGGTGAAGCCGGTGAACGCTGAGCCGAAGCGGAACGATTCGATCGTGCCGCTTGCAGCGACGGTTTCTGCGCCTGAAGTGGCAGAAAAAGTAGAGGTGGAGGACTATGAGCAATCGGCTAGGGACCTTGCAGATGCTTCTCCTCTTGAAATTATGGATAAGGCCCTTGCGAAATTTG…	1723	5	0	95.7
Mi_full_DN928_c0_g1_i8	Catalase isozyme 1	GATATTTTAAAATAATGTTTCGTGTTGGCCACGCGTATCCACACGAGTCGTCCACACGCGTCTCTCCAGTGAAAAATGGAAATAAATAGACGAGGGGAGTGAGCTCTCTGCTCATCCGATTTTCAGAGACCCTGCCTCATCAACGCAGCTGATCACAATGGATCCTTACAAGTATCGTCCTTCAAGCGCCTATAATTCTCCTTACTTCACCACAAATGCTGGTGCGCCTGTTTATAACAATGACTCGTCGCTCACCGTTGGATCAAGAGGCCCAGTTCTTCTTGAGGATTATCATTTGGTGGAGAAGCTTGCAAATTTTCAAAGAGAACGCATTCCAGAACGTGTGGTCCATGCTAGAGGAGCTAGTGCTAAAGGGTTTTTTGAGGTTACTCACGATGT…	1973	5	0	100
Mi_full_DN8692_c0_g1_i2	protein yippee-like At4g27745 isoform X1	GGAACCTTTACTCTTTATCGTATATTCCAGTTTGGTTCAGTCTCGTGTGCTTGATCCTTTGTTGCAGAGTGTATTGTAGAAAGGCATTTGGAGCTGAAATTTTTGTTTGATGGCTGAATTGACCGGCCCTCGATTGTATAGCTGTTGCAATTGTCGGAATCATGTGTCCCTTCATGATGATATAGTCTCTAAAGCTTTTCAGGGAAGACATGGCCGAGCATTTCTGTTCTCCCATGCTATGAACATTGGTGTGGGGCCTAAGGAAGACAGGCAACTCACAACCGGTCTCCACACCGTTGCTGATATCCATTGTGCAGATTGCCGCCAGGTGTTGGGATGGAAGTATGAACGAGCCTACGAGGCATCACAGAAGTACAAGGAAGGAAAGTTCATACTCGA…	536	5	3.0446e-89	100
Mi_full_DN1591_c0_g1_i1	zeaxanthin epoxidase	ATTGGCTGAAAATTCAGATTACCCCACACCCACTATTTCTCTCTCCATCCCTCTTCCATGTATTTGTTCTCAGCATTTCTTCACTCGGGAAAATAGAACAAAAGAATAGAGGTCCCTTTTGTTTCCTTTCATCATTTTCTCCACACAAGAATGGCTTCAGCAGTGTTTTATAGTTCAGTGCAGCCTTCGATTTTCTCAAGAACCCACATCCCAATTCCAATTTCGAAAGACTCCTTTGAAGAGTTCGGCCACTCTATCAACTATAAGCACTACTTCAGAAGCAACCCATGTGGGCAAAAGAAGAGGGTGGCACAGGTCAAAGCTACTTTGGCTGAAGCCACACCAGCGCCGCCGGCGCCGTCGCTGCCGAGTAAGAAGGTTCGGATACTTGTGGCCGGA…	2843	5	0	99.6	7	F:GO:0003676; F:GO:0004520; F:GO:0005524; P:GO:0006281; P:GO:0006310; C:GO:0016021; F:GO:0016887	F:nucleic acid binding; F:endodeoxyribonuclease activity; F:ATP binding; P:DNA repair; P:DNA recombination; C:integral component of membrane; F:ATPase activity	EC:3.6.1.3; EC:3.6.1.15	Adenosinetriphosphatase; Nucleoside-triphosphate phosphatase
Mi_full_DN4507_c0_g1_i5	probable E3 ubiquitin-protein ligase ARI8 isoform X2	GGCAAATTTCTCCTGAATGTGCTGAAGAATTATGGCCCCTCCACTTGGCGATTAATTACCGCTTTGCCATCGGCTCCTCCATTTTCTTTCTCCTTCCTCTTCTGCGCCCTAATTTTTTGCAGAAGAAGAAGATGGAGTCGGAGGACGATATGCACGACGCCAACGATGCCGAGTCCCTCGACGACTTCTACAGCGGCGAGACTGCCGCCGACAGCGACGACCTCGACGCTGCCGACTACGAGTTCATCGACAACGACTCCGATGACTCCGATGACCTCACCTCCCACCGCCACCAGCAAAACTATACCATTTTGACTGAAGCAGATATTCGTCAACGTCAAGAGGATGATATTACAAGGATATCCACTGTCCTCTCTATACCAAGGGTTTCAGCTAGCA…	2302	5	0	94.13
Mi_full_DN230_c0_g1_i5	glycerate dehydrogenase isoform X2	AAAGTCAACAGTCACAGTAATCCAACAAGTCGCATTGGTCGAGACCATGAAAAAAGCATAAGCATACCGCACCAGATCAGTCATGCATATAAATAAAACAGAGCACCTGAAATTTGAAAGGCTCCGTTTTTTTTGTTTTTTCAACTCCTGAGCTGCTTCTAGCTTCCATGGCCAAGCCAGTTTCAATTGAGGTTTGGAACCCCAGTGGGAAATACAGAGTTGTCAGCACAAAACCGATGCCGGGAACCCGCTGGATCGATCTATTAGTCCAACAAGATTGTAGAGTTGAAATATGTACCCAGAAGAAAACAATCTTGTCTGTTGAAGATATCATTGCTCTTATTGGTGATAAGTGTGATGGAGTGATTGGGCAGTTGACAGAAGATTGGGGGGAGACGC…	1708	5	0	98.81	5	F:GO:0004070; P:GO:0006207; P:GO:0006520; F:GO:0016597; P:GO:0044205	F:aspartate carbamoyltransferase activity; P:'de novo' pyrimidine nucleobase biosynthetic process; P:cellular amino acid metabolic process; F:amino acid binding; P:'de novo' UMP biosynthetic process	EC:2.1.3.2	Aspartate carbamoyltransferase
Mi_full_DN811_c0_g1_i1	BTB/POZ and MATH domain-containing protein 4 isoform X1	TGAAAATCAAACGAGCGGACAATCCATTTTCTTTTTCTTTTGTTTTTAAAGTTTCAAATCATTTCTACCAACCGAATCCAAATTTCCCAGAACCTCAATTTTCCTTCATTTTCCCCCTGAAAAGAGAACAGAAAACCGAGAAAATCGTCTTTGACCTAGGGTTTTGGGATTTCCACATCTTCTAGGGCGAGAAAAATGTCAGAATTCCTCTCGTCGAACAAGGCCTCACTGCTCTCTCCCACCAGTTCTCGGTCCGTGACGGAGACCGTGAACGGCTCACACAAGTTCGTGATCCAAGGCTACTCGCTGGCCAAAGGCATGGGCGTTGGAAAACACATTGCCAGCGAGAATTTCACGGTCGGAGGCTACCAGTGGGCGATTTACTTCTACCCTGACGGC…	1791	5	0	98.45	10	F:GO:0003677; F:GO:0005524; P:GO:0006355; P:GO:0006855; F:GO:0015238; F:GO:0015297; F:GO:0016491; F:GO:0016887; C:GO:0043190; P:GO:0055114	F:DNA binding; F:ATP binding; P:regulation of transcription, DNA-templated; P:drug transmembrane transport; F:drug transmembrane transporter activity; F:antiporter activity; F:oxidoreductase activity; F:ATPase activity; C:ATP-binding cassette (ABC) transporter complex; P:oxidation-reduction process	EC:3.6.1.3; EC:3.6.1.15	Adenosinetriphosphatase; Nucleoside-triphosphate phosphatase
Mi_full_DN4961_c0_g1_i1	ribulose-1,5-bisphosphate carboxylase/oxygenase large subunit (chloroplast)	GTCGGTATTTGGCGAATTAAATACCATGATCTAATAATGAACCATTCTGATTAGTTGATAATATTAGTTGAGAATTTTGTGAAAGATTCCTGTGAAAGGTTTCATTAACACCTAATTCATGTCGAGTAGACCTTGTTTTGTTGTTGTGAAAATTCTTAATTCGTGAGTTGTAGGGAGGGACTTATGTCACCACAAACAGAGACTAAAGCAAGTGTTGGATTCAAAGCCGGTGTTAAAGATTACAAATTGACTTATTATACTCCTGAATATGAGACCAAACCTACTGATATCTTGGCAGCATTCCGAGTAACTCCTCAACCTGGAGTTCCACCCGAAGAAGCAGGGGCCGCGGTAGCTGCTGAATCTTCTACTGGTACATGGACAACTGTGTGGACTGAT…	1665	5	0	100	7	P:GO:0002376; P:GO:0002504; P:GO:0006955; C:GO:0016020; C:GO:0016021; P:GO:0019882; C:GO:0042613	P:immune system process; P:antigen processing and presentation of peptide or polysaccharide antigen via MHC class II; P:immune response; C:membrane; C:integral component of membrane; P:antigen processing and presentation; C:MHC class II protein complex
Mi_full_DN322_c1_g1_i1	ubiquitin-40S ribosomal protein S27a	CGCTGGAGGTGGAGAGTTCCGACACCATTGATAATGTCAAAGCAAAGATTCAGGACAAGGAGGGGATCCCACCGGATCAGCAGAGGCTGATCTTCGCCGGGAAGCAGCTGGAAGATGGGAGGACCCTGGCGGACTACAACATCCAGAAGGAGTCGACCCTCCACCTGGTGCTCCGCCTCCGTGGTGGCGCCAAGAAGCGCAAGAAGAAGACCTACACCAAGCCCAAGAAGATCAAGCACAAAAAGAAGAAGGTCAAGCTCGCTGTTTTGCAGTTCTACAAGGTTGATGATTCCGGAAAGGTTCAGAGGTTGAGAAAGGAGTGCCCTAATTCTGAGTGCGGTGCGGGTACCTTCATGGCCAATCATTTTGATAGGCACTATTGTGGCAAGTGCGGCCTCA…	625	5	1.04839e-81	100	13	F:GO:0000166; F:GO:0003824; F:GO:0004356; F:GO:0005524; C:GO:0005737; P:GO:0006542; P:GO:0006807; P:GO:0009405; F:GO:0016787; F:GO:0016874; P:GO:0017148; F:GO:0030598; F:GO:0090729	F:nucleotide binding; F:catalytic activity; F:glutamate-ammonia ligase activity; F:ATP binding; C:cytoplasm; P:glutamine biosynthetic process; P:nitrogen compound metabolic process; P:pathogenesis; F:hydrolase activity; F:ligase activity; P:negative regulation of translation; F:rRNA N-glycosylase activity; F:toxin activity
Mi_full_DN498_c0_g1_i7	GLNA1_VITVI RecName: Full=Glutamine synthetase cytosolic isozyme 1; AltName: Full=Glutamate--ammonia ligase	CTCTCTCCCTCCCTCCCTCCCTCCCTCTCCCTCTTTCTTTCTCCCTCTCTCCCTATCTGTCTCTGTGTGTGTATTATTGTTTTGGGTGGATTTGTATATATCTTTTTGTGGGTTCAATTTCTCTCTGTAACATGAGTTGATTTTTGTGTGAAATTAGTCCTCAAGCAATTTTCAAGGACCCATTCAGGAGAGGCAACAACATTCTTGTGATGTGTGATACTTATACCCCTGCCGGAGAGCCAATTCCGACCAATAAGAGGTGTAATGCTGCAAAGATTTTCAGCCACCCTGATGTTGCAGCTGAAGTGCCTTGGTATGGTATTGAGCAGGAGTATACTTTGTTGCAGAAAGAGGTAAAATGGCCAATTGGCTGGCCTGTGGGCGGTTTTCCTGGACCTC…	1383	5	0	99.65
Mi_full_DN491_c0_g1_i3	E3 ubiquitin-protein ligase RGLG2	TCACAAGTACTGTTCCCAGAAGATTCGGTGGTGGGCCGGTGCCGTGACGGAGCATTCTCCGGGCATCCCTCTTTTTTCATTTCAAATGACTCGACTCCAACTCGATCCGTTCGAAAAAGAAAAAGATATTATTAGATCAAAAGCTCAATTATGAAACATTTTTAAAAAGCAGTGAAACCCTGGCAAGGAGGGTTCAGCTCCACTCAAGGAAGCTTCCCAAAAGCACTGATTTTGAGGTCGTGCCCGTGCCCGCCAGATTTTCGCTTGCTTTCTTTTAACATTTTCCTTCCGTTTCCCGGTAACCAAACGGAGCGGATACAGTTGATGCGATGTCAGCAACAAAACCATGGCTTTTGCTTTGGTATCCAGGCTCGCCGTTCCGTGATTTCATTTGGCTTT…	2846	5	0	99.55	46	F:GO:0000978; F:GO:0000981; F:GO:0001228; P:GO:0002335; P:GO:0002380; F:GO:0003677; F:GO:0003700; F:GO:0004497; F:GO:0005506; C:GO:0005634; C:GO:0005654; C:GO:0005737; C:GO:0005783; C:GO:0005789; P:GO:0006082; P:GO:0006355; P:GO:0006366; P:GO:0006805; P:GO:0006959; P:GO:0008202; F:GO:0008392; F:GO:0008395; C:GO:0016020; P:GO:0016098; F:GO:0016491; F:GO:0016705; F:GO:0016712; P:GO:0017144; P:GO:00…	F:RNA polymerase II proximal promoter sequence-specific DNA binding; F:DNA-binding transcription factor activity, RNA polymerase II-specific; F:DNA-binding transcription activator activity, RNA polymerase II-specific; P:mature B cell differentiation; P:immunoglobulin secretion involved in immune response; F:DNA binding; F:DNA-binding transcription factor activity; F:monooxygenase activity; F:iron…
Mi_full_DN6017_c0_g1_i2	bifunctional L-3-cyanoalanine synthase/cysteine synthase 1, mitochondrial isoform X2	GATTTACGTACTCCTCATTTCTTCTTCTCCAAATTTATTTATTATATAACCTTACTCACACCTCACACTTGTTGTCTCGAAAGAGCAGAAGTCAAAGAGAGTTTTGAGGTACAGTGAAGAAGCTCTTCATCAATGGCGGCTCTCTCGAGCTTCTTCAAGAGAAAATCGTCGATACCCCTTACCAGATGGTTCTCCACTCAACCTATCCTCGATTCTCCGTCTTTTTCCCAGAGAATCAGAGATCTGCCCAAGGATCTTCCAGGGACCAACATCAAAAAAGAAGTTTCTCAGGTATTTCTTTTTTCTTCCTCTCTCTTCTTCCCATTCGTTGATTATTTTTCTAACAAATGTGTCAGGTGGGCGAGGAAACTGCGGAAAGCAACAGTTAAACAGTTTAAT…	1796	5	0	100	4	P:GO:0006508; F:GO:0008237; F:GO:0016805; F:GO:0046872	P:proteolysis; F:metallopeptidase activity; F:dipeptidase activity; F:metal ion binding	EC:3.4.13	Acting on peptide bonds (peptidases)
Mi_full_DN14707_c0_g1_i3	60S ribosomal protein L22-2	AATTGCCCCAACTCCGCTTCTTCTTTCACTTCCACCTGCCATACCATCTCTCCGGTCACAGCCAAAGATGAGTCGGGTAAGCGCAGCGGGAGCGAAGGGGAAGAAGAAGGGAGCGACCTTCACGATCGACTGCGGGAAGCCGGTGGAGGATAAGATCATGGACATTGCTTCCCTGGAGAAGTTTCTACAGGAGAGGATCAAGGTAGGCGGCAAAGCCGGTGCTCTCGGTGACTCCGTCACCGTCACTCGTGAGAAAAGCAAGATTATGGTCACCTCTGAGAACAACTTCTCTAAGAGGTATTTGAAGTATTTGACAAAAAAATACTTGAAGAAACACAATGTCCGTGACTGGCTTCGCGTAATTGCATCCAACAAGGACCGAAATGTTTATGAGCTTAG…	642	5	4.36336e-64	99.84	40	P:GO:0000003; F:GO:0005179; F:GO:0005183; C:GO:0005576; C:GO:0005615; C:GO:0005739; C:GO:0005798; P:GO:0007165; P:GO:0007186; P:GO:0007267; P:GO:0007275; P:GO:0007565; P:GO:0007568; P:GO:0008285; P:GO:0010468; P:GO:0010469; P:GO:0014070; P:GO:0030238; C:GO:0030425; F:GO:0031530; P:GO:0031960; P:GO:0032496; P:GO:0033087; P:GO:0033574; P:GO:0034695; P:GO:0035864; P:GO:0042698; C:GO:0043005; P:GO:00…	P:reproduction; F:hormone activity; F:gonadotropin hormone-releasing hormone activity; C:extracellular region; C:extracellular space; C:mitochondrion; C:Golgi-associated vesicle; P:signal transduction; P:G protein-coupled receptor signaling pathway; P:cell-cell signaling; P:multicellular organism development; P:female pregnancy; P:aging; P:negative regulation of cell population proliferation; P:r…
Mi_full_DN3626_c0_g1_i1	deoxyribodipyrimidine photo-lyase isoform X1	CCGATCTTCTGCTTCAGACTTCAGTAGTCACACCTGGCTCACTTTAGCCTTCTTCGAACTCTCTTCCCTACGCTTACCGCGCACCTTAGCAGGCACTCTAGGGCTTTCTCATCCATGGCCTCTCCATCTTCAGCCCTTAACAAATCGTCCATGGTTCAACAGGGAAGAATCAGGGTTTTGAAGGAAGGATCCACGCCGTCTGGTCGAGATGCGGGTCCCGTAGTCTACTGGATGTTTAGAGATCAACGGTTGAGAGACAACTGGGCATTGATCCACGCCGTTGATCAGGCCAACAAAGCCAATGTTCCTGTGGCTATAGCCTTCAATTTGTTCGATCAGTTCTTGGGGGCCAAAGCTCGGCAGTTAGGGTTTATGTTGAGAGGTTTGCGACTTCTCCAT…	2130	5	0	93.16
Mi_full_DN1355_c0_g1_i1	Diacylglycerol kinase 5	GTCTTCGTCTGATCCTCTTCCTCTATATCTGGATCCGGATTCGCTTCACCAGCTCCTCACAATTCGCATCTGATCTACCTTCTTGTATTCTCCTCAGAAATCGTTTTCCAGGCAGTAATGGCAAATTCTAATTCGGAGTTCGACTTGAAGGATTTCCGCATCCCTGATTATATTCTTGTTCCAGAATCGGAGGTTGAGGCTGTTTCTTATGTACCCGAGTGTCCAGTGATAGTGTTCATCAACTCCAAAAGCGGTGGCCAGCTGGGTGGGGATCTTCTTATAACATATCGTTCTCTTCTCAATGAAAAACAGGTGTTTGATGTGAATCAAGAGGCTCCTGATAAGTCACTAAGCAGAATCTATGTCAATTTAGAAAAGCTCAAGCACAGTGAAGATGAT…	1836	5	0	96.7	2	F:GO:0003676; F:GO:0005524	F:nucleic acid binding; F:ATP binding
Mi_full_DN2485_c0_g3_i2	serine/threonine-protein kinase D6PK	CTTTTTCTTATCTCTCTATATTACATTATATGTTAAATGGTAGTAGCCCACAGGCACCCAACTCTTTCCCACACTCTGAAAGCTTTTTTTCTCTTTTTCTTTCCTTCACCTTTTTTTTTCCTCTCTCCACACATTTCAGGAGGAGGGTCTTGCTTTCTTTATCTCTCTCTACAGTGGTGCTCTTTCTTTCCACTGATAAAGCAAAACCCTAAAGTTCTGATATTTGAAACTCAGAAGCCATCTTACCATTGATCGAGTTTGAGATGGATAAACTTTGGATTGCTAATGGAGTGACTAATAAAAAGTTGGTGGGTGGGTAATGGGTTTGCTGAATTTGATCTATTTAAGCAATCAGCATATCTTCAATGGCCTCAAAATCTGGTGCCAGAACATCCCCAG…	2392	5	0	94.57	12	C:GO:0005886; P:GO:0006754; P:GO:0006811; F:GO:0008289; F:GO:0015078; P:GO:0015986; P:GO:0015991; C:GO:0016020; C:GO:0016021; C:GO:0033177; C:GO:0045263; F:GO:0046933	C:plasma membrane; P:ATP biosynthetic process; P:ion transport; F:lipid binding; F:proton transmembrane transporter activity; P:ATP synthesis coupled proton transport; P:ATP hydrolysis coupled proton transport; C:membrane; C:integral component of membrane; C:proton-transporting two-sector ATPase complex, proton-transporting domain; C:proton-transporting ATP synthase complex, coupling factor F(o);…
Mi_full_DN1767_c1_g2_i3	glucomannan 4-beta-mannosyltransferase 9	AAGAAACAACACTATTAAAGAAGAGAGAGAGGAGAGAAGGAAGCCACATTAAACCCAGACCAGAACCAAAGAAAGCTTATATAAGATACTCTCTCTCTTCATCTCGGCACAGCTTTCTCCTTCCGCCTCCCTCCTCTGGTGCTACATTTATTTGTGTTGCTCTCTACTTCTGTTTTCTCTTATTAGAGGAGCAGAAGCTCTGGTTCGTGGAGATTGTTGGAGAGAGAGGGAAGAGAAAGCTGGGCTTTTTATGCGGCTTGCCTTTAAGGCTTGCTTGTACGAGTTTAGAGGATTGAGATTCGAACGGAGTTTGTTCTAGTCATCTCTTGTGTGGCTGAGCCAGGCGACTGACATTCCAACTCCACCACCATTGTTTTGCGTATATCGGAAGCAAAACCA…	2685	5	0	93.84
Mi_full_DN10669_c0_g1_i1	ER lumen protein-retaining receptor	CAAGTTTTTCTTATTTATTTATCATTTTGCTGTTTCTTTTTCCTATTGTGTCTCGGATCTCTACATTGATTCGCCACGTTGGGTTGCTGAAAAAACTGAGATCAGAGCATAAATAAAGAGTAACCATGATTTTTAGATCTTGGGTTCTAATTCTATGATGTTTTATTGGAAATTGTTGAATTTCGGTCAGATAAAGATAAGTGGGGTTGTTTTACGGGACTGAAATTACGATATATTGAGACCTGACCGTTTATATTCTTTTATCTCCCCACATTTTCTGAGAAACCAAACACTGGTGGAACGCTTGATGCTCTGAGAAGCGTGGGATATGATGGAAGTATTATGTCATTCACATTGTTGCCTGTGAAGGAATTTCTCTAAAGACTCAAGAACTTTATG…	1287	5	6.8463e-124	88.54	15	P:GO:0002376; C:GO:0005886; P:GO:0006955; P:GO:0009615; C:GO:0016020; C:GO:0016021; C:GO:0032991; P:GO:0034341; P:GO:0035455; P:GO:0035456; P:GO:0045071; P:GO:0045087; P:GO:0046597; P:GO:0051607; P:GO:0060337	P:immune system process; C:plasma membrane; P:immune response; P:response to virus; C:membrane; C:integral component of membrane; C:protein-containing complex; P:response to interferon-gamma; P:response to interferon-alpha; P:response to interferon-beta; P:negative regulation of viral genome replication; P:innate immune response; P:negative regulation of viral entry into host cell; P:defense resp…
Mi_full_DN5936_c0_g1_i10	serine--tRNA ligase, chloroplastic/mitochondrial	CCCACTTCTCTCACTCGGGCATCAAGAAGCCCTTCTGAAGTTGCCCTTCAGACGAGAGAATCCCTAAAAAGGCCCTATTTTCTTCTGCCACTCTCAGTCCTCGCAGAGGCAGGGGGAGCAGCATGGGTTTGCCGTTGTGTTTGGGCAGCTCCACCTTCCAAACTCTGAAGCTCACTACTATTCCGATCCCATTCAGACCACTTGTGTCGAGGACCCTCACCCTAAATCTGCTGCTTTACCGCCATAACTGTTCCCAGAGACCTCCATTTCCATTCCAGGCCAGAGCAAGAGCACCTTCAGCTCCAGATGTCCAGGCCTCTCCGGTTGCGAACTCTAATGATAAAGGTGCCTTATTTTCCTCTACATGCAACATTCTTTCAATCCAAATCTTTTTTTTTT…	1992	5	0	100	3	F:GO:0004553; P:GO:0005975; F:GO:0030246	F:hydrolase activity, hydrolyzing O-glycosyl compounds; P:carbohydrate metabolic process; F:carbohydrate binding
Mi_full_DN14778_c0_g1_i1	histidine kinase 2	TTTATTTTTTTATCCCACTCTGATTATTGATTCCAGTTGGGTATGCAGAGAAACCAACTGGGTTTCATCCAAATTTTCTTCATAATGAGTTTTGCTTTTGTTTTTTCACATAAAGTTTCAAACTTGATGCTTCTTTCTTCTGTACAGAGCTGGGGGAGATGGAAATAACCAGTTACGGGAAAAACCATTTTTTTGCTTATCCCATTAATGATTCCATTGCAGTTAGGCGAAATAACAACTGGGTTCGGTTCAGCTTCTCTTTTGGCATGATTCTTCTCTCCTTTGTATTCTTCAAAAGTGGTGTGGTTTTGATGGGGTTTAAAAGCTTGGCAGAGTGAGGGGAAAGAAACTAAGTATTAAACCGTAAAGTAGAGGACAGAGAGGAGATCAAAGAGGTTG…	5157	5	0	98.82	1	P:GO:0007165	P:signal transduction
Mi_full_DN4714_c0_g1_i1	putative plastid-lipid-associated protein 11, chloroplastic	CCAACCTCCAAAACGATCGTCATCTTCTTCACTCCTCAATGGCGACAGCTCTACTCCTCCACCACATTCCCTTCAATCCCCAAAGCCCTAACCCTAACCCTAACTCCCTTAAATCCCACTATCCTCGTTCCTCCACAATCACCTGCTCCACAACCACCTCCGAAGCTCTCTCCGCCAAGCGCCACCTCCTCAACCTCATTTCCGACCAAGAACGAGGCCTCAAAACCCTAAACAATCCGAGCAAGCGTTCTGAAATCGTGGAAGCCATCGACGCCATGGTCGTTCTGGGCCAGGATACGGTCACCACCGGTGATTCTCTCTCTGCCACGTGGCGGTTGCTCTGGACTACAGAGAAGGAGCAGCTATTCATTATCGAAAAGGCGCCCCTTTTCGGTACAC…	1027	5	1.70873e-132	93.86
Mi_full_DN4405_c1_g1_i4	ATPase family AAA domain-containing protein At1g05910	TTGCTGGCCATTCTAATTTCCAAAAAAAACTTATGTGATTTTTCCTTTTTCATACTAAGTTGGACTAGCAGCTTGTCTGGGGTTTATCACTTGTCTATGTTGCTGAAGATATATTATTGATAGGAATTGCAGGGAACTTCTCCTTATTGACAATTTGACACTTGTTGATGTTCCAGTCATGACAAAAGAGCCCGAATCTGTTTAGTCTAGTTAGGTGCAGAAGAACGAGGTGAAAGTTTATGCGGTGATCGTAAGGGTCCACCATCTTCTAAAAGCCAGAATCTTGCTATTTGCATAGCATCTTGCCGTCTTTGAGGTTTAAAAGAGGCAATAAAGAGGGTCACTCTTTATTTTGCAAGGCTGGAGTTTCATCTAAGAGCCAGGTGACATGTCCGATGC…	4240	5	0	100	56	P:GO:0001708; F:GO:0005112; F:GO:0005509; F:GO:0005515; C:GO:0005768; C:GO:0005769; C:GO:0005886; C:GO:0005912; P:GO:0007015; P:GO:0007154; P:GO:0007219; P:GO:0007275; P:GO:0007298; P:GO:0007398; P:GO:0007399; P:GO:0007422; P:GO:0007423; P:GO:0007451; P:GO:0007475; P:GO:0007476; P:GO:0007480; P:GO:0007498; P:GO:0008284; P:GO:0008347; P:GO:0008356; P:GO:0008407; P:GO:0008587; C:GO:0009986; P:GO:00…	P:cell fate specification; F:Notch binding; F:calcium ion binding; F:protein binding; C:endosome; C:early endosome; C:plasma membrane; C:adherens junction; P:actin filament organization; P:cell communication; P:Notch signaling pathway; P:multicellular organism development; P:border follicle cell migration; P:ectoderm development; P:nervous system development; P:peripheral nervous system developme…
Mi_full_DN5590_c0_g1_i5	topless-related protein 4	AAAAGACGACCCGTCTGTTTTCGTCGTTGTTCACGTCTTCTCCAAATCTTCACCGCTCTTTCTCTCTCTCTTTCTCTGTTTTCTCTCTCTAGAAAAAGTGGAATTTTGATCGATCTGTGAGGGTTTGATTTTCTGGACGATTTGGATCGGGCGAAGATGTCTTCGCTGAGCAGAGAACTTGTTTTTCTGATACTTCAGTTCTTGGATGAAGAGAAATTCAAGGACACTGTTCACAGGTTGGAGAAAGAGTCGGGGTTCTTCTTCAATATGAGGTATTTTGAGGATTGTGTCACTAATGGTGAATGGGATGAGGTTGAGAATTATCTATCTGGCTTCACAAAGGTGGACGACAACAGATACTCCATGAAGATTTTCTTTGAAATTAGAAAGCAGAAATAC…	3997	5	0	94.05	4	P:GO:0006656; F:GO:0008757; C:GO:0016021; P:GO:0032259	P:phosphatidylcholine biosynthetic process; F:S-adenosylmethionine-dependent methyltransferase activity; C:integral component of membrane; P:methylation
Mi_full_DN2002_c0_g2_i2	ubiquitin-conjugating enzyme E2-23 kDa	GAGAGATGGACTTGATGAAACTGTTGATTCTCCAATTGATCTTTTCAAAATTTTATTTTTTATTTTTGTTTTTAATTTTTATGTTGATTTTGAGCTAAAAGTTTGGTTTTCTTATTTTTGGTTTGGTCTCAAACAGGATGATGAGTGATTACAAGGTGGAGATGATCAATGATGGCATGCAAGAGTTCTATGTGCATTTCCATGGACCCAGTGACAGTCCTTATCATGGAGGTGTTTGGAGGATTAGAGTTGAGCTTCCAGATGCTTATCCTTACAAATCTCCCTCAATTGGCTTTGTTAATAAGATCTACCACCCAAATGTTGATGAAATGTCCGGATCAGTGTGTTTAGATGTTATCAACCAAACCTGGAGCCCTATGTTCGATCTGGTAAACGTGT…	949	5	2.5476e-106	99.29	1	C:GO:0016021	C:integral component of membrane
Mi_full_DN681_c0_g2_i2	SUMO-conjugating enzyme SCE1	GTTACTGACCACCATTCCACGTTTGATCAAATCTGGACCGTACAATCCTCGCAGCTCCCCAATTGAAATTCAGTGCCGACTTGTCTCCAGCCAAACGCCTTTTGTATTTTTATATAAGGCCCACATTTCTCAGCTGAGGAAGACGAAGTCTTTCAGCATTTAGGAGGAAAAAGAGAAAACGGTTCTTGAGAGAGGAAACATGTCTGCAGGCATTGCGCGTGGCCGTCTCATGGAGGAGCGAAAGGCGTGGCGGAAGAATCATCCTCATGGTTTTGTGGCTAAGCCAGAGACGCTTCCAGATGGGCAGGTGAATCTGATGGTGTGGCAGTGCACTATCCCTGGTAAGCCTGGGACTGACTGGGAGGGTGGTTACTTCCCTCTTACACTCCACTTTAGTGA…	1188	5	2.06902e-117	96.75	3	F:GO:0016740; F:GO:0016757; F:GO:0016758	F:transferase activity; F:transferase activity, transferring glycosyl groups; F:transferase activity, transferring hexosyl groups
Mi_full_DN1110_c1_g2_i3	bidirectional sugar transporter SWEET1	CATTTCACGTTTGGGATTTTTGGTGGGTATTTTTTTATTTCCATCAAGATGGTCATCAGCTTTGTTCTTGTTTAGATTTTGTTTTTTCCCCTTGTTTTCTTTCTGCCTTTTCTTGGTTTGTTTTTTATCTTTGAATTATTTGAAACAGGAAATGCTACCGCTCTGTTCCTCTTCTTGGCTCCACTGATTACTTTCAAGAGAATCATTAAAAGCAAATCTACGGAGCAGTTCTCAGGAATACCGTACGTCATGACCTTGCTCAACTGCCTTCTCTCTGCTTGGTATGGCCTTCCATTTGTATCAAAGAACAACATACTGGTGTCCACCATCAATGGCACTGGAGCAGCCATTGAAATCATATATGTGCTCATCTTCATCGCATACTCAATCAAGAAGGAG…	1040	5	1.8003e-150	92.54	2	C:GO:0005737; F:GO:0019901	C:cytoplasm; F:protein kinase binding
Mi_full_DN1117_c0_g1_i2	protein kinase APK1A, chloroplastic	CTCTCTCTCTCTCTCTCTCTCTCTCTCTCTCTCTCCAGCTCGAGCTGTATTAGTGTACCAAAGCTCAACCCCAGTCAAACTATCTTTTTCTCTTTTTTCCATCTCTAACTTAGAGCAACAAGACAAGCACTGGAGCGAAAACTCCTTTCTTTCTCTGCCGGGGTTTTGTAATACGGGGTTGGGTTCACAAAAAAAGAGGGCAGAGAACGCTTTGGCGAAGGAGGAAGGCAAGAGGGGTTGTTTGTTTTCTGGGAAATAACTTTCCATGGGGGTTTGTCTAAGTGCTAGAATCAAGGCTGAGAGCCCATGCCACACAGGGGGGAGTTCAAAATATGTTAGCACTGATGGAAATGAACAAAACAGTACAAGTAGCAAGGTCTCCGTGGCTTCAGTGCCTCC…	2115	5	0	96.91
Mi_full_DN2499_c0_g1_i2	dynamin-related protein 5A	CGTACGCTGCATTCACAATTTTGAATATTCTCTCCGTGTGCACCGAGTCAACTCGCCAATCTCCGAAACCGACCTTCCTCGCCGCCACAAATCACCGTTGGAGCCTATTCGCCGATCCTCTTATGGAGAATCTCATCTCATTGGTCAACAAGATCCAGAGGGCTTGCACCGCTCTCGGAGACTACGGTGAAGAGAGCACGTTGCCAACTCTCTGGGACGCGTTGCCGGCTATCGCCGTCGTCGGAGGCCAGAGCTCTGGGAAGTCTTCAGTGCTGGAGAGTGTTGTAGGAAAGGACTTCTTGCCTCGTGGATCTGGTATTGTTACTCGTCGTCCTCTTGTCTTACAGCTTCATAAGATTGATGAAGGAAGAGAATATGCTGAGTTCCTTCACCTCCCGA…	2154	5	0	97.65
Mi_full_DN7615_c1_g1_i1	protein FLOWERING LOCUS D isoform X1	CAGCAACCAAACCGCAATTTTCCTTCTTCCTTTGCCTCGCCTCAGCGAAAGTAGAAGAACAGAGAAGTATGGACCCATCGAATCAAATCTCCGAATTCTCTTCATTCCCTCCTCTTCCTCTGGATCCCCTCCAATACACCATTTTTGTACCTCACTCAAACCCTAATCCTAATAACAACCCTCACCCTAGCTCCAACACCAATTCGAACCCAATTTCAAACCCTAACCCTAATCCTAATCCTGACCCTGTCCCTAACTCTAACCATAACCCTTATCCGGACCACTTTCTTTCGCTTTCCATCCCTAGGAAGAGAAGACGAGGGAGACCTCGCTGCGCCGCGACGTTTACTCCATCACAGAATCAGGTGTTTCAAATTCCTCACACTTCCAACGGTACAA…	3315	5	0	98.34	6	F:GO:0005086; F:GO:0005524; F:GO:0016307; P:GO:0032012; P:GO:0046854; F:GO:0046872	F:ARF guanyl-nucleotide exchange factor activity; F:ATP binding; F:phosphatidylinositol phosphate kinase activity; P:regulation of ARF protein signal transduction; P:phosphatidylinositol phosphorylation; F:metal ion binding
Mi_full_DN9129_c0_g1_i1	deoxyribodipyrimidine photo-lyase isoform X1	CTTCAGTAGTCACACCTGGCTCACTTTAGCCTTCTTCGAACTCTCTTCCCTACGCTTACCGCGCACCTTAGCAGGCACTCTAGGGCTTTCTCATCCATGGCCTCTCCATCTTCAGCCCTTAACAAATCGTCCATGGTTCAACAGGGAAGAATCAGGGTTTTGAAGGAAGGATCCACGCCGTCTGGTCGAGATGCGGGTCCCGTAGTCTACTGGATGTTTAGAGATCAACGGTTGAGAGACAACTGGGCATTGATCCACGCCGTTGATCAGGCCAACAAAGCCAATGTTCCTGTGGCTATAGCCTTCAATTTGTTCGATCAGTTCTTGGGGGCCAAAGCTCGGCAGTTAGGGTTTATGTTGAGAGGTTTGCGACTTCTCCATCGTGATCTCGAACAAACT…	1573	5	0	93.16
Mi_full_DN4704_c0_g1_i2	Valencene synthase	CCCAAGCTTTTGCACTCATACTTTCCAAGTCAGTTTTCAAAGAAGTGTTCTACTACCATTCCAAAAAATTAACATGTCGGGTCAAGTCTTAGCAAGCCCTCTAGGCCAATTTCCGGAACTGGAAAATCGTCCGGTGGTCAAGTATCACCCTAGCATTTGGGGTGACCAGTTCATGTCCTACACTCCTGAAGACGAGGTAACACGTGCCTGCAAAGAGAAGCAGCTTGGAGATCTGAAAGAGGAAATTCGAAGGAAGCTAATGAATACAGCTGGTAACACTTCCCAACAACTAAAATTTATCGATGCTGTGCAACGTCTTGGGGTGGCATACCACTTTGAAAGAGAGATAGAAGAAGTGTTACAACATATTTACGACAGCTATCCTAATGGCGATGATAT…	1820	5	0	98.33
Mi_full_DN6569_c0_g1_i2	alanine aminotransferase 2	GTGGAGAGCGGAGTTGAGGAAACGGCGCCTCTGGTCAGCCACCTGCCAAATCTGTGTGCGGGAACAGAAGAAAAAGCCTGTAAAATTAGGTGGTTTCAAAGTAAAACGTGTGGGCGTCGGGAGACGCATCCAACCATTTGGTTGTTTTGCCCTTACAAACGTAGAGGCCCCCCTGCATATAAAAAAGATGCGGAGATTCGTCAGCGGTGTGCTCAGTAGTTATCAGAAGCGATCTCTTTCTCATCGCTCTCTTCGTTTCTTCTCCTCCACGACTTCTCTCCCTAACTCCGACTCTCCTTCTCCTTCCTCTTCCTCTTCTGCTGCCATGCCTACTCCTGTTACTCTCGAAACCATCAACCCTAAGGTCTTAGAATGTGAGTATGCTGTCCGGGGTGAGAT…	1893	5	0	88.31
Mi_full_DN6703_c0_g1_i1	histidine kinase 2	CTTGAATCTTCTTACTGGGGCTCTCTTAAAGCCTTGGTTTTGATGAGTTTTTCGGCTGTGGCTGGGGTTTTTCTTAAGCTCTCAAGACTCATTTTGAAGATATGCAGGTGGGTTTTGCTTAAGATGTCCTTGAATTGCAAGCTTTCTGGCTTTAGTGGCAGATTGCCGGCCAATTTGAAGCTGAAGAAGTCAAAGGAGCCTTTGCATGGGTCTAATTGTCTCAGGAAATGGAGGAGAAAGTTTCTGTTATTGTGGCTTTTAGGAGTTATTATTGGCCTCATTTGTTTTCTCTCAGTTTTGAATGCTGGGGCTTTGAGTAGGAAGGAGAAGACTCCAGACTTGTGTGAAGAAAAAGCTCGAATCTTGCTAGAGCATTTCAATGTCAGCAAGAACCAGCTT…	4588	5	0	98.87	1	P:GO:0007165	P:signal transduction
Mi_full_DN1288_c0_g1_i2	40S ribosomal protein S6 isoform X1	ATCCCACGTTCAAAACCCTAACCCTAACCCTGAATCATCCTAAAACTCGCTGCCTCTTTCTCTCTCACTCTCACGGCGGAAGCCAGAGACTGTGATCCAAAATGAAGTTCAATATCGCAAATCCTACTACAGGATGTCAGAAGAAGCTCGAGATTGATGACGATCAGAAACTCCGAGCATTTTATGACAAGAGGATCTCACAGGAGGTCAATGGGGATGCACTGGGTGAGGAGTTCAAGGGCTACGTTTTCAAGATCATGGGTGGTTGTGACAAGCAAGGGTTTCCCATGAAGCAGGGAGTACTGACTCCTGGCCGTGTTAGTCTTTTGCTTCATAGGGGTACCCCATGCTTCCGTGGATATGGAAGACGTAATGGAGAGCGAAGGAGGAAGGCTGTTC…	978	5	4.86485e-145	99.6	20	F:GO:0000166; P:GO:0001580; F:GO:0001664; C:GO:0001750; C:GO:0001917; F:GO:0003924; F:GO:0005525; C:GO:0005834; P:GO:0007165; P:GO:0007186; P:GO:0007188; P:GO:0007601; P:GO:0007602; F:GO:0019001; F:GO:0031683; C:GO:0042622; P:GO:0046549; F:GO:0046872; P:GO:0050896; P:GO:0050908	F:nucleotide binding; P:detection of chemical stimulus involved in sensory perception of bitter taste; F:G protein-coupled receptor binding; C:photoreceptor outer segment; C:photoreceptor inner segment; F:GTPase activity; F:GTP binding; C:heterotrimeric G-protein complex; P:signal transduction; P:G protein-coupled receptor signaling pathway; P:adenylate cyclase-modulating G protein-coupled recept…
Mi_full_DN64_c0_g1_i2	eukaryotic peptide chain release factor subunit 1-3	CATCAACCTACATAAAGGGTTCCAACTCAGCGTAATCTCTACGCATCAGGCGGTGGCTGCGGATCGTTGCTCAGGTAAATCGGTTAGCTTCCACAGTTAGTACCGTACTTACAATGGCAGATGGTCATGAAACAGATAAGAACATTGAGATATGGAAGATCAAAAAGTTGATCAAGGCACTGGAAGCTGCTCGAGGCAACGGGACAAGCATGATTTCTCTTATCATGCCTCCGCGGGATCAAATATCAAGGGTTACTAAGATGCTGGGAGATGAGTTTGGCACAGCTTCAAACATTAAAAGCAGGGTGAATCGTCAATCTGTTTTGGGAGCAATCACATCTGCACAGCAAAGATTGAAGTTGTACAACAAGGTCCCTCCCAATGGGCTTGTGCTGTACA…	1926	5	0	99.5	1	F:GO:0017134	F:fibroblast growth factor binding
Mi_full_DN8764_c0_g1_i1	Flavin mononucleotide hydrolase 1, chloroplatic	TACCCATGCCCATGTATTGTCATGTTGTGTGGATATAGGTATGCCAAGTGAAGTCGGAGTCTAAGTTTCACAAAGTAGTTGAATAGTCAATATCGGGGATTTGGGAAGCTAGCTGAGGCTATGAGTGTGTGTTTATTGAGAGACAAAGAGGGGGTCTAGTTTGGACTCTCCAGGGTTCTGGCCTGGTATCTCCTGCAAAAAGAAAAACA	1167	5	4.9877e-169	97.59	4	C:GO:0005737; P:GO:0006817; P:GO:0030643; P:GO:0045936	C:cytoplasm; P:phosphate ion transport; P:cellular phosphate ion homeostasis; P:negative regulation of phosphate metabolic process
Mi_full_DN8764_c0_g1_i2	Flavin mononucleotide hydrolase 1, chloroplatic	ACTATTGTTAGAGACCCTTTCTATCATGATGTCCCTGTCTTCTTCAGGAATTATTAGAGAAAAAGTAAACCATGTCGATGAATGTTCACTTGCAAAAGAATGCCTATGGAGGAACTATTAGAATGCAAGCATCCAACTGCATGGATCGAGTTTGAAAAGGGACTGATTAATGAGACTGAGTTAGCCAGAAAATTCTTTAAGGATGGGCGGGATTTTGATTTGGAAGGCCTTAAAAATTGTATGAGGAGAGGATATTCATACATAGAAGGTGTTGAAGGATTGCTTCGTGCTTTAAAACAAAACAACTATGAAATGCATGCTTTCACCAACTATCCTATATGGTACGAAATGATTGAGGACAAGTTAAAGTTATCAACATTCTTATCTTGGACATTTTGT…	984	4	1.62361e-131	92.73	4	C:GO:0005737; P:GO:0006817; P:GO:0030643; P:GO:0045936	C:cytoplasm; P:phosphate ion transport; P:cellular phosphate ion homeostasis; P:negative regulation of phosphate metabolic process
Mi_full_DN5139_c0_g1_i5	ATPase subunit 1 (mitochondrion)	AAGTGAGACAAATGTCTAAAGAGAAGAAAGATCGAGATTCACAGTTTTCGGGCTCTCGTCCTTCCTGAGAGTCCTTAGTCTAGTCTAGATCTTTCTTCTAGGCGGCACCCTCTGTCGCCTACGACAGAGAAGCCTTTCCCTTCTCTGAAATGGCGAGTCACGCCCTTGAAATTGAATGCCCTTTATAAAGGGGCTTAAGTCATCGATTCCAATCCGACTTTATCTTTCCAGTAACGCTTTTCCCCTTTTTTCCGGTATGCCGCTCCGCGAGCAAGGAGCGAGAGAACATGAATCGATCGCTCTATGGTACAAGTAATTTCCTTATTTGATGCTTTGTCCGTGTTAGCTAATTGTGTTTGGAATAATCGGGGACAAGACCCCGAAATCAATAGACTCTGT…	3134	5	0	93.18
Mi_full_DN5139_c0_g1_i2	ATPase subunit 1 (mitochondrion)	CTGACTGTTTTGTTCACTTTCTCCAAATTGACTCCGTATAGTCTGTACCGGAGTGGTTCATCGTCAAAAGAACAACAATGGGTTGTAGCATTTCCTATTTCTTTGTCTAGGGGATATAAAAAAGGCCTTTATCGTCGAAAGGCAGGGGTGAGCTTTCTCACTATACAATGACCACTACGAACGAAGGACCAACGACGATGAAGGAGGAGAAGGAGGAGGAGTAGGAGCTAGCTTTCATTGAAGCAGGGGTGGGGAAAGGCAGAAATGAGTTCATGCCACGACGATCTATATGGAAGGGCAGTTTTGTTGATGCATTCCTGTTGAGAATGAAGAAGAAGAGAGATCTTCTTTTGAACAGGAAAATTTGGTCACGTAGATCTTCTATTTTGCCGGACTTTG…	3134	5	0	93.32
Mi_full_DN131_c0_g1_i9	Quinone oxidoreductase PIG3	AAAAAAGGAAAAAAACAAAAGTGTGCGATCCTCTTTCTCGAGTCTTCACATTTTGAGACACTGAACCCAAATCAAAATTAATCCTCCAAATTAATTTTCACCTCCAACCCAAACCCTAACTGCTGCCCCCGTTTTCGTTTTCTTCTTCTCTTTCCGAAAACCCTCCGGAATCGGAAGATTCATAATTCTTCAGAATTAATTTTCACCTCGAAGCCAAACCCTAACTGCCTCATCTTCCTCTCATTCATATCCCAAAAGTAGCTTCAACAGTCAGGCCTGTAGCCATGAAAGCCGTAGTGATCACTACTTCCGGTGATCCCCAAGTTCTCCAAGTGCAAGAAGTCGAAAACCCTGAAATTGGAGATGATGAAGTTCTAATTAGAGTGGACGCCGCTGCCA…	1167	5	1.34066e-136	86.17	2	F:GO:0005086; P:GO:0032012	F:ARF guanyl-nucleotide exchange factor activity; P:regulation of ARF protein signal transduction
Mi_full_DN8082_c0_g1_i1	mitochondrial import inner membrane translocase subunit Tim9	ATCTAGGGTTTGCTCGGTGAAACTTCATACCTATAAATGTCTGCGGTGTGAATTGTGTCAAAACCCCTAAACCCTAACCCTAATTTGAGATCAGTCAATCATGGACAAGAGCATGCTAGGAGATCTGGACTCTCTTCCTGAGGAAGATAAGCTTCGAATGTCTGTCATGATCGACCAGCTTCAGATCCGCGACAGTCTTAGAATGTATAATTCACTGGTGGAGAGATGTTTTAGTGACTGTGTGGAGAGCTTCAGGCGCAAATCCCTTGACAAGCAAGAAGAGACCTGCGTCCGGCGATGTGCTGAGAAGTTCTTGAAGCATTCGATGCGTGTGGGTATGAGATTTGCAGAGCTCAACCAAGGGACAGCAACACCAGATTAAAAGCCCTTAAGCAACCA…	667	5	6.90417e-62	93.32	15	C:GO:0000276; F:GO:0003854; C:GO:0005739; P:GO:0006694; P:GO:0006754; P:GO:0006811; F:GO:0015078; P:GO:0015986; C:GO:0016020; C:GO:0016021; F:GO:0016491; F:GO:0016616; C:GO:0031966; C:GO:0045263; P:GO:0055114	C:mitochondrial proton-transporting ATP synthase complex, coupling factor F(o); F:3-beta-hydroxy-delta5-steroid dehydrogenase activity; C:mitochondrion; P:steroid biosynthetic process; P:ATP biosynthetic process; P:ion transport; F:proton transmembrane transporter activity; P:ATP synthesis coupled proton transport; C:membrane; C:integral component of membrane; F:oxidoreductase activity; F:oxidore…
Mi_full_DN3045_c0_g1_i4	protein DOWNY MILDEW RESISTANCE 6	GCTCCACCACCCCATTTTAATATCCGACGATACCCTCGACTTTTTTTCTACTCATCATCTGAGGACCTGCCCACTTTCTGCATCGGAGTCTTCACTCCCTTTTCCTTCTTTTTGGCTCTTTCATATTGACCCCACCGGAATCCATGGATTCTAAGGTCCTTTCCACCGGAATCCCATTTACCACTTTGCCGGAGAACTACATCAGACCCGAATCCGAGAGGCCTAGACTCTCCGAAGTTGCCGACTGCGAAAATGTTCCTATCATCGACCTGAGTTGTGACGATCGAGCCCAAATTATTGAGCAACTCGCTGATGCTTGTAGCCGTTATGGCTTCTTTCAGGTTATTAATCATGGGGTGTCTGCGGAAGCCATCGAGAAAATGCTACATGTGGCTAATG…	1413	5	0	97.51
Mi_full_DN7974_c0_g1_i2	RNA polymerase II transcription factor B subunit 5	CACGGTTCAAACATTGGGCAGCCGAGGCTCAGGAAACTATCGCCTCACCTGACTGAACTCAGGTTGCGCACGCCTTTAGGGTTTGCTTGCAGTTGGACTGTAGGAGAAGCCCGATCTCTGTTTAGACCAAAATCATTCAATCATTTCTTCTCCAAACGCTGCCTTTCCATCCGTCTCTGAGTGCAAGCCAACAAAGCGAGGGAGATGATGTGATCGAAATGTGGTTTTTCTTGGTAAACCACAGGTTCAAACATTTAGGGTTGCTGATAAATTATGGTCAATGCCACTAAAGGATTGTTCATTTCATGTGACATACCCATGGCACAATTCATCATCAACATGAATGCTTCAATGCCGGCATCACAGAAATTTATAATACACGTCCTGGATAGCACTCAT…	709	4	1.57782e-44	100	20	F:GO:0003723; F:GO:0005515; C:GO:0005576; C:GO:0005615; C:GO:0005794; C:GO:0005796; P:GO:0006397; P:GO:0007595; P:GO:0008033; P:GO:0008380; C:GO:0009507; C:GO:0009536; P:GO:0032355; P:GO:0032570; F:GO:0035375; F:GO:0042802; P:GO:0050821; P:GO:0051260; P:GO:1903494; P:GO:1903496	F:RNA binding; F:protein binding; C:extracellular region; C:extracellular space; C:Golgi apparatus; C:Golgi lumen; P:mRNA processing; P:lactation; P:tRNA processing; P:RNA splicing; C:chloroplast; C:plastid; P:response to estradiol; P:response to progesterone; F:zymogen binding; F:identical protein binding; P:protein stabilization; P:protein homooligomerization; P:response to dehydroepiandrostero…
Mi_full_DN1240_c0_g1_i1	anamorsin homolog isoform X1	CAGGTGAAAAGACTAAAGAGAGAGAAAGAGAGTCGGCTACAGAACTCGGGGGGTTTTCTGTTAGTTTCTTCGAAGATCGAACGAACACTAGGGTTTTTGATCCACATGGATACCAAAATGTTGCAAAATAGCACATTGGCCCTCACAGATCATGAAGTTTTGTCCATTAGTACAGTTTTAGATGCAGTGAGGAAGCTTGATAATGCAGGGGTTGATCAGTGTGATCCACTAATTATTACTCAAGCATCTTCCCTAAGTCAGCTGCCAGTGGAGTCATCTTCCTTGAATATTGTCATCTCTATTTGTAGATCACTTGAATTTCCTTGTGATAAGTTGCTGGCAGAAATCTCAAGAGTTTTGAAGCCTGGTGGGACAGTATTAATTCAGAAAACTTCGCAA…	1305	5	0	99.64
Mi_full_DN993_c0_g1_i2	NADP-dependent glyceraldehyde-3-phosphate dehydrogenase	CACTTGTCGACTTTGGAACCATCAAAAAATATCTGTGTCCCTACTACGCCGAAGAGGGCCATTACACTAACACTCCAAAATATCATTCAGATTCAGGTGGAAAGGAGACGAGAAATAATCAAACGAGAAATGGCAGGAAGTGGGGTGTTTGCAGAGATCTTAGATGGTGATGTCTTCAAGTACTACACAGACGGTGCGTGGAAGACGTCTTCTTCAGGAAAATCTGTGCCCATCATCAACCCCACCACCCGAAGCACCCAGTACAAGGTTCAAGCATGTACCCAAGAGGAGGTGAACAAGGTCATGGAAACAGCAAAAAATGCACAAAAATTATGGGCAAAGACACCTCTGTGGAAAAGAGCAGAGTTACTTCACAAGGCAGCTGCAATTCTAAAAGAG…	1869	5	0	98.55
Mi_full_DN992_c0_g2_i2	protein yippee-like	AGGTGATTCAAATAATAATTGGCAATTGGGTTTTATATTTGTGAGCTTTTTTTTTTTTTAGCCTTCTTGTGAGTGCAGTGCAGCATCATCAGATTATTGTGGGTGGATTGAGAAATGGGGAGGCTTTTTGTGGTTAGTCTTGAGGGCAAGATCTACAGCTGCAAGCACTGCCGGACCCATCTTGCTCTCAGTGAGGACATCGTCTCTAAGTCTTTCCACTGCAGGCATGGAAAAGCTTATCTCTTCAATAAGGTTGTGAACGTCTCTGTTGGAGTGCATGAAGAGAGGATGATGATGACGGGAATGCACACTGTTGCTGACATATTCTGTGTTGGGTGTGGATCCATTGTGGGATGGAGATATGAGACTGCCCATGAAAAGGCCCAGAAGTACAAAGAA…	656	5	9.88127e-93	88.47	2	F:GO:0005509; F:GO:0046872	F:calcium ion binding; F:metal ion binding
Mi_full_DN205_c0_g1_i4	actin-101 isoform X1	TTGTCAGTTATTCTAATTTATTTCAATGAGTTCATATGTTTGTGTCTGCACTTGTTTAGATAAAGGGCTTTAGGGATTTTACAAAATGAATTTGACTCACCTTTTTACTATTTTTGTTCAATGGCTCCATCTTTTGTGTTGGCTTGGAGAATCACTTTTTGTCTTAAATGCTCTGGGAAGCAAATTAAACTGATTCTGTTTGCTGTGGCGAGGCTGGATTTGCTGGTGATGATGCTCCGAGGGCTGTGTTCCCCAGTATTGTTGGCCGACCTCGACACACAGGTGTCATGGTTGGGATGGGCCAAAAGGATGCTTATGTAGGTGATGAAGCCCAGTCAAAAAGAGGTATCCTCACCTTGAAATACCCAATTGAGCATGGCATTGTCAGCAATTGGGATG…	1721	5	0	99.94	7	P:GO:0000413; F:GO:0003755; F:GO:0016018; P:GO:0042026; F:GO:0043021; P:GO:0045070; F:GO:0051082	P:protein peptidyl-prolyl isomerization; F:peptidyl-prolyl cis-trans isomerase activity; F:cyclosporin A binding; P:protein refolding; F:ribonucleoprotein complex binding; P:positive regulation of viral genome replication; F:unfolded protein binding	EC:5.2.1.8	Peptidylprolyl isomerase
Mi_full_DN736_c0_g1_i2	mitochondrial-processing peptidase subunit alpha	GGATCCCAGACAGAGGAGGCAGAACATTTTACCTTCTTCAATACCAAAACTTTCTAGGGTTTCGCTGCGACTGACTCAACCATGTACAGAACCACAGCTTCACGACTCAGGGCTCTCAAGGGCCGTGGAGGAAATTGGAGAGCAGCCAGATTTGCAAGTTCAAGTGCAGTTACTGCGAGATCATCTTCTTCTCCGGGTTTGTTCAGCTGGCTAACAGGGGAAAAGTCTTCTTTTCTTTCTCCTTTGAATCTTCCACTTGCAGGTGTTTCCCTCCCACCTCCACTACCTGATTATGTTGAACCAAGCAAGACCAAGATAACAACTCTCTCTAATGGCGTCAAAATAGCATCAGAGACATCACCTAATCCTGCAGCCTCTATAGGGTTATATGTTGATTGT…	2024	5	0	94.44	18	F:GO:0003723; F:GO:0003743; P:GO:0006412; P:GO:0006413; P:GO:0006811; P:GO:0008643; C:GO:0009279; C:GO:0009507; C:GO:0009536; F:GO:0015159; F:GO:0015288; P:GO:0015774; C:GO:0016020; C:GO:0016021; F:GO:0019843; F:GO:0043022; C:GO:0046930; P:GO:0055085	F:RNA binding; F:translation initiation factor activity; P:translation; P:translational initiation; P:ion transport; P:carbohydrate transport; C:cell outer membrane; C:chloroplast; C:plastid; F:polysaccharide transmembrane transporter activity; F:porin activity; P:polysaccharide transport; C:membrane; C:integral component of membrane; F:rRNA binding; F:ribosome binding; C:pore complex; P:transmem…
Mi_full_DN17201_c0_g1_i1	Endonuclease 1	ATATGGCTTGGTCTGGGGTCTTGTTGATTGTGAGGGCACTTGTTCTTCTGCAATTGATTCCTGGAATTCTGAGTTGGGGAAAGGAAGGACACTATGCAGTTTGTAAAATAGCTGAGGGGTTCCTTTCTGAAGATGCATTAGGAGCAGTGAAAGCATTGCTTCCAGATTATGCTGAAGGTGATCTGGCTGCCGTTTGCTCCTGGGCTGATGAGATTCGTCACAACTTCCATTGGCGATGGAGTGGCCCTTTACATTATGTAGATACGCCAGATTACAGGAGACTGCCATGACTTCAGAGGACACAAAGATATATGTGTAACTGGAGCAATTTACAATTACACAAAGCAACTCACTTCTGGTTATCACAATTCAGGTTCAGAAATAAGATACAATTTGACA…	2377	5	0	99.55	6	F:GO:0004497; F:GO:0016491; F:GO:0018662; P:GO:0019336; P:GO:0019439; P:GO:0055114	F:monooxygenase activity; F:oxidoreductase activity; F:phenol 2-monooxygenase activity; P:phenol-containing compound catabolic process; P:aromatic compound catabolic process; P:oxidation-reduction process
Mi_full_DN12088_c0_g2_i2	axial regulator YABBY 5	TTTGATGATAAACTGATGAGGACAACTCCTCACCTCCCTTGGATTTCCTCCCTCTGCAACTTACCTTTCCCTTGCTAAAAACACTGCACCACTTAGGTGCTGTCAAAACTATGCTTTTGAAGCTGAAAGGGAAAAGAAAATGAAGATCTCAGTCCGGTGAGTGTTCCATGCAGCAGCTTGTTTGACATCGTGACCGTCCGATGCGGACACTGCACCAATCTATGGTCCGTGAATATGGCAGCTGCATTTCAATCACTGTCATGGCAAGATGTTCAGGCACCCAACTACACTTCTCCAGATTACAGGATTGACTTGGGTTCCTCTTCCAAATGCAACACCAAGATGGCCATGCGAGCACCAGCCTCGAATATCTCTGAGGAAAGGATTGTGAATCGCCCT…	859	5	1.60839e-117	84.67	7	F:GO:0005344; C:GO:0005576; C:GO:0005833; P:GO:0015671; F:GO:0019825; F:GO:0020037; F:GO:0046872	F:oxygen carrier activity; C:extracellular region; C:hemoglobin complex; P:oxygen transport; F:oxygen binding; F:heme binding; F:metal ion binding
Mi_full_DN985_c0_g1_i4	Glutamate--glyoxylate aminotransferase 2	GAGAATGAGAGAGAGAGAGAGAGCCAAAGAACCAAACAATCTCTTCCGAAGAGCCAGCAATTCTCAACCGCTTAACCCCCAGAAGGAGATACGTGTGAAAGGGAGAGGACGAGCCAGAAGTCTCTCATTATCTACCAAGAGCCCGTCGCTTGAAGCTGCACCACACCTCTGTATCAGCTTTATCCCCTTATATTTATTCTGCCATTCTCCTATTAATCGATCTACAATTTTTCAGTGGCTGTGGTGTTGCTCAGTCAATGCCTCATAACTTCTATTCATAATACGACAAAGGGGCTATAGTTTTTTAGGCAGACTTATACTCTTACTTTGCTTCCTGGCCATTCTGCACAGCACTTGGGCTTCCACTCCAAAGGCCACACCCCGTCTCACCGCCAACCC…	2247	5	0	100	31	P:GO:0002250; P:GO:0002376; F:GO:0004888; F:GO:0005515; C:GO:0005654; C:GO:0005794; C:GO:0005829; C:GO:0005886; C:GO:0005887; P:GO:0006955; P:GO:0007165; P:GO:0007166; P:GO:0009617; C:GO:0009897; C:GO:0016020; C:GO:0016021; C:GO:0019012; C:GO:0019031; P:GO:0019064; C:GO:0019815; C:GO:0020002; P:GO:0030183; C:GO:0033644; P:GO:0039663; F:GO:0042802; F:GO:0042803; P:GO:0046718; P:GO:0050853; P:GO:00…	P:adaptive immune response; P:immune system process; F:transmembrane signaling receptor activity; F:protein binding; C:nucleoplasm; C:Golgi apparatus; C:cytosol; C:plasma membrane; C:integral component of plasma membrane; P:immune response; P:signal transduction; P:cell surface receptor signaling pathway; P:response to bacterium; C:external side of plasma membrane; C:membrane; C:integral componen…
Mi_full_DN985_c0_g1_i5	Glutamate--glyoxylate aminotransferase 2	GAGAATGAGAGAGAGAGAGAGAGCCAAAGAACCAAACAATCTCTTCCGAAGAGCCAGCAATTCTCAACCGCTTAACCCCCAGAAGGAGATACGTGTGAAAGGGAGAGGACGAGCCAGAAGTCTCTCATTATCTACCAAGAGCCCGTCGCTTGAAGCTGCACCACACCTCTGTATCAGCTTTATCCCCTTATATTTATTCTGCCATTCTCCTATTAATCGATCTACAATTTTTCAGTGGCTGTGGTGTTGCTCAGTCAATGCCTCATAACTTCTATTCATAATACGACAAAGGGGCTATAGTTTTTTAGGCAGACTTATACTCTTACTTTGCTTCCTGGCCATTCTGCACAGCACTTGGGCTTCCACTCCAAAGGCCACACCCCGTCTCACCGCCAACCC…	2247	5	0	100	31	P:GO:0002250; P:GO:0002376; F:GO:0004888; F:GO:0005515; C:GO:0005654; C:GO:0005794; C:GO:0005829; C:GO:0005886; C:GO:0005887; P:GO:0006955; P:GO:0007165; P:GO:0007166; P:GO:0009617; C:GO:0009897; C:GO:0016020; C:GO:0016021; C:GO:0019012; C:GO:0019031; P:GO:0019064; C:GO:0019815; C:GO:0020002; P:GO:0030183; C:GO:0033644; P:GO:0039663; F:GO:0042802; F:GO:0042803; P:GO:0046718; P:GO:0050853; P:GO:00…	P:adaptive immune response; P:immune system process; F:transmembrane signaling receptor activity; F:protein binding; C:nucleoplasm; C:Golgi apparatus; C:cytosol; C:plasma membrane; C:integral component of plasma membrane; P:immune response; P:signal transduction; P:cell surface receptor signaling pathway; P:response to bacterium; C:external side of plasma membrane; C:membrane; C:integral componen…
Mi_full_DN508_c0_g1_i1	isocitrate dehydrogenase [NAD] regulatory subunit 1, mitochondrial	CTCCTCCATTTCATGAAAATCACATTTTAGACCAGTATACCACGAACCCTCCGAAACCTAATTTTATTCGAAGTCAACGAAAAAGTCATCCAAATCAATGGCCAGGAGAGCCCTCCCCATCGTCAAGCAACTCGTCGGCCGGTCGTCGTTCGATCCCCACCCTCTCCTAGGGTTAGGGTCCCGATCCGTGACCTACATGCCTCGTCCTGGCGACGGCTCTCCGCGCGCCGTCACTCTGATCCCCGGAGACGGCATCGGGCCTCTGGTCACGGGCGCCGTCGAGCAGGTCATGGAGGCGATGCATGCGCCGGTGTACTTCGAGAAGTACGAGATTCACGGGGATATGAAGACGGTGCCACCGGAGGTGATGGAGTCGATTCACAAGAACAAGGTGTGTTT…	1444	5	0	95.49	2	C:GO:0016021; F:GO:0016831	C:integral component of membrane; F:carboxy-lyase activity
Mi_full_DN24061_c0_g1_i1	5'-adenylylsulfate reductase 3, chloroplastic	CGGAGAAACAGAGAGAAAAAAGAAGAAGAGGAATATCAGGGGAATTTTCAGTTTGTAAAAATTTTCTTCAATGGCGTTGGCTGTGACCTCCTCTTCTGCCATTTCTGGCCCGATTTCCTACGCTTCCTCTGAGAACAAAGCTCCACAGATTGGATCATTTCGGCCTGTGGATCGGTCCAATGTTTCATTGGCAACTGTGACTTTTTCACGGAGACAGAGCGTGGTGAAGCCGGTGAACGCTGAGCCGAAGCGGAACGATTCGATCGTGCCGCTTGCAGCGACGGTTTCTGCGCCTGAAGTGGCAGAAAAAGTAGAGGTGGAGGACTATGAGCAATCGGCTAGGGACCTTGCAGATGCTTCTCCTCTTGAAATTATGGATAAGGCCCTTGCGAAATTTGG…	1722	5	0	95.7
Mi_full_DN7887_c0_g1_i4	putative acyl-activating enzyme 18, peroxisomal	ATCCCTTTGATTCACAATGCGCACGTGATGGTCAGGCGCCCACCCTCCCCGCTCTCACCTGCTCCTCTAAAGATCAAACTCTCACCATGGCAAGCAAAGGGAAGAGGGAGATCCTAGAGAGAGAAAGTCTGCCACTTTCATCGATCTTAGAAAGAGAAGGGGGGTGTTTGGAGATGGGGATGAGGGTAGCTGAAGTGGGAGTGGGGGAGCTGGTGAAGGCGGGATTATCCATGGAAGAAGCTCAAGAATTTGAGAGAATTTTGAAGGCAGCAGTGGGCGGAGCCAGAGGGTCGGACCCAAGTGAGGTGTGGCGCGAGGTGGTGGCTCGGAGGGTGCTGAGCCCATCGCACCCACATGGGTTGCACCGGCTGGTCTTCCACTCGGTCTATGCTGAATGGG…	2460	5	0	97.51	6	P:GO:0007275; C:GO:0012506; P:GO:0030154; F:GO:0030248; P:GO:0030435; C:GO:0031160	P:multicellular organism development; C:vesicle membrane; P:cell differentiation; F:cellulose binding; P:sporulation resulting in formation of a cellular spore; C:spore wall
Mi_full_DN7887_c0_g1_i3	putative acyl-activating enzyme 18, peroxisomal	ATCCCTTTGATTCACAATGCGCACGTGATGGTCAGGCGCCCACCCTCCCCGCTCTCACCTGCTCCTCTAAAGATCAAACTCTCACCATGGCAAGCAAAGGGAAGAGGGAGATCCTAGAGAGAGAAAGTCTGCCACTTTCATCGATCTTAGAAAGAGAAGGGGGGTGTTTGGAGATGGGGATGAGGGTAGCTGAAGTGGGAGTGGGGGAGCTGGTGAAGGCGGGATTATCCATGGAAGAAGCTCAAGAATTTGAGAGAATTTTGAAGGCAGCAGTGGGCGGAGCCAGAGGGTCGGACCCAAGTGAGGTGTGGCGCGAGGTGGTGGCTCGGAGGGTGCTGAGCCCTTCGCACCCACATGGGTTGCACCAGCTGGTATTCCACTCGGTCTATGCTGAATGGG…	2460	5	0	96.7	6	P:GO:0007275; C:GO:0012506; P:GO:0030154; F:GO:0030248; P:GO:0030435; C:GO:0031160	P:multicellular organism development; C:vesicle membrane; P:cell differentiation; F:cellulose binding; P:sporulation resulting in formation of a cellular spore; C:spore wall
Mi_full_DN1249_c0_g1_i3	plastidial pyruvate kinase 2	CACAGTGAAAACAATAAATCAAAAAGGCCTCTACATTTCGTGTTCGATATAAACGAGAAGGAAGGCTTCAAGTTCCGCCAAATTCAACGGCGGTTTCTTCAACCACCGCATTCTCTAACCCTAACCTCCAAGCTTCATCTTCCACAACCCTCCACCCAATTCTCACCTCCTCTTTCTCTCTCGATCATTGTTTCTATCTCTTCTGTTTGTTTTTTTTTTCTCTCTCTGCAATGGCTCAGGTGGTGGCGACTCGCGCGATTCAGAGCTCGATTCTGTGCCCTAGCTCTGGATCCGTGCATGAGCGATTTGAGAAGCTGAAGCCCTCCGGTTTCGCTGCGAAAGTGTTGGCTCGCGAAGAGCGGAGGAGCCGGAGAGTGGCTTGGAGGGGCGGTCCGATTG…	2301	5	0	95.52
Mi_full_DN6440_c1_g1_i4	histone deacetylase 9 isoform X3	TTCCTTTGTTGGACATATCCAATTGGGTTGAGTTAGTAATGATTGGCCTTTGATTATAATGTTTGCTTGCTGGCGCCATTGCAATGCTTCTTACAGGGCATGCTGAATGTGTTAGGTTTGTGAAGAAATTCAATTTGCCCTTACTGGTTACTGGAGGTGGGGGATATACAAAAGAGAATGTTGCTCGATGTTGGACTGTTGAAACAGGGGTGCTTTTAGATACTGAACTTCCCAATGAGATCCCAGAAAATGAATATATCAAATATTTTGGGCCGGAGCATTCATTGAAGATTCCAAATGGGCACATAGAGAACTTAAATAGCAAATCATATCTTGGAACAATTAAGCAGCAAGTCTTGGAAAATCTCCGTTGCATCCAGCATGCACCAAGTGTACAGA…	697	5	3.54067e-94	98.82
Mi_full_DN4978_c0_g1_i2	DNA repair helicase XPB1	AGGAGGCGGTTCCTCGCTCCACCCAGAAAACAATCTCGCTTCCTCATTCATCCTAATTATCTCGAAATTTCTCTAGTGTGAAACAACCCATCAACCTCGCTTCGTCAGGCTCACACGAAGAAGTTCAAATTTCCATCCATCGATCCCTAAAAATGGGCCATGGTGAAAAGGGCCGACCCAGCAAAAGGCACAAATCATCTTCCAAGGATGAGCACAAGAACCCGGTTGTTGAAGATGAAGATGCGTATTATGGTGAAGAGTTCGAAGATGATTATCGAGATGGCGAGAAAGAAGGGAAGAAGAGAGATTTCACCAAGTTAGAGCTGAAGGTCGATCATTCCAATAGACCATTATGGGCCTGCGCTGATGGCCGAATCTTTCTTGAAACTTTCTCGCCTT…	2691	5	0	95.55	71	P:GO:0000302; P:GO:0002674; F:GO:0004364; F:GO:0004602; F:GO:0005198; F:GO:0005515; C:GO:0005634; C:GO:0005737; C:GO:0005739; C:GO:0005829; C:GO:0005886; P:GO:0006749; P:GO:0006805; F:GO:0008144; F:GO:0008432; P:GO:0009636; P:GO:0014003; P:GO:0016032; F:GO:0016740; C:GO:0019012; C:GO:0019028; P:GO:0019062; F:GO:0019207; F:GO:0019901; P:GO:0031100; P:GO:0031667; P:GO:0032355; P:GO:0032691; P:GO:00…	P:response to reactive oxygen species; P:negative regulation of acute inflammatory response; F:glutathione transferase activity; F:glutathione peroxidase activity; F:structural molecule activity; F:protein binding; C:nucleus; C:cytoplasm; C:mitochondrion; C:cytosol; C:plasma membrane; P:glutathione metabolic process; P:xenobiotic metabolic process; F:drug binding; F:JUN kinase binding; P:response…
Mi_full_DN5575_c0_g2_i4	unnamed protein product, partial	CTGCCCTTTTTCCCGTTTTCCCCTCCTAATGTGCTCTCTTCCCCTCCATAGCTGGCTGTGTAGCTCTTCCCCTCCTATTCTCTCACCCTTATCCCGTGCTCTCATCTTCACTCATCCTCCATAGCCGGCCGTGTAGCTGTTCAAGACCCTATTCAAGCCTTTTCAATTTCCATTTACACAAAAGTAGGTCTAAAAGGGTCCAAGTCCAAGTCCAAGTCCAACAATACCCTAAAAGCAAAACCCTAGCACTTTGTTTTTATTCTAGGGCTTCTTAACGTCCCCAACCGATTTGGATCCTGAAGCTAGGGTTTTTGAGCGATGGAAACGGCGACTACAGAGACGGTGATGGAAACGGCGACTACGGAGACGGCGATGACAACGGAGACCACGGAGACCACG…	824	5	1.0249e-62	96.63
Mi_full_DN3144_c0_g1_i4	probable methyltransferase PMT10	GCCGGCTCATCTGGCGCCCGGCTCGATAAAGACATTCGGGATCGTGGATGAGAATGGGACAATGGCCGAGGAGTTCGAGGTCGGCGACTACGATCCGGAGTTTGTGGAGAATTGGGGAAATGGGAGCGATGCGGAGGTTGGTGGCAGCAGTGGCGGAAGTTTTAGGTTTGGGATTAAGAAGTTTAAGATGTGTCCAGAGACAATGAGAGAGTATATACCATGTTTAGACAATGAGGAGGCGATTCGTAATCTCAAGTCCACGAAGAATGGGGAAAAATTTGAGCGACATTGTCCGGAGAGAAGTCGAGGTTTGAATTGCTTGGTTCCTGCGCCCAAGGGATACAGGACTCCGATCCCTTGGCCAAAAAGCCGGGATGAGGTGTGGTTTAGCAATGTTCC…	1880	5	0	91.67
Mi_full_DN1644_c0_g2_i1	aquaporin PIP2-2	CTCTCCCATTTTTTTTTTTTTTTTTTAATTTCAAAGCAGCCCTTGCTTATCCATAAATCTCCATGCCAGTCAGTCATCCTCTCTGTTCTTAAAAGGAGTCTTCTGGGGTTTGTGTGCATCAGTGAGTTAAGCTTTTTGAAGGAGAAGGGATAAGTGAGAAGAGAGAAGAGAGAGTGAGAAAATGTCTAAGGAAGTGAGTGAAGAAGGGCAGAGCCATGGGAAGGACTATGTGGATCCACCACCTGCTCCACTGATTGACATAGCTGAGATCAAGCTTTGGTCTTTTTACAGAGCCGTGATAGCTGAGTTCATAGCAACCCTTCTTTTCCTCTACATCACTGTGGCCACGGTCATAGGCTACAAGAAGCAGTCTGATCCATGTGGTGGCGTGGGGCTTCT…	1330	5	0	100	10	F:GO:0003824; C:GO:0005737; P:GO:0008643; F:GO:0008965; P:GO:0009401; F:GO:0016301; P:GO:0016310; F:GO:0016740; F:GO:0016772; F:GO:0046872	F:catalytic activity; C:cytoplasm; P:carbohydrate transport; F:phosphoenolpyruvate-protein phosphotransferase activity; P:phosphoenolpyruvate-dependent sugar phosphotransferase system; F:kinase activity; P:phosphorylation; F:transferase activity; F:transferase activity, transferring phosphorus-containing groups; F:metal ion binding
Mi_full_DN1089_c0_g1_i1	S-adenosylmethionine synthase 3	GGAATCTTGAAGTTGGTATTCCTGATCTTCTAGAAGATGGAATCAAATTGCTTGTATATGCTGGAGAATATGACCTAATCTGCAATTGGCTTGGTAACTCAAGATGGGTGCATGCCATGGAATGGGGTGGTCAACTAGAGTTCCAAGCGGCTCCTGAAGTTCCTTTTGTAATTGGTGATTCAAAAGCTGGACTGATGAAAATCCACGGCCCTCTTACCTTCCTCAAGGTCCATGATGCTGGTCACATGGTTCCCATGGATCAGCCCCGAGTTGCACTGGAGATGCTCAAGAGGTGGTTTGAAAACAAACTTCCTGAAAACACACCTGCTGAATCAAAGGAGCCAGAAAAAAGGGTTGCTCAAATGTGATTCCCTCTGTTGTATTGAAGCCTATATCCTT…	1501	5	0	99.54	18	F:GO:0000166; F:GO:0004365; F:GO:0004637; F:GO:0005524; P:GO:0006006; P:GO:0006096; P:GO:0006164; P:GO:0006189; P:GO:0006974; P:GO:0009113; F:GO:0016491; F:GO:0016620; F:GO:0016874; F:GO:0042623; F:GO:0046872; F:GO:0050661; F:GO:0051287; P:GO:0055114	F:nucleotide binding; F:glyceraldehyde-3-phosphate dehydrogenase (NAD+) (phosphorylating) activity; F:phosphoribosylamine-glycine ligase activity; F:ATP binding; P:glucose metabolic process; P:glycolytic process; P:purine nucleotide biosynthetic process; P:'de novo' IMP biosynthetic process; P:cellular response to DNA damage stimulus; P:purine nucleobase biosynthetic process; F:oxidoreductase act…
Mi_full_DN7921_c0_g1_i2	50S ribosomal protein L24, chloroplastic	TTCCAAGAGGCGCACTTTATCCTCAATGCTTGGTGCCGCCTCTACCATACACCCCAGCAAAACTCAGAGGGGTTGAAACAACAAAAATGGCAGCCATGGCTGCTCTGCAGAGCTCATTCACTTCGCTTTCTCTCTCCTCCAACTCTTTCTTAGGCCAACCCTTCTCTCCCCTTCTTTATCCTTCTCTGGCCAAGTCAACAGAGAAGCCATGTCCTATTGTAATGAGGCTTAAGCGATGGGAGCGGAAGGAATGCAAACCCAACAGCCTTCCAGTGCTACATAAAATGCATGTTAAGGTGGGAGATACAGTGAAAATAATATCTGGTAGGGAAAAGGGTAGAACTGGGGAGATCAGTAAGATATTTAGGCATAACAGCACTGTGGTGGTGAAAGACATAA…	831	5	7.24281e-143	99.49	11	F:GO:0003677; F:GO:0003723; C:GO:0005739; C:GO:0005758; C:GO:0005759; P:GO:0006391; F:GO:0008168; F:GO:0016740; P:GO:0032259; C:GO:0034245; F:GO:0034246	F:DNA binding; F:RNA binding; C:mitochondrion; C:mitochondrial intermembrane space; C:mitochondrial matrix; P:transcription initiation from mitochondrial promoter; F:methyltransferase activity; F:transferase activity; P:methylation; C:mitochondrial DNA-directed RNA polymerase complex; F:mitochondrial sequence-specific DNA-binding transcription factor activity
Mi_full_DN4560_c0_g1_i3	casein kinase II subunit alpha-2	AAAAGGGCTTTGGAATCATGGAAGAGAGCAGCGAGAGTGTTGCAGAGATATAAATAGCCAACTTCATACCTGATGGTTCTTGTTTGATTTTAAAGCTCCCAGATCATGTCCAGTGCTCGAGTCTACGCAGACGTCAACATTCACCGCCCCAGAGATTACTGGGACTACGAGTCTCTCACCGTTCAATGGGGGGATCAAGATGACTATGAGGTCGTTCGAAAAGTTGGAAGGGGAAAATACAGTGAGGTTTTTGAAGGTATAAATGTGACAAACAATGAAAGATGCGTAGTCAAGATTCTTAAACCTGTCAAAAAAAAGAAGATAAAGAGGGAGATAAAAATACTTCAGAACCTTTGTGGAGGCCCAAATATTGTGAAGCTGCTTGATATTGTCAGAGAT…	1372	5	0	98.98	3	C:GO:0005829; P:GO:0035971; F:GO:0101006	C:cytosol; P:peptidyl-histidine dephosphorylation; F:protein histidine phosphatase activity	EC:3.1.3.16	Protein-serine/threonine phosphatase
Mi_full_DN23474_c0_g1_i1	protein-S-isoprenylcysteine O-methyltransferase A	GTTAATGGCAATACTCATTTTTCACAGTTCTGAATATATTTTAGCAGTTGCCATTCATGGGAAATCAAATGTAACTCGCGGAGACCTCTTGATCAGCAAACACTACCTGCTGGCATTAATTTGTTCACTGCTGGAGTACTTGCTTGAAATTTTCTTGTTTCCTGGGTTGAAGGAATTCTGGTGGATAAGCAACTTGGGCCTTGTGATGGTTGTCATTGGAGAAATCATACGGAAAATAGCAATTCTGACAGCCAGTCAAGCCTTCACTCACATGATCAGGATTCATCGTGACGAGCAACACAAATTGGTTACTTATGGAGTATATAGATTTGTCCGTCACCCAGGATACTGTGGTTTTCTCATCTGGTCAGTTGGAACTCAGATAATGCTCTGCAATCC…	606	5	1.02817e-130	96.45	7	C:GO:0005634; P:GO:0006891; P:GO:0007030; F:GO:0008565; P:GO:0015031; C:GO:0016020; C:GO:0017119	C:nucleus; P:intra-Golgi vesicle-mediated transport; P:Golgi organization; F:protein transporter activity; P:protein transport; C:membrane; C:Golgi transport complex
Mi_full_DN8296_c0_g2_i2	urease isoform X1	CTTTCCTTGTATTTTCTCTCAAAATTTCCCAAACATTTGAAAGAATGGTAAGTCTAAATGACTAAGAGAATTCTTTGGTGAATCGGCCGTTGGCCAGCGGTTTTGTTGCTGAAAGATTGAAGGCGTAGTTGGTTTTGGCAATACTATTGCTAAATTCACTCAAGAATCTGATCTGTTTTTTCATTCAGCAGTGAAGGATGAAGTTGAGTCCAAGAGAGGTGGACAAACTGCTTCTTCACAATGCTGGGTTTCTTGCCCAGAAGCGTCTTGCTTCTGGGCTAAGGCTCAATTACACTGAAGCCGTAGCCCTCATTGCCTCACAGATTTTGGCTTTTGTTCGTGAGGGTGAGAAGACTGTGGCGGAATTGATGGACATAGGGAAACAACTTTTGGGAAGGA…	2633	5	0	99.87	7	P:GO:0006807; F:GO:0009039; F:GO:0016151; F:GO:0016787; F:GO:0016810; P:GO:0043419; F:GO:0046872	P:nitrogen compound metabolic process; F:urease activity; F:nickel cation binding; F:hydrolase activity; F:hydrolase activity, acting on carbon-nitrogen (but not peptide) bonds; P:urea catabolic process; F:metal ion binding
Mi_full_DN6527_c0_g1_i2	flap endonuclease 1 isoform X1	CCCCTCTTTGTTTTTTTTTTTTTTTTCCTCGATTAATCTCTGATTGGGAACCCAAACTCCTTCTGGTGTCATGGGTATTAAGGGTTTAACGAAGCTTCTGGCTGACAATGCCCCAAAGGCCATGAAAGAGCAGAAATTCGAGAGCTTCTTCGGCCGCAAAATCGCCATAGATGCCAGCATGAGCATCTACCAGTTCCTCATTGTTGTTGGAAGAAGTGGGACTGAAATGCTCACAAATGAGGCTGGCGAAGTTACTAGTCATTTGCAAGGAATGTTTTCTCGGACAATTAGGCTTCTGGAGGCTGGATTGAAGCCTGTTTATGTTTTTGATGGGAAGCCTCCAGATTTGAAAAAGCAAGAGCTTGCAAAACGTTTCTCAAGGAGGGCAGATGCCACTGA…	1229	5	0	99.88	7	C:GO:0005886; P:GO:0006820; F:GO:0008381; P:GO:0015012; C:GO:0016021; F:GO:0034483; P:GO:0055085	C:plasma membrane; P:anion transport; F:mechanosensitive ion channel activity; P:heparan sulfate proteoglycan biosynthetic process; C:integral component of membrane; F:heparan sulfate sulfotransferase activity; P:transmembrane transport
Mi_full_DN11894_c0_g1_i1	rac-like GTP-binding protein 3 isoform X1	TAAACCGCTGTCCCAGTCTTAAATGTGCGAATACACAACCTTTGATTCAGGGTCTCATAAATCCACGCTGTCTCGCTCTAAGTAAGAAAAAGATTAATTAAAAAAAAAAGGGTAGAAATTCGAATGAAAATCCAATCTTTATTTGCCAATCCAATTGGGAAAAGAAGGAAAAGTTTGAGAGAGGCGGTACAGAGGAAGTGAATGAGTGAGAATCATGTGATTTTCTCTCACCGGCTTCTTCTTTTTCTTACACTGTCTTCAAAAAGTTGAAAACTTTGGTTCTGGGTAGTCTCAAGATTTCTTGTTTGGTTTAGTAACAGTGAAGAATGGCTTCAAGTGCATCGAAGTTCATCAAATGTGTGACGGTAGGAGATGGGGCTGTGGGGAAGACTTGCATGC…	969	5	4.41261e-121	98.65	11	F:GO:0003824; F:GO:0004121; F:GO:0005515; P:GO:0008652; P:GO:0009058; P:GO:0009086; F:GO:0016829; F:GO:0030170; P:GO:0043433; F:GO:0047804; F:GO:0080146	F:catalytic activity; F:cystathionine beta-lyase activity; F:protein binding; P:cellular amino acid biosynthetic process; P:biosynthetic process; P:methionine biosynthetic process; F:lyase activity; F:pyridoxal phosphate binding; P:negative regulation of DNA-binding transcription factor activity; F:cysteine-S-conjugate beta-lyase activity; F:L-cysteine desulfhydrase activity
Mi_full_DN12196_c0_g1_i1	hypothetical protein CK203_105129	CAAAGACCAAAAGAGGCCTTTCCGCCTCCCCATCATCACCGACGCCTCGACCACAGTAAGCCACCATGGGAGGCGCCGCTTCGCCACCTGTTCAGGCCCCGACCATTTCCCCATCTGAGAGGGGAACCCCTTCTCAGCGCCGATACCCCACTAGGAGGCCACCCACTGAACCTGTGCCTCCTGCCGACCAACCTCAGAGACCTGCTTCTCGACCCCCTGCGAAGAGAACTAAGTTCTCGGGTCC	1273	3	3.19826e-107	99.81	11	F:GO:0005515; C:GO:0009279; C:GO:0016020; C:GO:0019867; F:GO:0030674; F:GO:0042802; P:GO:0043165; C:GO:0045203; P:GO:0046677; P:GO:0051205; C:GO:1990063	F:protein binding; C:cell outer membrane; C:membrane; C:outer membrane; F:protein binding, bridging; F:identical protein binding; P:Gram-negative-bacterium-type cell outer membrane assembly; C:integral component of cell outer membrane; P:response to antibiotic; P:protein insertion into membrane; C:Bam protein complex
Mi_full_DN2293_c0_g2_i2	calnexin homolog	GAAGAGCAGGAGCGATCTGGAAATCGTAGAAGAGCAAACGAGAGAAAAAAAGTAGGTTGAGGGTTTGGGAGTTTGAGAGATGGGAGAAGGGAAACGAGTTTCTCTGCTACCCCTATATGTTGTGTTTGCTGTAATAGCTTGCGCATCACTTCAGCTATGCGCTTCTGATTCTATCTTCTACGAGTCTTTCGACGACGATTTTGAAGGGCGTTGGATCGTTTCTGAGAAAGAAGACTATAAAGGTGTATGGAAACATGCAAAGAGTGACGGACATGAGGATCATGGGCTTCTTGTGAGTGAGAAAGCTAGGAAGTATGCTATAGTGAAAGAGCTTGATGAGGCAGTGAGTCTAAAGGATGGAACTGCTGTTCTCCAGTTTGAGACTAGGCTCCAGAATGG…	1941	5	0	95.66	4	F:GO:0005102; P:GO:0009405; P:GO:0030435; F:GO:0090729	F:signaling receptor binding; P:pathogenesis; P:sporulation resulting in formation of a cellular spore; F:toxin activity
Mi_full_DN235_c0_g1_i3	Heat shock cognate 70 kDa protein	AAATACCTCTTTTCCGATAGCCTTCCTCCTCCACTTCCAACAGCGCCCTCTACTGTCTTCTCTCTCAAACCACTATTTGACCTTACGATCCAGATCTGAGAAGAAGTAATGGCCGGAAAGGGTGAAGGCCCAGCCATCGGAATCGATCTTGGAACCACCTACTCTTGCGTCGGAGTATGGCAACACGACCGTGTGGAGATCATAGCCAACGATCAGGGGAACAGAACGACGCCGTCTTACGTTGCTTTCACTGATACGGAAAGGCTGATCGGAGATGCGGCCAAGAACCAGGTTGCGATGAACCCGATCAACACTGTTTTCGATGCCAAGCGTTTGATTGGTAGAAGATTCTCTGATGCCTCGGTTCAGAGTGATATCAAGCACTGGTCATTCAAGGTC…	2399	5	0	98.96	6	F:GO:0003676; F:GO:0004386; F:GO:0005524; F:GO:0010181; F:GO:0016491; P:GO:0055114	F:nucleic acid binding; F:helicase activity; F:ATP binding; F:FMN binding; F:oxidoreductase activity; P:oxidation-reduction process	EC:3.6.1.15	Nucleoside-triphosphate phosphatase
Mi_full_DN951_c0_g1_i1	thaumatin-like protein	CCTATATAAACCCCCACCCATTTCCTCACAGATCACCCCACTCCAACCATCAAGCCTATCTTCCGATCCTCAACAATGGGCCTCTGCAAAATCCTCTCCATTTCCTCATTCCTTCTCACCGCCCTATTCTTCACCCCCAGCTATGCAGCCACCTTCAACATCCAAAACCATTGCTCCTACACGGTTTGGGCTGCGGCAGTCCCAGGCGGGGGCATGCAGCTTGGCTCAGGCCAATCCTGGAGCCTCAATGTGAATGCCGGCACCACTGGAGGCCGTGTTTGGGCCCGTACCAACTGCAACTTCGATGCGTCAGGGAATGGGAAGTGTGAGACCGGGGACTGTGGTGGCCTCCTCCAATGCACGGCCTATGGTACACCCCCTAACACCTTAGCCGAATTC…	956	5	1.849e-164	99.29	20	F:GO:0003697; F:GO:0004386; F:GO:0004519; F:GO:0005524; P:GO:0006281; P:GO:0006662; F:GO:0008094; F:GO:0008253; F:GO:0008483; F:GO:0008830; P:GO:0009264; F:GO:0015035; C:GO:0016021; F:GO:0016301; P:GO:0016310; P:GO:0016311; F:GO:0030170; P:GO:0045454; P:GO:0055114; P:GO:0090305	F:single-stranded DNA binding; F:helicase activity; F:endonuclease activity; F:ATP binding; P:DNA repair; P:glycerol ether metabolic process; F:DNA-dependent ATPase activity; F:5'-nucleotidase activity; F:transaminase activity; F:dTDP-4-dehydrorhamnose 3,5-epimerase activity; P:deoxyribonucleotide catabolic process; F:protein disulfide oxidoreductase activity; C:integral component of membrane; F:…	EC:3.6.1.3; EC:5.1.3.13; EC:3.1.3.5; EC:3.1.3.31; EC:3.6.1.15	Adenosinetriphosphatase; dTDP-4-dehydrorhamnose 3,5-epimerase; 5'-nucleotidase; Nucleotidase; Nucleoside-triphosphate phosphatase
Mi_full_DN708_c0_g1_i1	Protein strictosidine synthase-like 10	CTGAAATTCAATTTCACACCCCCATACGATATCATTCCGACACGTTTTCAAACTGCAGAGGCCAGCCACCTACCCATCAGGCGTCAACCAGAAACCTCACCTACCCCTTTCCAACCAACCAAAGCATGATCAGCGATTAGTTTACCATCGGTTAACACATCTAGCACTTCTCACAACAAGGACAAAACAAACCCCTCTATTTCCGGCCATGACGCCGGGCGGACTTCTCGCCGCCCTCTTCCTCCTCCTGGCTCTGTACTGCGGCATCGACCCTCTCAAACACAGTTCTATCGCCAATTTCCCTGAATTCGAAGCTCACTTGGTGGAGATGCCTCCCTGGTCGGAGGTTCCGGCAGCAAAAGATGATCGGAACTTGCTGCAGAAGGCGGAGATCAAGTT…	1605	5	0	80.31	8	F:GO:0004129; C:GO:0005739; F:GO:0015002; C:GO:0016020; C:GO:0016021; P:GO:0019646; P:GO:0022904; P:GO:1902600	F:cytochrome-c oxidase activity; C:mitochondrion; F:heme-copper terminal oxidase activity; C:membrane; C:integral component of membrane; P:aerobic electron transport chain; P:respiratory electron transport chain; P:proton transmembrane transport
Mi_full_DN1264_c0_g1_i1	photosystem II protein I (chloroplast)	TATTAATTAGGGTCCCCCACAATATCTAATTGTGGGTATGAAAGAAAATTTTGGCAATGAAAGACTCTTAATTACAAATGATTTTTTGAAAATGCTTTTCCATTTCTAGAAACTACTTCTCATGTCTTGGTGTCAAAATAGGAGTCAAAATAGGATATGTGGTATAAAAATGGAAAATCTATTCTCTTTTTCCCAAAAAATGATCTTGGAGATTGTGTAATGCTTACTCTCAAACTCTTCGTTTACACAGTAGTGATATTCTTTGTTTCTCTCTTCATCTTCGGATTCCTATCTAATGATCCGGGACGTAATCCTGGGCGTGAAGAATGAAGAATAAAAAATAAAGGCATTTTCCTTACTTGATTTTCAAATTTTCTTCGGATTTTATCTATTCCACAC…	617	5	6.26599e-17	100
Mi_full_DN4147_c2_g2_i1	serine/threonine-protein kinase STN8, chloroplastic isoform X1	TCTGCTGACGCTTCCTTGTAAAAACAAACACCAGCACTCGGCACCATGAGACTCCTCTCCGAGGAGAGTCCATGGCTTCTCTGCTCTCCCCAGCTGCAACCACTTTCCAACAACAACCCAAACGAATTTGGTTCTCTTTTTCAAAACCCATTTCCCAAATCCATCTCTCTTCATTCTCGAACCGCTTCAAGACTAACCCAGCAAGGTGCAATGCATTCTTTGACAACATTTCGGAGAATGTGGTTGAGCTCGACCAGTCTTTGTCTTCGTTTCCTTTTTATAGGTCTGGGTATGCCCAATTTCAGAGAATTACAGAGGAATTGCCTGAGATGGAGAAGTGGGGGATTCTTGTTTTTGCTGGGCTCACTTGGATTTACCTAACTGCAAGGCCGGGTGTTC…	2082	5	0	96.15	9	F:GO:0004866; F:GO:0004867; F:GO:0005509; C:GO:0005773; P:GO:0010466; P:GO:0010951; P:GO:0019722; F:GO:0019828; F:GO:0030414	F:endopeptidase inhibitor activity; F:serine-type endopeptidase inhibitor activity; F:calcium ion binding; C:vacuole; P:negative regulation of peptidase activity; P:negative regulation of endopeptidase activity; P:calcium-mediated signaling; F:aspartic-type endopeptidase inhibitor activity; F:peptidase inhibitor activity
Mi_full_DN2351_c0_g1_i2	Tubulin beta-1 chain	GGCTCATCTCGAACGCATTTGCTCTCTCCCTCTCTCTTTCTCAGGTCGACCTTCAATTTTCTTCGTCTTTCACTAGGGAAAATGAGGGAAATCCTTCATGTTCAAGGTGGACAATGCGGAAACCAGATCGGATCCAAGTTCTGGGAAGTTGTTTGTGATGAGCACGGCATTGATCCAACTGGACGGTATGTTGGGACCTCTGATCTGCAATTGGAGCGAGTAAATGTCTACTACAATGAGGCTTCTTGTGGGAGATTTGTTCCGCGTGCTGTTCTCATGGATCTGGAACCTGGCACTATGGACAGTGTTCGCACTGGTCCTTATGGCCAGATCTTCCGTCCTGACAACTTTGTTTTTGGACAATCCGGTGCTGGAAATAATTGGGCAAAAGGTCATTAC…	1675	5	0	99.72	17	F:GO:0004601; F:GO:0004602; C:GO:0005576; C:GO:0005615; C:GO:0005739; C:GO:0005743; P:GO:0006120; P:GO:0006979; F:GO:0008137; C:GO:0016020; C:GO:0016021; F:GO:0016491; P:GO:0034599; P:GO:0055114; C:GO:0070469; C:GO:0097524; P:GO:0098869	F:peroxidase activity; F:glutathione peroxidase activity; C:extracellular region; C:extracellular space; C:mitochondrion; C:mitochondrial inner membrane; P:mitochondrial electron transport, NADH to ubiquinone; P:response to oxidative stress; F:NADH dehydrogenase (ubiquinone) activity; C:membrane; C:integral component of membrane; F:oxidoreductase activity; P:cellular response to oxidative stress;…
Mi_full_DN4009_c0_g2_i2	unnamed protein product, partial	ATCTCATTCTAAAGTCTCCTTATTCTCTCTCATCTATCCATAACAATCACTGTATCATTAGTCTCCGAAGAGAGAGAGGGAGTGAAGCTCTAGAGAGAGAAACAATGGGGACTAGTGGGTCGAAGAATCTCGATAGCGGCTCCCATGGCGGTGAAGAGCGAGAGGAAAACCTAGACCAAGCCGGTGGTCAGCTCTATGTATCCTTGAAAATGGAGAATTACAAGCTCAAAGGAGAACTCATCCCTCACGTTTACGGCTCCGTCCCTCTCGTCGGCTCTTGGGATTCTTCTAAAGCTCTTGCGATGGAGCGTGAATCGACGTCAATGTGGGAATTGAGTTTTGTTGTTCCGCCTAACCACGAAACTTTGGACTTCAAGTTCCTTTTGAAGCCAAAGTACA…	2560	3	0	95.85	1	F:GO:0005509	F:calcium ion binding
Mi_full_DN393_c0_g1_i2	60S ribosomal protein L23a	CGGACCGGCCCATAGTCATTCCCATAAACCCCTGTTGCCTTCTTCTCCAACCCCAAACCCTAGAGGCACGCCACCACAGCTCTCTCCATATCCACTCCACTACGTAGATATTTCATATGGTTTTTCAATAAAACTGACTTTTATATATATTTTGAATTTTCCTTGTTGATTAGGGTTTCTATTTGATTGAAAGGGTGACAGTTTGTTCAGCAATCAATGGCTCCTGCTAAAGCTGATAGTTCAAAAAAGGCTGACCCAAAGGCACAAGCCGCAAAGGCTGCTAAAGCAATCAAATCGGGTGCATCAACTTTCAAGAAGAAAGCGAAGAAGATTAGAACGTCAGTTACCTTTCATCGACCAAAGACATTGAAGAAGGAAAGAAATCCCAAGTATCCTCGC…	928	5	2.74938e-74	99.52	5	F:GO:0005509; C:GO:0005576; P:GO:0009405; C:GO:0016020; C:GO:0016021	F:calcium ion binding; C:extracellular region; P:pathogenesis; C:membrane; C:integral component of membrane
Mi_full_DN6462_c0_g1_i1	putative 4-hydroxy-4-methyl-2-oxoglutarate aldolase 3	AGCTGTGATTACGTGAGAGGGATGTCATGGGCACAAGGCCCAATCAGATAATGTAACTGAAGCATCAACCGCCTCACCTCCTCAGCCCGCCTCTTTCCTCTTCCCTTCTTTATCTGTCATTACTTATCCTCCATTATCTCCATGCATACACCCACCACCCTACACACCTCTCAGATTATTCATTCACCAAATCCTTCTATGAAATAAAACTTCTTTCTGTTCATCATTCTCCACTGGTATTCAGCAAGACAAGCATGTCCCACAAACGAAGACAATTGCAGATCTTGGATAACAAATGGCTGCCTTAGCAACTGCTGAAGTTTGTGATTCAAATGCAGCACATCTGACGAGCGGTGATTTGCGTGTTTTGCAACCAATCTTCCAGAGTTATGGGCAGTG…	1007	5	3.10619e-117	99.88	2	C:GO:0005576; P:GO:0007218	C:extracellular region; P:neuropeptide signaling pathway
Mi_full_DN6640_c0_g2_i1	Photosystem II 10 kDa polypeptide, chloroplastic	TAGTGATAATGTTGTAACATCATATCCACAGCCCAACCACACACCCACTGCCACTTGTCTTCTTCATTATCACTCCCTCTGGTTGTGGTCTTAGTGTTACCACTGCAAATACAAAAGAAGCAACACCTGAAGAAATCTGATCAGGAAGGAAGGAAGGAGAAAAGAAGATTGAAGAAGATTGAAATGGCAGCCTCAGTGATGAGCTCATTGAGCTTGAAACCATCTCCTTTCAGTGTTGAGAGGAGAGCAGTCAGAGGCCTGCCTTCTCTTGCCAGAAGCTCCTCTTCTTTCAGGGTTGAGGCCAGTGGTGGCAAGAAGATCAAAACTGACAAGCCTTATGGAATTGGAGGTGGCATGAAATTGTCTGATGGACTTGACGCATCTGGCAGAAAGGGCAAG…	851	5	7.57119e-82	100	17	F:GO:0004175; F:GO:0004252; C:GO:0005615; C:GO:0005788; P:GO:0006508; F:GO:0008233; F:GO:0008236; C:GO:0016020; P:GO:0016485; P:GO:0016486; F:GO:0016787; C:GO:0030133; C:GO:0031410; C:GO:0034774; F:GO:0042802; C:GO:0043005; P:GO:0043043	F:endopeptidase activity; F:serine-type endopeptidase activity; C:extracellular space; C:endoplasmic reticulum lumen; P:proteolysis; F:peptidase activity; F:serine-type peptidase activity; C:membrane; P:protein processing; P:peptide hormone processing; F:hydrolase activity; C:transport vesicle; C:cytoplasmic vesicle; C:secretory granule lumen; F:identical protein binding; C:neuron projection; P:p…
Mi_full_DN3692_c0_g1_i1	sulfite oxidase	CCGACCCCAGCGAAATGCCACGGAATCCACCATATCACTTTACAATGCGAGTCAGTTCTCGTTTTATATCAGCAAACCCCCGAGGTCCTCTCTCCTCGCTAGATTTTGCAGAGAAATCAAACCCTAAGACTTCAAGGAAGAAGCTTCAAGAATGCCGGGCCTCAGAGGGCCATCCGATTATTCACGAGAACCCGCTCGTCATCCATGCCTCCGGGTCAATGCCAAGGCGCCTTTTAACGCCGAACCACCGCGTTCAATGTTGATTACCACTTATGTGACACCAGTGGATTTGTTCTACAAGAGAAATCATGGACCAATCCCTATTGTTGATGACATAGAAAGATACTCTGTTTCTGTGCGTGGTTTGATTGAAAATCCCAAAATGCTGTCCATGAAAGA…	1869	5	0	89.82	34	P:GO:0001503; P:GO:0001763; P:GO:0001958; F:GO:0005201; F:GO:0005515; C:GO:0005576; C:GO:0005581; C:GO:0005600; C:GO:0005615; C:GO:0005788; C:GO:0005886; C:GO:0005911; P:GO:0007155; P:GO:0007160; P:GO:0007275; F:GO:0008201; F:GO:0009055; C:GO:0016020; C:GO:0016021; P:GO:0022900; F:GO:0030020; C:GO:0030054; P:GO:0030154; P:GO:0030198; P:GO:0030574; C:GO:0031012; C:GO:0045202; C:GO:0045211; F:GO:00…	P:ossification; P:morphogenesis of a branching structure; P:endochondral ossification; F:extracellular matrix structural constituent; F:protein binding; C:extracellular region; C:collagen trimer; C:collagen type XIII trimer; C:extracellular space; C:endoplasmic reticulum lumen; C:plasma membrane; C:cell-cell junction; P:cell adhesion; P:cell-matrix adhesion; P:multicellular organism development; …
Mi_full_DN14241_c0_g1_i2	probable anion transporter 4, chloroplastic isoform X2	GGGGTTTTGAGAGTCCTGGAGTCAGTTGAGGCTGGTTCATCCCTCTCGCTTTCTTCGGTCACACCATGAACTCACCGCTCATGTTTGGTAAGTCCATCCGCTTCTCCTCCCTTCCAACTTCTCAAAACCCTATATTTCCAACCCACGATTCTTCCAAAATTCTGTTTCCTTTTCGTTTGATCGAGTCAACCAAGCAAAATAGCTTCAGGATCGTTTCGTCTGCCACTTCTCTGAGGCTTCGACTTCGGTATGACTCTGTTGAGCGCGGACTGCGAGCTAGGGTTTCTTCGGATGGCGGTGATTCCTTTACCGGCGGTGAGTTGCAGGAGGAAAAGGAACTGCAGGCGCCGAGTTTCGTTGAGTTCATCACTTCCGAGAGGGTCAAAGTGGTGGCGATGC…	1952	5	0	98.4	6	C:GO:0000124; C:GO:0005669; P:GO:0006325; P:GO:0006357; C:GO:0046695; P:GO:0051123	C:SAGA complex; C:transcription factor TFIID complex; P:chromatin organization; P:regulation of transcription by RNA polymerase II; C:SLIK (SAGA-like) complex; P:RNA polymerase II preinitiation complex assembly
Mi_full_DN1065_c0_g2_i1	putative CCR4-associated factor 1-like 7	TGTAAATCTATGCAGTTTTTTGTTGTTTCATTTCTCTTTTTTGGTTAATTTTTTTTAATATTTTTTGGCTGATCTTGCTGGGGCTTTTGCAGATCCAGACGAATTTACCATAGCCCCGTTAGGGTTTCCTGGTTTTAATTGTCTATGATTTGTTTGGGGCCCTGGTTTTTGGGGTAATTTCTCGATTAGATTCGTGTCTGTGCCCAACAAATGTCGCTTCTGCCTAAGAGCGATTCAATTCAGATTCGGGAGGTTTGGAACGATAATCTGGAGGAAGAGTTCGCTTTGATTCGAGGAATTGTGGATGAATTTCCTTTTATTGCGATGGACACCGAGTTTCCAGGGATTGTTCTTCGGCCGGTGGGTAATTTCAAGAACAGCAATGATTATCATTATCAG…	1162	5	0	97.2	6	F:GO:0005179; F:GO:0005185; C:GO:0005576; P:GO:0010469; P:GO:0042310; P:GO:0050880	F:hormone activity; F:neurohypophyseal hormone activity; C:extracellular region; P:regulation of signaling receptor activity; P:vasoconstriction; P:regulation of blood vessel size
Mi_full_DN1687_c0_g2_i2	pyrophosphate-energized membrane proton pump 3 isoform X1	TTCTGCAGAAACGCCAAGAAAATTCGCTATCTAAAAAAATTTATTTTTTCTCTTTTTCTCTTCTATTCAATTTCTCTCTCTAAAACTCTGCAGAAATCATAGAGAGAGAAAGAGAGCGAGGAGCTGTCGGAGGCCCTAAGTGAAGAAAAAGGAAAAAAAAAAAAGCTTCCGTTAATGGCGGTTACAGAAGTTCATTCAATGGCCTGGAACTGATCTGCATTAAAGGACTGGACTTCTTCCCTAAAGCTTTAATTCTTGAAAGGCAAGGCAAGAGAACAGAAGTTGGAAAACTGGGAGAAGAGTGAAAGACGACCAGGTTCAGGGGGTGACTTGCCCCAAAGTGGCGAGTTCATCCCTTTCCCTGTAGCCAGGAGGGTGAATTCCTCCCATGCTGTAACT…	3123	5	0	100	54	F:GO:0000166; P:GO:0000266; F:GO:0000287; C:GO:0000329; P:GO:0000398; P:GO:0003374; F:GO:0003723; F:GO:0003924; F:GO:0004497; F:GO:0005515; F:GO:0005525; C:GO:0005634; C:GO:0005681; C:GO:0005686; C:GO:0005737; C:GO:0005739; C:GO:0005741; C:GO:0005770; C:GO:0005777; C:GO:0005829; C:GO:0005856; C:GO:0005874; P:GO:0006396; P:GO:0006397; P:GO:0006623; P:GO:0006897; P:GO:0007031; P:GO:0007034; P:GO:00…	F:nucleotide binding; P:mitochondrial fission; F:magnesium ion binding; C:fungal-type vacuole membrane; P:mRNA splicing, via spliceosome; P:dynamin family protein polymerization involved in mitochondrial fission; F:RNA binding; F:GTPase activity; F:monooxygenase activity; F:protein binding; F:GTP binding; C:nucleus; C:spliceosomal complex; C:U2 snRNP; C:cytoplasm; C:mitochondrion; C:mitochondrial…
Mi_full_DN2184_c0_g2_i1	protein translocase subunit SECA2, chloroplastic isoform X1	ATTTAACCGTTGGAAAAGCCTCTTAGACCCTCGAAAAAGTGCACCGGGTGCCACTATTTAACAGTCAATCCGGAAGCTAAAGGTGTCGTTTCTCGAACGTTGCCGATCAATGGGAGCAGCAACACTAGACTTGCGTTGCCTTTAGCCCATAGAGCACCGCCATGGCCGCGGCGGCGTCTGCTGTTCTGAATCCGCCCTTCATCACTCCTGAGCAACCTTCGAGACGGCCCAATGCCATCTTTTGGACCAGACCCATTTCATATTCTTCGTCTCTTTCCCTTTCTCTGTCTCGGCGGCAACGGCGTCTTTCTAGGCCTGGACCCCTAGTTGCGGTCGCTTCTCTGAAGGAAAATTTGGGTCGTCTGAGGAAGAATTGGAGTGACCTTACAAGCCTAAACT…	3778	5	0	100	5	C:GO:0005623; F:GO:0009055; F:GO:0015035; P:GO:0022900; P:GO:0045454	C:cell; F:electron transfer activity; F:protein disulfide oxidoreductase activity; P:electron transport chain; P:cell redox homeostasis
Mi_full_DN2764_c0_g1_i3	cell division protein FtsY homolog, chloroplastic	CGAAACGACGTCGTTGAAAGGAATATTATCTACTGCCATGTCTCTCGCACAGTGGGAGCAGTGAGCACCGAAATGGCTTCTCCCTCCCCCTTCGTTCGCTCACTCTCAGCTTCTCCAACGCCACCCTCCCTCTTCGCCTTCAACCTCCCCCGAACCCGGTTCGCCCCCAAGCCCCCCTCCGCACCCCGCTTCAGGTGCCAAGCCGGCCAGACCGGGTTCTTCACCCGGCTCAGCCGCCTCATCAAGGAAAAGACCAAGAGCGACGTCGAGAAACTCTTCTCCGGCTTCTCCAAAACCCGAGACAACCTCGCCGTCATCGACGAGCTCCTCCTTTACTGGAACCTCGCCGACACCGATCGAGTCCTCGATGGGCTCGAAGAGGCTCTTCTGGTGTCTGAT…	1610	5	0	90
Mi_full_DN2769_c0_g1_i3	probable sucrose-phosphate synthase 3 isoform X1	GCAGTCTAAAATTCTATCTGTAACTGACCATGTATAGCTAAGTATGGAATTAACAATTGCAACGAATCTTCTTGACCAGTCTGCATGGTTTGGTACGTGGAGAAAACATGGAGCTAGGTCGTGATTCTGACACTGGTGGTCAGGTACCCGCAATGTGAAAAAATTATTGCATTGTCAAATATTGTTTCTCATTTCTTTGGTGTCTCTTGTTTACATCAAAACCAGGTTAAATATGTGGTTGAGCTTTCTCGAGCACTTGCTAGGATGCCAGGGGTGTACAGGGTCGACCTCTTCACTCGCCAAATTTCTTCGCCTGAAGTGGATTGGAGCTATGGAGAGCCAACTGAGATGCTTACTGTGGGTGCTGAAGATGCTGATGGAACCGATGTGGGAGAGAGC…	3066	5	0	99.29
Mi_full_DN3594_c0_g1_i4	phosphoinositide phosphatase SAC8	GCTTGTTTAGACCATTTCCGTTATTTCTTTCTTCAACATTCTTCTTATTCGGACCTATGACCGCGTTTCTATTAGGGTTTTTTTCTCTTTGATTTTTGTTGTTGTTTGAATTCGTGGGATGAGATATGGAGGCTCCGGTGTCTTCGTCCGGTGGATTCAAGCTCCATGACCAGCTGGAATTGCAGGAATTTGAGGACAAGTTTGTGATCAGAGCCGTTGAATCTCCTGACCAAGGCTTCTCCATTGGGCTTCGTGATGGGGACGTCGAGCCGTTTGATGGTGACCCTTGTTTTGGAAGTCCTTCCAAAGTTTCAACAATTTATGGGGTGGTTGGAACAATTAGATTGCTTGCAGGAACATATTTACTTGTAATAACTTCTCGGAAGGAAGTTGGAAGTT…	2001	5	0	88.88	29	P:GO:0000122; F:GO:0000978; F:GO:0000981; F:GO:0001228; C:GO:0001650; F:GO:0003677; F:GO:0003700; F:GO:0005515; C:GO:0005634; C:GO:0005654; C:GO:0005829; P:GO:0006355; P:GO:0006366; P:GO:0006959; P:GO:0007275; P:GO:0007283; P:GO:0007399; P:GO:0007568; P:GO:0009887; P:GO:0021670; P:GO:0021987; P:GO:0030154; P:GO:0030534; P:GO:0035914; C:GO:0043231; P:GO:0045944; P:GO:0048701; P:GO:0050855; P:GO:00…	P:negative regulation of transcription by RNA polymerase II; F:RNA polymerase II proximal promoter sequence-specific DNA binding; F:DNA-binding transcription factor activity, RNA polymerase II-specific; F:DNA-binding transcription activator activity, RNA polymerase II-specific; C:fibrillar center; F:DNA binding; F:DNA-binding transcription factor activity; F:protein binding; C:nucleus; C:nucleopl…
Mi_full_DN3971_c0_g2_i4	Isoflavone reductase-like protein	CAGTGCTTAGTGCTTACTCGTCTGGGCGCCATCTTTCACGCCGTCTTTTCAATTCCACATTTCTCGCGGAGATTGGCCGGGAGGGATCACGATGTCCGACAAGAGCAAGATTCTCATAATCGGAGGCACCGGCTACATCGGAAAATTCATCGTAGCTGCTAGCGCCAGGTTAGGTCACCCTACCTTCGCTCTCATCAGAGAATCCACTGTTTCTAATCCTTCAAAGTCGGGAATCATCGAGAGTTTCAAGAGCTCCGGCGTTAGTTTGGTCTATGGAGATTTATACGATCACGAGAGTTTGGTGAAGGCGATTAAGCAAGTGGATGTGGTCATCTCGACCGTTGGTCGCGCACAGTTGTCGGATCAAGTCAAGATCATTGCTGCCATCAAAGAAGCTGG…	1176	5	0	98.12	8	F:GO:0003779; F:GO:0003824; F:GO:0004604; C:GO:0005737; F:GO:0016491; P:GO:0019379; P:GO:0055114; P:GO:0070814	F:actin binding; F:catalytic activity; F:phosphoadenylyl-sulfate reductase (thioredoxin) activity; C:cytoplasm; F:oxidoreductase activity; P:sulfate assimilation, phosphoadenylyl sulfate reduction by phosphoadenylyl-sulfate reductase (thioredoxin); P:oxidation-reduction process; P:hydrogen sulfide biosynthetic process
Mi_full_DN733_c0_g1_i1	cold-regulated 413 plasma membrane protein 2	GATCATTTCCGCCCACCGTTACCCCACTTGCAGAAACCAACAAACAAATATCCACATGGTACTCTACAGTCTCTGACTTTGTAAGCTTCGCGCCTCGTCTCCTTTTTCTCTCTGGGGAAAGATTTTCCCTTTCTGTGTGTGAAGACTGAAGATCGGAGGAGATTGAAGATGGGGAAAAAGGGTTACTTGGCGATGAGGACTGACACTGATACTACTGATTTGATCAGTTCTGATCTCAGAGACCTTGGTAATGCTGCTAAGAAGCTTGCCACTCATGCCATTAAGCTTGGTGGTCTGGGCTTTGGCACTACATTTCTTGAGTGGTTGGCTTCTTTTGCTGCCATTTATTTATTAATCTTGGATCGAACAAACTGGAAGACAAACATCCTTACGGCACTT…	966	5	1.46022e-107	91.12	20	P:GO:0001759; F:GO:0005104; F:GO:0005515; C:GO:0005576; C:GO:0005634; C:GO:0005737; C:GO:0005783; C:GO:0005794; P:GO:0007275; F:GO:0008083; P:GO:0008284; P:GO:0008543; P:GO:0010469; P:GO:0030154; P:GO:0030916; P:GO:0036342; P:GO:0048538; P:GO:0048752; P:GO:0051781; P:GO:0055026	P:organ induction; F:fibroblast growth factor receptor binding; F:protein binding; C:extracellular region; C:nucleus; C:cytoplasm; C:endoplasmic reticulum; C:Golgi apparatus; P:multicellular organism development; F:growth factor activity; P:positive regulation of cell population proliferation; P:fibroblast growth factor receptor signaling pathway; P:regulation of signaling receptor activity; P:ce…
Mi_full_DN7684_c1_g1_i1	Cellulose synthase A catalytic subunit 7	GCATGTCTCACTACCTCTCATCTTCACTTCTCCATTGTCCACCATGGAAGCCAGTGCTGGCCTGGTCGCTGGATCCCATAACCGGAACGAGCTTGTTGTCATTCATGGCCATGAGGAGCCCAAGCCCTTGAGGTCTTTGAATGGTCAGGTGTGTGAGATATGCGGTGACGAAATCGGTCTGACGGTGGATGGAGAGGTGTTTGTGGCCTGCAATGAGTGTGGTTTTCCGGTTTGCCGGCCTTGCTATGAGTATGAAAGGAGAGAAGGGAGCCAGCTTTGCCCTCAGTGCAAGACCAGATTCAAGCGTCTCAAAGGGTGTGCAAGGGTGGAGGGGGATGACGATGAAGAAGACATTGATGATATTGAACATGAATTCAACATCGATGATGAACAAAACAA…	3398	5	0	94.48	6	F:GO:0005344; C:GO:0005833; P:GO:0015671; F:GO:0019825; F:GO:0020037; F:GO:0046872	F:oxygen carrier activity; C:hemoglobin complex; P:oxygen transport; F:oxygen binding; F:heme binding; F:metal ion binding
Mi_full_DN4067_c0_g1_i2	histidine-containing phosphotransfer protein 1	CACAACCCAACTGTTTCAAGAGGTTGGTATATTAAGCTATGGACAACCGAGGAAAACCCAGATGGGTTTTGTTCTGTTTTTTGCTTCTACTTTTCCGATTTCTTCTCCCTCTAGCATGTTGGGTTGGCTTTTGATGATGGGTTCTTGTGTGTGAGAAGGGTTTCCTAAATGATCAGTTTACCCAACTTCAGCAACTCCAAGATGAGACCAACCCAGACTTTGTGGTTGAAGTGGTGTCTCTCTTCTTTGAAGATTCTGAGAGGCTTCTTAATGAACTGGCCAACACCCTAGATCAGCAGAGTATAGATTTCAGGAAGGTGGATTCGCATGTTCACCAGTTGAAGGGTAGCAGCTCAAGCATTGGTGCACAGCGAGTTCAAAATGTCTGCATTGCCTTCC…	763	5	2.48655e-89	95.38	27	F:GO:0000166; P:GO:0000725; F:GO:0003677; F:GO:0003678; F:GO:0004003; F:GO:0004386; F:GO:0005515; F:GO:0005524; C:GO:0005737; C:GO:0005829; P:GO:0006260; P:GO:0006268; P:GO:0006281; P:GO:0006289; P:GO:0006298; P:GO:0006974; P:GO:0009314; P:GO:0009432; F:GO:0015616; F:GO:0016787; F:GO:0017116; P:GO:0031297; P:GO:0032508; C:GO:0033202; F:GO:0043140; P:GO:0051260; P:GO:0070581	F:nucleotide binding; P:recombinational repair; F:DNA binding; F:DNA helicase activity; F:ATP-dependent DNA helicase activity; F:helicase activity; F:protein binding; F:ATP binding; C:cytoplasm; C:cytosol; P:DNA replication; P:DNA unwinding involved in DNA replication; P:DNA repair; P:nucleotide-excision repair; P:mismatch repair; P:cellular response to DNA damage stimulus; P:response to radiatio…
Mi_full_DN6137_c0_g1_i1	Zinc finger A20 and AN1 domain-containing stress-associated protein 8	GTTTTTGTCCCTCCTTTTCTTTGATTTAGGGGTTCAATCTCTCTTTTTTGCATTTGTTTTTGACTTTTGGTGGTTTTCGGGATTGATTGGTTGATTGCGTTTTGGTTTTGTTTCAGGGCTCCTCCAAGGCGATTTTAGGGTTGGAGATCGGTGTAAAGCACCGATTTTTTGAACGGATCTTTCTCTGCCAAACAGGAGAGTTGGTAAAATGGATCATGATGAGACTGGATGCCAAGCTCATCCGGAGGGTCCCATTTTGTGCATCAACAATTGTGGGTTCTTTGGAAGCCCGGCAACTATGAACATGTGTTCCAAGTGCCACAAAGATATGATGTTGAAACAAGAGCAGGCTAAACTTGCTGCATCATCCATAGACAGCATTGTTAATGGATCATCAAG…	1154	5	4.44159e-103	93.56
Mi_full_DN758_c0_g1_i1	glutathione reductase, cytosolic isoform X1	GGGAAACCGAAGAACGACAGACAGAATGGCAGCCAAAGTTTAACAATTTGATCACTCTGATTTTGAATCAAGAATTTCTAAATATAGAGACGTGTCGTGCCTCATTTGACCTTCATCTCTCTTCAAACCCTAGACCTCTCTATTCCTCAACCACCACTACTCGTAGCGCTTTTCTATATATAAATATTTGGTAATTATGGCGAGGAAGATGCTTATTGATGGGGAGCTGAGCAAGCCTAATGAAGAGGAGACCCATTATGACTTTGATTTGTTTGTTATTGGGGCTGGAAGTGGTGGCGTTCGTGCTGCCAGGTTTTCTGCGAATTTTGGGGCTAAGGTTGCAATCTGTGAGCTTCCCTTTCACCCAGTCAGCTCAGAAGTAATTGGAGGGGTTGGTGG…	2069	5	0	99.17	2	C:GO:0016021; F:GO:0016787	C:integral component of membrane; F:hydrolase activity
Mi_full_DN18_c0_g1_i3	S-adenosylmethionine synthase 2	CCGTCAACAGAGCAAAGCTTGAGATCTGCTCTCGCACTACTTCTCTTTATCTCAGCTTGAAAGAATGGAGACCTTCCTATTCACTTCTGAGTCTGTAAATGAGGGCCATCCCGACAAGTTGTGTGACCAGATCTCTGATGCAGTGCTTGATGCTTGCCTACAACAGGACCCTGACAGCAAGGTTGCTTGCGAGACTTGCACCAAGACCAACATGGTCATGGTCTTTGGAGAGATCACAACCAAGGCCAATGTAGATTATGAAAAAATTGTGCGTGACACGTGTCGGGAAATTGGATTTGTATCTGACGATGTGGGTCTAGATGCTGACAACTGCAAGGTCCTTGTCAACATTGAGCAGCAAAGTCCAGATATTGCCCAGGGTGTCCATGGCCATCTCAC…	1718	5	0	99.95	7	F:GO:0005515; C:GO:0005829; F:GO:0010181; F:GO:0016491; F:GO:0016657; F:GO:0034567; P:GO:0055114	F:protein binding; C:cytosol; F:FMN binding; F:oxidoreductase activity; F:oxidoreductase activity, acting on NAD(P)H, nitrogenous group as acceptor; F:chromate reductase activity; P:oxidation-reduction process
Mi_full_DN18_c0_g1_i1	S-adenosylmethionine synthase 5	CCGTCAACAGAGCAAAGCTTGAGATCTGCTCTCGCACTACTTCTCTTTATCTCAGCTTGAAAGAATGGAGACCTTCCTATTCACTTCTGAGTCTGTAAATGAGGGCCATCCCGACAAGTTGTGTGACCAGATCTCTGATGCAGTGCTTGATGCTTGCCTTGCTCAGGACCCTGACAGCAAGGTTGCCTGTGAAACATGCACCAAGACCAACATGGTTATGGTGTTTGGAGAGATTACCACCAAGGCCGATATAGACTATGAGAAGATTGTCCGTGACACATGCCGCACCATTGGATTTGTCTCTGATGATGTGGGTCTTGATGCTGATAACTGCAAAGTCCTGGTCAACATTGAGCAGCAGAGCCCTGATATTGCCCAGGGTGTTCACGGTCATCTTAC…	1718	5	0	99.49	7	C:GO:0005739; C:GO:0005743; C:GO:0016020; C:GO:0016021; F:GO:0045735; P:GO:0055114; C:GO:0070469	C:mitochondrion; C:mitochondrial inner membrane; C:membrane; C:integral component of membrane; F:nutrient reservoir activity; P:oxidation-reduction process; C:respirasome
Mi_full_DN411_c1_g1_i2	COBRA-like protein 4	CATATCTTCTTGCTTTCAATTTTTGTTTGCAATGACGGAGTGTGAAGTGCACCTACTCACAGCTGGTGGCCTTATGGATTCTCTCGTCTGGAGGGCAACTTCAGAAAAGGGCTTCTTGATGCCCGAGGAAAATAGGGCCTTTTTCATGAGGGTAAAATGGGATTCTTCACTGGTTTGCAACCTGGAACCAAATCCAACGAGATTTTGGAGATTATGGATGGTGTAAATGATTGGGTTTGGGAAAATAATGAAACTAACCCAACTGAATATGGATTAGATTTGGCTTGGGACATAATGGGATGGACATGGGCTAAGAAATAAGTAATCCGGTCAATGGTGGGAGCAGCCACTGACCAGGGATACTGTTTCTTGTTCCATGGAAACATCCCACACTGAGGA…	2119	5	2.00643e-102	58.83
Mi_full_DN5326_c0_g1_i2	charged multivesicular body protein 5	GTCGTATTTTTTTTTCCAAAATCCGGGTATACCACACGCATCCACTAGTGGGGTTTATTTTATTTTATTTTATTTTTTAATTTATTAAGGGGTTTAAGCTAAGCTGGAAAGAATTTTAAACACGATTCTATCTTGTCTGAGGATTCAACTCTAGATCAAAACCGCGTTTTTGGAACGGGACAAACGAAGAAGCTTATTCGCGGACAAAGAAATATAGGAGGAAACAGCTTGGTTAGGCGCAAAGAGATCGTGGAGGGATTTGTGTAGATCGATCGAAAGTCGGATCAAGGAAGAAGAAGATGAAACGGGTGTTCGGAGTGAAGAAAGAGAAGGAACCCCCTCCTTCAGTTCAAGATGCTTCCGATAGGATTAATAAAAGAGGTGAAACTGTGGATGAGA…	1289	5	1.60202e-160	95.95
Mi_full_DN8231_c0_g1_i1	peptidyl-prolyl cis-trans isomerase CYP23	TAAAGGTCTGATGCGGAAACCGGGGAGGTGGGCAGACATCAGCAAAGATGTGGAGTAAGGGAGCGTGGATCGTGGGTTTGCTGTGTTTGGCTTTGGCATTTGTTGTGGGTGCTTCTTCGCAAGAACCCCAACTGGGTTCCGCTCGCGTTGTTTTTCAGACCAACTATGGAGACATTGAATTTGGGTTTTTTCCTGGTGTTGCACCCAAAACTGTTGACCACATTTTCAAACTCGTTCGTTTGGGATGCTTTAATACCAACCACTTTTTCCGGGTTGATAGGGGATTTGTTGCCCAAGTGGCAGATGTTGTTGGTGGAAGATCAGCTCCGATGAATGAAGAGCAGCGGGAAGAAGCTGTGAAAACGGTTGTTGGTGAATTCAGTGATGTCAAACATGTGA…	896	5	8.20768e-169	100	4	F:GO:0004672; F:GO:0005524; P:GO:0006468; C:GO:0016021	F:protein kinase activity; F:ATP binding; P:protein phosphorylation; C:integral component of membrane
Mi_full_DN9850_c1_g1_i3	uncharacterized membrane protein At1g16860	CACACAACATTACAACAACAACACACATTTCAGACCTCTCTCTGAACCCTCAGATTCCTCCTGACTGCACTCTCTCCTTCCTCTTCTTCAGTCTTGAGATACTGCTAGAGAGTTGCACTTTAATTCGGTTCTTATCTCTTTTTCTGAGAAGGGTGCTGGAATCAAATCAAGACACTCTTTGCCTTCCATTGTCTACTCAGTATGGTGATATCTAAGTAGGTGCCTGCGGTCAAGCCTTTTCCACTCTGTTCTTTAGTGTACTTGGAAATCCGTGGCTGTTGCTCCATTGCTACACGGTTGTCTTTTCTGTTTGCTTTCTGGTTGGATCAGTAGTCAGCTTGATGGGTTCACGATTCCCATCCCATCAGCTGAGCAATGGCCTTTATGTATCAGGGCGGC…	2090	5	0	97.23	20	F:GO:0005506; F:GO:0009055; C:GO:0009507; C:GO:0009523; C:GO:0009536; C:GO:0009579; P:GO:0009635; P:GO:0009772; P:GO:0015979; C:GO:0016020; C:GO:0016021; F:GO:0016168; F:GO:0016491; F:GO:0016682; P:GO:0018298; P:GO:0019684; C:GO:0042651; F:GO:0045156; F:GO:0046872; P:GO:0055114	F:iron ion binding; F:electron transfer activity; C:chloroplast; C:photosystem II; C:plastid; C:thylakoid; P:response to herbicide; P:photosynthetic electron transport in photosystem II; P:photosynthesis; C:membrane; C:integral component of membrane; F:chlorophyll binding; F:oxidoreductase activity; F:oxidoreductase activity, acting on diphenols and related substances as donors, oxygen as accepto…
Mi_full_DN8327_c0_g1_i1	Cyclin-dependent kinases regulatory subunit 2	ATCTTTCTCGGACTTTCTCCACCTTTCATTTCCTTGACAGCCAATCAGTTTATTCGTAGAATTTATATTTACGTTTCTTTACTTTTTCTTGCTTTTTCACAGATCAAATCAAGAACCGAGTAAACCCTAGTTGTTCATCTGTAGAATCTGAATCAAGAACGGTGAGGGAAATGGGTCAGATCCAGTACTCTGAGAAGTACTTTGATGACACCTACGAGTACAGACATGTGGTTCTTCCTCCTGAAGTGGCCAAACTGCTCCAGAAGAATCGGCTTCTCTCGGAAAATGAATGGCGTGCTATTGGGGTTCAGCAGAGCCGTGGGTGGGTCCACTATGCAATTCATCGCCCTGAGCCACACATCATGCTCTTCAGGAGGCCTCTGAACTATCAGCAGCAGC…	756	4	1.77124e-49	100	3	F:GO:0003735; C:GO:0005840; P:GO:0006412	F:structural constituent of ribosome; C:ribosome; P:translation
Mi_full_DN4491_c0_g2_i2	ATP-dependent 6-phosphofructokinase 3	GTACGAAGTAGAGCGGCGCCACTTGTTTTTGATTCCGGCAAAACCATTTCCAGACACTGTTCCACTCCTGCCAATCCAATCAACCGGAAACCACCCAACCAAAACCATCAAAAGCCCCTGGAACCAGTAGAACCCAAAACTTCCAAAAACACACAACATCGGATCCAAACGAGTCGGCATTGCTCTCTACTGCGCGCGCGACACGCCTCTCGACATTCCTCTTCGTCTCGAGAGATCCATCTCTCTCTCCAATTCTCTGTGGAGAAGAAAAACAAATCGAGAAACTGTTCGGTGAGATTGTGGCGATGGAATCTTCCAATAATGCTTCGACGACGAAAGTGATTACCGGCGACGCCGGATATGTACTTGAAGATGTTCCTCATTTGAATGATTACATCC…	2085	5	0	94.25	21	P:GO:0000226; F:GO:0005515; C:GO:0005737; C:GO:0005829; C:GO:0005856; C:GO:0005874; C:GO:0005886; C:GO:0005930; P:GO:0007052; F:GO:0008017; C:GO:0014069; C:GO:0015630; F:GO:0015631; C:GO:0030424; P:GO:0031175; C:GO:0043005; P:GO:0051012; P:GO:0051294; P:GO:0051301; C:GO:0072686; P:GO:1902856	P:microtubule cytoskeleton organization; F:protein binding; C:cytoplasm; C:cytosol; C:cytoskeleton; C:microtubule; C:plasma membrane; C:axoneme; P:mitotic spindle organization; F:microtubule binding; C:postsynaptic density; C:microtubule cytoskeleton; F:tubulin binding; C:axon; P:neuron projection development; C:neuron projection; P:microtubule sliding; P:establishment of spindle orientation; P:c…
[truncated: 78 more rows]

## Sheet: Mgaloblishvili_Non_Inocul_Uniq
Trinity ID	Description Blastx Best Hit	Sequence	Length	# Hits	E-value	% identity	#GO	GO IDs	GO names	Enzyme Codes	Enzyme Names	InterPro IDs	InterPro GO IDs	InterPro GO Names
[truncated: 783 more rows]

[truncated: 4 more sheets: Pinot_noir_Inoculated_Unique, Pinot_noir_Non_Inoculated_Uniq, Bianca_Inoculated_Unique, Bianca_Non_Inoculated_Unique]
