# Supplementary material for: Novel Aspects on The Interaction Between Grapevine and Plasmopara viticola: Dual-RNA-Seq Analysis Highlights Gene Expression Dynamics in The Pathogen and The Plant During The Battle For Infection
Source: Genes (Basel). 2020 Feb 28;11(3):261. doi: 10.3390/genes11030261 (PMC7140796; doi:10.3390/genes11030261)
Supplement: Supplementary file 1 [file genes-11-00261-s001.zip › Table S8.xlsx]

## Sheet: Mgaloblishvili_Inoculated_1dai
Table S8. List of unique differentially expressed genes identified in Mgaloblishvili inoculated with P. viticola at 1, 2 and 3 days after inoculation. dai=day after inoculation.
Transcript_ID	baseMean	log2FoldChange	lfcSE	stat	pvalue	padj	Description	GO IDs	GO Names	Enzyme Codes	Enzyme Names	InterPro IDs	InterPro GO IDs	InterPro GO Names
Mi_full_DN257_c0_g1_i2	293.31	8.27001	1.94364	4.25491	2.09129e-05	0.000679284
Mi_full_DN8706_c0_g3_i1	28.9648	8.16836	2.0088	4.0663	4.77662e-05	0.00130665
Mi_full_DN15430_c0_g1_i1	49.1417	7.96461	1.21612	6.54918	5.78526e-11	1.33696e-08
Mi_full_DN21382_c0_g2_i1	22.1737	7.79277	1.27567	6.10874	1.00418e-09	1.57288e-07
Mi_full_DN9490_c0_g1_i7	19.6228	7.60064	1.25491	6.05672	1.38927e-09	2.09834e-07
Mi_full_DN23560_c0_g1_i1	16.9801	7.39118	1.26393	5.84776	4.98233e-09	6.65157e-07
Mi_full_DN5453_c0_g1_i9	15.6049	7.27034	1.35648	5.35973	8.33487e-08	7.24706e-06
Mi_full_DN8114_c0_g1_i5	14.9831	7.21442	1.39626	5.16698	2.37912e-07	1.74221e-05
Mi_full_DN7145_c0_g1_i2	1562.59	7.19406	1.52932	4.7041	2.54993e-06	0.000124526	Valencene synthase	GO:0000287;GO:0010333	magnesium ion binding;terpene synthase activity	0	0	noIPR;IPR036965;IPR001906;IPR008949;IPR005630;noIPR;noIPR;noIPR;IPR008930;IPR008949	;GO:0010333/GO:0016829;GO:0016829/GO:0010333;;GO:0010333/GO:0000287/GO:0016829;;;;;	;terpene synthase activity/lyase activity;lyase activity/terpene synthase activity;;terpene synthase activity/magnesium ion binding/lyase activity;;;;;
Mi_full_DN21382_c0_g2_i3	72.1133	7.05746	0.894475	7.89006	3.02049e-15	1.82485e-12
Mi_full_DN5319_c0_g1_i2	250.217	7.04169	1.2097	5.82105	5.84805e-09	7.5633e-07
Mi_full_DN8612_c0_g1_i1	26.0564	7.03845	1.25073	5.62746	1.82885e-08	2.03003e-06
Mi_full_DN24292_c0_g1_i1	361.661	6.86162	2.10721	3.25626	0.00112889	0.0149734
Mi_full_DN21299_c0_g1_i1	11.3239	6.8127	2.18937	3.11171	0.00186004	0.0216286
Mi_full_DN9490_c0_g1_i5	21.2613	6.74276	1.24789	5.40333	6.54156e-08	5.98808e-06
Mi_full_DN20229_c0_g1_i1	10.2098	6.66542	1.34995	4.93751	7.91253e-07	4.61557e-05
Mi_full_DN5495_c0_g1_i2	244.012	6.52283	2.09775	3.10944	0.00187442	0.0217479
Mi_full_DN9191_c0_g1_i2	8.95407	6.47697	1.3183	4.91313	8.96351e-07	5.11712e-05
Mi_full_DN9490_c0_g1_i1	8.86006	6.44901	1.35252	4.76815	1.85926e-06	9.41678e-05
Mi_full_DN24916_c0_g1_i1	8.57467	6.4178	1.32366	4.84854	1.24374e-06	6.7608e-05
Mi_full_DN5495_c0_g1_i6	886.016	6.35171	1.53964	4.12546	3.69988e-05	0.00107467
Mi_full_DN22352_c0_g1_i1	8.24676	6.34893	1.33006	4.77343	1.81112e-06	9.19499e-05
Mi_full_DN22146_c0_g1_i1	7.68396	6.25375	2.3769	2.63105	0.00851215	0.0658353
Mi_full_DN22212_c0_g1_i1	7.41943	6.20164	1.38148	4.48912	7.15189e-06	0.000285907
Mi_full_DN10901_c0_g1_i1	7.37707	6.19405	1.36316	4.54389	5.52266e-06	0.000231935
Mi_full_DN15346_c0_g1_i6	145.644	6.1426	1.11642	5.50205	3.75401e-08	3.63811e-06
Mi_full_DN8992_c1_g1_i2	13.8632	6.11392	1.31499	4.6494	3.32899e-06	0.000154541
Mi_full_DN23731_c0_g1_i1	6.9685	6.10276	1.40571	4.34141	1.41568e-05	0.000491915
Mi_full_DN4555_c2_g1_i1	82.7264	5.99557	1.4172	4.23059	2.33082e-05	0.000741707
Mi_full_DN2252_c0_g1_i5	702.249	5.98743	1.52198	3.93396	8.35577e-05	0.00204465
Mi_full_DN7145_c0_g1_i1	303.529	5.97936	1.04866	5.70193	1.18459e-08	1.41919e-06
Mi_full_DN7894_c0_g1_i1	11.8212	5.87513	1.3928	4.21822	2.46241e-05	0.000778308
Mi_full_DN3229_c0_g1_i1	10.9292	5.77436	1.29046	4.47465	7.65369e-06	0.000302507
Mi_full_DN6235_c0_g1_i1	10.9442	5.77151	1.31981	4.37297	1.22566e-05	0.000438161
Mi_full_DN6558_c0_g2_i1	18.9269	5.69982	1.20209	4.74161	2.12025e-06	0.000105459
Mi_full_DN5495_c0_g1_i4	389.187	5.5181	1.52994	3.60673	0.000310075	0.00563774
Mi_full_DN3524_c0_g1_i1	16.645	5.50698	1.25895	4.37428	1.21836e-05	0.000436288
Mi_full_DN2252_c0_g1_i3	388.338	5.49247	1.25351	4.38168	1.17768e-05	0.000422796
Mi_full_DN4656_c0_g2_i1	111.179	5.44056	0.471047	11.5499	7.38849e-31	3.47185e-27
Mi_full_DN22537_c0_g1_i1	8.57238	5.43932	1.3542	4.01663	5.90371e-05	0.00155173
Mi_full_DN4656_c0_g2_i2	7.85985	5.28913	1.34451	3.93386	8.35924e-05	0.00204465
Mi_full_DN16605_c0_g1_i1	7.47129	5.21589	1.33184	3.91629	8.99206e-05	0.00216068
Mi_full_DN4479_c0_g2_i2	7.42333	5.206	1.37586	3.78382	0.000154438	0.00331132
Mi_full_DN363_c0_g1_i4	12.0084	5.05164	1.16274	4.34461	1.39523e-05	0.000487249
Mi_full_DN6901_c0_g2_i1	23.7502	5.03677	0.897534	5.61179	2.00244e-08	2.17142e-06
Mi_full_DN9763_c0_g2_i1	6.39785	4.98908	1.47495	3.38253	0.000718218	0.0105393
Mi_full_DN15263_c0_g1_i1	237.416	4.87707	1.27153	3.83559	0.000125263	0.00279848
Mi_full_DN3810_c0_g1_i3	10.4336	4.80438	1.18045	4.06995	4.70231e-05	0.00128966
Mi_full_DN16119_c0_g1_i1	14.83	4.70308	0.974723	4.82504	1.39978e-06	7.39974e-05
Mi_full_DN5518_c0_g1_i1	9.5531	4.70012	1.20842	3.88949	0.000100454	0.00236412
Mi_full_DN15281_c0_g1_i1	96.6916	4.68062	1.11724	4.18947	2.79609e-05	0.000866296
Mi_full_DN22916_c0_g1_i1	14.7735	4.66222	1.1162	4.17688	2.95532e-05	0.00090502
Mi_full_DN2966_c0_g1_i2	149.508	4.63799	1.10047	4.21455	2.50273e-05	0.000787521
Mi_full_DN3096_c0_g1_i6	14.2252	4.63268	1.04824	4.4195	9.89286e-06	0.000367644
Mi_full_DN8672_c0_g1_i3	13.2491	4.62062	1.16038	3.98199	6.83396e-05	0.00174737
Mi_full_DN84_c0_g3_i1	9.14032	4.59139	1.17242	3.91616	8.99709e-05	0.00216068
Mi_full_DN2686_c0_g2_i4	12.6786	4.52383	1.01972	4.43635	9.14989e-06	0.000347359
Mi_full_DN2163_c0_g1_i2	138.898	4.34206	0.934003	4.64887	3.33759e-06	0.000154662
Mi_full_DN8130_c2_g1_i1	18.4893	4.33411	0.816594	5.30755	1.11111e-07	9.25358e-06
Mi_full_DN9763_c0_g1_i1	7.20588	4.31434	1.3349	3.23196	0.00122945	0.0159006
Mi_full_DN7413_c0_g2_i1	306.234	4.2888	1.63674	2.62033	0.0087844	0.0673741
Mi_full_DN1210_c0_g2_i1	65.1809	4.15517	0.583829	7.1171	1.10219e-12	4.35633e-10
Mi_full_DN2966_c0_g1_i3	115.266	4.13608	0.860667	4.80566	1.54238e-06	8.01338e-05
Mi_full_DN23862_c0_g1_i1	79.1146	4.13007	0.465488	8.87256	7.14842e-19	8.17064e-16
Mi_full_DN10620_c0_g1_i1	13.5359	4.12695	0.894268	4.61489	3.93306e-06	0.000177139
Mi_full_DN13917_c0_g1_i1	55.0062	4.12073	0.529085	7.7884	6.78605e-15	3.82652e-12
Mi_full_DN3810_c0_g1_i2	47.5785	4.10224	1.18959	3.44844	0.000563844	0.00884798
Mi_full_DN10497_c0_g1_i1	25.974	4.0976	0.804374	5.09415	3.50316e-07	2.39341e-05
Mi_full_DN11268_c0_g1_i1	22.1545	4.05415	0.732349	5.53582	3.09769e-08	3.08651e-06
Mi_full_DN10770_c0_g4_i1	20.634	3.99892	0.772644	5.17563	2.27144e-07	1.67064e-05
Mi_full_DN16380_c0_g1_i1	17.9303	3.96416	0.752975	5.26466	1.40449e-07	1.13138e-05
Mi_full_DN3229_c0_g2_i5	181.1	3.94473	0.402341	9.80444	1.07743e-22	2.07117e-19
Mi_full_DN2919_c1_g1_i10	28.6737	3.93353	0.640243	6.1438	8.05707e-10	1.30054e-07
Mi_full_DN5210_c0_g2_i2	8.53929	3.89569	1.02351	3.80621	0.000141115	0.00308258
Mi_full_DN4184_c0_g2_i1	16.977	3.88384	0.786595	4.93754	7.91127e-07	4.61557e-05
Mi_full_DN1200_c0_g1_i2	37.3963	3.87316	0.608639	6.36364	1.97031e-10	3.82231e-08
Mi_full_DN1200_c0_g1_i7	34.673	3.86228	0.61557	6.27431	3.51186e-10	6.24035e-08
Mi_full_DN6193_c0_g2_i1	40.7388	3.86074	1.20563	3.20227	0.00136351	0.0172389
Mi_full_DN19686_c1_g1_i2	13.3219	3.85675	0.916879	4.20639	2.59486e-05	0.00081409
Mi_full_DN11268_c0_g1_i3	11.018	3.84971	0.912797	4.21749	2.47041e-05	0.000779367
Mi_full_DN18777_c0_g1_i1	30.3717	3.82998	0.683615	5.60253	2.11239e-08	2.27896e-06
Mi_full_DN5718_c0_g1_i2	10.6916	3.82648	0.912244	4.19458	2.73377e-05	0.000850727
Mi_full_DN358_c0_g1_i2	14.0405	3.81617	0.810948	4.70581	2.52857e-06	0.000123768
Mi_full_DN17545_c0_g1_i1	15.8571	3.78583	0.754565	5.01723	5.24215e-07	3.38467e-05
Mi_full_DN2498_c0_g1_i2	259.045	3.77786	1.46573	2.57746	0.00995299	0.0736779
Mi_full_DN6558_c0_g1_i1	28.8145	3.76776	0.718863	5.24127	1.59472e-07	1.25825e-05
Mi_full_DN21159_c0_g1_i1	85.371	3.72503	0.926353	4.02118	5.79065e-05	0.00152676
Mi_full_DN1200_c0_g1_i5	22.1717	3.71272	0.649353	5.71758	1.08054e-08	1.31692e-06
Mi_full_DN16380_c0_g1_i2	12.1914	3.65507	0.919192	3.97639	6.99685e-05	0.001774
Mi_full_DN4479_c0_g2_i1	31.9142	3.64659	0.737703	4.94317	7.68623e-07	4.52727e-05
Mi_full_DN10137_c0_g1_i7	10.1973	3.64422	0.956515	3.80989	0.000139029	0.00304804
Mi_full_DN19124_c0_g2_i5	12.0813	3.63232	0.839827	4.32508	1.52474e-05	0.000525533
Mi_full_DN3_c0_g2_i1	74.9878	3.62427	1.03795	3.49175	0.000479867	0.00780867
Mi_full_DN1210_c0_g2_i3	400.658	3.62113	0.280612	12.9044	4.25146e-38	2.99664e-34
Mi_full_DN10174_c0_g2_i1	6.87454	3.6093	1.10309	3.27199	0.00106792	0.0143558
Mi_full_DN18164_c0_g1_i1	214.854	3.58177	0.970055	3.69234	0.000222202	0.00439119
Mi_full_DN6397_c0_g2_i10	16.4995	3.56973	0.714195	4.99826	5.78505e-07	3.668e-05
Mi_full_DN358_c0_g1_i12	7.25522	3.56484	1.05509	3.37871	0.000728259	0.0106497
Mi_full_DN3229_c0_g2_i2	383.215	3.55946	0.274146	12.9838	1.51218e-38	1.27903e-34
Mi_full_DN18343_c0_g1_i1	9.31715	3.55366	0.969886	3.66399	0.000248313	0.00478728
Mi_full_DN2020_c0_g2_i1	2659.76	3.54043	0.835982	4.23505	2.28496e-05	0.000729307
Mi_full_DN486_c0_g1_i1	9.18356	3.53949	0.960887	3.68356	0.000229997	0.00451569
Mi_full_DN1210_c0_g2_i7	376.908	3.53005	0.281766	12.5283	5.22605e-36	3.15736e-32
Mi_full_DN6823_c0_g1_i2	100.203	3.51795	1.29226	2.72231	0.00648266	0.0541079
Mi_full_DN1325_c0_g1_i1	10.575	3.51536	0.913151	3.84971	0.000118258	0.00267877
Mi_full_DN2919_c1_g1_i6	19.2007	3.51252	0.699776	5.01949	5.18102e-07	3.35031e-05
Mi_full_DN22571_c0_g1_i1	15.6399	3.50604	0.753383	4.65373	3.2599e-06	0.000152198
Mi_full_DN1821_c0_g1_i2	6.73911	3.49934	1.10656	3.16235	0.00156499	0.0191011
Mi_full_DN19124_c0_g2_i1	12.8209	3.49436	0.801019	4.36239	1.2865e-05	0.000455293
Mi_full_DN10137_c0_g1_i9	6.76298	3.48921	1.0988	3.17546	0.00149599	0.0185099
Mi_full_DN1210_c0_g2_i4	387.16	3.48744	0.292406	11.9267	8.59147e-33	4.54177e-29
Mi_full_DN1210_c0_g2_i6	437.637	3.48333	0.265227	13.1334	2.11977e-39	2.24118e-35
Mi_full_DN358_c0_g1_i8	6.71657	3.46038	1.11372	3.10705	0.00188968	0.0218709
Mi_full_DN11317_c0_g1_i1	141.535	3.45273	0.929893	3.71304	0.000204786	0.00411953
Mi_full_DN2020_c0_g2_i2	2502.64	3.44713	0.980109	3.51709	0.000436306	0.0072817
Mi_full_DN25789_c0_g1_i1	6.36698	3.44704	1.09786	3.13978	0.00169074	0.0202046
Mi_full_DN1442_c0_g1_i6	14.7603	3.43989	0.760652	4.52229	6.11747e-06	0.000250449
Mi_full_DN1404_c0_g4_i1	46.4672	3.43805	1.18606	2.89872	0.0037469	0.0360711
Mi_full_DN3841_c0_g1_i1	10.3278	3.43701	0.885442	3.8817	0.000103731	0.00241568
Mi_full_DN4432_c0_g1_i1	33.9398	3.41544	1.15268	2.96304	0.00304612	0.0308855
Mi_full_DN24696_c0_g1_i1	10.133	3.4045	0.949954	3.58386	0.000338553	0.00599571
Mi_full_DN8672_c0_g1_i2	16.1385	3.40426	0.764315	4.454	8.42855e-06	0.000326421
Mi_full_DN7753_c0_g2_i1	12.1347	3.39875	0.811829	4.18654	2.83244e-05	0.000876917
Mi_full_DN21554_c0_g1_i2	14.2063	3.39799	0.852443	3.98619	6.71439e-05	0.00172152
Mi_full_DN1404_c0_g1_i4	63.3146	3.37352	1.3098	2.57561	0.0100064	0.07393
Mi_full_DN5325_c0_g3_i2	16.02	3.36382	0.681815	4.93362	8.07188e-07	4.67652e-05
Mi_full_DN624_c0_g1_i3	10.2883	3.36087	0.853802	3.93636	8.27275e-05	0.00202937
Mi_full_DN17563_c0_g1_i1	10.7192	3.35312	0.869642	3.85575	0.000115376	0.00262409
Mi_full_DN1210_c0_g2_i2	133.321	3.35301	0.342448	9.7913	1.22709e-22	2.2563e-19
Mi_full_DN22960_c0_g1_i1	8.3012	3.33932	1.0092	3.30888	0.000936691	0.0129626
Mi_full_DN670_c0_g1_i9	183.373	3.325	0.934423	3.55835	0.000373194	0.00645511
Mi_full_DN2108_c0_g1_i2	7.76117	3.31956	0.962821	3.44774	0.000565288	0.0088543
Mi_full_DN895_c0_g1_i3	200.996	3.31762	0.863661	3.84134	0.000122364	0.00274822
Mi_full_DN5913_c0_g1_i1	17.1864	3.30552	0.722758	4.57348	4.7969e-06	0.000206374
Mi_full_DN13480_c0_g1_i1	7.52251	3.30217	0.97827	3.37552	0.000736762	0.0107517
Mi_full_DN10137_c0_g1_i21	7.92958	3.2927	0.956267	3.44329	0.000574685	0.00896826
Mi_full_DN5838_c0_g1_i7	7.30914	3.26912	1.18437	2.76021	0.00577649	0.0496532
Mi_full_DN1829_c0_g1_i2	76.8637	3.26443	0.577676	5.65098	1.59535e-08	1.82349e-06
Mi_full_DN871_c0_g3_i1	16.1543	3.2525	0.727459	4.47104	7.78385e-06	0.000306446
Mi_full_DN4600_c2_g1_i1	9.73961	3.22624	0.926481	3.48225	0.000497225	0.00802294
Mi_full_DN19307_c0_g3_i3	16.2677	3.22229	0.755493	4.26515	1.99767e-05	0.000655418
Mi_full_DN1404_c0_g1_i7	38.1354	3.21549	0.598824	5.36968	7.88785e-08	6.9934e-06
Mi_full_DN8945_c0_g1_i1	44.5031	3.20989	0.628673	5.10581	3.29377e-07	2.27982e-05
Mi_full_DN5124_c0_g1_i2	18.4747	3.20375	0.663537	4.82829	1.37708e-06	7.28887e-05
Mi_full_DN18181_c0_g1_i2	54.1832	3.195	0.481808	6.63128	3.32791e-11	8.37741e-09
Mi_full_DN895_c0_g1_i8	209.2	3.18889	0.921027	3.46232	0.000535535	0.00852401
Mi_full_DN6352_c0_g1_i7	25.0088	3.18008	0.553496	5.74544	9.16846e-09	1.12716e-06
Mi_full_DN670_c0_g1_i10	177.752	3.17885	0.865666	3.67214	0.000240524	0.00467248
Mi_full_DN10265_c0_g1_i1	10.8996	3.16416	0.86138	3.67336	0.000239381	0.00465669
Mi_full_DN435_c0_g1_i10	271.571	3.15928	0.436582	7.23641	4.60718e-13	1.89167e-10
Mi_full_DN670_c0_g1_i6	149.613	3.15196	0.443433	7.10808	1.17666e-12	4.6076e-10
Mi_full_DN9093_c0_g3_i4	42.0042	3.15079	0.489229	6.44031	1.1923e-10	2.50863e-08
Mi_full_DN15038_c0_g1_i1	9.04131	3.14468	0.871258	3.60935	0.000306966	0.00559806
Mi_full_DN24259_c0_g1_i1	75.4343	3.13834	0.987109	3.17932	0.00147619	0.0183346
Mi_full_DN2686_c0_g1_i2	6.86196	3.13807	0.995254	3.15304	0.00161581	0.0195409
Mi_full_DN13178_c0_g1_i2	14.5725	3.13377	0.70764	4.42848	9.48998e-06	0.00035643
Mi_full_DN25380_c0_g1_i1	55.7705	3.12764	0.600397	5.20928	1.89573e-07	1.43165e-05
Mi_full_DN24424_c0_g1_i1	15.4386	3.12547	0.687436	4.54656	5.45306e-06	0.000230108
Mi_full_DN2919_c0_g1_i1	132.966	3.12142	0.403779	7.73053	1.07101e-14	5.73343e-12
Mi_full_DN10137_c0_g1_i3	10.1248	3.1042	0.851075	3.64739	0.00026492	0.00503936
Mi_full_DN8823_c0_g1_i4	86.3836	3.10087	0.967393	3.20539	0.00134881	0.0170972
Mi_full_DN2686_c0_g1_i1	18.2715	3.09322	0.698175	4.43044	9.40406e-06	0.000354147
Mi_full_DN435_c0_g1_i8	222.248	3.09079	0.769402	4.01713	5.89109e-05	0.00154938	receptor-like serine/threonine-protein kinase SD1-7 isoform X1	GO:0005524;GO:0005634;GO:0008568;GO:0010569;GO:0031122;GO:0048544;GO:0051013	ATP binding;nucleus;microtubule-severing ATPase activity;regulation of double-strand break repair via homologous recombination;cytoplasmic microtubule organization;recognition of pollen;microtubule severing	EC:3.6.1.3;EC:3.6.1.15;EC:3.6.4.3	Adenosinetriphosphatase;Nucleoside-triphosphate phosphatase;Microtubule-severing ATPase	IPR003609;IPR001480;IPR000858;IPR036426;IPR003609;noIPR;IPR001480;noIPR;noIPR;noIPR;noIPR;noIPR;noIPR;noIPR;noIPR;noIPR;IPR003609;IPR001480;IPR001480;noIPR;noIPR;noIPR;noIPR;IPR011009;IPR036426;noIPR	;;GO:0048544;;;;;;;;;;;;;;;;;;;;;;;	;;recognition of pollen;;;;;;;;;;;;;;;;;;;;;;;	ec00230	Purine metabolism
Mi_full_DN871_c0_g1_i4	11.4272	3.08753	0.832532	3.7086	0.000208412	0.0041812
Mi_full_DN3_c0_g2_i3	266.674	3.08206	0.846041	3.64292	0.000269558	0.00509569
Mi_full_DN18190_c0_g1_i1	6.44527	3.08175	1.07585	2.86449	0.00417681	0.0390639
Mi_full_DN670_c0_g1_i5	103.174	3.07895	0.855569	3.59872	0.000319793	0.00575505
Mi_full_DN6214_c0_g1_i1	10.2611	3.07612	0.811922	3.78868	0.000151448	0.00326115
Mi_full_DN20427_c0_g1_i1	85.8721	3.06348	0.317366	9.65285	4.78101e-22	8.42473e-19
Mi_full_DN10126_c0_g2_i1	6.6166	3.06065	1.00525	3.04467	0.00232936	0.02545
Mi_full_DN1442_c0_g1_i5	19.1675	3.05938	0.692827	4.4158	1.00639e-05	0.000372356
Mi_full_DN3761_c0_g1_i1	52.4505	3.03991	0.542311	5.60548	2.07681e-08	2.24631e-06
Mi_full_DN895_c0_g1_i13	225.626	3.02923	0.764348	3.96316	7.39636e-05	0.00185638
Mi_full_DN3761_c0_g3_i1	11.5389	3.02671	0.771606	3.92261	8.75934e-05	0.00211439
Mi_full_DN16406_c0_g1_i7	22.1379	3.02043	0.781906	3.86291	0.000112046	0.00256202
Mi_full_DN4813_c0_g1_i5	2846.59	3.01648	0.974319	3.09599	0.00196159	0.0224391
Mi_full_DN1254_c0_g1_i1	942.331	3.01567	0.854174	3.53051	0.000414759	0.00699106
Mi_full_DN25660_c0_g1_i1	25.4327	3.00634	0.676534	4.44374	8.84094e-06	0.000339593
Mi_full_DN14503_c0_g1_i1	9.92528	3.00542	0.841291	3.57238	0.000353747	0.00620245
Mi_full_DN9256_c0_g1_i8	9.37704	2.99717	0.896151	3.34449	0.000824347	0.0117382
Mi_full_DN2528_c0_g1_i9	30.807	2.98147	0.551005	5.41096	6.26865e-08	5.77577e-06
Mi_full_DN348_c0_g2_i5	245.078	2.97238	0.401359	7.40578	1.3038e-13	5.80411e-11
Mi_full_DN5222_c0_g1_i2	93.0203	2.96315	0.47409	6.25019	4.09958e-10	7.22398e-08
Mi_full_DN19453_c0_g1_i1	162.027	2.96141	0.45527	6.50474	7.78296e-11	1.70544e-08
Mi_full_DN4512_c0_g1_i1	8.95867	2.95125	1.18215	2.49652	0.0125419	0.08681
Mi_full_DN496_c2_g1_i1	13.2907	2.94832	0.877612	3.35948	0.000780889	0.0112673
Mi_full_DN10126_c0_g1_i1	73.6753	2.94725	1.13098	2.60593	0.00916259	0.0693317
Mi_full_DN3_c0_g2_i7	278.91	2.945	0.78339	3.75931	0.000170384	0.00356895
Mi_full_DN1325_c0_g1_i5	99.2743	2.94242	0.851271	3.4565	0.00054723	0.00867571
Mi_full_DN10509_c0_g1_i3	15.3085	2.94226	0.74917	3.92736	8.58831e-05	0.00208262
Mi_full_DN16592_c0_g1_i1	40.0568	2.94172	0.457894	6.42445	1.32343e-10	2.74359e-08
Mi_full_DN1404_c0_g1_i1	102.477	2.93219	1.1475	2.55528	0.0106103	0.0771127
Mi_full_DN1442_c0_g1_i7	16.5099	2.92893	0.737478	3.97155	7.14076e-05	0.00180616
Mi_full_DN18129_c0_g1_i1	153.561	2.91354	0.375578	7.7575	8.66233e-15	4.82024e-12
Mi_full_DN871_c0_g1_i3	8.89472	2.91023	0.879503	3.30895	0.000936477	0.0129626
Mi_full_DN12594_c0_g1_i1	8.48509	2.88999	0.92733	3.11647	0.00183031	0.0213928
Mi_full_DN2919_c1_g1_i5	8.63504	2.88509	0.918963	3.1395	0.00169235	0.0202178
Mi_full_DN1882_c1_g1_i3	14.4052	2.87781	0.766364	3.75514	0.000173242	0.00360915
Mi_full_DN5357_c0_g1_i2	131	2.86445	0.485719	5.89734	3.69398e-09	5.14789e-07
Mi_full_DN895_c0_g1_i9	235.156	2.86197	0.747832	3.82701	0.000129707	0.00287647
Mi_full_DN20019_c0_g1_i1	53.8522	2.85918	0.581953	4.91307	8.96594e-07	5.11712e-05
Mi_full_DN1972_c0_g2_i1	330.777	2.84234	0.833997	3.40809	0.000654188	0.00987024
Mi_full_DN17225_c0_g1_i1	6.87795	2.83894	1.04501	2.71667	0.00659427	0.0547895
Mi_full_DN12918_c0_g1_i1	15.0136	2.83349	0.83382	3.39821	0.000678294	0.0101471
Mi_full_DN5525_c0_g1_i2	44.518	2.83043	0.409208	6.91686	4.61767e-12	1.47454e-09
Mi_full_DN7253_c0_g1_i1	7.43398	2.81751	0.919557	3.06399	0.00218407	0.0242687
Mi_full_DN705_c0_g1_i1	20.0217	2.81606	0.587043	4.79702	1.61044e-06	8.31587e-05
Mi_full_DN7846_c0_g2_i1	28.5383	2.81422	0.529795	5.31191	1.08483e-07	9.10291e-06
Mi_full_DN22754_c0_g1_i1	29.8323	2.7871	0.523287	5.32614	1.00321e-07	8.5366e-06
Mi_full_DN3318_c0_g1_i2	164.727	2.75969	0.433449	6.36682	1.92986e-10	3.77064e-08
Mi_full_DN5385_c0_g2_i4	8.27775	2.75698	0.926796	2.97474	0.00293236	0.0299764
Mi_full_DN2919_c0_g1_i2	119.398	2.75514	0.39429	6.98759	2.79644e-12	9.72714e-10
Mi_full_DN5357_c0_g1_i1	143.023	2.75256	0.89191	3.08614	0.00202777	0.0230156
Mi_full_DN7931_c0_g1_i1	125.702	2.73965	0.468213	5.8513	4.87751e-09	6.54841e-07
Mi_full_DN19307_c0_g3_i1	56.1197	2.73961	0.517279	5.2962	1.18239e-07	9.78563e-06
Mi_full_DN23705_c0_g1_i1	11.1086	2.73656	0.731708	3.73997	0.000184044	0.00379123
Mi_full_DN2713_c0_g2_i1	40.5717	2.72421	0.580562	4.69237	2.70057e-06	0.000130675
Mi_full_DN6141_c0_g5_i1	10.8152	2.72193	0.772112	3.5253	0.000423005	0.00710739
Mi_full_DN20664_c0_g1_i2	9.21705	2.72067	0.809894	3.35929	0.000781425	0.0112712
Mi_full_DN7394_c1_g1_i1	60.0878	2.72047	0.543225	5.00799	5.50005e-07	3.51364e-05
Mi_full_DN5942_c0_g4_i1	6.65599	2.71507	0.920921	2.94821	0.00319619	0.0320198
Mi_full_DN931_c0_g3_i1	81.8806	2.70485	0.358478	7.54537	4.51009e-14	2.19237e-11
Mi_full_DN3318_c0_g1_i1	167.763	2.69771	0.477146	5.65384	1.56905e-08	1.80808e-06
Mi_full_DN7253_c0_g4_i1	11.7666	2.68873	0.781611	3.43998	0.000581758	0.00904194
Mi_full_DN10490_c0_g2_i1	11.8148	2.6833	0.738213	3.63487	0.000278124	0.00520145
Mi_full_DN1882_c0_g2_i5	10.6252	2.67202	0.747468	3.57477	0.000350542	0.00615771
Mi_full_DN5487_c0_g1_i1	143.284	2.66979	0.379698	7.03137	2.04512e-12	7.52087e-10
Mi_full_DN2394_c0_g2_i1	53.3288	2.66467	0.588774	4.52579	6.01709e-06	0.000247538
Mi_full_DN4616_c0_g1_i1	168.785	2.66253	0.406347	6.55236	5.66337e-11	1.31599e-08
Mi_full_DN12108_c0_g1_i2	31.8785	2.66009	0.621683	4.27886	1.87852e-05	0.000624564
Mi_full_DN1718_c0_g1_i3	94.8235	2.65858	0.418481	6.35292	2.11268e-10	4.06829e-08
Mi_full_DN9101_c0_g1_i1	17.4006	2.65847	0.695832	3.82056	0.000133148	0.00293892
Mi_full_DN2460_c0_g1_i1	235.422	2.65661	0.842735	3.15236	0.00161955	0.0195804
Mi_full_DN21554_c0_g2_i1	17.9741	2.64925	0.717607	3.69179	0.000222683	0.00439249
Mi_full_DN5913_c0_g1_i4	13.8904	2.64722	0.69704	3.79781	0.000145981	0.00317088
Mi_full_DN1956_c0_g2_i1	19.8569	2.64185	0.549373	4.80885	1.51799e-06	7.91581e-05
Mi_full_DN6481_c0_g1_i1	7.71278	2.64064	0.851321	3.10181	0.00192338	0.0221399
Mi_full_DN1325_c0_g1_i6	79.8583	2.6342	0.476911	5.52345	3.32401e-08	3.2692e-06
Mi_full_DN1325_c0_g1_i3	102.679	2.63267	1.02083	2.57895	0.00991019	0.0735008
Mi_full_DN5265_c0_g5_i1	10.3175	2.6312	0.852559	3.08624	0.00202704	0.0230136
Mi_full_DN10405_c0_g1_i2	11.1003	2.6308	0.766614	3.43171	0.000599778	0.00923379
Mi_full_DN209_c0_g2_i1	10.632	2.62628	0.730743	3.59398	0.000325663	0.00583092
Mi_full_DN2692_c0_g2_i1	205.728	2.62616	0.831114	3.15981	0.00157873	0.0192187
Mi_full_DN2919_c1_g1_i2	8.64421	2.61965	0.826273	3.17045	0.00152205	0.01875
Mi_full_DN5961_c0_g1_i1	8.64383	2.60512	0.816592	3.19024	0.00142156	0.017792
Mi_full_DN9774_c0_g1_i1	6.67338	2.59824	0.984399	2.63941	0.00830496	0.0646466
Mi_full_DN17175_c0_g1_i1	184.798	2.59615	0.431951	6.01029	1.85196e-09	2.71948e-07
Mi_full_DN12466_c0_g1_i4	46.7257	2.59532	0.421468	6.1578	7.37637e-10	1.20912e-07
Mi_full_DN3273_c1_g1_i1	997.871	2.58616	0.421597	6.13419	8.55918e-10	1.36595e-07
Mi_full_DN5838_c0_g1_i2	8.67142	2.57906	0.880518	2.92903	0.00340022	0.0335195	18.2 kDa class I heat shock protein	0	0	0	0	IPR002068;IPR008978;IPR031107;noIPR;IPR002068;noIPR;IPR008978	;;;;;;	;;;;;;
Mi_full_DN2528_c0_g1_i8	40.25	2.57602	0.461844	5.57768	2.43742e-08	2.55784e-06
Mi_full_DN1737_c2_g1_i1	16.35	2.57588	0.816726	3.15391	0.00161096	0.0194933
Mi_full_DN5239_c0_g1_i1	183.437	2.57474	0.991373	2.59714	0.00940028	0.0707128
Mi_full_DN6792_c0_g1_i1	10.2621	2.57471	0.769297	3.34683	0.000817415	0.0116709
Mi_full_DN16594_c0_g3_i2	7.48026	2.57206	0.87341	2.94485	0.00323116	0.0322589
Mi_full_DN7712_c0_g1_i1	12.3641	2.5629	0.671234	3.81819	0.000134432	0.00296261
Mi_full_DN349_c0_g1_i1	152.199	2.56161	0.883899	2.89808	0.00375449	0.0361359
Mi_full_DN363_c0_g1_i7	505.588	2.56128	0.31499	8.1313	4.24697e-16	3.20729e-13
Mi_full_DN3412_c0_g1_i1	249.873	2.56112	0.947207	2.70387	0.00685378	0.0563588
Mi_full_DN13325_c0_g3_i1	18.0586	2.55931	0.755422	3.38792	0.000704248	0.0104138
Mi_full_DN8823_c0_g1_i1	71.0676	2.55831	0.553561	4.62154	3.80894e-06	0.000173395
Mi_full_DN1404_c0_g1_i8	33.3151	2.55479	0.603337	4.23443	2.29131e-05	0.000730781
Mi_full_DN1843_c0_g2_i1	16.3224	2.55321	0.609407	4.18967	2.79366e-05	0.000866178
Mi_full_DN7352_c0_g1_i1	10.0256	2.5505	1.04971	2.42972	0.0151106	0.0981029
Mi_full_DN5124_c0_g1_i3	8.65567	2.54978	0.819224	3.11244	0.00185551	0.0215817
Mi_full_DN24162_c0_g1_i1	329.235	2.54708	0.401032	6.35133	2.13464e-10	4.08488e-08
Mi_full_DN8271_c0_g5_i1	15.4191	2.54262	0.782598	3.24895	0.00115832	0.0152749
Mi_full_DN1325_c0_g1_i4	39.6553	2.54036	0.58532	4.34012	1.42407e-05	0.000494055
Mi_full_DN2137_c0_g1_i9	33.1092	2.54009	0.528536	4.80589	1.54061e-06	8.01338e-05
Mi_full_DN1778_c0_g1_i2	576.771	2.53633	0.78777	3.21963	0.00128357	0.0164445
Mi_full_DN11991_c0_g5_i1	10.0704	2.53518	0.85688	2.95862	0.00309024	0.0311907
Mi_full_DN13383_c0_g1_i1	56.8473	2.52816	0.429721	5.88326	4.02267e-09	5.54146e-07
Mi_full_DN349_c1_g2_i3	12.1302	2.51441	0.776204	3.23937	0.00119795	0.0156317
Mi_full_DN12879_c1_g1_i1	9.72695	2.51084	0.768718	3.26626	0.00108977	0.014557
Mi_full_DN6543_c0_g1_i1	151.941	2.50748	0.469926	5.3359	9.50707e-08	8.15545e-06
Mi_full_DN1960_c0_g3_i4	166.446	2.50605	0.466193	5.37555	7.63479e-08	6.78325e-06
Mi_full_DN17184_c0_g1_i6	18.2914	2.50196	0.614023	4.0747	4.60745e-05	0.00126858
Mi_full_DN3066_c0_g2_i1	94.8996	2.49786	0.316112	7.90181	2.74879e-15	1.68477e-12
Mi_full_DN20809_c0_g1_i1	71.9308	2.49546	0.549459	4.54166	5.58136e-06	0.000233936
Mi_full_DN1402_c0_g1_i3	10.2865	2.49396	0.865336	2.88208	0.00395063	0.0376128
Mi_full_DN14953_c1_g2_i1	20.6204	2.49376	0.619118	4.02793	5.62707e-05	0.00149615
Mi_full_DN349_c1_g2_i1	7.67927	2.49266	1.01691	2.45122	0.0142371	0.0941667
Mi_full_DN2692_c0_g2_i2	167.605	2.49252	0.498886	4.99617	5.84804e-07	3.68994e-05
Mi_full_DN21855_c0_g1_i1	16.2035	2.49212	0.74685	3.33684	0.000847354	0.0119931
Mi_full_DN1184_c0_g2_i1	52.0459	2.47719	0.479441	5.16682	2.38112e-07	1.74221e-05
Mi_full_DN5641_c0_g1_i1	225.816	2.47581	0.874711	2.83043	0.00464852	0.0424052
Mi_full_DN12055_c0_g3_i2	11.9269	2.4741	0.872156	2.83677	0.00455731	0.0417352
Mi_full_DN7158_c0_g1_i1	9.49745	2.46965	0.761557	3.2429	0.0011832	0.0154967
Mi_full_DN10265_c0_g2_i1	8.75935	2.46872	0.897456	2.7508	0.00594508	0.0507216
Mi_full_DN5070_c1_g1_i1	9.24931	2.46432	0.831146	2.96497	0.00302713	0.030734
Mi_full_DN16406_c0_g1_i1	9.32759	2.46355	0.840582	2.93077	0.00338128	0.0333951
Mi_full_DN830_c0_g1_i5	39.901	2.46339	0.595842	4.1343	3.56045e-05	0.00104132
Mi_full_DN2919_c0_g1_i3	58.3095	2.45021	0.435012	5.63251	1.7761e-08	1.98187e-06
Mi_full_DN6822_c0_g1_i1	10.3143	2.44514	0.763332	3.20324	0.00135889	0.0172011
Mi_full_DN12964_c1_g1_i1	34.8068	2.44232	0.546272	4.47089	7.78958e-06	0.000306446
Mi_full_DN10481_c0_g1_i1	8.59397	2.43953	0.889645	2.74214	0.0061041	0.0517352
Mi_full_DN6587_c0_g1_i1	7.53903	2.43661	0.99896	2.43914	0.0147221	0.0963261
Mi_full_DN2692_c0_g2_i5	213.277	2.43059	0.767001	3.16895	0.00152989	0.0188193
Mi_full_DN1718_c0_g1_i10	72.8167	2.42724	0.463248	5.23962	1.60907e-07	1.26485e-05
Mi_full_DN3882_c0_g1_i1	8.07037	2.42703	0.814383	2.9802	0.00288058	0.029582
Mi_full_DN9589_c0_g1_i1	39.8539	2.42659	0.575376	4.21741	2.47129e-05	0.000779367
Mi_full_DN23861_c0_g1_i1	34.3543	2.42615	0.435262	5.57399	2.48965e-08	2.59335e-06
Mi_full_DN3273_c1_g1_i2	402.956	2.42608	0.419454	5.7839	7.29901e-09	9.29766e-07
Mi_full_DN16966_c0_g1_i2	33.9906	2.4245	0.463317	5.23292	1.66852e-07	1.29237e-05
Mi_full_DN4803_c0_g1_i3	22.9724	2.41655	0.535554	4.51225	6.41428e-06	0.000261084
Mi_full_DN10023_c0_g1_i1	16.6898	2.41071	0.727968	3.31156	0.000927784	0.0128857
Mi_full_DN3236_c0_g2_i1	48.4158	2.40791	0.578989	4.15882	3.19901e-05	0.000959498
Mi_full_DN5082_c0_g1_i1	77.7961	2.40697	0.434158	5.54399	2.95649e-08	2.9699e-06
Mi_full_DN8185_c0_g3_i1	9.00514	2.3932	0.771824	3.10071	0.00193055	0.0221982
Mi_full_DN3436_c0_g3_i1	8.19863	2.3932	0.925639	2.58546	0.00972505	0.0725749
Mi_full_DN24822_c0_g1_i1	39.6926	2.39264	0.598504	3.9977	6.39608e-05	0.00165949
Mi_full_DN9769_c0_g1_i1	11.8184	2.38821	0.806089	2.96271	0.00304939	0.0309039
Mi_full_DN14387_c0_g1_i1	6.57256	2.38583	0.900075	2.65071	0.00803239	0.0631713
Mi_full_DN566_c0_g1_i8	224.995	2.38559	0.409275	5.82881	5.58225e-09	7.29267e-07
Mi_full_DN7376_c0_g1_i8	16.684	2.38501	0.586232	4.06837	4.7344e-05	0.00129594
Mi_full_DN235_c0_g1_i6	467.842	2.38111	0.324821	7.33054	2.29232e-13	9.79236e-11
Mi_full_DN3801_c0_g1_i6	47.4479	2.37257	0.386579	6.13735	8.39083e-10	1.34926e-07
Mi_full_DN7339_c0_g1_i2	17.9248	2.37087	0.62724	3.77984	0.000156928	0.00334507
Mi_full_DN60_c1_g2_i3	543.97	2.36173	0.409683	5.76477	8.17705e-09	1.02011e-06
Mi_full_DN22377_c0_g1_i1	18.1715	2.36047	0.75945	3.10813	0.00188272	0.0218083
Mi_full_DN17184_c0_g1_i7	6.45801	2.35975	0.927347	2.54463	0.0109394	0.0788227
Mi_full_DN1778_c0_g1_i5	731.413	2.35971	0.83368	2.83048	0.00464783	0.0424052
Mi_full_DN11958_c0_g1_i4	17.3667	2.35833	0.675919	3.48908	0.000484691	0.00785066
Mi_full_DN10876_c0_g1_i1	9.31467	2.35529	0.854816	2.75531	0.00586358	0.0502091
Mi_full_DN2623_c0_g1_i1	612.392	2.35388	0.382525	6.15353	7.57751e-10	1.23621e-07
Mi_full_DN9444_c0_g2_i1	28.8482	2.3451	0.71432	3.28299	0.00102713	0.013936
Mi_full_DN6228_c0_g2_i6	36.1341	2.34131	0.555261	4.21659	2.48026e-05	0.000781032
Mi_full_DN3713_c0_g2_i1	12.593	2.33703	0.693077	3.37196	0.000746355	0.0108729
Mi_full_DN3260_c0_g1_i1	94.5749	2.33511	0.480423	4.86053	1.1707e-06	6.45437e-05
Mi_full_DN17433_c0_g4_i1	12.6881	2.33309	0.652798	3.57399	0.000351578	0.00616953
Mi_full_DN5713_c0_g1_i5	46.1246	2.33116	0.388196	6.0051	1.91209e-09	2.79808e-07
Mi_full_DN6172_c0_g1_i6	11.0004	2.33104	0.699446	3.3327	0.00086009	0.0121449
Mi_full_DN17266_c0_g2_i1	13.8069	2.32406	0.644258	3.60734	0.000309351	0.005627
Mi_full_DN5641_c0_g1_i4	105.528	2.32328	0.527026	4.40829	1.0419e-05	0.000382824
Mi_full_DN17087_c0_g1_i1	78.9211	2.3205	0.539384	4.30212	1.6917e-05	0.000573266
Mi_full_DN16594_c0_g3_i1	11.262	2.31743	0.797618	2.90544	0.00366736	0.0355644
Mi_full_DN4506_c0_g1_i1	21.3121	2.30754	0.609366	3.7868	0.000152603	0.00328267
Mi_full_DN3993_c0_g2_i1	15.3946	2.30371	0.707708	3.25518	0.00113322	0.0150141
Mi_full_DN8061_c0_g1_i1	12.0042	2.30307	0.659534	3.49196	0.000479489	0.00780827
Mi_full_DN24044_c0_g1_i1	23.8785	2.30096	0.696182	3.30512	0.000949373	0.0131065
Mi_full_DN3054_c0_g1_i3	24.5167	2.29118	0.682259	3.35823	0.000784446	0.0113109
Mi_full_DN23413_c0_g1_i1	21.8812	2.2885	0.607656	3.76611	0.000165814	0.00348877
Mi_full_DN8672_c0_g1_i4	33.3957	2.28847	0.499873	4.57811	4.69197e-06	0.000202271
Mi_full_DN5069_c0_g1_i2	9.41205	2.28208	0.748852	3.04744	0.002308	0.0253132
Mi_full_DN4616_c0_g1_i2	22.4002	2.28089	0.570802	3.99594	6.4439e-05	0.0016655
Mi_full_DN6916_c0_g1_i2	7.56355	2.27902	0.855985	2.66245	0.00775731	0.0616894
Mi_full_DN777_c0_g2_i8	58.9278	2.27846	0.56539	4.02988	5.58048e-05	0.00148711
Mi_full_DN4372_c0_g1_i4	107.733	2.27751	0.349417	6.51803	7.12352e-11	1.60245e-08
Mi_full_DN566_c0_g1_i3	81.3593	2.27552	0.346444	6.56823	5.09181e-11	1.2166e-08
Mi_full_DN183_c0_g1_i7	572.56	2.27457	0.432391	5.26045	1.43706e-07	1.15542e-05
Mi_full_DN2659_c0_g1_i2	11.9088	2.2719	0.761114	2.98497	0.0028361	0.0292368
Mi_full_DN23765_c0_g1_i1	57.1629	2.27189	0.492216	4.61564	3.91878e-06	0.000176683
Mi_full_DN5916_c0_g1_i3	194.364	2.27188	0.457033	4.97092	6.66363e-07	4.06655e-05
Mi_full_DN17476_c0_g1_i1	6.93969	2.27072	0.906632	2.50457	0.0122601	0.0854635
Mi_full_DN26737_c0_g1_i1	69.3281	2.27061	0.533447	4.25648	2.07668e-05	0.000676097
Mi_full_DN156_c0_g1_i4	591.652	2.26631	0.350626	6.46362	1.02229e-10	2.1946e-08
Mi_full_DN5962_c0_g4_i1	13.279	2.26478	0.725065	3.12355	0.00178682	0.0210033
Mi_full_DN3537_c1_g2_i1	8.91847	2.2589	0.840088	2.68889	0.00716907	0.0581264
Mi_full_DN7992_c0_g1_i1	18.6076	2.25733	0.54743	4.12351	3.7315e-05	0.00108162
Mi_full_DN3316_c0_g1_i3	358.498	2.25529	0.267504	8.43085	3.43165e-17	3.45542e-14
Mi_full_DN3319_c2_g1_i1	20.6598	2.25168	0.664297	3.38957	0.000700035	0.0103764
Mi_full_DN9386_c0_g2_i1	7.26729	2.24925	0.818944	2.74652	0.00602314	0.0512356
Mi_full_DN10713_c0_g1_i1	6.28459	2.24875	0.901612	2.49415	0.012626	0.0871352
Mi_full_DN19195_c0_g2_i3	8.21022	2.24471	0.867447	2.58772	0.00966144	0.0721894
Mi_full_DN871_c0_g2_i1	9.00682	2.24178	0.76321	2.93731	0.00331075	0.0328751
Mi_full_DN6948_c0_g1_i1	9.69695	2.24137	0.767237	2.92135	0.00348521	0.03419
Mi_full_DN1941_c0_g1_i1	6.35835	2.23192	0.897317	2.48732	0.0128708	0.0882348
Mi_full_DN10723_c1_g1_i1	51.5233	2.22986	0.518768	4.29837	1.72062e-05	0.000580741
Mi_full_DN6225_c0_g1_i1	24.704	2.22694	0.56152	3.96592	7.31142e-05	0.00183833
Mi_full_DN235_c1_g1_i8	251.25	2.22529	0.319496	6.96499	3.28429e-12	1.11117e-09
Mi_full_DN300_c0_g1_i4	375.512	2.21194	0.710085	3.11504	0.00183923	0.0214692
Mi_full_DN7054_c0_g1_i1	20.8144	2.20819	0.714181	3.09191	0.00198871	0.0226819
Mi_full_DN1167_c0_g1_i1	262.289	2.20712	0.423417	5.21263	1.86187e-07	1.41365e-05
Mi_full_DN2692_c0_g2_i3	150.014	2.20643	0.834731	2.64329	0.00821052	0.0641713
Mi_full_DN24190_c0_g1_i1	375.31	2.20624	0.892452	2.47211	0.0134318	0.0907271
Mi_full_DN287_c0_g1_i2	41.0687	2.20276	0.423907	5.19632	2.03271e-07	1.52151e-05
Mi_full_DN349_c1_g1_i8	324.982	2.19657	0.851884	2.57848	0.00992351	0.0735111
Mi_full_DN1247_c0_g1_i1	401	2.18767	0.713304	3.06695	0.00216257	0.0241295
Mi_full_DN12380_c0_g2_i10	11.3581	2.18679	0.708699	3.08564	0.00203112	0.0230413
Mi_full_DN563_c0_g2_i1	8.06889	2.18429	0.81587	2.67725	0.00742289	0.0597036
Mi_full_DN7412_c0_g1_i8	10.5405	2.18325	0.723768	3.0165	0.00255708	0.0271439
Mi_full_DN6037_c0_g1_i1	30.1599	2.18203	0.453316	4.81349	1.48318e-06	7.76302e-05
Mi_full_DN12303_c0_g1_i3	12.1847	2.18186	0.799193	2.73007	0.00633204	0.0531748
Mi_full_DN1671_c0_g1_i3	31.6089	2.17857	0.460236	4.7336	2.20567e-06	0.000109227
Mi_full_DN10635_c0_g1_i1	32.5697	2.1758	0.548379	3.96769	7.25723e-05	0.00182883
Mi_full_DN2018_c0_g1_i10	42.6995	2.17575	0.385849	5.63887	1.71173e-08	1.93042e-06
Mi_full_DN12619_c0_g1_i1	7.81467	2.17212	0.831191	2.61326	0.00896837	0.0683603
Mi_full_DN21961_c0_g1_i1	421.394	2.17109	0.691961	3.13759	0.00170342	0.0202985
Mi_full_DN23586_c0_g1_i1	9.03864	2.16869	0.726549	2.98492	0.00283651	0.0292368
Mi_full_DN9874_c0_g2_i1	7.8825	2.16802	0.855903	2.53302	0.0113085	0.080703
Mi_full_DN3292_c0_g2_i1	14.0539	2.16743	0.819451	2.64497	0.00816974	0.063959
Mi_full_DN4975_c0_g1_i2	41.7244	2.16488	0.458866	4.71789	2.38299e-06	0.000117458
Mi_full_DN150_c0_g1_i13	35.7828	2.16245	0.532386	4.0618	4.86962e-05	0.00132694
Mi_full_DN5942_c0_g2_i1	6.9108	2.15965	0.860209	2.51061	0.0120524	0.0843748
Mi_full_DN1460_c0_g1_i2	13.7262	2.15774	0.65806	3.27894	0.00104197	0.0140921
Mi_full_DN7810_c0_g1_i5	8.57136	2.15345	0.827286	2.60303	0.00924027	0.0698196
Mi_full_DN1896_c0_g1_i1	170.657	2.15093	0.417621	5.15044	2.59878e-07	1.87552e-05
Mi_full_DN156_c0_g1_i5	826.985	2.14955	0.370375	5.8037	6.48668e-09	8.33824e-07
Mi_full_DN3645_c0_g1_i2	8.30547	2.14496	0.881411	2.43355	0.0149514	0.0973834
Mi_full_DN11757_c0_g1_i1	112.433	2.14461	0.367974	5.82816	5.6043e-09	7.29267e-07
Mi_full_DN9712_c0_g1_i1	7.57435	2.13853	0.807638	2.64789	0.0080997	0.0635825
Mi_full_DN7436_c0_g1_i7	871.212	2.1346	0.428987	4.9759	6.49466e-07	4.00387e-05
Mi_full_DN249_c0_g2_i1	8.62158	2.13423	0.783802	2.72292	0.00647072	0.054046
Mi_full_DN18102_c0_g1_i1	225.496	2.13055	0.362979	5.86961	4.36811e-09	5.95908e-07
Mi_full_DN5850_c0_g1_i1	42.3641	2.12519	0.509702	4.16947	3.05305e-05	0.000924903
Mi_full_DN2018_c0_g1_i2	27.9593	2.11838	0.43713	4.8461	1.25913e-06	6.83569e-05
Mi_full_DN24743_c0_g1_i1	11.3884	2.11822	0.689315	3.07294	0.00211965	0.023758
Mi_full_DN1625_c0_g1_i1	77.6328	2.11663	0.316484	6.68797	2.26293e-11	6.09565e-09
Mi_full_DN7397_c0_g1_i2	8.43583	2.1156	0.779752	2.71317	0.00666434	0.0552739
Mi_full_DN1167_c0_g1_i3	332.618	2.1146	0.449764	4.70158	2.58161e-06	0.000125493
Mi_full_DN796_c0_g1_i4	51.612	2.1102	0.475362	4.43915	9.03159e-06	0.000345036
Mi_full_DN8480_c0_g2_i1	8.26276	2.10922	0.799946	2.6367	0.00837167	0.0650533
Mi_full_DN23062_c0_g1_i1	7.73402	2.10792	0.820037	2.57051	0.0101547	0.0747657
Mi_full_DN23115_c0_g1_i1	61.345	2.10699	0.411977	5.11435	3.14826e-07	2.19708e-05
Mi_full_DN3443_c0_g1_i6	66.3537	2.10409	0.510834	4.11892	3.80648e-05	0.00109809
Mi_full_DN4210_c0_g1_i1	1177.96	2.1014	0.23039	9.12108	7.43788e-20	9.53198e-17
Mi_full_DN1006_c0_g1_i10	35.5771	2.10133	0.599209	3.50683	0.000453474	0.00750308
Mi_full_DN3463_c0_g1_i1	63.3878	2.09971	0.324283	6.47494	9.48523e-11	2.05713e-08
Mi_full_DN13766_c0_g1_i1	11.1411	2.09844	0.831539	2.52356	0.0116174	0.082196
Mi_full_DN834_c0_g1_i7	49.0146	2.09718	0.476292	4.40314	1.06695e-05	0.000389488
Mi_full_DN2992_c0_g1_i9	16.8948	2.09716	0.569157	3.68467	0.000229	0.0044982
Mi_full_DN566_c0_g1_i9	183.578	2.09399	0.367237	5.70201	1.18401e-08	1.41919e-06
Mi_full_DN2498_c0_g1_i5	66.8994	2.09315	0.471153	4.4426	8.88773e-06	0.000340772
Mi_full_DN2528_c0_g1_i5	84.1825	2.09096	0.425464	4.91454	8.89933e-07	5.09285e-05
Mi_full_DN1194_c0_g2_i1	280.42	2.08951	0.374382	5.58123	2.38827e-08	2.51249e-06
Mi_full_DN20838_c0_g1_i1	10.9283	2.08569	0.79369	2.62784	0.00859293	0.0663145
Mi_full_DN4889_c1_g1_i4	70.9587	2.0856	0.406884	5.12577	2.96324e-07	2.09913e-05
Mi_full_DN9467_c0_g1_i2	28.8468	2.08548	0.552649	3.7736	0.00016091	0.00340962
Mi_full_DN7436_c0_g1_i5	47.8906	2.08295	0.546878	3.8088	0.000139645	0.00305679
Mi_full_DN1247_c0_g1_i2	336.312	2.08113	0.398632	5.22069	1.78255e-07	1.36321e-05
Mi_full_DN9227_c0_g2_i1	9.76499	2.07821	0.78078	2.66171	0.00777453	0.0617915
Mi_full_DN10137_c0_g1_i6	9.77242	2.07189	0.770486	2.68907	0.00716513	0.0581056
Mi_full_DN6016_c0_g1_i2	57.2303	2.06943	0.502974	4.11438	3.88221e-05	0.00111386
Mi_full_DN7777_c0_g1_i1	12.8815	2.06638	0.665205	3.10639	0.00189388	0.0219016
Mi_full_DN12605_c0_g1_i1	16.2058	2.06411	0.582988	3.54058	0.000399251	0.00678647
Mi_full_DN2189_c0_g1_i12	10.0164	2.06396	0.747907	2.75965	0.00578632	0.0497175
Mi_full_DN8216_c0_g1_i1	14.2825	2.06343	0.644728	3.20046	0.00137208	0.0173214
Mi_full_DN2465_c0_g3_i1	32.7849	2.06261	0.59451	3.46942	0.000521574	0.00834578
Mi_full_DN19555_c2_g1_i2	66.0575	2.06187	0.424253	4.86	1.17385e-06	6.45557e-05
Mi_full_DN3378_c0_g4_i2	10.4922	2.0615	0.749704	2.74975	0.00596411	0.0508328
Mi_full_DN23304_c0_g1_i1	19.6271	2.06111	0.81468	2.52996	0.0114074	0.0811492
Mi_full_DN13328_c0_g1_i1	331.174	2.06101	0.406652	5.06824	4.01511e-07	2.68251e-05
Mi_full_DN5896_c0_g3_i1	46.5373	2.06015	0.372372	5.53251	3.15676e-08	3.13386e-06
Mi_full_DN5838_c0_g1_i1	433.289	2.05717	0.448516	4.58661	4.50495e-06	0.000195581
Mi_full_DN830_c0_g1_i1	8.16396	2.05698	0.788313	2.60934	0.0090717	0.0688602
Mi_full_DN9897_c0_g2_i1	9.82567	2.05636	0.793129	2.59272	0.00952204	0.0714254
Mi_full_DN963_c0_g2_i2	10.7485	2.05561	0.726482	2.82955	0.00466142	0.0424771
Mi_full_DN2359_c0_g1_i3	11.9888	2.05385	0.674151	3.04657	0.00231471	0.0253668
Mi_full_DN1006_c0_g1_i5	32.4693	2.0529	0.535711	3.8321	0.000127052	0.00282946
Mi_full_DN940_c0_g1_i4	33.2695	2.05163	0.564277	3.63586	0.000277051	0.0051913
Mi_full_DN1270_c0_g4_i1	85.5529	2.05012	0.414108	4.95069	7.39521e-07	4.39257e-05
Mi_full_DN12554_c0_g1_i1	17.2281	2.04481	0.739548	2.76494	0.0056933	0.0491478
Mi_full_DN4074_c0_g1_i1	14.7047	2.04204	0.581572	3.51124	0.000446018	0.00741453
Mi_full_DN566_c0_g1_i12	163.247	2.04072	0.315785	6.46238	1.03069e-10	2.20145e-08
Mi_full_DN3443_c0_g1_i7	31.113	2.0404	0.475825	4.28812	1.80188e-05	0.000603831
Mi_full_DN24779_c0_g1_i1	107.937	2.03839	0.29816	6.83657	8.1111e-12	2.39879e-09
Mi_full_DN5838_c0_g1_i9	338.751	2.03648	0.434116	4.6911	2.71738e-06	0.000131188	18.2 kDa class I heat shock protein	0	0	0	0	IPR008978;IPR002068;IPR031107;noIPR;IPR002068;noIPR;IPR008978	;;;;;;	;;;;;;
Mi_full_DN4070_c0_g1_i1	19.4211	2.03622	0.574106	3.54677	0.00038998	0.00667448
Mi_full_DN300_c0_g1_i8	154.658	2.03596	0.44793	4.54527	5.48637e-06	0.000230789
Mi_full_DN15665_c0_g2_i1	8.3833	2.03568	0.755046	2.6961	0.0070156	0.0573327
Mi_full_DN9258_c0_g2_i1	11.84	2.03517	0.788361	2.58153	0.00983644	0.0731223
Mi_full_DN1625_c0_g1_i2	93.3613	2.03284	0.274835	7.39659	1.39727e-13	6.1554e-11
Mi_full_DN14_c0_g2_i3	351.967	2.02856	0.437507	4.63663	3.54139e-06	0.000162762
Mi_full_DN379_c0_g5_i1	19.359	2.02481	0.700779	2.88938	0.00386008	0.0369754
Mi_full_DN2326_c0_g1_i3	420.955	2.02458	0.355442	5.69594	1.22694e-08	1.45346e-06
Mi_full_DN12466_c0_g1_i6	145.372	2.02385	0.289095	7.00063	2.54807e-12	9.05551e-10
Mi_full_DN7822_c0_g1_i1	91.1508	2.01985	0.365584	5.52501	3.29473e-08	3.24796e-06
Mi_full_DN12028_c0_g1_i1	25.3361	2.01919	0.474923	4.25162	2.12228e-05	0.000685665
Mi_full_DN287_c0_g1_i4	115.921	2.01755	0.385208	5.23756	1.62712e-07	1.27312e-05
Mi_full_DN6482_c0_g1_i2	19.5543	2.01702	0.589422	3.42204	0.000621543	0.00947942
Mi_full_DN8115_c0_g1_i1	15.9912	2.01544	0.61655	3.26889	0.00107969	0.0144561
Mi_full_DN5844_c0_g2_i1	42.6087	2.01392	0.511802	3.93495	8.32138e-05	0.00203893
Mi_full_DN1167_c0_g1_i4	121.923	2.00596	0.32275	6.21523	5.12504e-10	8.77529e-08
Mi_full_DN5100_c0_g2_i1	8.44305	2.00539	0.7954	2.52124	0.0116942	0.082633
Mi_full_DN14931_c0_g7_i1	8.10852	2.00117	0.769421	2.60088	0.00929863	0.0701496
Mi_full_DN2896_c0_g2_i1	25.1659	2.0005	0.460018	4.34874	1.36924e-05	0.000479756
Mi_full_DN566_c0_g1_i7	279.206	1.99971	0.360666	5.54451	2.94777e-08	2.96819e-06
Mi_full_DN3976_c0_g2_i1	8.35912	1.99312	0.784791	2.53969	0.0110951	0.079489
Mi_full_DN7522_c1_g5_i1	8.97224	1.99297	0.714916	2.78769	0.00530847	0.0467223
Mi_full_DN9620_c0_g4_i1	13.3203	1.9917	0.596635	3.33822	0.00084316	0.0119578
Mi_full_DN24016_c0_g1_i1	22.1888	1.98742	0.559217	3.55394	0.000379501	0.0065405
Mi_full_DN4889_c0_g1_i1	11.9912	1.98603	0.644349	3.08223	0.00205456	0.0232325
Mi_full_DN21969_c0_g1_i1	18.5656	1.98406	0.694118	2.85839	0.00425796	0.0396201
Mi_full_DN7693_c0_g1_i2	77.5064	1.98329	0.388913	5.09957	3.40431e-07	2.34481e-05
Mi_full_DN16715_c0_g1_i3	389.488	1.98282	0.43111	4.59935	4.23815e-06	0.000187289
Mi_full_DN834_c0_g1_i1	53.0888	1.98253	0.459956	4.31027	1.63056e-05	0.000557461
Mi_full_DN16186_c0_g4_i2	111.016	1.98131	0.528222	3.7509	0.000176203	0.00365105
Mi_full_DN16346_c0_g1_i1	15.005	1.9806	0.652814	3.03395	0.00241375	0.0261141
Mi_full_DN8376_c0_g2_i1	10.0615	1.97033	0.806325	2.44359	0.0145418	0.0955558
Mi_full_DN7934_c0_g2_i1	9.9446	1.96646	0.694299	2.8323	0.0046215	0.0422133
Mi_full_DN3234_c0_g1_i3	164.265	1.96608	0.348468	5.64208	1.6801e-08	1.90491e-06
Mi_full_DN4711_c0_g2_i1	38.2975	1.96567	0.492524	3.99102	6.57889e-05	0.00169445
Mi_full_DN8432_c0_g1_i1	15.4296	1.96554	0.640906	3.06681	0.00216355	0.0241295
Mi_full_DN6171_c0_g1_i9	53.5497	1.96365	0.56948	3.44814	0.000564466	0.00884798
Mi_full_DN19096_c0_g1_i1	18.6218	1.96255	0.55398	3.54264	0.000396144	0.00674847
Mi_full_DN5643_c0_g3_i1	54.3083	1.96249	0.384997	5.09741	3.44327e-07	2.36395e-05
Mi_full_DN1671_c0_g2_i1	13.0494	1.96201	0.672364	2.91808	0.00352197	0.0344547
Mi_full_DN405_c1_g2_i5	15.8336	1.96058	0.696998	2.8129	0.00490974	0.0440844
Mi_full_DN23622_c0_g1_i1	18.7148	1.95604	0.714876	2.7362	0.00621538	0.0524555
Mi_full_DN1006_c0_g1_i11	28.877	1.95519	0.640326	3.05343	0.0022624	0.0249294
Mi_full_DN1511_c0_g1_i1	314.034	1.95439	0.445668	4.3853	1.15826e-05	0.000416837
Mi_full_DN4090_c0_g1_i5	11.3597	1.95364	0.660615	2.95731	0.00310334	0.0313051
Mi_full_DN19974_c0_g2_i1	11.4589	1.9496	0.641123	3.04092	0.00235857	0.0256549
Mi_full_DN4167_c0_g1_i4	12.3023	1.94956	0.678874	2.87175	0.00408206	0.0384486
Mi_full_DN386_c0_g1_i2	208.717	1.94879	0.233777	8.33609	7.67887e-17	7.05972e-14
Mi_full_DN22071_c0_g1_i1	760.778	1.94481	0.380981	5.10475	3.31231e-07	2.2889e-05
Mi_full_DN1625_c0_g1_i3	71.3547	1.94138	0.302291	6.42223	1.34293e-10	2.77044e-08
Mi_full_DN1270_c0_g1_i7	17.1881	1.94027	0.631368	3.07312	0.00211835	0.0237505
Mi_full_DN22954_c0_g1_i1	160.809	1.93997	0.771522	2.51447	0.0119212	0.0837334
Mi_full_DN945_c0_g1_i2	112.439	1.93854	0.478747	4.04919	5.13956e-05	0.00139153
Mi_full_DN1117_c0_g1_i2	255.519	1.9378	0.323711	5.98621	2.14781e-09	3.07908e-07	protein kinase APK1A, chloroplastic	GO:0004672;GO:0005524;GO:0006468	protein kinase activity;ATP binding;protein phosphorylation	0	0	IPR000719;noIPR;noIPR;noIPR;noIPR;noIPR;noIPR;noIPR;noIPR;IPR017441;IPR008271;IPR000719;noIPR;IPR011009	GO:0004672/GO:0006468/GO:0005524;;;;;;;;;GO:0005524;GO:0004672/GO:0006468;GO:0004672/GO:0006468/GO:0005524;;	protein kinase activity/protein phosphorylation/ATP binding;;;;;;;;;ATP binding;protein kinase activity/protein phosphorylation;protein kinase activity/protein phosphorylation/ATP binding;;
Mi_full_DN217_c0_g3_i2	90.0813	1.93717	0.55138	3.51332	0.000442552	0.00736309
Mi_full_DN2528_c0_g1_i4	57.2092	1.93668	0.356416	5.43375	5.51811e-08	5.12893e-06
Mi_full_DN712_c0_g1_i13	13.6497	1.93527	0.640777	3.02019	0.00252612	0.026937
Mi_full_DN1330_c0_g1_i6	14.1445	1.93238	0.677455	2.85242	0.00433882	0.0402132
Mi_full_DN2629_c0_g1_i1	273.939	1.93033	0.399336	4.83385	1.33916e-06	7.11489e-05
Mi_full_DN7436_c0_g1_i1	41.3994	1.9284	0.553098	3.48655	0.000489292	0.00791609
Mi_full_DN504_c0_g1_i1	424.78	1.92826	0.783344	2.46158	0.0138327	0.0924026
Mi_full_DN1850_c0_g2_i5	17.7586	1.92724	0.579411	3.3262	0.000880398	0.0123656
Mi_full_DN235_c1_g1_i4	640.588	1.92686	0.321331	5.9965	2.0162e-09	2.91014e-07
Mi_full_DN16715_c0_g1_i1	371.952	1.9251	0.426054	4.51844	6.22959e-06	0.000254546
Mi_full_DN1057_c0_g1_i3	491.947	1.92493	0.294536	6.53544	6.34222e-11	1.45771e-08
Mi_full_DN1297_c0_g1_i7	874.224	1.92132	0.3081	6.23603	4.4881e-10	7.77895e-08
Mi_full_DN254_c0_g2_i2	286.046	1.92099	0.462325	4.15507	3.25183e-05	0.000973959
Mi_full_DN7809_c0_g1_i1	8.50719	1.91962	0.768522	2.49781	0.0124963	0.0866364
Mi_full_DN15577_c0_g1_i5	26.0046	1.91549	0.494621	3.87264	0.000107662	0.00248014
Mi_full_DN5717_c0_g2_i4	20.8334	1.91348	0.602668	3.17501	0.00149831	0.0185262
Mi_full_DN3209_c0_g5_i1	9.21307	1.91312	0.732646	2.61125	0.0090212	0.0686254
Mi_full_DN2528_c0_g1_i2	181.593	1.91076	0.315877	6.04907	1.4568e-09	2.17701e-07
Mi_full_DN2659_c0_g1_i12	322.024	1.90781	0.738943	2.58181	0.00982838	0.0730966
Mi_full_DN6672_c0_g1_i2	34.4341	1.90765	0.688169	2.77207	0.00557014	0.048371
Mi_full_DN1625_c0_g1_i4	54.6849	1.90739	0.350677	5.43915	5.35363e-08	4.98702e-06
Mi_full_DN23287_c0_g1_i1	8.92738	1.90687	0.772404	2.46875	0.0135585	0.0911463
Mi_full_DN3260_c0_g2_i2	25.5211	1.9053	0.578542	3.29328	0.000990254	0.0135569
Mi_full_DN20613_c0_g1_i1	127.494	1.90391	0.406376	4.6851	2.79825e-06	0.000134087
Mi_full_DN20237_c0_g2_i1	11.3196	1.9024	0.703578	2.70389	0.00685326	0.0563588
Mi_full_DN16715_c0_g1_i2	262.537	1.90192	0.423069	4.49553	6.93961e-06	0.000278711
Mi_full_DN3292_c0_g1_i6	239.158	1.90171	0.417203	4.55824	5.15829e-06	0.000219908
Mi_full_DN4557_c0_g1_i1	920.436	1.90003	0.438221	4.33579	1.45241e-05	0.000502238
Mi_full_DN156_c0_g1_i9	124.158	1.89701	0.299197	6.34034	2.29265e-10	4.30926e-08
Mi_full_DN1117_c0_g1_i1	303.103	1.89658	0.301946	6.2812	3.35959e-10	6.04597e-08
Mi_full_DN158_c0_g1_i7	23.3154	1.89402	0.486683	3.8917	9.95458e-05	0.00235058
Mi_full_DN10782_c0_g3_i1	17.0198	1.89327	0.677653	2.79387	0.0052082	0.0460892
Mi_full_DN5916_c0_g2_i2	102.27	1.89127	0.295044	6.41014	1.45382e-10	2.92941e-08
Mi_full_DN16118_c0_g2_i1	8.34087	1.88678	0.751352	2.51118	0.0120327	0.0842993
Mi_full_DN1391_c0_g1_i5	42.2544	1.88183	0.401805	4.68346	2.82076e-06	0.000134794
Mi_full_DN23217_c0_g1_i1	20.8303	1.88161	0.619027	3.03962	0.00236879	0.0257329
Mi_full_DN4434_c0_g1_i1	19.5388	1.88011	0.551835	3.40702	0.000656775	0.00990573
Mi_full_DN6192_c0_g1_i7	138.121	1.87478	0.35903	5.2218	1.77195e-07	1.36003e-05
Mi_full_DN19601_c0_g1_i1	61.2736	1.87416	0.332672	5.63366	1.76424e-08	1.97908e-06
Mi_full_DN6812_c0_g1_i11	27.0088	1.87105	0.495949	3.77266	0.000161514	0.0034153
Mi_full_DN21495_c0_g1_i1	13.1908	1.87089	0.644389	2.90336	0.00369185	0.0357119
Mi_full_DN6693_c0_g1_i1	45.1699	1.87085	0.415331	4.50448	6.65362e-06	0.000268523
Mi_full_DN4889_c1_g1_i5	24.5695	1.86904	0.46657	4.00591	6.17784e-05	0.00161475
Mi_full_DN149_c1_g1_i6	556.813	1.86737	0.364336	5.1254	2.96908e-07	2.09975e-05
Mi_full_DN739_c0_g1_i7	10.1011	1.86699	0.666682	2.80042	0.00510355	0.0454005
Mi_full_DN156_c0_g1_i1	308.238	1.86671	0.356905	5.23026	1.69273e-07	1.30873e-05
Mi_full_DN1964_c0_g1_i2	986.797	1.86579	0.338813	5.50683	3.65343e-08	3.56007e-06
Mi_full_DN2329_c0_g1_i12	1536.81	1.86289	0.311129	5.98751	2.13074e-09	3.065e-07
Mi_full_DN3292_c0_g1_i7	99.2091	1.86	0.44337	4.19514	2.72708e-05	0.000850272
Mi_full_DN4956_c0_g1_i1	244.19	1.85723	0.324052	5.73126	9.96848e-09	1.22196e-06
Mi_full_DN7493_c0_g2_i2	9.86501	1.85603	0.754198	2.46094	0.0138575	0.0925239
Mi_full_DN1006_c0_g1_i7	34.3155	1.85569	0.55129	3.36609	0.000762427	0.0110613
Mi_full_DN2629_c0_g1_i5	68.3413	1.85453	0.427535	4.33771	1.43973e-05	0.00049867
Mi_full_DN4026_c0_g1_i1	32.6534	1.8541	0.460064	4.0301	5.57528e-05	0.00148666
Mi_full_DN8264_c0_g1_i2	12.3315	1.8517	0.637416	2.905	0.00367249	0.0355863
Mi_full_DN9447_c0_g1_i1	11.7861	1.85089	0.658464	2.81093	0.00493992	0.044299
Mi_full_DN21237_c0_g1_i1	15.6462	1.84922	0.554988	3.33199	0.000862267	0.0121635
Mi_full_DN9799_c0_g4_i1	41.1582	1.84839	0.510544	3.62044	0.0002941	0.0054195
Mi_full_DN7631_c0_g1_i1	16.6408	1.84764	0.652031	2.83366	0.00460178	0.0420787
Mi_full_DN4008_c0_g1_i12	26.3961	1.84748	0.561776	3.28864	0.00100672	0.0137251
Mi_full_DN158_c0_g1_i1	31.4303	1.84726	0.462192	3.99674	6.42218e-05	0.0016632
Mi_full_DN2528_c0_g1_i6	118.651	1.84705	0.352176	5.24467	1.5656e-07	1.23759e-05
Mi_full_DN2125_c0_g1_i5	952.211	1.84659	0.704791	2.62006	0.00879149	0.0674001
Mi_full_DN9240_c0_g2_i1	8.57189	1.84582	0.750465	2.45957	0.0139103	0.0927755
Mi_full_DN13129_c0_g5_i1	37.4334	1.84557	0.45883	4.02235	5.76203e-05	0.00152301
Mi_full_DN8672_c0_g1_i5	40.1594	1.8453	0.537922	3.43043	0.000602634	0.0092609
Mi_full_DN1070_c0_g1_i1	509.161	1.84313	0.316608	5.8215	5.83213e-09	7.5633e-07
Mi_full_DN10354_c0_g1_i1	60.3898	1.84206	0.464943	3.96191	7.4352e-05	0.00186502
Mi_full_DN8104_c0_g3_i1	11.1292	1.83811	0.655486	2.8042	0.00504417	0.0449735
Mi_full_DN263_c0_g1_i19	302.131	1.83779	0.718234	2.55876	0.0105047	0.0765298
Mi_full_DN3649_c0_g2_i1	8.92528	1.83697	0.753007	2.43951	0.0147073	0.0962679
Mi_full_DN12482_c0_g3_i1	8.54941	1.83651	0.741319	2.47735	0.0132361	0.0897914
Mi_full_DN2061_c0_g3_i1	16.8111	1.83432	0.56055	3.27235	0.00106658	0.014347
Mi_full_DN7339_c0_g1_i1	99.2804	1.83253	0.474253	3.86404	0.000111526	0.00255363
Mi_full_DN3292_c0_g1_i2	105.372	1.83149	0.39843	4.59677	4.29081e-06	0.000189023
Mi_full_DN17394_c0_g3_i1	9.04979	1.83102	0.707149	2.58929	0.00961729	0.0719485
Mi_full_DN1918_c0_g1_i1	34.3919	1.83081	0.406474	4.50412	6.66477e-06	0.000268694
Mi_full_DN5363_c1_g1_i1	30.3461	1.82993	0.47124	3.88323	0.000103077	0.00240713
Mi_full_DN4149_c0_g1_i4	23.813	1.82834	0.56506	3.23566	0.00121361	0.0157535
Mi_full_DN2659_c0_g1_i9	325.847	1.82786	0.716601	2.55073	0.0107497	0.0778548
Mi_full_DN6040_c0_g2_i3	246.535	1.827	0.732363	2.49467	0.0126076	0.0870408
Mi_full_DN6514_c0_g1_i1	8.26492	1.82652	0.733836	2.489	0.0128102	0.0879758
Mi_full_DN2919_c1_g1_i9	11.7182	1.82174	0.696659	2.61496	0.00892377	0.0680938
Mi_full_DN9434_c0_g1_i4	40.2435	1.82086	0.672832	2.70626	0.00680456	0.0560958
Mi_full_DN3351_c0_g2_i2	15.968	1.81654	0.633062	2.86945	0.00411183	0.0386344
Mi_full_DN6669_c0_g1_i3	13.5444	1.81545	0.616988	2.94244	0.00325635	0.032411
Mi_full_DN3292_c0_g1_i3	267.476	1.8153	0.412867	4.39681	1.09852e-05	0.000399464
Mi_full_DN17944_c0_g1_i1	8.22999	1.81444	0.742204	2.44466	0.0144987	0.0953599
Mi_full_DN834_c0_g1_i5	20.4846	1.81333	0.550238	3.29554	0.000982326	0.013475
Mi_full_DN7436_c0_g1_i2	142.229	1.81102	0.444993	4.06977	4.70586e-05	0.0012898
Mi_full_DN1850_c0_g1_i4	76.3951	1.8108	0.471608	3.83963	0.00012322	0.00276304
Mi_full_DN1718_c0_g1_i14	34.063	1.81063	0.477445	3.79233	0.000149241	0.00322512
Mi_full_DN21721_c0_g1_i2	111.456	1.81058	0.358906	5.04472	4.54183e-07	2.97796e-05
Mi_full_DN424_c0_g1_i18	28.5415	1.80865	0.46326	3.90418	9.45455e-05	0.0022539
Mi_full_DN13096_c0_g1_i1	25.229	1.80678	0.472684	3.82239	0.000132162	0.00292631
Mi_full_DN1270_c0_g2_i1	20.2031	1.80671	0.7062	2.55835	0.010517	0.076606
Mi_full_DN4497_c0_g1_i1	9.14815	1.80627	0.725676	2.48909	0.012807	0.0879682
Mi_full_DN10854_c0_g2_i1	24.8444	1.80437	0.574647	3.13996	0.00168969	0.0202032
Mi_full_DN10780_c0_g1_i2	37.7626	1.80399	0.492393	3.66372	0.000248579	0.00478937
Mi_full_DN8257_c0_g2_i1	19.4386	1.80049	0.56675	3.17687	0.00148873	0.0184363
Mi_full_DN7082_c0_g1_i1	141.387	1.79635	0.455563	3.94314	8.04201e-05	0.00198543
Mi_full_DN12010_c0_g1_i6	89.2048	1.79524	0.406969	4.41124	1.02781e-05	0.000378962
Mi_full_DN8088_c0_g2_i1	36.7786	1.7923	0.562885	3.18412	0.00145193	0.0180971
Mi_full_DN1391_c0_g1_i8	103.016	1.79094	0.279958	6.39718	1.58276e-10	3.16884e-08
Mi_full_DN547_c0_g1_i1	20.5282	1.78884	0.575746	3.107	0.00188994	0.0218709
Mi_full_DN374_c0_g1_i2	90.9688	1.78736	0.518785	3.44528	0.000570463	0.00892214
Mi_full_DN3882_c0_g2_i1	12.2257	1.78419	0.622867	2.86448	0.00417694	0.0390639
Mi_full_DN447_c0_g1_i11	1837.54	1.78278	0.308583	5.7773	7.59078e-09	9.61142e-07
Mi_full_DN2659_c0_g1_i21	326.912	1.78095	0.723774	2.46065	0.0138687	0.0925845
Mi_full_DN363_c0_g1_i10	520.361	1.77784	0.259181	6.85944	6.9129e-12	2.07343e-09
Mi_full_DN571_c0_g1_i3	404.175	1.7772	0.382408	4.6474	3.36145e-06	0.000155365
Mi_full_DN5726_c0_g1_i2	91.6788	1.77659	0.384596	4.61936	3.84921e-06	0.00017429
Mi_full_DN2631_c0_g1_i1	74.813	1.77509	0.468425	3.78949	0.000150957	0.00325223
Mi_full_DN13331_c0_g1_i1	26.1482	1.7739	0.452339	3.9216	8.79615e-05	0.00211965
Mi_full_DN22951_c0_g1_i1	82.0109	1.7735	0.338042	5.24638	1.55114e-07	1.23075e-05
Mi_full_DN5916_c0_g1_i1	23.2076	1.77349	0.587872	3.01681	0.00255454	0.0271312
Mi_full_DN2933_c0_g5_i1	114.302	1.77238	0.451371	3.92667	8.61309e-05	0.00208623
Mi_full_DN4986_c0_g1_i7	73.0415	1.77168	0.472041	3.75322	0.000174577	0.0036263
Mi_full_DN3770_c0_g1_i2	696.63	1.76897	0.440112	4.01937	5.83535e-05	0.00153663
Mi_full_DN3292_c0_g1_i5	50.5352	1.76576	0.439036	4.0219	5.77311e-05	0.00152499
Mi_full_DN6910_c0_g3_i1	10.4204	1.76555	0.656107	2.69095	0.00712496	0.0579323
Mi_full_DN158_c0_g1_i17	24.889	1.76519	0.533249	3.31025	0.000932136	0.0129249
Mi_full_DN2507_c0_g1_i2	70.5993	1.76487	0.584006	3.022	0.00251108	0.0268188
Mi_full_DN1964_c0_g1_i1	395.471	1.76483	0.294228	5.99817	1.99556e-09	2.89557e-07
Mi_full_DN3241_c1_g2_i1	20.4528	1.75564	0.478612	3.66818	0.00024428	0.00472807
Mi_full_DN695_c0_g1_i8	23.2356	1.75334	0.492209	3.56219	0.000367775	0.00639012
Mi_full_DN3537_c1_g1_i1	99.0079	1.75205	0.43656	4.0133	5.98749e-05	0.00156888
Mi_full_DN5670_c0_g1_i4	17.8242	1.75161	0.541549	3.23445	0.00121877	0.0158011
Mi_full_DN8964_c0_g1_i2	62.2446	1.74905	0.553855	3.15795	0.00158883	0.019314
Mi_full_DN2089_c0_g1_i11	373.185	1.74796	0.379191	4.6097	4.03251e-06	0.000180184
Mi_full_DN19098_c0_g1_i1	12.7973	1.74658	0.710463	2.45837	0.0139569	0.0929687
Mi_full_DN3316_c0_g1_i7	268.617	1.74617	0.222858	7.83534	4.67584e-15	2.70885e-12
Mi_full_DN3801_c0_g1_i5	46.3343	1.74617	0.386782	4.51461	6.34332e-06	0.000258445
Mi_full_DN2089_c0_g1_i7	14.8682	1.74529	0.661813	2.63714	0.00836084	0.0649978
Mi_full_DN4729_c0_g1_i6	15.7761	1.74302	0.655737	2.65811	0.00785792	0.0622204
Mi_full_DN1480_c0_g1_i4	359.689	1.74278	0.359888	4.84255	1.2818e-06	6.90558e-05
Mi_full_DN2098_c0_g1_i5	96.5229	1.74107	0.338148	5.14885	2.62092e-07	1.88506e-05
Mi_full_DN34_c0_g1_i7	2999.24	1.73891	0.328725	5.28986	1.22407e-07	1.0013e-05
Mi_full_DN1404_c0_g1_i6	177.313	1.73318	0.284376	6.09469	1.09649e-09	1.70484e-07
Mi_full_DN1775_c0_g2_i1	26.364	1.73134	0.643276	2.69144	0.00711442	0.0579053
Mi_full_DN3849_c0_g1_i2	540.823	1.73058	0.268626	6.44235	1.17634e-10	2.48744e-08
Mi_full_DN17747_c0_g1_i1	53.6682	1.73011	0.448092	3.86105	0.0001129	0.00257533
Mi_full_DN5525_c0_g1_i3	45.8682	1.72837	0.452205	3.82209	0.000132324	0.00292683
Mi_full_DN1722_c0_g2_i3	228.478	1.72709	0.302505	5.70929	1.13448e-08	1.37473e-06
Mi_full_DN5717_c0_g2_i3	15.4104	1.72624	0.541439	3.18824	0.00143142	0.017889
Mi_full_DN235_c1_g1_i3	563.942	1.72537	0.332423	5.19027	2.09987e-07	1.56073e-05
Mi_full_DN2329_c0_g1_i10	1096.02	1.72509	0.319369	5.40155	6.60674e-08	6.03468e-06
Mi_full_DN6192_c0_g1_i4	35.896	1.7244	0.390147	4.41987	9.87585e-06	0.000367557
Mi_full_DN9887_c0_g1_i1	10.0352	1.72416	0.712385	2.42026	0.0155092	0.0999378
Mi_full_DN940_c0_g1_i2	29.405	1.72239	0.444944	3.87103	0.000108376	0.00249316
Mi_full_DN2016_c0_g3_i3	29.202	1.72154	0.503853	3.41675	0.000633728	0.00962062
Mi_full_DN9937_c0_g1_i3	105.062	1.72075	0.315466	5.45461	4.90792e-08	4.63306e-06
Mi_full_DN3034_c0_g1_i16	54.7363	1.71993	0.372929	4.61194	3.98922e-06	0.000178906
Mi_full_DN11375_c2_g1_i1	139.005	1.71693	0.297241	5.7762	7.64062e-09	9.62477e-07
Mi_full_DN25633_c0_g1_i1	117.312	1.71612	0.413368	4.15156	3.30214e-05	0.000984
Mi_full_DN3188_c0_g1_i1	805.737	1.71259	0.36503	4.69164	2.71028e-06	0.000130995
Mi_full_DN7413_c0_g1_i1	13.0307	1.71143	0.603381	2.83641	0.00456241	0.0417639
Mi_full_DN6172_c0_g1_i4	10.8237	1.71079	0.649688	2.63326	0.00845705	0.065529
Mi_full_DN1626_c0_g1_i1	1174.32	1.71021	0.332759	5.13949	2.75482e-07	1.97131e-05
Mi_full_DN6425_c0_g2_i1	10.4812	1.71019	0.685101	2.49626	0.0125509	0.0868296
Mi_full_DN3136_c0_g1_i1	4420.12	1.71017	0.385368	4.43777	9.08974e-06	0.000346319
Mi_full_DN8203_c0_g1_i1	37.1781	1.7096	0.489503	3.49251	0.000478495	0.00780018
Mi_full_DN6599_c0_g1_i1	14.9407	1.70746	0.629665	2.71169	0.00669407	0.055477
Mi_full_DN12815_c1_g2_i1	13.6276	1.70679	0.685299	2.49058	0.0127534	0.08769
Mi_full_DN4909_c3_g1_i1	35.7753	1.70627	0.470747	3.62461	0.000289403	0.00534402
Mi_full_DN348_c0_g2_i2	193.31	1.70334	0.318859	5.34199	9.19336e-08	7.91846e-06
Mi_full_DN1221_c0_g1_i6	53.4091	1.701	0.394813	4.30836	1.64469e-05	0.000561385
Mi_full_DN4803_c0_g1_i2	40.2907	1.69679	0.433435	3.91474	9.05023e-05	0.00217221
Mi_full_DN6171_c0_g1_i15	86.1713	1.69375	0.327382	5.17362	2.29606e-07	1.68581e-05
Mi_full_DN386_c0_g1_i5	567.74	1.69302	0.243432	6.95479	3.53089e-12	1.18512e-09
Mi_full_DN14805_c2_g2_i1	25.5923	1.69269	0.559704	3.02427	0.00249236	0.0266779
Mi_full_DN3034_c0_g1_i12	30.953	1.69141	0.489304	3.45676	0.000546713	0.00867256
Mi_full_DN1391_c0_g1_i2	104.746	1.69053	0.33294	5.07759	3.82243e-07	2.57412e-05
Mi_full_DN3236_c0_g1_i3	15.4414	1.68799	0.669935	2.51963	0.011748	0.0828885
Mi_full_DN11375_c1_g3_i1	24.9991	1.68582	0.531753	3.17031	0.00152278	0.0187536
Mi_full_DN7666_c0_g2_i1	633.132	1.68472	0.39826	4.23021	2.33469e-05	0.000742377
Mi_full_DN4814_c0_g2_i1	20.9296	1.68289	0.515395	3.26524	0.00109371	0.0146004
Mi_full_DN1371_c0_g1_i1	67.4308	1.68235	0.416531	4.03896	5.36896e-05	0.00144375
Mi_full_DN4416_c0_g2_i1	10.7069	1.68196	0.647176	2.59892	0.00935182	0.070461
Mi_full_DN20680_c0_g1_i1	18.6876	1.68165	0.513117	3.27732	0.00104798	0.0141598
Mi_full_DN6210_c1_g1_i1	32.5981	1.68122	0.517072	3.25143	0.00114825	0.0151752
Mi_full_DN4809_c0_g1_i1	86.0741	1.67988	0.395689	4.24546	2.18146e-05	0.000700522
Mi_full_DN13996_c0_g2_i1	24.5849	1.67849	0.486271	3.45175	0.000556963	0.00876944
Mi_full_DN3631_c0_g1_i7	503.976	1.67829	0.23815	7.04722	1.82526e-12	6.95423e-10
Mi_full_DN3739_c0_g1_i4	35.1856	1.67827	0.514255	3.2635	0.00110043	0.0146763
Mi_full_DN4956_c0_g1_i2	367.208	1.67591	0.304091	5.51123	3.56333e-08	3.48836e-06
Mi_full_DN5621_c0_g2_i4	47.5232	1.67333	0.391835	4.2705	1.95037e-05	0.000641891
Mi_full_DN21926_c0_g1_i1	14.3272	1.67286	0.621522	2.69155	0.00711201	0.0579053
Mi_full_DN6464_c0_g4_i1	12.5981	1.67088	0.600059	2.78452	0.00536065	0.0470357
Mi_full_DN8115_c0_g1_i2	16.3279	1.67085	0.592003	2.82237	0.00476708	0.0431898
Mi_full_DN8932_c0_g1_i2	55.5438	1.66898	0.356482	4.68181	2.84359e-06	0.000135732
Mi_full_DN7298_c0_g4_i2	233.25	1.66707	0.307285	5.42517	5.78997e-08	5.35806e-06
Mi_full_DN235_c0_g2_i1	644.822	1.66249	0.373123	4.4556	8.3659e-06	0.000324801
Mi_full_DN10137_c0_g1_i20	16.0981	1.6594	0.584354	2.83972	0.00451538	0.0414499
Mi_full_DN2268_c0_g2_i4	73.5192	1.64814	0.526658	3.12943	0.00175148	0.0207416
Mi_full_DN9903_c0_g1_i1	33.1237	1.64684	0.399568	4.12155	3.76339e-05	0.00108863
Mi_full_DN16207_c0_g1_i2	27.3895	1.6457	0.527246	3.12132	0.00180041	0.0211236
Mi_full_DN24582_c0_g1_i1	32.9845	1.64505	0.582565	2.8238	0.00474573	0.0430506
Mi_full_DN3801_c0_g1_i4	96.8035	1.64475	0.294329	5.58813	2.29522e-08	2.43887e-06
Mi_full_DN306_c0_g3_i1	87.1667	1.64473	0.470257	3.49751	0.000469621	0.00770095
Mi_full_DN2999_c0_g1_i1	509.554	1.64364	0.424441	3.87249	0.00010773	0.00248014
Mi_full_DN11609_c0_g1_i1	12.8664	1.64256	0.611325	2.68688	0.00721235	0.0583989
Mi_full_DN3635_c1_g1_i1	21.4518	1.64195	0.490976	3.34427	0.000824997	0.0117435
Mi_full_DN2020_c0_g1_i3	31.3624	1.64158	0.513134	3.19912	0.00137846	0.0173916
Mi_full_DN712_c0_g1_i11	40.8045	1.63919	0.440774	3.71888	0.000200109	0.00404726
Mi_full_DN566_c0_g1_i11	461.433	1.63788	0.367575	4.4559	8.35423e-06	0.000324732
Mi_full_DN11957_c0_g1_i1	11.091	1.63739	0.63601	2.57447	0.0100393	0.0741093
Mi_full_DN25313_c0_g1_i1	14.1639	1.63723	0.578375	2.83075	0.00464397	0.0423911
Mi_full_DN4837_c0_g2_i1	17.437	1.63537	0.537351	3.04339	0.00233932	0.0255309
Mi_full_DN6171_c0_g1_i16	100.692	1.63525	0.307318	5.32103	1.0318e-07	8.70976e-06
Mi_full_DN17275_c0_g1_i6	13.3937	1.63433	0.615228	2.65647	0.00789646	0.0624437
Mi_full_DN8258_c0_g1_i4	39.2204	1.63305	0.458012	3.56552	0.00036313	0.00633284
Mi_full_DN12302_c0_g1_i14	68.1216	1.63223	0.540004	3.02262	0.00250595	0.0267894
Mi_full_DN6466_c0_g1_i1	970.391	1.63033	0.382387	4.26356	2.01193e-05	0.000658056
Mi_full_DN4942_c0_g2_i1	28.6422	1.62967	0.474342	3.43564	0.000591165	0.0091311
Mi_full_DN7082_c0_g1_i5	112.367	1.6295	0.408771	3.98634	6.70995e-05	0.00172152
Mi_full_DN4577_c0_g1_i1	10.9782	1.62907	0.653247	2.4938	0.0126383	0.0871352
Mi_full_DN6218_c0_g3_i1	11.2754	1.628	0.65926	2.46944	0.0135326	0.0911463
Mi_full_DN6472_c2_g1_i1	390.839	1.62693	0.339471	4.79253	1.6469e-06	8.47068e-05
Mi_full_DN7970_c0_g1_i1	1055.03	1.62446	0.331074	4.90664	9.26489e-07	5.25935e-05
Mi_full_DN3770_c0_g1_i1	1129.54	1.62416	0.662077	2.45314	0.0141617	0.0938209
Mi_full_DN7248_c0_g2_i1	29.4941	1.62327	0.431863	3.75875	0.000170764	0.00357505
Mi_full_DN5351_c0_g1_i1	10.7718	1.62306	0.663085	2.44775	0.0143753	0.0948431
Mi_full_DN4306_c0_g1_i1	69.3159	1.61999	0.421375	3.84455	0.000120776	0.00271997
Mi_full_DN7402_c0_g1_i3	529.803	1.61933	0.30905	5.23969	1.60847e-07	1.26485e-05
Mi_full_DN10022_c0_g1_i1	13.5676	1.61923	0.612785	2.64241	0.00823177	0.0642441
Mi_full_DN16265_c0_g2_i1	22.2277	1.61853	0.469624	3.44644	0.000568034	0.00889071
Mi_full_DN15673_c0_g1_i1	32.9939	1.61773	0.391112	4.13624	3.53044e-05	0.00103757
Mi_full_DN4029_c0_g1_i1	71.188	1.61693	0.49257	3.28263	0.00102842	0.0139445
Mi_full_DN1835_c0_g1_i1	281.481	1.6151	0.255376	6.32442	2.54193e-10	4.71495e-08
Mi_full_DN26156_c0_g1_i1	16.2937	1.61422	0.554659	2.91029	0.00361091	0.0351136
Mi_full_DN4090_c0_g1_i3	28.7224	1.61345	0.443727	3.63613	0.000276767	0.00518828
Mi_full_DN1391_c0_g1_i7	120.139	1.61312	0.305656	5.27757	1.30907e-07	1.06261e-05
Mi_full_DN2538_c0_g2_i1	28.0198	1.61041	0.57459	2.80271	0.00506758	0.045128
Mi_full_DN834_c0_g1_i2	24.1094	1.6076	0.507504	3.16766	0.00153669	0.018859
Mi_full_DN7472_c0_g2_i1	21.2118	1.60618	0.536634	2.99307	0.00276187	0.0287195
Mi_full_DN7278_c0_g1_i2	22.5347	1.60597	0.479372	3.35016	0.000807656	0.0115793
Mi_full_DN20771_c0_g1_i1	20.4687	1.6059	0.549732	2.92124	0.00348641	0.0341938
Mi_full_DN8177_c0_g1_i1	1629.25	1.60571	0.407648	3.93895	8.18376e-05	0.00201778
Mi_full_DN3319_c2_g2_i1	13.3397	1.60339	0.615058	2.60689	0.00913679	0.0691861
Mi_full_DN9467_c0_g1_i3	25.2312	1.6031	0.53254	3.01029	0.00260996	0.0275462
Mi_full_DN559_c0_g2_i2	173.952	1.60009	0.439532	3.64044	0.000272174	0.00512718
Mi_full_DN10729_c0_g2_i1	10.86	1.59917	0.629881	2.53884	0.0111219	0.0796271
Mi_full_DN6211_c0_g1_i9	21.7453	1.59572	0.470815	3.38928	0.000700761	0.0103764
Mi_full_DN4865_c0_g1_i1	159.294	1.5951	0.353676	4.51005	6.48123e-06	0.00026305
Mi_full_DN4986_c0_g1_i2	162.62	1.59398	0.296957	5.36772	7.9739e-08	7.0549e-06
Mi_full_DN15418_c0_g6_i1	12.5269	1.59386	0.657625	2.42366	0.0153649	0.0992512
Mi_full_DN8588_c0_g2_i2	125.361	1.59373	0.258284	6.17046	6.80909e-10	1.12486e-07
Mi_full_DN6228_c0_g2_i4	23.3607	1.59327	0.622133	2.56099	0.0104375	0.0761975
Mi_full_DN6916_c0_g1_i3	10.9837	1.59314	0.629741	2.52983	0.0114119	0.0811636
Mi_full_DN2851_c0_g5_i1	114.268	1.59186	0.503597	3.16097	0.00157245	0.0191588
Mi_full_DN9114_c0_g2_i2	15.7951	1.59071	0.596379	2.66728	0.0076469	0.0610593
Mi_full_DN1221_c0_g1_i13	41.0558	1.59052	0.405285	3.92445	8.69287e-05	0.00210194
Mi_full_DN17747_c0_g1_i2	20.0749	1.5881	0.538477	2.94923	0.00318563	0.0319553
Mi_full_DN8365_c0_g2_i1	17.6939	1.58581	0.60247	2.63219	0.00848368	0.0656655
Mi_full_DN4183_c0_g1_i2	100.71	1.584	0.317056	4.99595	5.85455e-07	3.68994e-05
Mi_full_DN21721_c0_g1_i1	113.862	1.58267	0.296109	5.3449	9.04673e-08	7.80807e-06
Mi_full_DN7030_c0_g3_i1	63.8656	1.58091	0.323724	4.8835	1.04217e-06	5.82225e-05
Mi_full_DN6171_c0_g1_i5	85.2475	1.58031	0.313937	5.03386	4.80705e-07	3.13727e-05
Mi_full_DN235_c1_g1_i1	54.1201	1.57846	0.541571	2.91459	0.00356155	0.0347454
Mi_full_DN9230_c0_g1_i1	11.4604	1.57626	0.646639	2.43762	0.0147843	0.0965925
Mi_full_DN3745_c0_g1_i4	117.916	1.57566	0.304398	5.17634	2.26284e-07	1.67012e-05
Mi_full_DN4597_c0_g2_i1	20.2639	1.57489	0.597324	2.63658	0.00837475	0.0650582
Mi_full_DN11372_c0_g1_i1	12.7623	1.57456	0.586775	2.68342	0.00728742	0.0588715
Mi_full_DN13943_c0_g1_i1	36.0177	1.57429	0.564503	2.7888	0.00529029	0.0466299
Mi_full_DN7177_c0_g1_i1	27.3218	1.5742	0.507029	3.10475	0.00190437	0.0219689
Mi_full_DN24367_c0_g1_i1	23.33	1.57331	0.453257	3.47112	0.000518299	0.00830909
Mi_full_DN5061_c0_g1_i1	16.6623	1.57165	0.537185	2.92571	0.00343675	0.0338008
Mi_full_DN9707_c0_g4_i1	28.3846	1.57117	0.436999	3.59536	0.000323949	0.00580669
Mi_full_DN6161_c0_g2_i3	11.7017	1.57104	0.623436	2.51997	0.0117364	0.0828346
Mi_full_DN4380_c0_g3_i2	98.5862	1.57068	0.451315	3.48023	0.000500991	0.0080714
Mi_full_DN2467_c0_g1_i3	32.5552	1.56987	0.585621	2.68069	0.00734712	0.0592293
Mi_full_DN21813_c0_g1_i1	48.9865	1.56917	0.515801	3.04219	0.0023486	0.025586
Mi_full_DN2371_c0_g1_i1	228.798	1.56744	0.236311	6.63294	3.29076e-11	8.37444e-09
Mi_full_DN183_c0_g1_i1	364.475	1.56603	0.339272	4.61585	3.91484e-06	0.000176683
Mi_full_DN3452_c0_g1_i1	23.7664	1.56402	0.596513	2.62195	0.00874292	0.0671534
Mi_full_DN4475_c0_g1_i1	24.6118	1.5636	0.442867	3.53062	0.000414583	0.00699088
Mi_full_DN2940_c0_g1_i3	556.896	1.56093	0.414302	3.76761	0.000164816	0.0034747
Mi_full_DN2905_c0_g1_i3	32.6081	1.56008	0.423047	3.68773	0.000226265	0.00445483
Mi_full_DN15592_c0_g4_i2	22.818	1.55909	0.521035	2.99229	0.00276893	0.0287772
Mi_full_DN9259_c0_g1_i1	112.632	1.55816	0.375849	4.14571	3.38762e-05	0.00100331
Mi_full_DN22885_c0_g1_i1	261.573	1.55788	0.363634	4.28419	1.83402e-05	0.00061266
Mi_full_DN4735_c0_g2_i1	67.4039	1.55666	0.382873	4.06572	4.78846e-05	0.00130904
Mi_full_DN288_c1_g1_i7	37.7263	1.55467	0.384554	4.04278	5.28214e-05	0.00142466
Mi_full_DN6598_c0_g1_i1	40.0557	1.55345	0.400246	3.88124	0.000103927	0.00241794
Mi_full_DN6192_c0_g1_i2	161.197	1.55251	0.369735	4.19897	2.68133e-05	0.000838728
Mi_full_DN16406_c0_g1_i4	53.1825	1.55241	0.620705	2.50104	0.0123829	0.0861038
Mi_full_DN1270_c0_g4_i2	248.108	1.55215	0.289356	5.36414	8.1338e-08	7.15149e-06
Mi_full_DN26354_c0_g1_i1	50.3592	1.55101	0.466426	3.32531	0.000883217	0.0123924
Mi_full_DN1240_c0_g2_i1	120.786	1.55053	0.285902	5.42331	5.85044e-08	5.4022e-06
Mi_full_DN8305_c2_g1_i1	69.036	1.55031	0.46366	3.34363	0.00082689	0.0117625
Mi_full_DN2226_c0_g1_i4	32.5516	1.54856	0.470124	3.29395	0.000987909	0.0135341
Mi_full_DN158_c0_g1_i19	20.0043	1.54802	0.518742	2.98418	0.00284342	0.0292867
Mi_full_DN4165_c0_g1_i4	13.8151	1.54799	0.604159	2.56223	0.0104003	0.0760181
Mi_full_DN5726_c0_g1_i1	225.088	1.54522	0.385863	4.00459	6.21251e-05	0.00162081
Mi_full_DN5203_c0_g1_i1	26.4722	1.54518	0.470809	3.28197	0.00103086	0.0139687
Mi_full_DN571_c0_g1_i5	31.7319	1.54186	0.530767	2.90496	0.00367299	0.0355863
Mi_full_DN424_c0_g1_i5	121.611	1.53934	0.341206	4.51145	6.43848e-06	0.000261765
Mi_full_DN5463_c0_g6_i2	49.455	1.53922	0.415625	3.70337	0.000212751	0.00424874
Mi_full_DN7283_c1_g1_i1	15.5701	1.53913	0.580843	2.64983	0.00805335	0.0632703
Mi_full_DN25946_c0_g1_i1	26.9165	1.53665	0.460399	3.33766	0.000844876	0.0119694
Mi_full_DN796_c0_g1_i3	18.1926	1.5355	0.540266	2.84212	0.0044815	0.0412641
Mi_full_DN1465_c0_g1_i1	151.584	1.53454	0.406247	3.77737	0.000158496	0.00337001
Mi_full_DN424_c0_g1_i2	124.518	1.53424	0.345607	4.43926	9.02696e-06	0.000345036
Mi_full_DN14214_c1_g2_i1	132.978	1.53251	0.33422	4.58533	4.53276e-06	0.000196208
Mi_full_DN21959_c0_g1_i1	15.8301	1.5322	0.576103	2.65959	0.00782367	0.062077
Mi_full_DN7573_c0_g1_i1	193.036	1.53191	0.33601	4.55914	5.13636e-06	0.000219416
Mi_full_DN4865_c0_g1_i7	78.3203	1.53043	0.386914	3.95547	7.63828e-05	0.00190354
Mi_full_DN13530_c1_g1_i3	20.1718	1.52997	0.470992	3.2484	0.00116058	0.0152909
Mi_full_DN12246_c0_g2_i6	99.6761	1.52644	0.344953	4.42505	9.64177e-06	0.000361169
Mi_full_DN18052_c0_g2_i1	24.7791	1.52616	0.461584	3.30634	0.000945221	0.0130592
Mi_full_DN12_c0_g2_i1	13.3142	1.5257	0.594836	2.56491	0.0103203	0.075616
Mi_full_DN6779_c0_g1_i1	28.1198	1.52333	0.486473	3.13137	0.00173993	0.0206289
Mi_full_DN955_c1_g3_i9	86.5587	1.52188	0.496376	3.06598	0.00216957	0.0241584
Mi_full_DN10834_c0_g1_i1	13.3841	1.52076	0.611674	2.48622	0.0129106	0.0884404
Mi_full_DN7766_c0_g1_i2	60.9139	1.51999	0.496303	3.06263	0.002194	0.0243598
Mi_full_DN5913_c0_g1_i3	33.1419	1.51878	0.437114	3.47457	0.000511673	0.00822157
Mi_full_DN2588_c0_g1_i1	29.1138	1.51564	0.415907	3.64418	0.000268242	0.00509137
Mi_full_DN7596_c1_g1_i1	44.3876	1.51508	0.470016	3.22347	0.00126649	0.016275
Mi_full_DN2089_c0_g1_i10	62.5628	1.51388	0.403221	3.75447	0.00017371	0.00361357
Mi_full_DN3874_c0_g2_i1	80.6447	1.51322	0.313316	4.8297	1.36736e-06	7.2556e-05
Mi_full_DN2018_c0_g1_i11	101.614	1.51214	0.311324	4.85713	1.19101e-06	6.52446e-05
Mi_full_DN6832_c0_g1_i6	11.3212	1.5115	0.624193	2.42153	0.0154555	0.0996691
Mi_full_DN2467_c0_g1_i2	38.6511	1.50922	0.517787	2.91475	0.00355979	0.0347443
Mi_full_DN11523_c0_g1_i1	47.7336	1.5071	0.515441	2.92391	0.00345665	0.0339413
Mi_full_DN405_c1_g2_i11	343.078	1.50651	0.418447	3.60025	0.000317909	0.00573579
Mi_full_DN712_c0_g1_i6	166.266	1.50433	0.254615	5.90825	3.45768e-09	4.84202e-07
Mi_full_DN25478_c0_g1_i1	41.6905	1.50399	0.453036	3.3198	0.000900822	0.0125815
Mi_full_DN5785_c0_g1_i1	30.0497	1.50355	0.492309	3.05407	0.00225757	0.0248957
Mi_full_DN326_c0_g1_i10	541.928	1.50311	0.407469	3.68889	0.000225232	0.00443656
Mi_full_DN7298_c0_g2_i1	13.4989	1.50025	0.599022	2.5045	0.0122626	0.0854641
Mi_full_DN143_c0_g2_i1	15.9622	1.49917	0.589988	2.54102	0.0110528	0.0793161
Mi_full_DN1410_c0_g1_i1	227.798	1.49754	0.398846	3.75468	0.000173566	0.00361234
Mi_full_DN7278_c0_g1_i3	15.3586	1.49606	0.574274	2.60514	0.00918372	0.0694419
Mi_full_DN2538_c0_g1_i5	37.382	1.49581	0.608594	2.45781	0.0139785	0.0930707
Mi_full_DN1918_c0_g1_i9	20.7436	1.49451	0.512238	2.91761	0.0035272	0.0344775
Mi_full_DN2836_c0_g2_i1	11.6702	1.49345	0.601659	2.48221	0.0130569	0.089077
Mi_full_DN1338_c0_g1_i8	95.4141	1.49257	0.30702	4.86149	1.16504e-06	6.43221e-05
Mi_full_DN6697_c0_g3_i1	22.5478	1.49256	0.525889	2.83817	0.00453728	0.0415968
Mi_full_DN12026_c0_g1_i3	177.911	1.49239	0.36366	4.10382	4.06381e-05	0.00115323
Mi_full_DN2756_c0_g1_i11	73.9947	1.49201	0.31734	4.7016	2.58131e-06	0.000125493
Mi_full_DN2018_c0_g1_i17	101.281	1.49103	0.333207	4.47478	7.6491e-06	0.000302507
Mi_full_DN2700_c0_g1_i1	32.3674	1.49044	0.509675	2.92429	0.00345245	0.0339158
Mi_full_DN1083_c0_g1_i1	248.138	1.49016	0.250668	5.94473	2.76919e-09	3.90373e-07
Mi_full_DN7340_c1_g1_i2	2180.97	1.48979	0.347543	4.28664	1.81397e-05	0.000606919
Mi_full_DN6669_c0_g1_i1	14.0978	1.48851	0.608639	2.44564	0.0144596	0.0952067
Mi_full_DN654_c0_g1_i2	263.228	1.4873	0.356581	4.17101	3.03256e-05	0.000920015
Mi_full_DN4070_c0_g2_i2	37.1829	1.48692	0.4592	3.23808	0.00120338	0.0156833
Mi_full_DN2756_c0_g1_i4	175.745	1.48642	0.269396	5.51761	3.43647e-08	3.37197e-06
Mi_full_DN5823_c0_g1_i1	64.6907	1.48605	0.501809	2.96138	0.00306266	0.0309938
Mi_full_DN23329_c0_g1_i1	162.133	1.48597	0.447346	3.32176	0.000894526	0.0125131
Mi_full_DN4865_c0_g1_i8	148.882	1.48588	0.32597	4.55832	5.15635e-06	0.000219908
Mi_full_DN486_c0_g4_i2	294.353	1.48356	0.290958	5.09887	3.41692e-07	2.34967e-05
Mi_full_DN3639_c0_g1_i4	265.833	1.48288	0.297828	4.97899	6.39169e-07	3.97017e-05
Mi_full_DN4513_c0_g2_i2	90.2811	1.48083	0.410795	3.60479	0.00031241	0.00566802
Mi_full_DN3874_c0_g1_i2	48.5409	1.47965	0.388527	3.80836	0.000139893	0.00306063
Mi_full_DN647_c0_g1_i4	24.7962	1.47832	0.437222	3.38117	0.000721787	0.0105806
Mi_full_DN7732_c0_g1_i1	18.8014	1.47754	0.521011	2.8359	0.00456968	0.0418213
Mi_full_DN22028_c0_g1_i1	17.3475	1.47701	0.53222	2.77518	0.00551707	0.0480582
Mi_full_DN6943_c0_g1_i1	25.653	1.47618	0.431523	3.42087	0.000624222	0.00950971
Mi_full_DN128_c0_g1_i4	55.5178	1.47555	0.405221	3.64136	0.000271205	0.00511809
Mi_full_DN25812_c0_g1_i1	24.1177	1.47425	0.452931	3.25492	0.00113424	0.0150229
Mi_full_DN5855_c0_g1_i4	171.251	1.47221	0.336792	4.37128	1.2352e-05	0.000441199
Mi_full_DN178_c0_g1_i1	126.187	1.47206	0.318731	4.6185	3.86519e-06	0.000174827
Mi_full_DN7772_c0_g2_i1	37.9749	1.46855	0.364124	4.03311	5.50445e-05	0.00147241
Mi_full_DN2268_c0_g2_i7	62.0824	1.46843	0.557146	2.63563	0.00839816	0.0652041
Mi_full_DN200_c0_g4_i1	13.1719	1.46775	0.583622	2.51489	0.011907	0.0836754
Mi_full_DN2145_c0_g1_i6	40.0108	1.46539	0.38731	3.7835	0.000154639	0.00331132
Mi_full_DN8538_c0_g1_i1	82.3578	1.46398	0.462023	3.16863	0.00153157	0.0188289
Mi_full_DN158_c0_g1_i11	27.7698	1.46304	0.4978	2.93902	0.00329256	0.0327098
Mi_full_DN287_c0_g1_i3	125.598	1.46253	0.441682	3.31127	0.000928724	0.0128935
Mi_full_DN2173_c2_g1_i1	33.3334	1.46247	0.528523	2.76709	0.00565597	0.0488754
Mi_full_DN5717_c0_g3_i1	144.07	1.46127	0.325873	4.48416	7.3202e-06	0.000292055
Mi_full_DN1236_c0_g1_i2	93.8831	1.46111	0.371714	3.93073	8.4688e-05	0.0020631
Mi_full_DN566_c0_g1_i1	328.821	1.45924	0.31761	4.59443	4.33943e-06	0.000190638
Mi_full_DN178_c0_g1_i3	160.786	1.45883	0.335952	4.34237	1.40951e-05	0.00049021
Mi_full_DN1896_c0_g1_i6	69.3828	1.45882	0.321242	4.54119	5.59388e-06	0.000234228
Mi_full_DN12863_c0_g2_i1	22.0695	1.45821	0.473697	3.07837	0.00208137	0.0234479
Mi_full_DN1480_c0_g1_i5	357.681	1.45757	0.340965	4.27483	1.91286e-05	0.000633987
Mi_full_DN15448_c0_g1_i1	27.9069	1.456	0.522949	2.78421	0.00536576	0.0470576
Mi_full_DN19959_c0_g2_i1	23.581	1.45595	0.526553	2.76507	0.00569114	0.0491393
Mi_full_DN2467_c0_g1_i1	52.1501	1.45351	0.482269	3.01389	0.0025792	0.0273307
Mi_full_DN7574_c0_g1_i1	18.6372	1.45165	0.555923	2.61125	0.00902116	0.0686254
Mi_full_DN4436_c0_g1_i3	23.3022	1.44367	0.505955	2.85335	0.00432603	0.0401123
Mi_full_DN5271_c0_g1_i2	13.0712	1.44323	0.585177	2.46632	0.0136511	0.0915505
Mi_full_DN8534_c1_g4_i2	42.9863	1.44296	0.418005	3.45203	0.000556387	0.00876888
Mi_full_DN18613_c0_g1_i1	130.982	1.4422	0.264792	5.44653	5.13615e-08	4.8056e-06
Mi_full_DN563_c0_g5_i1	16.2515	1.44177	0.528167	2.72976	0.00633809	0.0531898
Mi_full_DN1243_c0_g1_i5	160.707	1.44149	0.282128	5.10934	3.23284e-07	2.24499e-05
Mi_full_DN3582_c0_g2_i6	61.1339	1.44097	0.425573	3.38594	0.000709353	0.0104527
Mi_full_DN3183_c0_g1_i6	194.017	1.43962	0.359436	4.00523	6.19562e-05	0.001618
Mi_full_DN4865_c0_g1_i10	156.877	1.43807	0.358098	4.01584	5.92339e-05	0.00155594
Mi_full_DN11998_c0_g1_i2	53.5413	1.43798	0.364261	3.94765	7.89226e-05	0.0019542
Mi_full_DN7040_c0_g1_i1	26.6804	1.43707	0.520416	2.76139	0.00575559	0.0495239	multifunctional methyltransferase subunit TRM112-like protein At1g22270	GO:0046982	protein heterodimerization activity	0	0	noIPR;IPR005651;IPR039127;noIPR	;;GO:0046982;	;;protein heterodimerization activity;
Mi_full_DN450_c0_g1_i2	159.14	1.43671	0.29858	4.81181	1.49566e-06	7.81866e-05
Mi_full_DN637_c0_g2_i1	47.8423	1.43656	0.386304	3.71874	0.00020022	0.00404757
Mi_full_DN2018_c0_g1_i13	107.958	1.43596	0.303828	4.72623	2.28723e-06	0.000113001
Mi_full_DN8543_c1_g3_i1	16.4537	1.43543	0.524202	2.73832	0.0061753	0.0521694
Mi_full_DN1806_c0_g1_i1	255.43	1.43538	0.374471	3.83308	0.000126549	0.00281974
Mi_full_DN1171_c0_g2_i1	20.0113	1.43533	0.481735	2.9795	0.00288715	0.0296145
Mi_full_DN6606_c0_g1_i2	48.9268	1.43407	0.463256	3.09564	0.0019639	0.0224595
Mi_full_DN655_c0_g1_i3	87.0059	1.43345	0.310217	4.6208	3.82266e-06	0.000173645
Mi_full_DN746_c0_g2_i5	701.149	1.43165	0.252104	5.67881	1.35638e-08	1.58023e-06
Mi_full_DN2363_c0_g5_i1	86.5329	1.43135	0.48448	2.9544	0.00313281	0.0315526
Mi_full_DN150_c0_g1_i11	38.9066	1.43052	0.575052	2.48763	0.0128597	0.0882013
Mi_full_DN5980_c0_g5_i1	13.1803	1.43046	0.583172	2.45289	0.0141714	0.0938639
Mi_full_DN12555_c0_g1_i1	44.1991	1.4303	0.343205	4.16749	3.07968e-05	0.000931636
Mi_full_DN12302_c0_g1_i17	62.6673	1.4299	0.448206	3.19027	0.00142141	0.017792
Mi_full_DN2387_c0_g1_i2	104.703	1.42953	0.429903	3.32522	0.000883474	0.0123924
Mi_full_DN5855_c0_g1_i9	162.88	1.42853	0.342828	4.1669	3.08767e-05	0.000932474
Mi_full_DN4909_c0_g1_i1	32.9668	1.42817	0.426302	3.35014	0.000807709	0.0115793
Mi_full_DN7772_c0_g1_i8	200.001	1.42804	0.383583	3.7229	0.000196944	0.0039947
Mi_full_DN7152_c0_g1_i4	245.359	1.4268	0.294246	4.849	1.24083e-06	6.75369e-05
Mi_full_DN4906_c0_g1_i1	482.485	1.42391	0.313704	4.53904	5.65119e-06	0.000236394
Mi_full_DN4375_c0_g3_i1	34.9434	1.42388	0.481221	2.95889	0.00308748	0.0311852
Mi_full_DN6745_c0_g1_i4	72.797	1.42291	0.366167	3.88596	0.000101925	0.00238942
Mi_full_DN3832_c0_g1_i4	54.8479	1.42178	0.359152	3.95871	7.53545e-05	0.00188569
Mi_full_DN4667_c0_g1_i4	70.8929	1.42028	0.559738	2.5374	0.011168	0.0798854
Mi_full_DN4880_c0_g1_i8	13.4422	1.41998	0.583339	2.43422	0.0149238	0.0972494
Mi_full_DN45_c0_g3_i1	228.256	1.41873	0.466258	3.04281	0.00234383	0.0255604
Mi_full_DN1236_c0_g1_i4	96.5174	1.4178	0.308039	4.60267	4.17109e-06	0.000185488
Mi_full_DN1236_c0_g1_i1	95.8767	1.41744	0.320922	4.41679	1.0018e-05	0.000371314
Mi_full_DN4515_c0_g1_i3	176.642	1.41744	0.333126	4.25497	2.09078e-05	0.000679284
Mi_full_DN1406_c0_g1_i3	62.3412	1.41674	0.304644	4.65047	3.31182e-06	0.000154015
Mi_full_DN3931_c0_g2_i1	14.0212	1.41659	0.560892	2.52561	0.0115497	0.0818446
Mi_full_DN17282_c0_g1_i1	446.224	1.41635	0.309135	4.58164	4.61334e-06	0.000199288
Mi_full_DN23227_c0_g1_i1	26.9994	1.41525	0.458896	3.08403	0.00204215	0.0231293
Mi_full_DN2018_c0_g1_i8	99.4097	1.41494	0.296957	4.76478	1.89061e-06	9.55844e-05
Mi_full_DN1773_c0_g1_i1	110.7	1.40996	0.485577	2.90369	0.00368799	0.0356848
Mi_full_DN486_c0_g4_i1	277.678	1.4099	0.312834	4.50685	6.5797e-06	0.000266535
Mi_full_DN14465_c0_g7_i1	19.4628	1.4098	0.546669	2.5789	0.00991158	0.0735008
Mi_full_DN1480_c0_g1_i8	183.572	1.40961	0.421256	3.34622	0.000819221	0.0116849
Mi_full_DN6941_c0_g2_i1	29.41	1.40932	0.550101	2.56194	0.010409	0.0760533
Mi_full_DN424_c0_g1_i6	104.336	1.40734	0.409038	3.44062	0.000580377	0.00903469
Mi_full_DN51_c0_g1_i12	81.7819	1.40577	0.415986	3.37937	0.00072652	0.0106353
Mi_full_DN2369_c0_g1_i5	117.758	1.40535	0.28248	4.97506	6.5229e-07	4.01543e-05
Mi_full_DN654_c0_g1_i1	148.562	1.40432	0.390418	3.59696	0.000321953	0.00578407
Mi_full_DN14193_c0_g2_i1	97.5458	1.40425	0.334621	4.19654	2.71025e-05	0.000845898
Mi_full_DN183_c0_g1_i2	349.957	1.40371	0.328481	4.27332	1.92585e-05	0.000637791
Mi_full_DN1068_c0_g2_i1	14.4455	1.40241	0.567179	2.4726	0.0134133	0.0906602
Mi_full_DN7327_c0_g4_i1	20.5158	1.40059	0.465496	3.00882	0.00262264	0.0276731
Mi_full_DN158_c0_g1_i15	32.2745	1.39981	0.467124	2.99665	0.0027296	0.028475
Mi_full_DN2970_c0_g1_i3	149.128	1.39962	0.31764	4.4063	1.05151e-05	0.000385015
Mi_full_DN8204_c0_g1_i1	134.939	1.39837	0.30103	4.64528	3.39618e-06	0.000156628
Mi_full_DN3461_c0_g1_i3	38.706	1.39776	0.383675	3.64309	0.000269387	0.00509569
Mi_full_DN13986_c0_g1_i1	16.0495	1.39624	0.524068	2.66424	0.00771628	0.0614671
Mi_full_DN7666_c0_g1_i1	200.007	1.39571	0.344388	4.05272	5.06265e-05	0.00137334
Mi_full_DN8946_c1_g1_i1	229.442	1.39553	0.288358	4.83957	1.30122e-06	6.97462e-05
Mi_full_DN3034_c0_g1_i15	21.7317	1.39539	0.537719	2.59502	0.00945865	0.0710129
Mi_full_DN6885_c0_g2_i1	22.4469	1.39525	0.564188	2.47302	0.0133976	0.0905758
Mi_full_DN2814_c0_g2_i1	278.352	1.39454	0.280572	4.97032	6.68419e-07	4.07321e-05
Mi_full_DN17130_c0_g1_i1	112.708	1.3945	0.40978	3.40305	0.00066638	0.0100127
Mi_full_DN1294_c1_g1_i1	808.646	1.39268	0.261548	5.32473	1.01101e-07	8.56842e-06
Mi_full_DN3747_c0_g1_i3	14.1587	1.39249	0.564425	2.46709	0.0136214	0.0914097
Mi_full_DN4412_c0_g1_i1	43.3718	1.39194	0.390744	3.56229	0.000367636	0.00639012
Mi_full_DN1239_c0_g1_i2	26.9456	1.39167	0.433106	3.21323	0.0013125	0.016714
Mi_full_DN4437_c0_g2_i2	537.663	1.39092	0.283956	4.89838	9.66316e-07	5.45614e-05
Mi_full_DN6482_c0_g1_i20	18.0669	1.38975	0.556606	2.49682	0.0125312	0.0867504
Mi_full_DN382_c0_g1_i7	18.0387	1.38838	0.523317	2.65304	0.00797693	0.0628685
Mi_full_DN7278_c0_g1_i1	29.9165	1.38828	0.412743	3.36355	0.000769458	0.0111442
Mi_full_DN6560_c0_g2_i1	24.3917	1.38762	0.444578	3.1212	0.00180114	0.0211236
Mi_full_DN3157_c0_g1_i3	36.7967	1.38719	0.395239	3.50974	0.000448549	0.00744488
Mi_full_DN6481_c0_g2_i1	35.5645	1.3843	0.379957	3.64331	0.00026916	0.00509569
Mi_full_DN6827_c0_g1_i4	3948.74	1.3836	0.413056	3.34966	0.000809115	0.0115837
Mi_full_DN2074_c0_g1_i1	37.3308	1.3827	0.379544	3.64306	0.000269419	0.00509569
Mi_full_DN26177_c0_g1_i1	14.5718	1.38188	0.546301	2.52952	0.0114218	0.0811968
Mi_full_DN2821_c0_g1_i1	25.7784	1.38111	0.423327	3.26251	0.00110431	0.0147099
Mi_full_DN51_c0_g1_i4	82.4518	1.38097	0.387697	3.56199	0.000368059	0.00639243
Mi_full_DN1598_c0_g1_i3	239.32	1.38085	0.260112	5.30867	1.1043e-07	9.2296e-06
Mi_full_DN3034_c0_g1_i10	38.4191	1.37959	0.45168	3.05434	0.00225557	0.0248866
Mi_full_DN3932_c0_g1_i1	1728.05	1.37896	0.249331	5.53066	3.19036e-08	3.15748e-06
Mi_full_DN128_c0_g1_i1	191.41	1.37858	0.342719	4.02247	5.75918e-05	0.00152301
Mi_full_DN5297_c0_g1_i1	20.0115	1.37851	0.502948	2.74086	0.00612793	0.0518831
Mi_full_DN5685_c0_g1_i1	941.09	1.3785	0.246551	5.59115	2.25574e-08	2.41503e-06
Mi_full_DN4655_c0_g1_i5	151.127	1.37811	0.308998	4.45992	8.19896e-06	0.000320077
Mi_full_DN14526_c0_g4_i1	26.0173	1.37808	0.458155	3.00788	0.00263077	0.0277244
Mi_full_DN7280_c1_g2_i1	30.9746	1.37807	0.466177	2.9561	0.00311554	0.0314034
Mi_full_DN4865_c0_g1_i5	93.1698	1.37714	0.497369	2.76885	0.00562549	0.0487216
Mi_full_DN12555_c0_g1_i2	43.5268	1.37534	0.347696	3.95558	7.63481e-05	0.00190354
Mi_full_DN6070_c0_g1_i1	131.485	1.37374	0.266348	5.1577	2.50005e-07	1.81827e-05
Mi_full_DN262_c0_g1_i3	141.138	1.37276	0.288746	4.75421	1.99227e-06	9.97101e-05
Mi_full_DN149_c1_g1_i4	187.601	1.37203	0.359301	3.81862	0.000134203	0.00295911
Mi_full_DN450_c0_g1_i1	672.947	1.37186	0.269368	5.09288	3.52657e-07	2.40164e-05
Mi_full_DN6016_c0_g1_i1	135.038	1.37032	0.442798	3.09468	0.00197025	0.0225099
Mi_full_DN2281_c0_g1_i3	251.995	1.36957	0.438185	3.12556	0.00177467	0.0209178
Mi_full_DN8096_c0_g1_i1	55.4659	1.36865	0.417557	3.27775	0.00104636	0.014147
Mi_full_DN235_c1_g1_i2	29.2863	1.36858	0.47468	2.88318	0.00393688	0.0375156
Mi_full_DN14633_c0_g1_i1	26.9682	1.36854	0.449158	3.0469	0.00231217	0.0253523
Mi_full_DN284_c0_g1_i1	201.563	1.36823	0.46593	2.93656	0.0033187	0.0329308
Mi_full_DN739_c0_g1_i2	50.6887	1.36673	0.338236	4.04076	5.3279e-05	0.00143517
Mi_full_DN300_c0_g1_i2	264.965	1.36659	0.261145	5.23309	1.66697e-07	1.29237e-05
Mi_full_DN1224_c0_g1_i5	157.018	1.36622	0.283186	4.82448	1.4037e-06	7.41124e-05
Mi_full_DN731_c0_g2_i2	91.9153	1.36568	0.344113	3.9687	7.22647e-05	0.00182348
Mi_full_DN5621_c0_g2_i3	43.4868	1.36513	0.405581	3.36587	0.000763038	0.0110664
Mi_full_DN2754_c0_g1_i3	459.138	1.3642	0.345923	3.94365	8.02524e-05	0.00198245
Mi_full_DN12302_c0_g1_i7	43.1346	1.36012	0.474967	2.86361	0.00418842	0.0391366
Mi_full_DN1909_c0_g1_i2	43.4727	1.36001	0.43837	3.10241	0.0019195	0.0221012
Mi_full_DN6678_c0_g1_i1	27.4702	1.35721	0.519931	2.61037	0.00904435	0.0686992
Mi_full_DN424_c0_g1_i7	129.876	1.35608	0.385235	3.52013	0.000431343	0.00721881
Mi_full_DN1544_c0_g1_i2	95.8427	1.35558	0.360152	3.76392	0.00016727	0.00351592
Mi_full_DN934_c0_g1_i6	244.834	1.35472	0.398539	3.39922	0.00067578	0.0101233
Mi_full_DN2125_c0_g1_i7	494.446	1.35431	0.371853	3.64205	0.000270471	0.00510875
Mi_full_DN7589_c0_g1_i11	28.8638	1.35338	0.522239	2.59149	0.00955604	0.0716042
Mi_full_DN267_c0_g2_i6	94.8322	1.35199	0.514018	2.63024	0.00853243	0.065968
Mi_full_DN1874_c0_g1_i7	49.9841	1.35145	0.360077	3.75322	0.00017458	0.0036263
Mi_full_DN2754_c0_g1_i2	257.595	1.35129	0.355971	3.79607	0.000147008	0.00318663
Mi_full_DN3095_c0_g1_i4	66.1947	1.35092	0.381697	3.53925	0.000401263	0.00680153
Mi_full_DN8686_c0_g1_i1	548.561	1.35049	0.404182	3.34129	0.00083391	0.0118385
Mi_full_DN178_c0_g1_i4	160.778	1.35036	0.330932	4.08047	4.49446e-05	0.00124885
Mi_full_DN890_c0_g1_i3	83.5785	1.34982	0.324906	4.15449	3.26014e-05	0.000975067
Mi_full_DN11172_c0_g1_i3	30.7225	1.34954	0.422811	3.19182	0.00141379	0.0177526
Mi_full_DN70_c0_g1_i1	298.659	1.34885	0.263993	5.1094	3.23191e-07	2.24499e-05
Mi_full_DN1230_c0_g2_i2	30.1974	1.34847	0.430984	3.12882	0.00175509	0.0207737
Mi_full_DN1762_c0_g1_i1	241.063	1.34827	0.347901	3.87544	0.000106433	0.002461
Mi_full_DN4879_c0_g1_i1	203.839	1.34737	0.287571	4.68537	2.79461e-06	0.000134087
Mi_full_DN24903_c0_g1_i1	41.0041	1.34678	0.462948	2.90915	0.00362416	0.0352106
Mi_full_DN1236_c0_g1_i3	95.4508	1.34629	0.371944	3.6196	0.000295054	0.00543237
Mi_full_DN5855_c0_g1_i6	165.528	1.34611	0.26764	5.02954	4.91668e-07	3.19403e-05
Mi_full_DN5611_c0_g2_i1	20.8405	1.34565	0.535585	2.51249	0.0119882	0.0840927
Mi_full_DN23220_c0_g1_i1	223.772	1.34564	0.274747	4.89773	9.69482e-07	5.46354e-05
Mi_full_DN6827_c0_g1_i7	3962.6	1.34536	0.410889	3.27427	0.00105935	0.0142905
Mi_full_DN10191_c0_g1_i1	29.5891	1.34442	0.418509	3.2124	0.0013163	0.0167572
Mi_full_DN1343_c0_g1_i3	198.613	1.34376	0.423567	3.17249	0.0015114	0.018646
Mi_full_DN8878_c0_g1_i1	19.8115	1.34368	0.480958	2.79377	0.00520982	0.0460939
Mi_full_DN2679_c0_g2_i3	156.719	1.34279	0.293252	4.57897	4.67267e-06	0.000201645
Mi_full_DN51_c0_g1_i10	61.9433	1.34276	0.357718	3.7537	0.000174245	0.00362291
Mi_full_DN2504_c0_g3_i2	83.8188	1.34276	0.453181	2.96297	0.00304685	0.0308855
Mi_full_DN8634_c0_g5_i4	121.75	1.34151	0.28558	4.69751	2.63356e-06	0.000127725
Mi_full_DN1867_c0_g1_i1	670.004	1.34127	0.219689	6.10532	1.02594e-09	1.60104e-07
Mi_full_DN6171_c0_g1_i1	46.7178	1.34003	0.435972	3.07367	0.00211441	0.023719
Mi_full_DN25_c0_g1_i1	23.9658	1.34002	0.502601	2.66617	0.0076721	0.0611848
Mi_full_DN424_c0_g1_i20	116.547	1.3399	0.337542	3.96957	7.20023e-05	0.00181794
Mi_full_DN831_c0_g1_i2	189.768	1.33893	0.358369	3.73619	0.000186833	0.00383299
Mi_full_DN5152_c0_g1_i1	138.375	1.3389	0.25336	5.28457	1.26e-07	1.02672e-05
Mi_full_DN4437_c0_g2_i1	659.671	1.33845	0.274546	4.87515	1.08728e-06	6.03439e-05
Mi_full_DN1910_c0_g1_i3	44.8378	1.33828	0.356197	3.75713	0.000171874	0.00359303
Mi_full_DN424_c0_g1_i3	126.369	1.33711	0.339653	3.9367	8.26097e-05	0.00202765
Mi_full_DN2111_c0_g1_i3	1686.04	1.33695	0.312128	4.28335	1.84102e-05	0.000614512
Mi_full_DN9771_c1_g2_i1	20.4881	1.33673	0.518395	2.57859	0.00992037	0.0735008
Mi_full_DN152_c0_g3_i1	15.4263	1.33663	0.532106	2.51196	0.0120062	0.0841628
Mi_full_DN289_c0_g1_i20	309.005	1.33621	0.228022	5.85999	4.62904e-09	6.25453e-07
Mi_full_DN1502_c0_g1_i2	608.632	1.3362	0.175944	7.59446	3.09087e-14	1.55614e-11
Mi_full_DN563_c0_g6_i1	33.6579	1.33542	0.386798	3.45251	0.000555401	0.00876108
Mi_full_DN955_c1_g3_i8	94.0787	1.33352	0.499222	2.67119	0.00755826	0.0605162
Mi_full_DN6060_c0_g2_i1	14.5495	1.33179	0.537165	2.4793	0.013164	0.0895192
Mi_full_DN955_c1_g3_i11	85.3738	1.33129	0.542762	2.4528	0.0141749	0.0938726
Mi_full_DN4153_c0_g1_i4	18.7695	1.32829	0.503179	2.6398	0.00829561	0.0645999
Mi_full_DN1343_c0_g1_i10	261.329	1.32804	0.449917	2.95175	0.00315974	0.0317785
Mi_full_DN4533_c0_g2_i1	80.6195	1.32767	0.448441	2.96065	0.00306993	0.0310376
Mi_full_DN2754_c0_g1_i4	180.921	1.32766	0.382547	3.47058	0.000519341	0.00832265
Mi_full_DN18236_c1_g1_i1	20.237	1.32681	0.49646	2.67254	0.00752787	0.0603185
Mi_full_DN374_c0_g2_i2	29.435	1.32529	0.420928	3.14849	0.00164115	0.0197793
Mi_full_DN5141_c0_g1_i2	336.145	1.32521	0.31456	4.21289	2.52123e-05	0.000792165
Mi_full_DN9900_c0_g3_i1	17.015	1.32503	0.527738	2.51077	0.0120469	0.0843499
Mi_full_DN4598_c0_g2_i1	21.4309	1.32373	0.500105	2.6469	0.00812341	0.0636906
Mi_full_DN2756_c0_g1_i12	199.632	1.3228	0.322233	4.10511	4.04125e-05	0.00114858
Mi_full_DN7762_c0_g1_i4	102.599	1.3225	0.27829	4.75224	2.01172e-06	0.000100564
Mi_full_DN158_c0_g1_i4	30.2698	1.32232	0.438102	3.0183	0.00254199	0.0270585
Mi_full_DN8534_c1_g4_i3	68.9913	1.32214	0.370739	3.56623	0.000362158	0.0063211
Mi_full_DN316_c0_g1_i11	542.262	1.32199	0.426731	3.09794	0.00194869	0.0223097
Mi_full_DN3639_c0_g1_i1	252.459	1.32141	0.276013	4.7875	1.68868e-06	8.61472e-05
Mi_full_DN4436_c0_g1_i1	19.9024	1.32044	0.544796	2.42374	0.0153617	0.0992512
Mi_full_DN2558_c0_g2_i2	132.66	1.31805	0.263027	5.01108	5.4126e-07	3.46824e-05
Mi_full_DN3183_c0_g1_i3	309.467	1.31693	0.423936	3.10643	0.00189361	0.0219016
Mi_full_DN2111_c0_g1_i1	1658.6	1.31687	0.328354	4.01052	6.05851e-05	0.0015865	ABC transporter G family member 42	GO:0005524;GO:0016020;GO:0016887	ATP binding;membrane;ATPase activity	EC:3.6.1.3;EC:3.6.1.15	Adenosinetriphosphatase;Nucleoside-triphosphate phosphatase	IPR003593;IPR013525;IPR003439;IPR013581;IPR029481;noIPR;noIPR;IPR003439;noIPR;noIPR;noIPR;noIPR;noIPR;noIPR;noIPR;noIPR;noIPR;noIPR;noIPR;noIPR;noIPR;noIPR;noIPR;noIPR;noIPR;noIPR;noIPR;noIPR;noIPR;noIPR;noIPR;noIPR;noIPR;noIPR;noIPR;noIPR;noIPR;noIPR;noIPR;noIPR;noIPR;noIPR;noIPR;noIPR;noIPR;IPR003439;IPR003439;IPR034003;IPR034001;IPR027417;IPR027417;noIPR;noIPR;noIPR;noIPR;noIPR;noIPR;noIPR;noI…	;GO:0016020;GO:0016887/GO:0005524;;;;;GO:0016887/GO:0005524;;;;;;;;;;;;;;;;;;;;;;;;;;;;;;;;;;;;;;GO:0016887/GO:0005524;GO:0016887/GO:0005524;;;;;;;;;;;;;;;;;	;membrane;ATPase activity/ATP binding;;;;;ATPase activity/ATP binding;;;;;;;;;;;;;;;;;;;;;;;;;;;;;;;;;;;;;;ATPase activity/ATP binding;ATPase activity/ATP binding;;;;;;;;;;;;;;;;;	ec00230	Purine metabolism
Mi_full_DN16387_c0_g1_i1	70.3914	1.31336	0.360408	3.64408	0.000268347	0.00509137
Mi_full_DN9574_c0_g1_i1	840.558	1.31298	0.195607	6.71235	1.91513e-11	5.29364e-09
Mi_full_DN713_c0_g1_i2	143.193	1.31235	0.491002	2.6728	0.00752202	0.0602945
Mi_full_DN2348_c0_g1_i2	65.2402	1.31234	0.328881	3.99031	6.5988e-05	0.00169751
Mi_full_DN3420_c0_g2_i1	140.589	1.31148	0.29516	4.4433	8.85909e-06	0.000339982
Mi_full_DN1712_c0_g1_i8	30.8298	1.31123	0.471259	2.78239	0.00539604	0.0472668
Mi_full_DN2359_c0_g1_i4	25.3607	1.31089	0.536119	2.44514	0.0144795	0.0952665
Mi_full_DN1435_c0_g1_i1	123.551	1.31079	0.369217	3.55019	0.000384947	0.00661243
Mi_full_DN8171_c0_g1_i1	24.9309	1.3104	0.444975	2.94489	0.00323065	0.0322589
Mi_full_DN5346_c0_g1_i1	33.466	1.3086	0.427887	3.05829	0.00222601	0.0246311
Mi_full_DN301_c0_g1_i9	52.2997	1.30754	0.324942	4.02392	5.72369e-05	0.00151572
Mi_full_DN51_c0_g1_i7	79.3377	1.30717	0.411174	3.17911	0.0014773	0.0183431
Mi_full_DN6186_c0_g1_i2	56.9258	1.30587	0.384594	3.39545	0.000685161	0.0102177
Mi_full_DN2756_c0_g1_i3	164.389	1.30571	0.295427	4.41974	9.88182e-06	0.000367557
Mi_full_DN8482_c0_g1_i4	541.513	1.30522	0.233294	5.59472	2.20977e-08	2.37795e-06
Mi_full_DN1435_c0_g1_i3	112.775	1.305	0.325165	4.01335	5.98633e-05	0.00156888
Mi_full_DN4722_c0_g1_i2	45.0675	1.30283	0.364468	3.5746	0.000350758	0.00615771
Mi_full_DN377_c0_g1_i2	50.9338	1.30277	0.349363	3.72898	0.000192258	0.00392411
Mi_full_DN158_c0_g1_i31	79.4106	1.30225	0.480669	2.70924	0.00674365	0.055735
Mi_full_DN11329_c0_g1_i2	328.871	1.30004	0.353757	3.67496	0.000237889	0.00463407
Mi_full_DN2281_c0_g1_i6	137.883	1.29955	0.416925	3.11697	0.00182719	0.0213699
Mi_full_DN3273_c1_g3_i1	63.2436	1.29899	0.38038	3.41497	0.000637881	0.00966215
Mi_full_DN3822_c0_g1_i2	21.1658	1.29875	0.522947	2.48351	0.0130093	0.0888812
Mi_full_DN7403_c0_g1_i1	773.874	1.29853	0.208863	6.21713	5.06318e-10	8.73988e-08
Mi_full_DN1268_c0_g1_i2	374.558	1.29836	0.185159	7.01211	2.34744e-12	8.48508e-10
Mi_full_DN8538_c0_g1_i2	136.529	1.29793	0.435527	2.98014	0.00288118	0.029582
Mi_full_DN3034_c0_g1_i17	35.5006	1.29721	0.371681	3.49012	0.000482804	0.00783209
Mi_full_DN2904_c0_g3_i1	216.528	1.2966	0.417802	3.10337	0.0019133	0.0220485
Mi_full_DN6025_c1_g1_i1	38.5685	1.29634	0.433515	2.9903	0.00278708	0.0289106
Mi_full_DN4580_c0_g2_i1	54.1493	1.29516	0.445303	2.90848	0.00363188	0.0352607
Mi_full_DN289_c0_g1_i5	311.42	1.29494	0.231623	5.59072	2.26136e-08	2.41503e-06
Mi_full_DN5855_c0_g1_i10	60.8949	1.2927	0.351894	3.67355	0.000239202	0.00465536
Mi_full_DN928_c0_g1_i9	2529.34	1.29144	0.21715	5.94724	2.72704e-09	3.85717e-07
Mi_full_DN289_c0_g1_i24	323.514	1.29094	0.239876	5.38168	7.37933e-08	6.60293e-06
Mi_full_DN821_c0_g1_i1	1660.19	1.29074	0.345302	3.73802	0.000185476	0.00381515	40S ribosomal protein S29	GO:0003735;GO:0005840;GO:0006412;GO:0008270;GO:0042254	structural constituent of ribosome;ribosome;translation;zinc ion binding;ribosome biogenesis	0	0	IPR001209;noIPR;noIPR;noIPR;noIPR;IPR039744	GO:0006412/GO:0003735/GO:0005622/GO:0005840;;;;;GO:0003735/GO:0008270	translation/structural constituent of ribosome/intracellular/ribosome;;;;;structural constituent of ribosome/zinc ion binding
Mi_full_DN1243_c0_g2_i2	79.9952	1.28963	0.4872	2.64702	0.00812056	0.0636906
Mi_full_DN1890_c0_g1_i7	134.106	1.28953	0.363344	3.54906	0.000386602	0.00663277
Mi_full_DN2515_c0_g1_i7	61.7805	1.28945	0.325691	3.95912	7.52276e-05	0.00188363
Mi_full_DN2287_c0_g1_i1	15.4946	1.28864	0.526107	2.44939	0.01431	0.094516
Mi_full_DN9225_c0_g1_i2	50.014	1.28723	0.470077	2.73834	0.00617506	0.0521694
Mi_full_DN2932_c0_g1_i2	123.416	1.28472	0.330845	3.88316	0.000103106	0.00240713
Mi_full_DN11457_c0_g1_i1	22.3303	1.283	0.453034	2.83201	0.00462561	0.0422417
Mi_full_DN4883_c0_g3_i1	17.1479	1.28295	0.524178	2.44754	0.0143835	0.0948662
Mi_full_DN2904_c0_g3_i3	476.625	1.28196	0.396707	3.23151	0.0012314	0.0159209
Mi_full_DN13331_c0_g4_i1	24.8623	1.28037	0.45936	2.78729	0.00531506	0.0467705
Mi_full_DN1592_c0_g1_i2	61.4584	1.28	0.306368	4.17796	2.94131e-05	0.000901384
Mi_full_DN317_c0_g1_i4	363.384	1.2788	0.245099	5.21748	1.81375e-07	1.38457e-05
Mi_full_DN18883_c0_g1_i1	61.3293	1.2787	0.475433	2.68955	0.00715488	0.0580606
Mi_full_DN4934_c0_g1_i2	67.654	1.27841	0.459551	2.78187	0.00540472	0.0472938
Mi_full_DN10893_c0_g1_i1	16.1649	1.27785	0.523679	2.44014	0.0146817	0.0962116
Mi_full_DN2679_c0_g2_i5	148.668	1.27506	0.356672	3.57488	0.000350387	0.00615771
Mi_full_DN6827_c0_g1_i6	5026.99	1.2748	0.387809	3.28718	0.00101197	0.0137789
Mi_full_DN7772_c0_g1_i3	238.073	1.27379	0.349824	3.64124	0.000271329	0.00511809
Mi_full_DN6140_c0_g1_i1	16.8578	1.27355	0.501184	2.54108	0.0110511	0.0793161
Mi_full_DN8482_c0_g1_i2	479.956	1.27233	0.220201	5.77802	7.55843e-09	9.59921e-07
Mi_full_DN192_c0_g1_i19	96.0128	1.26935	0.329057	3.85753	0.000114537	0.00260704
Mi_full_DN234_c0_g1_i1	95.0693	1.2683	0.438233	2.89412	0.00380219	0.0365285
Mi_full_DN11957_c0_g2_i1	98.3378	1.2667	0.278595	4.54675	5.44817e-06	0.000230108
Mi_full_DN1263_c0_g3_i2	29.0378	1.26631	0.419558	3.01819	0.00254289	0.0270613
Mi_full_DN365_c0_g1_i12	807.896	1.26558	0.341735	3.70339	0.000212739	0.00424874
Mi_full_DN19199_c0_g1_i1	109.273	1.2635	0.475537	2.657	0.0078839	0.0623677
Mi_full_DN363_c0_g1_i11	574.175	1.26348	0.207333	6.09396	1.1015e-09	1.70636e-07
Mi_full_DN2098_c0_g1_i4	68.2727	1.26325	0.349825	3.6111	0.000304904	0.0055697
Mi_full_DN25677_c0_g1_i1	29.1731	1.26241	0.436134	2.89454	0.00379717	0.0365051
Mi_full_DN7784_c0_g1_i1	87.4861	1.26218	0.450587	2.80119	0.00509151	0.0453125
Mi_full_DN896_c0_g3_i1	34.2068	1.26206	0.45097	2.79855	0.00513331	0.0455886
Mi_full_DN689_c0_g2_i1	21.0457	1.26124	0.473685	2.66262	0.00775345	0.0616704
Mi_full_DN2540_c0_g2_i1	80.6353	1.2612	0.336191	3.75144	0.000175819	0.00364668
Mi_full_DN5030_c0_g1_i3	420.223	1.25999	0.315607	3.99227	6.54441e-05	0.00168659
Mi_full_DN124_c0_g1_i4	666.321	1.25998	0.305155	4.12898	3.64374e-05	0.00106055
Mi_full_DN2535_c0_g1_i5	133.035	1.25987	0.324718	3.8799	0.0001045	0.00242691
Mi_full_DN19079_c0_g1_i1	51.1495	1.2597	0.403301	3.12346	0.0017874	0.0210033
Mi_full_DN7178_c0_g1_i4	17.5041	1.25935	0.514303	2.44866	0.0143388	0.0946467
Mi_full_DN4909_c0_g1_i3	18.7076	1.25784	0.504129	2.49507	0.0125932	0.0869943
Mi_full_DN424_c0_g1_i22	126.122	1.25669	0.349519	3.59549	0.000323785	0.00580669
Mi_full_DN18764_c0_g1_i3	151.797	1.25561	0.253568	4.95179	7.35337e-07	4.37405e-05
Mi_full_DN1156_c0_g1_i3	217.467	1.2552	0.318388	3.94237	8.0682e-05	0.00199074
Mi_full_DN7280_c2_g1_i1	37.6821	1.25515	0.371936	3.37463	0.000739141	0.0107805
Mi_full_DN16141_c0_g2_i1	100.093	1.25468	0.499375	2.5125	0.0119878	0.0840927
Mi_full_DN3183_c0_g1_i1	339.581	1.25421	0.36977	3.39187	0.000694163	0.0103151
Mi_full_DN1236_c0_g1_i5	43.2646	1.25362	0.383505	3.26886	0.00107982	0.0144561
Mi_full_DN5274_c0_g1_i1	53.5029	1.25356	0.387506	3.23494	0.00121668	0.0157788
Mi_full_DN1154_c0_g1_i2	105.603	1.25332	0.32332	3.87641	0.000106011	0.00245931
Mi_full_DN961_c0_g1_i1	813.183	1.25332	0.263994	4.74752	2.05926e-06	0.000102577	nuclear transcription factor Y subunit A-3 isoform X1	GO:0000938;GO:0003700;GO:0005667;GO:0005829;GO:0006355;GO:0006896;GO:0007041;GO:0016021;GO:0017137;GO:0019905;GO:0032456;GO:0042147;GO:0045449	GARP complex;DNA-binding transcription factor activity;transcription factor complex;cytosol;regulation of transcription, DNA-templated;Golgi to vacuole transport;lysosomal transport;integral component of membrane;Rab GTPase binding;syntaxin binding;endocytic recycling;retrograde transport, endosome to Golgi;regulation of transcription, DNA-templated	0	0	IPR001289;IPR001289;IPR001289;noIPR;noIPR;noIPR;noIPR;noIPR;IPR001289;noIPR;IPR001289	GO:0003700/GO:0006355;GO:0003700/GO:0006355;GO:0003700/GO:0006355;;;;;;GO:0003700/GO:0006355;;GO:0003700/GO:0006355	DNA-binding transcription factor activity/regulation of transcription, DNA-templated;DNA-binding transcription factor activity/regulation of transcription, DNA-templated;DNA-binding transcription factor activity/regulation of transcription, DNA-templated;;;;;;DNA-binding transcription factor activity/regulation of transcription, DNA-templated;;DNA-binding transcription factor activity/regulation …
Mi_full_DN643_c0_g1_i8	23.4608	1.25183	0.489216	2.55885	0.0105019	0.0765298
Mi_full_DN1598_c0_g2_i2	147.272	1.25135	0.245683	5.09335	3.51794e-07	2.39963e-05
Mi_full_DN10777_c0_g1_i1	82.2099	1.24985	0.295194	4.23399	2.29581e-05	0.000731668
Mi_full_DN1620_c0_g1_i3	239.881	1.24954	0.381056	3.27914	0.00104124	0.0140867
Mi_full_DN2281_c0_g1_i2	379.36	1.24855	0.444279	2.81027	0.00494998	0.044361
Mi_full_DN51_c0_g1_i8	80.6854	1.2478	0.392234	3.18127	0.00146628	0.0182438
Mi_full_DN23130_c0_g1_i1	208.459	1.24736	0.427616	2.91701	0.00353402	0.0345327
Mi_full_DN6827_c0_g1_i1	6706.18	1.24723	0.383229	3.25453	0.0011358	0.0150388
Mi_full_DN1551_c0_g2_i1	1326.75	1.24634	0.415868	2.99695	0.00272693	0.0284542
Mi_full_DN1220_c0_g1_i1	462.976	1.24605	0.37987	3.2802	0.00103734	0.0140463
Mi_full_DN15692_c0_g1_i1	287.462	1.24427	0.443043	2.80847	0.00497778	0.0445346
Mi_full_DN365_c0_g1_i1	309.313	1.24406	0.328078	3.79197	0.000149459	0.00322819
Mi_full_DN22141_c0_g1_i1	24.5763	1.24327	0.483005	2.57402	0.0100524	0.0741836
Mi_full_DN4580_c0_g2_i2	44.8365	1.24308	0.410366	3.02919	0.00245209	0.0263928
Mi_full_DN153_c0_g1_i11	103.529	1.24238	0.29928	4.15122	3.30714e-05	0.000984
Mi_full_DN5625_c0_g1_i2	337.501	1.24198	0.352583	3.52251	0.000427474	0.00715972
Mi_full_DN1055_c0_g2_i5	183.504	1.24161	0.344855	3.60038	0.000317752	0.00573579
Mi_full_DN2857_c0_g2_i1	21.8149	1.24153	0.484617	2.56189	0.0104105	0.0760533
Mi_full_DN4794_c0_g1_i2	318.935	1.24107	0.379102	3.27372	0.00106143	0.0142999
Mi_full_DN712_c0_g1_i15	175.095	1.24	0.28771	4.30989	1.63333e-05	0.000557959
Mi_full_DN1406_c0_g1_i11	75.4855	1.2399	0.299531	4.13948	3.481e-05	0.00102446
Mi_full_DN1583_c0_g1_i5	94.4307	1.23989	0.493781	2.51101	0.0120387	0.0843135
Mi_full_DN124_c0_g1_i5	602.641	1.23977	0.302162	4.10298	4.07859e-05	0.00115608
Mi_full_DN5346_c0_g1_i2	48.6232	1.23902	0.345981	3.58117	0.000342063	0.00604774
Mi_full_DN796_c0_g2_i6	299.93	1.239	0.379137	3.26796	0.00108325	0.0144928
Mi_full_DN2630_c0_g7_i1	1692.02	1.23875	0.339514	3.64859	0.00026368	0.00502537
Mi_full_DN746_c0_g2_i3	207.864	1.23822	0.282278	4.38652	1.15177e-05	0.000414901
Mi_full_DN1240_c0_g2_i2	218.924	1.23756	0.278824	4.43851	9.05843e-06	0.000345437
Mi_full_DN1469_c0_g1_i1	37.0121	1.23748	0.430071	2.87739	0.00400976	0.0379961
Mi_full_DN20_c1_g1_i2	27.0032	1.23524	0.494595	2.49747	0.0125084	0.0866681
Mi_full_DN21579_c0_g1_i1	180.036	1.23523	0.226539	5.45262	4.96327e-08	4.66448e-06
Mi_full_DN1502_c0_g1_i1	401.663	1.23484	0.19547	6.31729	2.6619e-10	4.89454e-08
Mi_full_DN1034_c0_g1_i1	25.5014	1.2348	0.487422	2.53333	0.0112985	0.0806592
Mi_full_DN234_c1_g1_i1	76.2233	1.23451	0.302734	4.07788	4.54477e-05	0.00125787
Mi_full_DN12231_c0_g1_i1	44.7232	1.23445	0.353921	3.48793	0.000486768	0.00787827
Mi_full_DN2731_c0_g1_i1	19.8619	1.23415	0.48324	2.55392	0.0106519	0.0773356
Mi_full_DN662_c0_g2_i7	56.8162	1.23354	0.467296	2.63974	0.00829689	0.0645999
Mi_full_DN8584_c0_g1_i1	22.5884	1.23353	0.470209	2.62336	0.0087066	0.0670205
Mi_full_DN4880_c0_g1_i7	20.9357	1.23298	0.490187	2.51532	0.0118923	0.0836139
Mi_full_DN15652_c0_g1_i2	23.6019	1.23236	0.462607	2.66393	0.00772325	0.0615111
Mi_full_DN3183_c0_g1_i4	84.253	1.23169	0.399336	3.08434	0.00204003	0.0231293
Mi_full_DN12246_c0_g2_i4	105.464	1.23107	0.356387	3.45431	0.000551704	0.00871577
Mi_full_DN6606_c0_g1_i1	64.5902	1.22963	0.463299	2.65407	0.00795268	0.0627475
Mi_full_DN19101_c0_g3_i1	92.2218	1.22867	0.277043	4.43495	9.20944e-06	0.000349306
Mi_full_DN1083_c0_g1_i5	169.283	1.22778	0.265742	4.62019	3.83381e-06	0.00017385
Mi_full_DN14280_c0_g1_i11	20.5752	1.22636	0.474913	2.58229	0.00981472	0.0730636
Mi_full_DN1600_c0_g3_i1	32.3956	1.22459	0.433406	2.82552	0.00472046	0.0428765
Mi_full_DN14280_c0_g1_i18	47.1667	1.2232	0.397038	3.08082	0.00206429	0.0232927
Mi_full_DN11172_c0_g1_i5	23.9064	1.22288	0.434126	2.81687	0.00484943	0.0437007
Mi_full_DN272_c0_g1_i10	120.997	1.22139	0.320562	3.81014	0.000138889	0.00304804
Mi_full_DN2904_c0_g3_i2	508.764	1.2213	0.359122	3.40079	0.000671908	0.01008
Mi_full_DN831_c0_g1_i1	326.865	1.22077	0.346358	3.5246	0.000424122	0.00711768
Mi_full_DN4856_c0_g1_i1	38.2	1.22028	0.418587	2.91524	0.00355414	0.0347052
Mi_full_DN2933_c0_g3_i3	54.6804	1.21997	0.368501	3.31062	0.000930889	0.0129161
Mi_full_DN51_c0_g1_i16	81.2496	1.21922	0.355439	3.43019	0.000603158	0.00926559
Mi_full_DN103_c0_g1_i1	67.2354	1.21855	0.347713	3.50449	0.000457483	0.00755169
Mi_full_DN14092_c0_g1_i10	35.0188	1.21839	0.404966	3.00861	0.00262445	0.0276785
Mi_full_DN14265_c1_g1_i1	1076.98	1.21827	0.236578	5.14954	2.61132e-07	1.88135e-05
Mi_full_DN3933_c0_g1_i1	77.4596	1.21765	0.444502	2.73937	0.0061558	0.052067
Mi_full_DN288_c1_g1_i4	29.5225	1.21724	0.393754	3.09137	0.00199233	0.0227048
Mi_full_DN3238_c1_g1_i1	21.2323	1.21689	0.455172	2.67348	0.00750696	0.060208
Mi_full_DN9518_c0_g2_i1	26.6953	1.21674	0.413163	2.94493	0.00323031	0.0322589
Mi_full_DN15356_c0_g2_i3	60.8599	1.21505	0.327831	3.70634	0.000210276	0.00421458
Mi_full_DN156_c0_g1_i8	215.986	1.21447	0.315109	3.85412	0.000116146	0.00263723
Mi_full_DN15463_c0_g1_i1	53.8397	1.21334	0.477659	2.54018	0.0110794	0.0793899
Mi_full_DN572_c0_g2_i1	54.7746	1.21239	0.341493	3.55025	0.000384866	0.00661243
Mi_full_DN267_c0_g2_i5	92.116	1.211	0.491423	2.46428	0.0137288	0.0919697
Mi_full_DN1884_c0_g2_i1	55.1305	1.21099	0.39631	3.05567	0.0022456	0.024796
Mi_full_DN377_c0_g1_i6	75.9251	1.21077	0.309065	3.91753	8.94614e-05	0.00215089
Mi_full_DN928_c0_g1_i3	2967.61	1.21051	0.20554	5.88944	3.87514e-09	5.35567e-07
Mi_full_DN880_c0_g1_i18	40.6422	1.2098	0.41081	2.94492	0.00323042	0.0322589
Mi_full_DN439_c0_g1_i10	270.046	1.20978	0.33716	3.58816	0.000333025	0.0059251
Mi_full_DN2189_c0_g1_i6	35.871	1.20971	0.44099	2.74317	0.00608484	0.0516279
Mi_full_DN4648_c0_g1_i1	241.205	1.20936	0.310271	3.89775	9.70919e-05	0.00230756
Mi_full_DN928_c0_g1_i2	2520.88	1.20893	0.20156	5.99787	1.99926e-09	2.89557e-07
Mi_full_DN424_c0_g1_i23	93.9924	1.20888	0.356873	3.38743	0.000705519	0.0104216
Mi_full_DN3639_c0_g1_i11	42.4727	1.20767	0.373143	3.23648	0.00121012	0.0157323
Mi_full_DN235_c3_g1_i1	251.572	1.20709	0.228041	5.29329	1.20134e-07	9.90366e-06
Mi_full_DN7750_c0_g2_i1	35.1904	1.20701	0.471916	2.55767	0.0105375	0.0767202
Mi_full_DN3822_c0_g1_i14	25.4582	1.20612	0.438468	2.75075	0.00594593	0.0507216
Mi_full_DN377_c0_g1_i5	61.4583	1.20533	0.335532	3.59229	0.00032779	0.00586652
Mi_full_DN7096_c0_g3_i1	22.8447	1.20379	0.493268	2.44045	0.0146691	0.0961818
Mi_full_DN3735_c0_g1_i1	317.446	1.20272	0.386218	3.11409	0.00184514	0.0215026
Mi_full_DN6523_c0_g1_i1	39.5087	1.20252	0.377371	3.18656	0.00143977	0.0179667
Mi_full_DN13039_c0_g1_i1	33.8137	1.20182	0.408212	2.9441	0.00323897	0.0323064
Mi_full_DN1439_c0_g2_i4	78.6438	1.20036	0.447541	2.68213	0.00731541	0.0590412
Mi_full_DN18764_c0_g1_i4	141.12	1.19637	0.282051	4.24168	2.21856e-05	0.000710659
Mi_full_DN5916_c0_g2_i1	85.4081	1.19435	0.277846	4.29862	1.71863e-05	0.000580533
Mi_full_DN2048_c0_g1_i8	24.327	1.19369	0.435251	2.74253	0.00609685	0.0517028
Mi_full_DN1224_c0_g1_i4	273.565	1.19357	0.204111	5.84765	4.98581e-09	6.65157e-07
Mi_full_DN1406_c0_g1_i14	65.0351	1.19287	0.327804	3.63897	0.000273731	0.00514276
Mi_full_DN7403_c0_g1_i2	75.9022	1.19285	0.28675	4.15989	3.18403e-05	0.000956363
Mi_full_DN317_c0_g1_i1	476.519	1.19215	0.289526	4.1176	3.82843e-05	0.00110216
Mi_full_DN203_c0_g1_i1	370.173	1.19198	0.339891	3.50696	0.000453265	0.00750255
Mi_full_DN2369_c0_g1_i6	24.5124	1.18978	0.454605	2.61718	0.00886604	0.067835
Mi_full_DN1439_c0_g2_i1	88.0468	1.18928	0.488019	2.43696	0.0148114	0.0966902
Mi_full_DN3313_c0_g1_i2	74.7805	1.18916	0.353663	3.36241	0.000772664	0.011183
Mi_full_DN7689_c0_g1_i1	28.7305	1.18903	0.479405	2.48021	0.0131304	0.0893609
Mi_full_DN22203_c0_g1_i1	300.203	1.18886	0.305722	3.88869	0.000100787	0.00237059
Mi_full_DN5192_c0_g1_i2	48.218	1.18791	0.483888	2.45492	0.0140915	0.0935403
Mi_full_DN6692_c0_g2_i1	65.4533	1.18774	0.434543	2.7333	0.00627037	0.0528353
Mi_full_DN23850_c0_g1_i1	25.4296	1.18738	0.446341	2.66025	0.00780822	0.0619894
Mi_full_DN1592_c0_g1_i3	77.8193	1.18677	0.289117	4.10479	4.04678e-05	0.00114938
Mi_full_DN9217_c0_g1_i2	26.4074	1.18572	0.478926	2.47578	0.0132945	0.090059
Mi_full_DN192_c0_g1_i5	94.8348	1.1847	0.292021	4.05689	4.97314e-05	0.00135166
Mi_full_DN1955_c0_g1_i7	166.596	1.18427	0.308681	3.83654	0.000124778	0.0027891
Mi_full_DN1055_c0_g2_i3	167.192	1.18277	0.337208	3.50755	0.00045225	0.00749145
Mi_full_DN1406_c0_g1_i4	69.0253	1.18236	0.344895	3.42817	0.000607664	0.0093145
Mi_full_DN24639_c0_g1_i1	151.064	1.18225	0.261103	4.52793	5.95647e-06	0.000246452
Mi_full_DN4536_c0_g1_i1	40.3987	1.18156	0.485177	2.43533	0.0148784	0.0970274
Mi_full_DN22970_c0_g1_i1	104.755	1.1808	0.381942	3.09158	0.00199093	0.022695
Mi_full_DN461_c0_g1_i1	180.111	1.18035	0.388107	3.0413	0.00235563	0.0256361
Mi_full_DN26152_c0_g1_i1	22.3899	1.17986	0.449317	2.62591	0.00864186	0.0666678
Mi_full_DN1166_c0_g2_i1	44.6935	1.17805	0.372298	3.16426	0.0015548	0.019015
Mi_full_DN1712_c0_g1_i7	50.7941	1.1776	0.340106	3.46245	0.000535279	0.00852315
Mi_full_DN1336_c0_g1_i4	30.8685	1.17739	0.423222	2.78196	0.00540314	0.0472898
Mi_full_DN6851_c0_g1_i3	60.7739	1.17645	0.431876	2.72405	0.00644859	0.0539073
Mi_full_DN2504_c0_g3_i1	175.221	1.17639	0.434017	2.71046	0.00671896	0.0556159
Mi_full_DN153_c0_g1_i1	133.964	1.17533	0.288242	4.0776	4.55038e-05	0.00125803
Mi_full_DN1890_c0_g1_i6	128.437	1.17522	0.347819	3.37884	0.000727927	0.0106496
Mi_full_DN1172_c0_g1_i1	1301.38	1.17516	0.305215	3.85027	0.00011799	0.00267412
Mi_full_DN9460_c0_g1_i1	3174.8	1.175	0.284764	4.1262	3.68804e-05	0.00107197
Mi_full_DN5211_c0_g1_i11	46.361	1.17455	0.430932	2.72561	0.00641826	0.0536857
Mi_full_DN7967_c0_g1_i1	35.7971	1.17252	0.372073	3.15131	0.00162539	0.0196398
Mi_full_DN1874_c0_g1_i3	80.3774	1.17219	0.306786	3.82086	0.000132989	0.00293782
Mi_full_DN3496_c0_g1_i6	179.826	1.17168	0.240051	4.88097	1.05563e-06	5.88968e-05
Mi_full_DN3549_c0_g1_i1	21.6847	1.17108	0.441292	2.65375	0.00796022	0.0627953
Mi_full_DN1850_c0_g1_i7	46.4655	1.17068	0.38374	3.0507	0.00228309	0.0250725
Mi_full_DN19195_c0_g3_i1	134.194	1.16925	0.411174	2.84369	0.00445949	0.0410885
Mi_full_DN3135_c0_g1_i1	39.3124	1.16803	0.39007	2.99442	0.00274966	0.0286136
Mi_full_DN8591_c0_g1_i6	31.6749	1.16798	0.394954	2.95727	0.00310378	0.0313051
Mi_full_DN1890_c0_g1_i2	118.402	1.16684	0.295048	3.95473	7.66196e-05	0.00190719
Mi_full_DN25602_c0_g1_i1	91.506	1.16675	0.468386	2.49101	0.0127382	0.0876668
Mi_full_DN3213_c0_g1_i1	37.8708	1.1656	0.369912	3.15101	0.00162708	0.0196546
Mi_full_DN1805_c0_g4_i1	41.4338	1.1641	0.387415	3.00478	0.0026577	0.0279189
Mi_full_DN1890_c0_g1_i9	118.448	1.16381	0.369288	3.15149	0.0016244	0.0196335
Mi_full_DN262_c0_g1_i2	124.707	1.16319	0.288264	4.03515	5.45668e-05	0.00146241
Mi_full_DN623_c0_g1_i1	34.1649	1.16211	0.373828	3.10867	0.00187934	0.021787
Mi_full_DN4160_c0_g1_i1	43.2104	1.16186	0.404161	2.87473	0.00404367	0.038205
Mi_full_DN24449_c0_g1_i1	130.652	1.16096	0.397919	2.91758	0.00352756	0.0344775
Mi_full_DN8067_c0_g1_i1	44.7989	1.16088	0.465403	2.49435	0.0126187	0.0870995
Mi_full_DN824_c0_g1_i9	51.7387	1.16079	0.356406	3.25693	0.00112624	0.014945
Mi_full_DN24397_c0_g1_i1	163	1.16071	0.440947	2.63232	0.0084804	0.0656655
Mi_full_DN9292_c0_g1_i2	875.034	1.16057	0.215101	5.39548	6.83394e-08	6.22875e-06
Mi_full_DN8258_c0_g1_i10	36.548	1.15866	0.392971	2.94847	0.0031935	0.0320115
Mi_full_DN1406_c0_g1_i6	66.0511	1.15866	0.331763	3.49244	0.000478624	0.00780018
Mi_full_DN1154_c0_g1_i4	76.6569	1.15805	0.338198	3.42418	0.000616649	0.00941809
Mi_full_DN12548_c0_g1_i2	240.214	1.15728	0.221949	5.21418	1.84635e-07	1.40439e-05
Mi_full_DN3221_c0_g2_i1	1094.86	1.15708	0.204682	5.65307	1.57608e-08	1.81065e-06
Mi_full_DN8337_c0_g1_i10	44.51	1.15645	0.379733	3.04543	0.0023235	0.0254238
Mi_full_DN3536_c0_g1_i2	61.0082	1.156	0.335036	3.45039	0.000559774	0.00879398
Mi_full_DN16383_c0_g7_i1	109.657	1.1552	0.278405	4.14936	3.33413e-05	0.000990194
Mi_full_DN6456_c0_g1_i4	27.6106	1.15427	0.427721	2.69866	0.00696199	0.0570401
Mi_full_DN7772_c0_g1_i4	221.855	1.15376	0.343278	3.36102	0.000776555	0.0112248
Mi_full_DN7452_c0_g2_i1	23.0991	1.15299	0.457389	2.52082	0.0117081	0.082704
Mi_full_DN746_c0_g2_i2	148.94	1.15287	0.271805	4.24155	2.21981e-05	0.000710659
Mi_full_DN168_c0_g1_i6	444.02	1.15258	0.199844	5.76742	8.04927e-09	1.00713e-06
Mi_full_DN3496_c0_g1_i1	115.043	1.15123	0.275752	4.17487	2.98151e-05	0.000911063
Mi_full_DN153_c0_g1_i7	103.242	1.1511	0.323983	3.55298	0.00038089	0.00656139
Mi_full_DN1444_c1_g1_i2	122.347	1.15098	0.246658	4.66632	3.06639e-06	0.000144733
Mi_full_DN12380_c0_g2_i7	335.715	1.14925	0.296332	3.87826	0.000105205	0.00244195
Mi_full_DN1889_c0_g1_i1	223.31	1.14874	0.324536	3.53964	0.000400673	0.00679697
Mi_full_DN11829_c0_g1_i1	21.9957	1.14865	0.452149	2.54043	0.0110715	0.079387
Mi_full_DN1920_c0_g1_i21	25.6475	1.14692	0.426382	2.6899	0.00714743	0.0580511
Mi_full_DN6302_c2_g1_i1	58.634	1.14652	0.427029	2.68487	0.0072558	0.0586721
Mi_full_DN2880_c0_g1_i7	213.415	1.14573	0.245795	4.66133	3.14172e-06	0.000147302
Mi_full_DN2600_c0_g1_i1	59.0623	1.14572	0.407218	2.81353	0.0049001	0.0440353
Mi_full_DN544_c0_g1_i3	21.1241	1.14569	0.453766	2.52484	0.0115751	0.0819557
Mi_full_DN4160_c0_g1_i2	48.918	1.14568	0.433492	2.64291	0.00821969	0.0642086
Mi_full_DN14092_c0_g1_i9	71.2933	1.14547	0.297086	3.85568	0.00011541	0.00262409
Mi_full_DN3455_c1_g1_i1	76.8768	1.14461	0.360785	3.17255	0.00151106	0.018646
Mi_full_DN2955_c0_g1_i4	35.4588	1.14392	0.399784	2.86135	0.00421845	0.0393303
Mi_full_DN7850_c0_g1_i4	49.1688	1.14369	0.355347	3.21852	0.00128853	0.0164881
Mi_full_DN1083_c0_g1_i9	50.3546	1.14332	0.43777	2.6117	0.00900938	0.0685774
Mi_full_DN19232_c0_g1_i3	59.0681	1.14255	0.40557	2.81715	0.00484521	0.0436719
Mi_full_DN51_c0_g1_i13	87.0979	1.14147	0.444864	2.5659	0.0102909	0.0754925
Mi_full_DN3067_c1_g1_i3	29.3192	1.14117	0.43477	2.62477	0.00867073	0.0668296
Mi_full_DN4879_c0_g1_i4	283.574	1.14051	0.239429	4.76345	1.90312e-06	9.60154e-05
Mi_full_DN928_c0_g1_i5	2809.31	1.13999	0.199527	5.71343	1.1072e-08	1.34553e-06
Mi_full_DN282_c0_g1_i1	399.008	1.13974	0.285318	3.99463	6.47942e-05	0.00167275
Mi_full_DN824_c0_g1_i6	43.8232	1.13943	0.362058	3.14711	0.00164895	0.0198564
Mi_full_DN8536_c0_g1_i3	27.3471	1.1378	0.437608	2.60004	0.00932126	0.0702732
Mi_full_DN1598_c0_g2_i1	161.43	1.13741	0.257572	4.41591	1.00588e-05	0.000372356
Mi_full_DN149_c0_g1_i4	241.205	1.1367	0.227513	4.99618	5.84756e-07	3.68994e-05
Mi_full_DN1007_c0_g1_i5	30.1412	1.13618	0.44287	2.56549	0.0103029	0.0755501
Mi_full_DN3639_c0_g2_i1	25.8568	1.13607	0.434805	2.61282	0.0089798	0.0684014
Mi_full_DN1338_c0_g1_i6	88.9882	1.13603	0.286759	3.96163	7.44398e-05	0.00186611
Mi_full_DN1712_c0_g1_i4	79.128	1.13469	0.271906	4.1731	3.00486e-05	0.000915576
Mi_full_DN3777_c0_g1_i2	1053.23	1.13433	0.387832	2.9248	0.00344674	0.0338676
Mi_full_DN2259_c0_g1_i11	39.0224	1.13397	0.387337	2.92759	0.00341596	0.0336355
Mi_full_DN491_c0_g1_i3	169.74	1.13328	0.377845	2.99933	0.00270578	0.0283242	E3 ubiquitin-protein ligase RGLG2	0	0	0	0	IPR002035;IPR013083;IPR010734;noIPR;noIPR;noIPR;noIPR;noIPR;noIPR;noIPR;IPR001841;noIPR;IPR036465;noIPR	;;;;;;;;;;;;;	;;;;;;;;;;;;;
Mi_full_DN11655_c0_g3_i5	85.8035	1.13265	0.321952	3.51808	0.000434679	0.00726314
Mi_full_DN8736_c0_g1_i6	101.134	1.13224	0.299365	3.78215	0.00015548	0.00332091
Mi_full_DN5838_c0_g1_i2	118.997	1.13176	0.30312	3.73372	0.000188673	0.00386775	18.2 kDa class I heat shock protein	0	0	0	0	IPR002068;IPR008978;IPR031107;noIPR;IPR002068;noIPR;IPR008978	;;;;;;	;;;;;;
Mi_full_DN26011_c0_g1_i1	913.319	1.13164	0.216627	5.22392	1.7517e-07	1.34693e-05
Mi_full_DN3313_c0_g1_i1	92.279	1.13066	0.395906	2.85587	0.00429193	0.0398573
Mi_full_DN192_c0_g1_i30	97.6818	1.13046	0.335232	3.37216	0.000745811	0.0108725
Mi_full_DN2992_c0_g1_i4	31.3168	1.13014	0.426338	2.65082	0.00802975	0.0631671
Mi_full_DN2819_c0_g1_i2	270.831	1.12969	0.314751	3.58916	0.000331745	0.00591727
Mi_full_DN3157_c0_g1_i2	28.2901	1.12861	0.436373	2.58633	0.00970029	0.0724413
Mi_full_DN7068_c0_g1_i5	49.053	1.12827	0.377713	2.9871	0.00281641	0.0290935
Mi_full_DN1783_c0_g3_i1	29.5492	1.12773	0.416209	2.70954	0.00673763	0.0556997
Mi_full_DN740_c1_g2_i1	421.556	1.12693	0.236869	4.7576	1.95909e-06	9.85157e-05
Mi_full_DN3084_c0_g1_i1	172.702	1.12668	0.397091	2.83735	0.00454899	0.0416861
Mi_full_DN222_c0_g2_i4	206.639	1.12664	0.306846	3.67168	0.000240963	0.00467672
Mi_full_DN7772_c0_g1_i1	201.7	1.12547	0.372724	3.01959	0.00253121	0.0269709
Mi_full_DN1525_c0_g1_i2	62.6398	1.1251	0.329321	3.41641	0.000634523	0.00962158
Mi_full_DN6482_c0_g1_i14	47.3093	1.12496	0.367406	3.06189	0.00219941	0.0244134
Mi_full_DN880_c0_g1_i17	43.4701	1.1247	0.367732	3.05848	0.00222464	0.0246236
Mi_full_DN2668_c0_g1_i2	199.946	1.12391	0.311384	3.6094	0.000306907	0.00559806
Mi_full_DN5710_c0_g2_i1	28.8006	1.12355	0.417367	2.69199	0.00710263	0.057866
Mi_full_DN3680_c0_g1_i2	1381.19	1.123	0.2022	5.5539	2.79364e-08	2.86067e-06
Mi_full_DN51_c0_g1_i17	84.6602	1.12248	0.440386	2.54885	0.0108078	0.0781317
Mi_full_DN1439_c0_g2_i10	111.347	1.12228	0.455527	2.4637	0.013751	0.0920456
Mi_full_DN222_c0_g2_i2	189.917	1.12105	0.321058	3.49174	0.000479883	0.00780867
Mi_full_DN13024_c0_g1_i1	58.119	1.1209	0.356347	3.14553	0.00165783	0.0199464
Mi_full_DN1221_c0_g1_i4	99.9053	1.12072	0.450505	2.4877	0.0128573	0.0881994
Mi_full_DN2756_c0_g1_i10	162.847	1.12037	0.290363	3.85851	0.00011408	0.00259805
Mi_full_DN153_c0_g1_i2	103.224	1.1203	0.309579	3.61879	0.000295985	0.00544713
Mi_full_DN13662_c0_g1_i8	83.2475	1.11915	0.363228	3.08114	0.00206211	0.0232743
Mi_full_DN5161_c0_g1_i3	137.586	1.11831	0.259599	4.30785	1.64851e-05	0.000562235
Mi_full_DN3180_c0_g1_i1	28.416	1.11824	0.401501	2.78515	0.00535033	0.0469831
Mi_full_DN4603_c0_g1_i1	1014.76	1.11723	0.42102	2.65362	0.00796336	0.0627966
Mi_full_DN3381_c0_g1_i12	40.0643	1.11565	0.351291	3.17585	0.00149399	0.0184906
Mi_full_DN13126_c0_g1_i1	35.6613	1.11563	0.374174	2.98158	0.00286762	0.0294928
Mi_full_DN11781_c0_g2_i1	37.5253	1.11533	0.425586	2.62069	0.00877513	0.0673274
Mi_full_DN317_c0_g1_i2	296.983	1.11531	0.267329	4.17206	3.01859e-05	0.000917751
Mi_full_DN289_c0_g1_i2	301.949	1.1149	0.227375	4.90334	9.42226e-07	5.34151e-05
Mi_full_DN24475_c0_g1_i1	98.512	1.11342	0.290201	3.83673	0.000124685	0.0027885
Mi_full_DN10652_c0_g1_i1	2433.41	1.11298	0.358221	3.10696	0.00189019	0.0218709
Mi_full_DN2166_c0_g1_i1	122.948	1.11288	0.283303	3.92821	8.55791e-05	0.00208197
Mi_full_DN944_c1_g1_i3	10456.9	1.11268	0.401295	2.77272	0.00555892	0.0483133
Mi_full_DN7845_c0_g2_i1	28.7882	1.11242	0.40881	2.72112	0.00650614	0.0542705
Mi_full_DN153_c0_g1_i5	98.5221	1.11225	0.307814	3.61338	0.000302232	0.00553625
Mi_full_DN928_c0_g1_i1	108.102	1.11225	0.280983	3.95841	7.54496e-05	0.00188695
Mi_full_DN1338_c0_g1_i10	34.5446	1.11122	0.396221	2.80456	0.00503861	0.044961
Mi_full_DN6229_c0_g5_i2	22.9125	1.11024	0.440046	2.52301	0.0116356	0.0822876
Mi_full_DN491_c0_g1_i1	182.193	1.10942	0.418569	2.6505	0.00803734	0.063181
Mi_full_DN8421_c0_g1_i2	43.1249	1.10913	0.410498	2.70191	0.0068943	0.0566246
Mi_full_DN4648_c0_g1_i2	249.669	1.10853	0.317255	3.49415	0.000475581	0.00776555
Mi_full_DN4879_c0_g1_i2	834.812	1.10802	0.27265	4.0639	4.82598e-05	0.0013176
Mi_full_DN4994_c0_g1_i1	110.022	1.10767	0.352988	3.13798	0.00170119	0.0202891
Mi_full_DN220_c0_g1_i1	435.238	1.10741	0.228996	4.83595	1.32512e-06	7.04915e-05
Mi_full_DN153_c0_g1_i13	121.027	1.1073	0.294828	3.75576	0.000172814	0.00360378
Mi_full_DN7178_c0_g1_i8	93.9401	1.10677	0.269414	4.10805	3.99012e-05	0.00113787
Mi_full_DN13658_c0_g1_i3	113.625	1.10592	0.253498	4.36263	1.28509e-05	0.000455172
Mi_full_DN2333_c0_g1_i1	47.3181	1.10585	0.381432	2.8992	0.00374111	0.0360481
Mi_full_DN317_c0_g1_i3	354.276	1.10572	0.228594	4.83705	1.31782e-06	7.02798e-05
Mi_full_DN12302_c0_g1_i4	55.7299	1.10559	0.409852	2.69754	0.00698535	0.0571491
Mi_full_DN6290_c0_g1_i1	1027.19	1.10518	0.223301	4.94928	7.44888e-07	4.41205e-05
Mi_full_DN9455_c0_g1_i3	739.669	1.10415	0.291742	3.78469	0.000153903	0.0033039
Mi_full_DN2880_c0_g1_i2	191.77	1.10386	0.226405	4.87562	1.08466e-06	6.02777e-05
Mi_full_DN1874_c0_g1_i16	44.6333	1.10298	0.36136	3.05229	0.00227102	0.0249898
Mi_full_DN3095_c0_g1_i5	44.8953	1.10283	0.368578	2.99211	0.00277053	0.0287813
Mi_full_DN2705_c0_g1_i1	1621	1.10178	0.346755	3.17739	0.00148609	0.0184144
Mi_full_DN51_c0_g1_i5	89.4474	1.1007	0.414453	2.6558	0.00791204	0.0625319
Mi_full_DN637_c0_g1_i5	94.2488	1.09941	0.264691	4.15357	3.27335e-05	0.000978327
Mi_full_DN153_c0_g1_i4	129.814	1.09933	0.267428	4.11074	3.94401e-05	0.00112778
Mi_full_DN4090_c0_g1_i2	28.64	1.09793	0.415124	2.64483	0.00817327	0.0639748
Mi_full_DN19101_c0_g2_i1	100.435	1.0977	0.276467	3.97046	7.17349e-05	0.00181335
Mi_full_DN8595_c0_g1_i1	38.1626	1.09768	0.392803	2.79448	0.00519825	0.0460107
Mi_full_DN13581_c2_g1_i1	125.918	1.09623	0.262624	4.17415	2.99099e-05	0.000912642
Mi_full_DN3084_c0_g1_i2	143.439	1.09619	0.412978	2.65434	0.00794631	0.0627235
Mi_full_DN5923_c0_g1_i2	78.8346	1.09596	0.391726	2.79777	0.00514562	0.04565
Mi_full_DN1890_c0_g1_i14	115.981	1.09593	0.381369	2.87368	0.00405721	0.0383085
Mi_full_DN2567_c0_g1_i2	802.833	1.09578	0.253764	4.31811	1.57373e-05	0.000540172
Mi_full_DN1236_c0_g1_i6	102.718	1.09533	0.282654	3.87516	0.000106553	0.00246241
Mi_full_DN4106_c0_g2_i1	68.279	1.09504	0.329947	3.31885	0.000903902	0.012612
Mi_full_DN51_c0_g1_i9	75.9014	1.09463	0.385802	2.83728	0.00455004	0.0416867
Mi_full_DN4102_c0_g1_i1	71.3884	1.09296	0.387778	2.81853	0.00482447	0.0435686
Mi_full_DN3209_c0_g2_i1	86.3787	1.09283	0.297049	3.67895	0.000234193	0.00457684
Mi_full_DN153_c0_g1_i12	133.037	1.09143	0.303146	3.60035	0.000317786	0.00573579
Mi_full_DN15356_c0_g2_i2	95.9785	1.09075	0.320835	3.39974	0.000674499	0.0101118
Mi_full_DN283_c0_g1_i4	63.0351	1.0905	0.314096	3.47188	0.000516819	0.00829166
Mi_full_DN2668_c0_g1_i1	192.47	1.08984	0.27722	3.93133	8.4478e-05	0.00205917
Mi_full_DN9292_c0_g1_i1	1050.61	1.08975	0.212883	5.11899	3.07173e-07	2.15792e-05
Mi_full_DN8067_c0_g1_i3	34.2383	1.08948	0.394998	2.7582	0.00581204	0.0498877
Mi_full_DN892_c0_g1_i1	171.723	1.08933	0.240609	4.52737	5.9722e-06	0.000246452
Mi_full_DN222_c0_g2_i7	190.092	1.08699	0.292351	3.7181	0.000200728	0.00405396
Mi_full_DN24152_c0_g1_i1	1854.9	1.0867	0.309169	3.51491	0.000439908	0.00733163
Mi_full_DN9292_c0_g1_i3	596.096	1.08593	0.215176	5.04671	4.49482e-07	2.96091e-05
Mi_full_DN1761_c0_g1_i6	69.2434	1.08542	0.298783	3.63282	0.000280337	0.00522509
Mi_full_DN132_c0_g1_i8	371.597	1.08432	0.274686	3.9475	7.89701e-05	0.0019542
Mi_full_DN713_c0_g1_i1	1142.81	1.08409	0.413624	2.62097	0.00876809	0.0672857
Mi_full_DN1909_c0_g1_i1	48.2053	1.08402	0.369492	2.93383	0.00334811	0.0331604
Mi_full_DN222_c0_g2_i5	192.409	1.08342	0.316375	3.42449	0.000615943	0.00941071
Mi_full_DN23239_c0_g1_i1	814.599	1.08174	0.331879	3.25943	0.00111638	0.0148374
Mi_full_DN120_c0_g1_i4	1704.93	1.07995	0.241324	4.47509	7.63779e-06	0.000302444
Mi_full_DN4808_c0_g1_i2	126.841	1.07969	0.427696	2.52442	0.0115889	0.0820398
Mi_full_DN1890_c0_g1_i1	127.079	1.07921	0.322361	3.34784	0.000814432	0.0116362
Mi_full_DN192_c0_g1_i4	98.0065	1.07902	0.326666	3.30312	0.000956146	0.0131884
Mi_full_DN3168_c0_g1_i7	96.7384	1.07793	0.395267	2.7271	0.00638944	0.0534975
Mi_full_DN7412_c0_g1_i15	32.7316	1.07697	0.425532	2.53087	0.0113781	0.0809952
Mi_full_DN1638_c0_g1_i10	25.8887	1.07679	0.43895	2.45311	0.0141626	0.0938209
Mi_full_DN45_c0_g1_i3	306.174	1.07645	0.233494	4.6102	4.02288e-06	0.000180033
Mi_full_DN158_c0_g1_i8	99.758	1.07588	0.417167	2.57903	0.00990786	0.0735008
Mi_full_DN935_c0_g1_i3	78.6259	1.07554	0.34406	3.12603	0.00177183	0.0209178
Mi_full_DN20081_c0_g2_i1	29.8516	1.07552	0.413519	2.6009	0.00929805	0.0701496
Mi_full_DN12231_c0_g1_i2	75.8994	1.07444	0.295452	3.63661	0.000276252	0.00518321
Mi_full_DN2360_c1_g1_i2	77.3875	1.07362	0.393537	2.72813	0.00636938	0.0533823
Mi_full_DN563_c0_g3_i2	59.7028	1.07285	0.312624	3.43176	0.000599669	0.00923379
Mi_full_DN2733_c0_g1_i3	581.301	1.07243	0.261581	4.09981	4.13481e-05	0.00117045
Mi_full_DN643_c0_g1_i7	28.5223	1.07233	0.403153	2.65987	0.00781706	0.0620479
Mi_full_DN3095_c0_g1_i2	52.9498	1.07048	0.324396	3.29992	0.000967128	0.0133011
Mi_full_DN379_c0_g2_i1	37.2148	1.07038	0.375395	2.85134	0.00435353	0.0403319
Mi_full_DN131_c0_g1_i1	62.5417	1.07008	0.317579	3.36949	0.000753086	0.0109559
Mi_full_DN125_c0_g1_i9	97.7057	1.06952	0.313145	3.41541	0.000636856	0.0096535
Mi_full_DN19327_c0_g4_i1	56.6422	1.06893	0.408625	2.61592	0.0088988	0.0679979
Mi_full_DN3874_c0_g1_i7	70.3974	1.06858	0.305003	3.5035	0.000459185	0.00756935
Mi_full_DN14052_c0_g1_i3	63.8247	1.06855	0.336132	3.17897	0.00147802	0.0183466
Mi_full_DN9213_c0_g1_i2	25.2848	1.06846	0.440513	2.4255	0.0152875	0.0988872
Mi_full_DN2235_c0_g1_i2	44.9687	1.06808	0.433701	2.46272	0.0137889	0.0921972
Mi_full_DN7118_c0_g1_i1	96.5161	1.06798	0.394466	2.70742	0.00678084	0.0559724
Mi_full_DN6256_c0_g1_i2	57.9023	1.06761	0.320258	3.33359	0.00085734	0.0121215
Mi_full_DN4903_c0_g1_i1	41.2365	1.06518	0.37537	2.83767	0.00454441	0.0416532
Mi_full_DN348_c0_g2_i4	69.9488	1.06356	0.322035	3.30261	0.000957909	0.0131957
Mi_full_DN6582_c0_g1_i1	1096.3	1.06321	0.394116	2.69771	0.00698183	0.057145
Mi_full_DN7080_c0_g1_i1	57.2866	1.06248	0.306175	3.47017	0.000520123	0.00832887
Mi_full_DN716_c0_g2_i1	916.899	1.06215	0.385096	2.75814	0.00581321	0.0498877
Mi_full_DN51_c0_g1_i14	85.0786	1.06209	0.40906	2.59642	0.00941999	0.0708106
Mi_full_DN193_c0_g1_i2	618.734	1.06083	0.237685	4.46318	8.07505e-06	0.000316206
Mi_full_DN192_c0_g1_i18	57.0409	1.0607	0.368157	2.8811	0.00396291	0.0377066
Mi_full_DN1388_c0_g1_i6	451.333	1.05969	0.266256	3.97995	6.89312e-05	0.00175507
Mi_full_DN192_c0_g1_i35	84.327	1.05922	0.317862	3.33232	0.000861249	0.0121535
Mi_full_DN677_c0_g1_i5	188.472	1.05914	0.235131	4.50446	6.65419e-06	0.000268523
Mi_full_DN18236_c0_g1_i4	165.84	1.05891	0.305892	3.46172	0.000536743	0.00854003
Mi_full_DN222_c0_g2_i6	194.825	1.05869	0.232652	4.55052	5.35129e-06	0.000227448
Mi_full_DN2905_c0_g1_i4	56.7894	1.05844	0.306648	3.45164	0.000557188	0.00876965
Mi_full_DN1699_c0_g2_i1	66.5795	1.05843	0.34752	3.04565	0.00232174	0.0254238
Mi_full_DN928_c0_g1_i8	3650.83	1.05841	0.193056	5.48239	4.19629e-08	4.01506e-06	Catalase isozyme 1	GO:0004096;GO:0006568;GO:0006804;GO:0006979;GO:0015947;GO:0020037;GO:0055114	catalase activity;tryptophan metabolic process;obsolete peroxidase reaction;response to oxidative stress;methane metabolic process;heme binding;oxidation-reduction process	EC:1.11.1.7;EC:1.11.1.6	Peroxidase;Catalase	IPR018028;IPR011614;IPR037060;IPR010582;IPR011614;IPR024711;noIPR;IPR018028;IPR024708;IPR002226;IPR018028;noIPR;IPR020835	GO:0020037/GO:0006979/GO:0004096/GO:0055114;GO:0020037/GO:0004096/GO:0055114;GO:0020037/GO:0004096/GO:0055114;;GO:0020037/GO:0004096/GO:0055114;GO:0055114/GO:0004096/GO:0020037/GO:0006979;;GO:0020037/GO:0006979/GO:0004096/GO:0055114;GO:0004096;GO:0020037;GO:0020037/GO:0006979/GO:0004096/GO:0055114;;GO:0055114/GO:0020037	heme binding/response to oxidative stress/catalase activity/oxidation-reduction process;heme binding/catalase activity/oxidation-reduction process;heme binding/catalase activity/oxidation-reduction process;;heme binding/catalase activity/oxidation-reduction process;oxidation-reduction process/catalase activity/heme binding/response to oxidative stress;;heme binding/response to oxidative stress/ca…	vvi00940	Phenylpropanoid biosynthesis
Mi_full_DN1890_c0_g1_i12	137.115	1.05814	0.318493	3.32233	0.000892685	0.0125008
Mi_full_DN3873_c0_g2_i1	41.0995	1.05812	0.435815	2.42792	0.0151859	0.0984404
Mi_full_DN11811_c0_g1_i1	601.923	1.05754	0.410552	2.57591	0.00999771	0.0738926
Mi_full_DN7058_c0_g1_i21	66.5741	1.05752	0.307597	3.438	0.000586037	0.0090763
Mi_full_DN23220_c0_g1_i1	293.566	1.05719	0.291575	3.6258	0.000288069	0.00533394
Mi_full_DN3494_c0_g1_i1	31.9057	1.05673	0.39513	2.6744	0.00748636	0.0600998
Mi_full_DN4879_c0_g1_i3	768.755	1.05654	0.258272	4.09081	4.29874e-05	0.00120331
Mi_full_DN1162_c0_g1_i6	111.095	1.05651	0.376115	2.80901	0.00496937	0.0445065
Mi_full_DN3449_c1_g1_i1	46.9699	1.05603	0.410877	2.57017	0.0101648	0.0748139
Mi_full_DN6482_c0_g1_i11	33.591	1.05586	0.40371	2.61538	0.00891281	0.0680603
Mi_full_DN3801_c0_g1_i1	2563.23	1.05544	0.348431	3.02913	0.00245261	0.0263928
Mi_full_DN5458_c0_g1_i2	65.0876	1.05526	0.427808	2.46668	0.0136372	0.091472
Mi_full_DN4886_c0_g1_i1	263.598	1.05514	0.25529	4.13312	3.57876e-05	0.00104595
Mi_full_DN4692_c0_g2_i13	55.4143	1.05445	0.320348	3.29156	0.000996335	0.0136054
Mi_full_DN766_c0_g1_i2	338.409	1.05388	0.319116	3.30252	0.000958219	0.0131957
Mi_full_DN1437_c0_g3_i1	106.564	1.05141	0.305466	3.44199	0.000577461	0.00900066
Mi_full_DN5272_c0_g1_i1	59.2816	1.05078	0.334567	3.14071	0.00168541	0.0201691
Mi_full_DN2150_c0_g1_i1	2663.29	1.05055	0.234694	4.47624	7.59693e-06	0.000301108
Mi_full_DN2347_c0_g1_i3	73.8827	1.04993	0.291013	3.60786	0.000308732	0.00562057
Mi_full_DN8231_c0_g1_i1	65.1902	1.04946	0.355516	2.95194	0.00315783	0.0317668	peptidyl-prolyl cis-trans isomerase CYP23	GO:0000413;GO:0003755;GO:0004672;GO:0005524;GO:0006468;GO:0016021	protein peptidyl-prolyl isomerization;peptidyl-prolyl cis-trans isomerase activity;protein kinase activity;ATP binding;protein phosphorylation;integral component of membrane	EC:5.2.1.8	Peptidylprolyl isomerase	IPR002130;IPR002130;IPR029000;IPR024936;noIPR;noIPR;noIPR;noIPR;noIPR;noIPR;IPR002130;noIPR;noIPR;noIPR;IPR029000;noIPR	GO:0000413/GO:0003755;GO:0000413/GO:0003755;;GO:0003755;;;;;;;GO:0000413/GO:0003755;;;;;	protein peptidyl-prolyl isomerization/peptidyl-prolyl cis-trans isomerase activity;protein peptidyl-prolyl isomerization/peptidyl-prolyl cis-trans isomerase activity;;peptidyl-prolyl cis-trans isomerase activity;;;;;;;protein peptidyl-prolyl isomerization/peptidyl-prolyl cis-trans isomerase activity;;;;;
Mi_full_DN2369_c0_g1_i10	70.7986	1.04868	0.385877	2.71766	0.00657456	0.0546726
Mi_full_DN20482_c0_g1_i8	1240.12	1.04858	0.23064	4.54639	5.45738e-06	0.000230108
Mi_full_DN9098_c0_g1_i1	268.235	1.04844	0.371104	2.82519	0.00472531	0.0429114
Mi_full_DN1398_c0_g1_i1	409.577	1.04813	0.334795	3.13067	0.00174408	0.0206666
Mi_full_DN308_c0_g1_i1	2653.05	1.04768	0.322451	3.24912	0.00115761	0.0152703
Mi_full_DN3367_c0_g1_i1	2077.57	1.04622	0.384348	2.72206	0.00648765	0.0541376
Mi_full_DN637_c0_g1_i4	245.213	1.046	0.233008	4.4891	7.15258e-06	0.000285907
Mi_full_DN9799_c0_g1_i1	342.427	1.04583	0.418146	2.50112	0.0123801	0.086101
Mi_full_DN642_c0_g1_i9	177.314	1.04538	0.346494	3.01701	0.00255279	0.0271293
Mi_full_DN5508_c0_g1_i1	637.49	1.0453	0.288223	3.6267	0.000287067	0.00532005
Mi_full_DN2183_c0_g1_i3	150.363	1.0442	0.273439	3.81878	0.000134115	0.00295871
Mi_full_DN2880_c0_g1_i5	214.713	1.04388	0.230203	4.53461	5.77103e-06	0.000240693
Mi_full_DN456_c0_g1_i2	96.9793	1.04319	0.314392	3.31812	0.00090625	0.0126364
Mi_full_DN2136_c0_g1_i2	89.4733	1.0425	0.341638	3.05148	0.00227718	0.0250271
Mi_full_DN14288_c0_g4_i1	3739.31	1.04209	0.344313	3.02657	0.00247345	0.0265426
Mi_full_DN5385_c0_g1_i5	33.8323	1.0403	0.419421	2.48033	0.0131259	0.0893606
Mi_full_DN642_c0_g1_i7	181.509	1.04029	0.314952	3.303	0.000956555	0.0131884
Mi_full_DN9721_c0_g1_i3	209.421	1.03984	0.320247	3.247	0.00116628	0.0153273
Mi_full_DN1890_c0_g1_i4	119.06	1.03943	0.287242	3.61865	0.000296141	0.00544764
Mi_full_DN22426_c0_g1_i1	1399	1.03918	0.300714	3.45569	0.000548881	0.00867765
Mi_full_DN1055_c0_g2_i1	165.168	1.03849	0.333232	3.11641	0.00183066	0.0213928
Mi_full_DN1691_c0_g1_i4	57.43	1.03802	0.340209	3.05113	0.00227979	0.025047
Mi_full_DN5260_c0_g1_i2	86.5714	1.03796	0.369225	2.81118	0.00493603	0.0442829
Mi_full_DN1388_c0_g1_i4	364.449	1.03747	0.274287	3.7824	0.000155321	0.0033192
Mi_full_DN17413_c1_g2_i1	202.833	1.03727	0.257945	4.02128	5.78831e-05	0.00152676
Mi_full_DN24866_c0_g1_i1	899.028	1.03688	0.24139	4.29544	1.74344e-05	0.000587505
Mi_full_DN193_c0_g1_i4	1326.06	1.03604	0.237575	4.36091	1.29523e-05	0.000457998
Mi_full_DN3600_c0_g4_i1	197.297	1.03592	0.305644	3.3893	0.000700708	0.0103764
Mi_full_DN1637_c0_g1_i1	225.086	1.0359	0.373824	2.77108	0.00558699	0.0484676
Mi_full_DN716_c0_g2_i2	1198.88	1.03586	0.392365	2.64003	0.00828987	0.0645767
Mi_full_DN4734_c0_g1_i2	41.7096	1.03561	0.405847	2.55171	0.0107195	0.0777254
Mi_full_DN20016_c0_g1_i4	174.247	1.03493	0.354326	2.92084	0.0034909	0.0342299
Mi_full_DN99_c0_g1_i1	287.795	1.03321	0.328831	3.14208	0.00167751	0.0201087
Mi_full_DN1221_c0_g1_i7	1621.83	1.03282	0.405337	2.54806	0.0108325	0.0782835
Mi_full_DN2183_c0_g1_i4	155.697	1.03274	0.289256	3.57033	0.000356538	0.00624104
Mi_full_DN5923_c0_g1_i1	82.8589	1.03271	0.373544	2.76463	0.00569878	0.0491751
Mi_full_DN8965_c0_g2_i1	31.0031	1.03227	0.41433	2.49143	0.0127231	0.0876342
Mi_full_DN11643_c0_g1_i1	203.718	1.03178	0.214875	4.80176	1.57277e-06	8.14125e-05
Mi_full_DN2515_c0_g1_i6	151.409	1.03127	0.289637	3.56055	0.000370083	0.0064103
Mi_full_DN19796_c0_g1_i1	176.484	1.0312	0.28346	3.63791	0.000274862	0.00515942
Mi_full_DN624_c0_g1_i2	93.6604	1.03113	0.353197	2.91942	0.00350682	0.0343382
Mi_full_DN11041_c0_g1_i3	33.4559	1.03091	0.370615	2.78162	0.00540882	0.0473199
Mi_full_DN7504_c0_g2_i1	191.225	1.03088	0.246506	4.18198	2.88986e-05	0.000891432
Mi_full_DN1777_c0_g1_i2	76.5807	1.03071	0.336493	3.06311	0.00219053	0.0243277
Mi_full_DN5772_c0_g1_i5	125.771	1.03043	0.370391	2.782	0.00540254	0.0472898
Mi_full_DN99_c0_g1_i3	318.942	1.03031	0.361031	2.85379	0.00432009	0.0400748
Mi_full_DN2298_c0_g1_i2	213.995	1.03011	0.257693	3.99744	6.40307e-05	0.00166028
Mi_full_DN8814_c0_g1_i6	66.938	1.02946	0.330956	3.11058	0.00186719	0.0216819
Mi_full_DN890_c0_g2_i3	93.0888	1.0293	0.302811	3.39914	0.000675985	0.0101233
Mi_full_DN6058_c0_g1_i1	48.2252	1.02926	0.366835	2.80578	0.00501955	0.0448323
Mi_full_DN99_c0_g1_i5	315.575	1.02854	0.317638	3.23809	0.00120334	0.0156833	Chaperone protein dnaJ C76, chloroplastic	GO:0005730;GO:0008270;GO:0019843;GO:0030686;GO:0042274	nucleolus;zinc ion binding;rRNA binding;90S preribosome;ribosomal small subunit biogenesis	0	0	noIPR;IPR001623;IPR001623;noIPR;IPR001623;noIPR;IPR036869;noIPR;noIPR;IPR001623;IPR001623;IPR036869;noIPR	;;;;;;;;;;;;	;;;;;;;;;;;;
Mi_full_DN967_c0_g1_i7	69.8831	1.02829	0.309638	3.32092	0.000897204	0.0125434
Mi_full_DN1633_c0_g1_i1	149.968	1.02809	0.282224	3.64283	0.000269659	0.00509569
Mi_full_DN231_c0_g1_i7	185.245	1.02805	0.395614	2.59861	0.00936019	0.0704623
Mi_full_DN5173_c0_g1_i1	30.9494	1.02762	0.388597	2.64443	0.00818291	0.0640265
Mi_full_DN2209_c0_g1_i1	149.413	1.02643	0.321649	3.19115	0.0014171	0.017765
Mi_full_DN647_c0_g1_i5	64.8008	1.02612	0.288589	3.55564	0.000377063	0.00650341
Mi_full_DN158_c0_g2_i4	154.327	1.02593	0.251634	4.07708	4.56041e-05	0.0012589
Mi_full_DN246_c1_g1_i1	74.0571	1.02573	0.330011	3.10815	0.0018826	0.0218083
Mi_full_DN7670_c0_g1_i2	44.9538	1.02569	0.350432	2.92693	0.00342323	0.0336992
Mi_full_DN1722_c0_g2_i4	193.286	1.02538	0.254	4.03691	5.41597e-05	0.00145334
Mi_full_DN9380_c0_g1_i1	363.691	1.02507	0.39207	2.61451	0.00893559	0.0681629
Mi_full_DN717_c0_g1_i10	62.7189	1.02484	0.308459	3.32247	0.000892254	0.0125008
Mi_full_DN642_c0_g1_i8	162.956	1.02344	0.340343	3.00707	0.00263775	0.0277772
Mi_full_DN717_c0_g1_i3	49.2726	1.02313	0.328624	3.11338	0.00184959	0.0215367
Mi_full_DN180_c0_g1_i8	1473.95	1.02234	0.36793	2.77862	0.00545905	0.0476706
Mi_full_DN2189_c0_g1_i11	29.7499	1.02181	0.418946	2.439	0.014728	0.0963287
Mi_full_DN24613_c0_g1_i1	45.4433	1.02123	0.348191	2.93296	0.00335748	0.0332221
Mi_full_DN15356_c0_g2_i1	96.0779	1.02113	0.276927	3.68736	0.000226595	0.0044551
Mi_full_DN24828_c0_g1_i1	58.8612	1.02002	0.375975	2.71299	0.00666782	0.0552818
Mi_full_DN3604_c0_g1_i2	34.3516	1.01962	0.407719	2.50078	0.0123919	0.086124
Mi_full_DN2970_c0_g1_i6	72.8613	1.01939	0.37693	2.70447	0.0068414	0.0562898
Mi_full_DN1221_c0_g1_i7	32.4204	1.01896	0.393621	2.58867	0.00963469	0.0720404
Mi_full_DN1521_c0_g2_i1	173.628	1.01845	0.29913	3.40471	0.000662352	0.00997207
Mi_full_DN79_c0_g1_i18	4356.49	1.01784	0.372535	2.7322	0.00629128	0.0529166	Ribulose bisphosphate carboxylase/oxygenase activase, chloroplastic	GO:0005524	ATP binding	0	0	noIPR;IPR003959;noIPR;noIPR;noIPR;IPR027417	;GO:0005524;;;;	;ATP binding;;;;
Mi_full_DN1773_c0_g2_i1	2424.84	1.01778	0.340658	2.98768	0.00281106	0.0290738
Mi_full_DN1641_c0_g1_i1	743.392	1.01648	0.243116	4.18105	2.9016e-05	0.000893057
Mi_full_DN2166_c0_g4_i2	108.758	1.01611	0.41865	2.42712	0.0152193	0.0985814
Mi_full_DN1977_c0_g1_i4	145.154	1.01559	0.224862	4.5165	6.28687e-06	0.000256639
Mi_full_DN12380_c0_g2_i3	455.916	1.01431	0.267917	3.78589	0.000153157	0.00329125
Mi_full_DN4417_c0_g1_i1	101.007	1.01406	0.278341	3.64322	0.000269251	0.00509569
Mi_full_DN7077_c0_g5_i1	85.4988	1.01289	0.277639	3.64824	0.000264039	0.00502995
Mi_full_DN161_c1_g2_i1	162.5	1.0121	0.243718	4.15274	3.28524e-05	0.000980495
Mi_full_DN1784_c0_g1_i2	45.7109	1.01194	0.324605	3.11746	0.00182417	0.0213464
Mi_full_DN2970_c0_g1_i1	31.9637	1.01153	0.408558	2.47587	0.0132913	0.0900519
Mi_full_DN1870_c0_g1_i1	90.4919	1.01152	0.309404	3.26924	0.00107838	0.0144504
Mi_full_DN1088_c0_g1_i5	317.127	1.01143	0.224486	4.50556	6.61986e-06	0.000267905
Mi_full_DN153_c0_g1_i3	52.1873	1.01081	0.39543	2.55622	0.0105815	0.0769557
Mi_full_DN338_c0_g1_i1	57.0734	1.0108	0.331791	3.04649	0.00231529	0.0253668
Mi_full_DN1761_c0_g1_i5	126.732	1.00948	0.323645	3.1191	0.00181402	0.0212511
Mi_full_DN1983_c0_g2_i3	139.926	1.00902	0.288048	3.50295	0.000460128	0.00758055
Mi_full_DN8171_c0_g1_i4	131.014	1.00864	0.395438	2.55069	0.010751	0.0778548
Mi_full_DN7_c0_g1_i15	103.139	1.00801	0.324661	3.1048	0.0019041	0.0219689
Mi_full_DN8482_c0_g1_i1	253.456	1.00691	0.256119	3.93139	8.4455e-05	0.00205917
Mi_full_DN3713_c2_g1_i1	77.1934	1.0065	0.336935	2.98723	0.00281517	0.0290887
Mi_full_DN5369_c0_g1_i1	62.6103	1.00641	0.310334	3.24299	0.00118284	0.0154967
Mi_full_DN2173_c2_g2_i1	92.413	1.00547	0.37407	2.68793	0.00718972	0.0582715
Mi_full_DN11492_c0_g2_i1	45.2997	1.00519	0.338921	2.96585	0.00301851	0.0306644
Mi_full_DN655_c0_g1_i8	620.775	1.00509	0.190572	5.27407	1.3343e-07	1.07689e-05
Mi_full_DN277_c0_g1_i2	402.137	1.00509	0.247673	4.05812	4.94704e-05	0.00134544
Mi_full_DN3129_c0_g1_i1	24.966	1.00455	0.412962	2.43254	0.0149934	0.097597
Mi_full_DN2299_c0_g1_i2	1946.9	1.00435	0.27034	3.71514	0.000203092	0.00409194
Mi_full_DN1602_c1_g1_i1	425.496	1.00416	0.22174	4.52854	5.93917e-06	0.000246007
Mi_full_DN4692_c0_g2_i4	47.6409	1.00347	0.340235	2.94935	0.0031844	0.0319505
Mi_full_DN1214_c0_g1_i6	686.044	1.00286	0.260855	3.8445	0.000120797	0.00271997
Mi_full_DN21861_c0_g1_i1	60.5138	1.00215	0.332593	3.01313	0.00258565	0.0273717
Mi_full_DN7234_c0_g3_i1	34.3859	1.00191	0.404087	2.47943	0.0131591	0.0895003
Mi_full_DN12963_c0_g1_i3	39.3104	1.00184	0.373596	2.68162	0.00732665	0.0591094
Mi_full_DN417_c0_g1_i4	451.95	1.00015	0.36774	2.71973	0.00653353	0.0544452
Mi_full_DN1949_c0_g1_i7	46.6602	0.999992	0.355422	2.81354	0.00489999	0.0440353
Mi_full_DN293_c1_g5_i4	1311.33	0.999743	0.323211	3.09316	0.00198039	0.0226053
Mi_full_DN11945_c0_g1_i3	55.8362	0.998712	0.326282	3.06088	0.00220684	0.0244767
Mi_full_DN3183_c0_g1_i5	101.795	0.997764	0.342533	2.9129	0.00358088	0.0348616
Mi_full_DN4662_c0_g3_i2	87.8241	0.997686	0.275225	3.62498	0.000288987	0.00534159
Mi_full_DN18236_c0_g1_i3	220.942	0.997415	0.254812	3.91432	9.06588e-05	0.00217473
Mi_full_DN7123_c0_g1_i2	33.119	0.997079	0.396335	2.51575	0.0118779	0.0835544
Mi_full_DN327_c0_g2_i1	38.0066	0.996083	0.35874	2.77662	0.00549281	0.0479159
Mi_full_DN180_c0_g1_i9	4368.75	0.995985	0.362081	2.75072	0.00594637	0.0507216
Mi_full_DN131_c0_g1_i12	77.8299	0.99596	0.285086	3.49354	0.000476667	0.00777429
Mi_full_DN8489_c0_g2_i4	123.629	0.994764	0.344427	2.88817	0.00387495	0.0370759
Mi_full_DN4303_c0_g1_i1	579.767	0.994706	0.287058	3.46518	0.000529879	0.00845308
Mi_full_DN12556_c0_g1_i2	161.313	0.993525	0.374261	2.65463	0.00793945	0.0627016
Mi_full_DN7_c0_g1_i16	67.0722	0.992317	0.327169	3.03304	0.002421	0.0261591
Mi_full_DN2268_c0_g1_i1	37.2595	0.992159	0.376522	2.63506	0.00841213	0.0652894
Mi_full_DN3090_c0_g1_i5	997.799	0.992122	0.233048	4.25716	2.07037e-05	0.000675082
Mi_full_DN9455_c0_g1_i2	783.152	0.991914	0.290571	3.41367	0.000640934	0.00969794
Mi_full_DN12963_c0_g1_i1	40.2398	0.990662	0.388616	2.5492	0.010797	0.0780939
Mi_full_DN25917_c0_g1_i1	518.406	0.990642	0.388336	2.55099	0.0107418	0.0778245
Mi_full_DN3095_c0_g1_i1	48.569	0.990572	0.338057	2.93019	0.00338756	0.0334259
Mi_full_DN374_c0_g2_i5	32.7867	0.990432	0.377213	2.62566	0.00864818	0.0666922
Mi_full_DN1535_c0_g1_i1	1026.99	0.990292	0.265259	3.73331	0.000188981	0.00386845	40S ribosomal protein S24-1-like	GO:0003735;GO:0005840;GO:0006412;GO:0042254	structural constituent of ribosome;ribosome;translation;ribosome biogenesis	0	0	noIPR;IPR001976;noIPR;IPR001976;noIPR;IPR018098;IPR001976;IPR001976;IPR012678	;GO:0005622/GO:0005840/GO:0003735/GO:0006412;;GO:0005622/GO:0005840/GO:0003735/GO:0006412;;;GO:0005622/GO:0005840/GO:0003735/GO:0006412;GO:0005622/GO:0005840/GO:0003735/GO:0006412;GO:0006412/GO:0003735/GO:0005622/GO:0005840	;intracellular/ribosome/structural constituent of ribosome/translation;;intracellular/ribosome/structural constituent of ribosome/translation;;;intracellular/ribosome/structural constituent of ribosome/translation;intracellular/ribosome/structural constituent of ribosome/translation;translation/structural constituent of ribosome/intracellular/ribosome
Mi_full_DN3381_c0_g1_i14	34.3865	0.989873	0.388876	2.54547	0.0109131	0.0787319
Mi_full_DN1055_c0_g2_i4	186.332	0.988834	0.337744	2.92776	0.00341409	0.0336249
Mi_full_DN642_c0_g1_i6	170.448	0.988501	0.357159	2.76768	0.00564569	0.0488365
Mi_full_DN5229_c0_g5_i1	65.3627	0.988376	0.290286	3.40484	0.000662031	0.00997207
Mi_full_DN293_c1_g5_i1	297.367	0.98782	0.349996	2.82238	0.00476692	0.0431898
Mi_full_DN3032_c1_g1_i1	44.463	0.987171	0.350132	2.81943	0.00481093	0.0434927
Mi_full_DN2383_c0_g1_i1	51.0581	0.98708	0.323982	3.04671	0.00231362	0.0253616
Mi_full_DN377_c0_g1_i7	86.1508	0.98635	0.350622	2.81314	0.00490603	0.0440673
Mi_full_DN9813_c1_g1_i1	194.202	0.986166	0.35111	2.80871	0.00497399	0.0445102
Mi_full_DN6332_c1_g3_i1	50.7354	0.98466	0.343561	2.86604	0.00415646	0.0389499
Mi_full_DN1469_c0_g2_i2	59.7745	0.983109	0.366388	2.68325	0.00729109	0.0588772
Mi_full_DN222_c0_g2_i1	167.694	0.982808	0.294173	3.34092	0.000835006	0.0118501
Mi_full_DN18472_c0_g1_i4	279.094	0.982198	0.279867	3.50951	0.00044893	0.0074483
Mi_full_DN300_c0_g1_i3	376.597	0.982106	0.231331	4.24545	2.18152e-05	0.000700522
Mi_full_DN227_c0_g1_i12	55.7613	0.981339	0.300915	3.26118	0.00110949	0.0147691
Mi_full_DN175_c0_g1_i5	197.24	0.980729	0.324136	3.02567	0.00248081	0.0266082
Mi_full_DN2360_c1_g1_i1	99.3357	0.980675	0.386517	2.53721	0.0111739	0.0799043
Mi_full_DN417_c0_g1_i1	520.87	0.979909	0.391898	2.50042	0.0124047	0.0861827
Mi_full_DN642_c0_g1_i5	101.794	0.979765	0.34991	2.80005	0.0051095	0.0454343
Mi_full_DN79_c0_g1_i16	4708.27	0.979623	0.370139	2.64664	0.00812959	0.0637259
Mi_full_DN9813_c1_g1_i2	177.862	0.979177	0.32322	3.02944	0.00245004	0.0263852
Mi_full_DN4078_c0_g1_i1	113.572	0.979156	0.2521	3.884	0.00010275	0.00240344
Mi_full_DN79_c0_g1_i26	4735.28	0.979039	0.36346	2.69367	0.00706707	0.0576642
Mi_full_DN1782_c0_g1_i1	3952.19	0.978362	0.271432	3.60445	0.000312818	0.00567298
Mi_full_DN2431_c0_g1_i2	461.123	0.977479	0.298598	3.27356	0.00106202	0.0142999
Mi_full_DN2733_c0_g1_i2	768.792	0.976876	0.268128	3.64332	0.000269142	0.00509569
Mi_full_DN79_c0_g1_i20	4866.07	0.976855	0.372417	2.62301	0.00871562	0.067029
Mi_full_DN9503_c0_g4_i1	34.8542	0.976688	0.391072	2.49747	0.0125084	0.0866681
Mi_full_DN7_c0_g1_i18	53.1149	0.976531	0.340764	2.86571	0.00416079	0.0389818
Mi_full_DN4291_c0_g1_i1	490.739	0.975623	0.224102	4.35347	1.34e-05	0.000472248
Mi_full_DN482_c0_g1_i3	300.616	0.975551	0.215385	4.52933	5.91706e-06	0.000245572
Mi_full_DN5725_c1_g1_i6	76.3261	0.975078	0.289622	3.36672	0.000760674	0.0110473
Mi_full_DN7628_c0_g1_i1	71.2444	0.97496	0.304967	3.19694	0.00138895	0.0174918
Mi_full_DN5543_c1_g1_i2	98.5122	0.974844	0.268561	3.62987	0.00028356	0.00527819
Mi_full_DN624_c0_g1_i6	98.4114	0.973075	0.309895	3.14001	0.0016894	0.0202032
Mi_full_DN2988_c0_g1_i5	43.0456	0.97288	0.345605	2.81501	0.00487758	0.0438889
Mi_full_DN1933_c1_g3_i1	61.2239	0.972708	0.313687	3.10088	0.00192943	0.0221914
Mi_full_DN2968_c0_g1_i1	466.372	0.971928	0.306994	3.16595	0.00154579	0.0189323
Mi_full_DN3125_c0_g1_i2	465.271	0.971812	0.274138	3.54497	0.000392654	0.00670396
Mi_full_DN4689_c0_g1_i1	754.526	0.971739	0.281165	3.45612	0.00054802	0.00867583
Mi_full_DN1094_c0_g1_i1	89.3832	0.971708	0.334855	2.90188	0.00370935	0.0358238
Mi_full_DN13581_c1_g1_i1	156.903	0.970574	0.263017	3.69016	0.000224116	0.00441663
Mi_full_DN1521_c0_g2_i12	211.574	0.970558	0.33231	2.92064	0.00349313	0.0342439
Mi_full_DN1012_c0_g1_i10	460.554	0.970412	0.322237	3.01148	0.00259977	0.0274608
Mi_full_DN51_c0_g2_i1	265.038	0.969783	0.366786	2.644	0.00819331	0.0640842
Mi_full_DN4886_c0_g1_i2	277.753	0.969193	0.241987	4.00515	6.19793e-05	0.001618
Mi_full_DN15294_c0_g2_i1	58.6794	0.96803	0.327766	2.95342	0.00314277	0.0316304
Mi_full_DN192_c0_g1_i29	46.3227	0.967578	0.361721	2.67493	0.00747455	0.0600277
Mi_full_DN1834_c0_g1_i3	169.115	0.967041	0.241739	4.00034	6.32505e-05	0.0016451
Mi_full_DN4439_c0_g2_i1	45.6324	0.96679	0.359466	2.68952	0.00715547	0.0580606
Mi_full_DN6411_c0_g1_i1	40.5718	0.966748	0.375282	2.57606	0.00999342	0.0738867
Mi_full_DN3461_c0_g1_i8	42.9289	0.966676	0.337335	2.86562	0.00416189	0.0389835
Mi_full_DN3599_c0_g1_i1	512.678	0.966424	0.291058	3.32038	0.000898944	0.0125635
Mi_full_DN2226_c0_g1_i1	258.296	0.966058	0.243517	3.9671	7.27515e-05	0.0018303
Mi_full_DN469_c0_g1_i4	43.428	0.964568	0.341944	2.82083	0.00478989	0.0433396
Mi_full_DN4301_c0_g1_i1	76.5034	0.963831	0.336379	2.86531	0.00416597	0.039013
Mi_full_DN3600_c0_g4_i2	204.115	0.963208	0.299035	3.22106	0.00127719	0.0163826
Mi_full_DN3333_c0_g1_i4	70.759	0.962502	0.302841	3.17824	0.00148173	0.0183765
Mi_full_DN193_c0_g1_i7	318.006	0.961556	0.237125	4.05506	5.01212e-05	0.00136051
Mi_full_DN1890_c0_g1_i3	160.113	0.960451	0.253524	3.7884	0.00015162	0.00326319
Mi_full_DN959_c0_g1_i14	146.029	0.960133	0.302441	3.17461	0.00150039	0.0185373
Mi_full_DN22469_c0_g1_i1	35.6449	0.95767	0.381874	2.50781	0.0121481	0.0849039
Mi_full_DN377_c0_g1_i1	83.3844	0.955781	0.332082	2.87815	0.00400018	0.037924
Mi_full_DN7058_c0_g1_i17	52.3231	0.954951	0.310274	3.07776	0.0020856	0.0234767
Mi_full_DN583_c0_g1_i1	220.341	0.954853	0.265241	3.59994	0.000318289	0.0057387
Mi_full_DN3416_c0_g3_i3	44.306	0.954673	0.38604	2.47299	0.0133987	0.0905758
Mi_full_DN4712_c0_g1_i1	490.898	0.95451	0.364481	2.61882	0.00882346	0.0675757
Mi_full_DN24463_c0_g1_i1	595.88	0.954474	0.317487	3.00634	0.00264416	0.0278239
Mi_full_DN4984_c0_g3_i4	416.875	0.954035	0.335993	2.83945	0.00451915	0.0414665
Mi_full_DN3954_c0_g2_i1	1658.85	0.953769	0.207599	4.59429	4.34226e-06	0.000190638
Mi_full_DN4711_c0_g1_i1	46.7246	0.953486	0.386477	2.46712	0.0136205	0.0914097
Mi_full_DN14526_c0_g1_i5	92.998	0.952767	0.271866	3.50455	0.000457386	0.00755169
Mi_full_DN2183_c0_g1_i2	156.863	0.951618	0.220387	4.31795	1.57488e-05	0.000540172
Mi_full_DN7545_c1_g1_i9	77.2392	0.951598	0.279133	3.40912	0.000651737	0.00983676
Mi_full_DN1007_c0_g1_i3	186.619	0.95118	0.2737	3.47526	0.00051036	0.00820359
Mi_full_DN14526_c0_g1_i1	56.5013	0.951027	0.305134	3.11675	0.00182858	0.0213803
Mi_full_DN231_c0_g1_i5	184.196	0.951001	0.324647	2.92934	0.00339681	0.0335015
Mi_full_DN8503_c0_g2_i1	100.043	0.950574	0.280994	3.38289	0.000717262	0.0105325
Mi_full_DN1834_c0_g1_i11	460.187	0.949498	0.214781	4.42076	9.83532e-06	0.00036694
Mi_full_DN425_c1_g1_i9	214.476	0.949006	0.242883	3.90725	9.33531e-05	0.00222925
Mi_full_DN18472_c0_g1_i2	287.102	0.948691	0.270591	3.506	0.000454895	0.00752146
Mi_full_DN8709_c0_g4_i1	154.334	0.947526	0.264396	3.58374	0.000338715	0.00599606
Mi_full_DN6771_c0_g1_i2	149.052	0.947113	0.275442	3.43852	0.000584898	0.00906742
Mi_full_DN1592_c0_g1_i4	60.3296	0.945926	0.300273	3.15022	0.00163147	0.0196795
Mi_full_DN3461_c0_g1_i9	364.634	0.945897	0.26718	3.5403	0.000399667	0.0067908
Mi_full_DN3124_c0_g1_i4	152.393	0.945662	0.31745	2.97893	0.00289259	0.0296415
Mi_full_DN173_c0_g1_i1	71.3645	0.945403	0.377394	2.50508	0.0122422	0.0854209
Mi_full_DN9323_c1_g3_i1	785.16	0.945349	0.265565	3.55976	0.000371197	0.00642582
Mi_full_DN4577_c0_g1_i1	77.7508	0.944145	0.317289	2.97566	0.00292356	0.0299081
Mi_full_DN1224_c0_g1_i6	891.87	0.943786	0.195953	4.81639	1.4618e-06	7.67012e-05
Mi_full_DN1402_c0_g1_i1	77.3631	0.943515	0.291578	3.2359	0.00121262	0.0157454
Mi_full_DN1099_c0_g1_i3	279.314	0.943409	0.274044	3.44255	0.000576261	0.00898623
Mi_full_DN1521_c0_g2_i5	205.942	0.942513	0.320063	2.94477	0.00323191	0.0322589
Mi_full_DN3954_c0_g2_i2	1767.51	0.942345	0.21571	4.36858	1.25057e-05	0.000445936
Mi_full_DN680_c0_g1_i1	716.966	0.940751	0.224864	4.18363	2.86887e-05	0.000886895
Mi_full_DN9321_c0_g1_i1	715.86	0.940733	0.380724	2.4709	0.0134772	0.0909615
Mi_full_DN14526_c0_g1_i2	68.3382	0.940161	0.307714	3.05531	0.00224831	0.024813
Mi_full_DN173_c0_g1_i6	491.531	0.939564	0.317891	2.95562	0.00312041	0.0314427
Mi_full_DN2915_c0_g1_i1	144.923	0.93805	0.35577	2.63668	0.00837224	0.0650533
Mi_full_DN2509_c0_g1_i4	569.643	0.937913	0.207102	4.52875	5.9334e-06	0.000246007
Mi_full_DN7118_c0_g1_i2	93.0642	0.937642	0.365808	2.56321	0.010371	0.075869
Mi_full_DN18946_c0_g3_i4	94.2878	0.937101	0.30002	3.12346	0.00178738	0.0210033
Mi_full_DN1188_c0_g1_i6	904.234	0.936548	0.213405	4.38859	1.1409e-05	0.000412039
Mi_full_DN120_c0_g1_i5	1454.4	0.936507	0.220058	4.25573	2.08369e-05	0.000677856
Mi_full_DN192_c0_g1_i8	57.668	0.935813	0.323627	2.89164	0.00383232	0.0367762
Mi_full_DN4655_c0_g1_i4	112.255	0.935486	0.275508	3.39549	0.00068506	0.0102177
Mi_full_DN192_c0_g1_i15	80.1853	0.935247	0.297485	3.14385	0.00166744	0.020022
Mi_full_DN6648_c0_g1_i1	386.771	0.935066	0.257203	3.63552	0.000277426	0.00519372
Mi_full_DN1166_c0_g1_i15	74.626	0.934667	0.325079	2.8752	0.00403775	0.0381929
Mi_full_DN6832_c0_g1_i13	68.299	0.934399	0.350446	2.66632	0.00766877	0.0611809
Mi_full_DN7873_c0_g1_i4	121.736	0.934367	0.297197	3.14393	0.00166693	0.020022
Mi_full_DN20260_c1_g1_i1	85.808	0.933704	0.300708	3.10502	0.00190268	0.0219689
Mi_full_DN1890_c0_g1_i13	142.178	0.933417	0.256888	3.63356	0.000279542	0.00521488
Mi_full_DN8003_c0_g1_i2	70.1338	0.933414	0.325558	2.86713	0.00414219	0.0388506
Mi_full_DN1045_c0_g3_i3	71.1483	0.933407	0.287768	3.2436	0.00118028	0.0154775
Mi_full_DN1147_c0_g1_i3	59.1152	0.932848	0.350974	2.65788	0.00786339	0.0622521
Mi_full_DN387_c0_g1_i2	582.721	0.932796	0.300901	3.10001	0.00193512	0.0222304
Mi_full_DN637_c0_g1_i2	228.826	0.932661	0.238572	3.90934	9.25472e-05	0.0022125
Mi_full_DN13931_c0_g1_i1	521.064	0.93254	0.292237	3.19104	0.00141759	0.017765
Mi_full_DN5422_c0_g2_i4	47.3861	0.931263	0.363777	2.55998	0.0104677	0.0763784
Mi_full_DN1243_c0_g1_i8	117.161	0.929865	0.35807	2.59688	0.00940749	0.0707419
Mi_full_DN2268_c0_g1_i5	148.538	0.929156	0.227347	4.08695	4.37086e-05	0.00122093
Mi_full_DN637_c0_g1_i9	247.833	0.928162	0.223238	4.15773	3.21426e-05	0.000963389
Mi_full_DN477_c0_g1_i1	254.232	0.928097	0.252502	3.67561	0.000237283	0.00462439
Mi_full_DN5167_c0_g1_i1	56.5127	0.927486	0.358639	2.58613	0.00970606	0.0724716
Mi_full_DN215_c0_g1_i4	85.5752	0.926857	0.381676	2.42839	0.0151662	0.0983826
Mi_full_DN3545_c0_g1_i2	181.896	0.926351	0.33041	2.80364	0.00505289	0.0450256
Mi_full_DN99_c0_g1_i4	285.063	0.925073	0.313326	2.95244	0.00315278	0.0317236
Mi_full_DN293_c1_g5_i2	1362.47	0.924863	0.340334	2.71751	0.00657746	0.054682
Mi_full_DN1301_c0_g1_i31	32.0774	0.924029	0.380652	2.42749	0.0152037	0.0985255
Mi_full_DN953_c1_g1_i1	49.5771	0.923905	0.353774	2.61157	0.00901282	0.0685911
Mi_full_DN662_c0_g2_i2	260.682	0.923609	0.361713	2.55343	0.0106667	0.0774294	Endoribonuclease YBEY, chloroplastic	GO:0004222;GO:0006364	metalloendopeptidase activity;rRNA processing	EC:3.4.24	Acting on peptide bonds (peptidases)	IPR023091;noIPR;IPR023214;IPR002036;IPR006379;IPR002036;IPR000150;noIPR;noIPR;noIPR;IPR020549;noIPR;noIPR;noIPR;noIPR;noIPR;noIPR;IPR002036;noIPR;IPR036412;noIPR	GO:0004222;;;GO:0006364/GO:0004222;;GO:0006364/GO:0004222;GO:0016787;;;;;;;;;;;GO:0006364/GO:0004222;;;	metalloendopeptidase activity;;;rRNA processing/metalloendopeptidase activity;;rRNA processing/metalloendopeptidase activity;hydrolase activity;;;;;;;;;;;rRNA processing/metalloendopeptidase activity;;;
Mi_full_DN192_c0_g1_i2	105.518	0.923393	0.321535	2.87183	0.00408102	0.0384474
Mi_full_DN231_c0_g1_i6	173.526	0.92304	0.376743	2.45005	0.0142835	0.0943704
Mi_full_DN3157_c0_g1_i4	170.728	0.922375	0.247559	3.72588	0.000194634	0.00395924
Mi_full_DN3399_c0_g1_i1	141.608	0.922257	0.223633	4.12397	3.72396e-05	0.00108018
Mi_full_DN2280_c0_g1_i2	1187.29	0.921415	0.252083	3.65521	0.000256976	0.00491755
Mi_full_DN6249_c0_g6_i1	212.164	0.920373	0.226138	4.06997	4.70194e-05	0.00128966
Mi_full_DN4117_c0_g1_i17	31.3906	0.920061	0.380168	2.42014	0.0155144	0.0999378
Mi_full_DN9116_c0_g3_i1	40.8623	0.919946	0.367517	2.50314	0.0123096	0.0857167
Mi_full_DN5170_c0_g2_i1	58.8976	0.918095	0.325342	2.82194	0.00477344	0.0432185
Mi_full_DN1388_c0_g1_i5	545.867	0.917878	0.223494	4.10694	4.00933e-05	0.00114181
Mi_full_DN1504_c0_g1_i2	57.8952	0.91787	0.318048	2.88594	0.00390241	0.0372965
Mi_full_DN411_c0_g1_i2	392.38	0.917497	0.241516	3.79891	0.000145336	0.00316107
Mi_full_DN867_c0_g1_i1	268.872	0.917175	0.311683	2.94265	0.00325416	0.0323968
Mi_full_DN1521_c0_g2_i7	230.865	0.91484	0.293918	3.11257	0.00185468	0.0215781
Mi_full_DN7058_c0_g1_i5	48.7191	0.914558	0.343079	2.66574	0.00768202	0.0612404
Mi_full_DN1605_c0_g1_i1	74.197	0.914384	0.315046	2.90238	0.00370338	0.0357988
Mi_full_DN935_c0_g1_i1	138.173	0.914301	0.288901	3.16475	0.00155215	0.0189881
Mi_full_DN4183_c0_g1_i5	70.5236	0.913807	0.283334	3.22519	0.00125889	0.0161963
Mi_full_DN9278_c0_g2_i1	135.462	0.913493	0.339338	2.69199	0.00710275	0.057866
Mi_full_DN8527_c0_g1_i1	178.066	0.913181	0.23694	3.85406	0.000116175	0.00263723
Mi_full_DN496_c0_g1_i1	559.685	0.911635	0.352128	2.58893	0.00962751	0.0719995
Mi_full_DN4471_c0_g1_i1	46.9742	0.911351	0.3649	2.49754	0.0125059	0.0866681
Mi_full_DN13463_c0_g1_i2	71.7656	0.910245	0.318801	2.85521	0.0043008	0.0399221
Mi_full_DN18472_c0_g1_i1	81.0496	0.910012	0.303519	2.9982	0.00271576	0.0283889
Mi_full_DN637_c0_g1_i8	217.436	0.909894	0.213629	4.25923	2.05132e-05	0.000669387
Mi_full_DN4655_c0_g2_i1	115.766	0.909502	0.277531	3.27712	0.00104871	0.0141651
Mi_full_DN7498_c0_g3_i2	43.2686	0.909049	0.328028	2.77126	0.00558406	0.0484521
Mi_full_DN233_c0_g2_i3	978.287	0.90872	0.18782	4.83824	1.30993e-06	7.01246e-05
Mi_full_DN6256_c0_g1_i10	64.2697	0.908174	0.306428	2.96374	0.00303922	0.0308377
Mi_full_DN7934_c1_g1_i8	156.475	0.907468	0.286436	3.16813	0.00153421	0.0188396
Mi_full_DN1007_c0_g1_i2	211.118	0.907328	0.269544	3.36616	0.000762236	0.0110613
Mi_full_DN2920_c0_g2_i1	88.6974	0.906283	0.318678	2.84388	0.00445675	0.0410812
Mi_full_DN411_c0_g1_i7	396.669	0.90611	0.240177	3.77268	0.000161501	0.0034153
Mi_full_DN40_c1_g1_i1	1347.75	0.904977	0.254508	3.55579	0.000376851	0.0065024
Mi_full_DN651_c0_g1_i4	179.505	0.904918	0.316751	2.85688	0.00427833	0.0397746
Mi_full_DN967_c0_g1_i2	76.4295	0.90421	0.298389	3.03031	0.00244302	0.026323
Mi_full_DN2017_c0_g2_i1	133.429	0.904198	0.269894	3.35019	0.000807553	0.0115793
Mi_full_DN5284_c0_g1_i1	339.484	0.903599	0.242619	3.72435	0.000195819	0.00397761
Mi_full_DN4142_c0_g3_i2	41.2012	0.903529	0.358416	2.52089	0.0117057	0.0827009
Mi_full_DN14569_c0_g2_i1	231.544	0.903465	0.303814	2.97374	0.0029419	0.0300594
Mi_full_DN175_c0_g1_i1	684.448	0.903116	0.261715	3.45076	0.000559	0.00878835
Mi_full_DN8634_c0_g5_i1	59.5324	0.902956	0.34406	2.62441	0.00867983	0.0668388
Mi_full_DN5499_c0_g1_i1	248.568	0.902835	0.202771	4.45248	8.48854e-06	0.000328444
Mi_full_DN2844_c0_g1_i1	225.017	0.902223	0.272139	3.3153	0.000915458	0.0127396
Mi_full_DN3228_c0_g1_i1	50.605	0.900976	0.367381	2.45243	0.0141893	0.0939242
Mi_full_DN231_c0_g1_i1	196.004	0.900494	0.351703	2.56039	0.0104556	0.0763165
Mi_full_DN882_c0_g2_i7	86.8342	0.900282	0.29812	3.01986	0.00252889	0.026959
Mi_full_DN2567_c0_g1_i1	776.604	0.899733	0.219742	4.09449	4.23091e-05	0.00118828
Mi_full_DN594_c0_g1_i1	214.866	0.899666	0.335284	2.6833	0.00728999	0.0588772
Mi_full_DN1592_c0_g1_i5	49.9498	0.899411	0.349119	2.57623	0.0099884	0.0738625
Mi_full_DN626_c0_g1_i6	104.144	0.899296	0.270952	3.31902	0.000903338	0.0126083
Mi_full_DN9588_c0_g1_i1	483.809	0.899131	0.228802	3.92973	8.50415e-05	0.00207052
Mi_full_DN192_c0_g1_i11	74.1684	0.898261	0.34589	2.59696	0.00940538	0.0707386	Ultraviolet-B receptor UVR8	0	0	0	0	noIPR;IPR009091;noIPR;noIPR;noIPR;noIPR;noIPR;IPR000408;IPR009091	;;;;;;;;	;;;;;;;;
Mi_full_DN387_c0_g1_i1	605.707	0.897325	0.285925	3.13832	0.00169918	0.0202822
Mi_full_DN3475_c0_g1_i1	455.695	0.896673	0.23656	3.79046	0.000150366	0.00324279
Mi_full_DN9323_c1_g3_i4	805.124	0.896601	0.258353	3.47044	0.000519598	0.0083236
Mi_full_DN5627_c0_g1_i2	53.181	0.895892	0.345582	2.59241	0.0095305	0.0714762
Mi_full_DN289_c0_g1_i14	84.0856	0.895794	0.288104	3.10927	0.0018755	0.0217544
Mi_full_DN680_c0_g1_i2	682.325	0.893926	0.200284	4.4633	8.07058e-06	0.000316206
Mi_full_DN4350_c0_g1_i1	160.962	0.893422	0.295687	3.02152	0.00251513	0.0268367
Mi_full_DN4537_c0_g2_i4	996.496	0.893383	0.219001	4.07935	4.51616e-05	0.00125159
Mi_full_DN2674_c0_g1_i3	272.276	0.892318	0.216696	4.11784	3.82437e-05	0.00110175
Mi_full_DN7850_c0_g1_i5	630.772	0.892297	0.182989	4.87622	1.08138e-06	6.01743e-05
Mi_full_DN1737_c1_g1_i6	436.389	0.890523	0.274514	3.244	0.00117864	0.0154657
Mi_full_DN158_c0_g1_i22	149.126	0.88732	0.295953	2.99818	0.00271598	0.0283889
Mi_full_DN602_c0_g1_i1	317.195	0.887279	0.251756	3.52436	0.000424503	0.00712125
Mi_full_DN131_c0_g1_i9	58.1966	0.886166	0.325418	2.72316	0.00646599	0.0540208	Quinone oxidoreductase PIG3	GO:0005086;GO:0032012;GO:0043087;GO:0055114	ARF guanyl-nucleotide exchange factor activity;regulation of ARF protein signal transduction;regulation of GTPase activity;oxidation-reduction process	0	0	noIPR;IPR013149;noIPR;noIPR;IPR036291	;GO:0055114;;;	;oxidation-reduction process;;;
Mi_full_DN191_c0_g1_i1	2744.77	0.886153	0.332185	2.66765	0.00763843	0.0610425
Mi_full_DN5331_c0_g1_i2	150.187	0.885729	0.235714	3.75764	0.000171524	0.00358751
Mi_full_DN7873_c0_g1_i3	82.217	0.885521	0.275437	3.21496	0.00130461	0.0166486
Mi_full_DN2821_c0_g1_i3	122.22	0.885512	0.280321	3.15892	0.00158353	0.0192661
Mi_full_DN301_c0_g1_i5	627.2	0.885069	0.189836	4.66227	3.12736e-06	0.000146792
Mi_full_DN132_c0_g1_i10	479.839	0.884095	0.297119	2.97556	0.00292452	0.0299108
Mi_full_DN23260_c0_g1_i1	476.496	0.883992	0.337417	2.61988	0.00879614	0.0674031
Mi_full_DN3152_c0_g2_i1	54.6762	0.883686	0.316	2.79647	0.00516639	0.0457958
Mi_full_DN5161_c0_g1_i5	158.672	0.883268	0.234245	3.77069	0.000162794	0.00343892
Mi_full_DN4440_c0_g1_i1	92.7023	0.882939	0.285795	3.08942	0.0020055	0.0228001
Mi_full_DN20857_c0_g1_i1	723.714	0.881633	0.25738	3.42542	0.000613858	0.00938766
Mi_full_DN11492_c0_g2_i2	85.6238	0.881357	0.268476	3.28282	0.00102775	0.0139398
Mi_full_DN15931_c0_g2_i1	43.7393	0.881098	0.334039	2.63771	0.00834673	0.064924
Mi_full_DN425_c1_g1_i3	336.928	0.8803	0.276646	3.18205	0.00146236	0.0182057
Mi_full_DN544_c0_g1_i1	73.9669	0.879681	0.289364	3.04005	0.00236537	0.0257157
Mi_full_DN12556_c0_g1_i7	230.421	0.879197	0.315908	2.78308	0.00538451	0.0471853
Mi_full_DN20423_c2_g1_i1	41.76	0.878959	0.344462	2.55169	0.0107203	0.0777254
Mi_full_DN153_c0_g1_i14	103.703	0.878951	0.305659	2.87559	0.00403273	0.0381881
Mi_full_DN3471_c0_g3_i2	692.677	0.878749	0.18598	4.72496	2.30158e-06	0.000113578
Mi_full_DN9236_c0_g1_i1	46.0832	0.878506	0.351275	2.50091	0.0123876	0.0861223
Mi_full_DN1628_c0_g1_i7	116.607	0.878131	0.302031	2.90742	0.00364418	0.0353558
Mi_full_DN4984_c0_g3_i5	455.918	0.878086	0.338882	2.59113	0.00956622	0.0716298
Mi_full_DN7248_c0_g1_i1	42.5988	0.878045	0.357629	2.45518	0.0140814	0.093517
Mi_full_DN153_c0_g1_i6	104.119	0.877548	0.327697	2.67792	0.007408	0.0595951
Mi_full_DN1224_c0_g1_i1	1140.21	0.877287	0.198869	4.41138	1.02712e-05	0.000378962
Mi_full_DN1711_c0_g1_i1	3340.9	0.876721	0.177708	4.9335	8.07696e-07	4.67652e-05
Mi_full_DN3228_c0_g1_i2	123.849	0.876463	0.277038	3.16369	0.0015578	0.0190379
Mi_full_DN2031_c0_g3_i1	58.6938	0.875953	0.320702	2.73136	0.00630731	0.0530198
Mi_full_DN14569_c0_g2_i3	210.573	0.875668	0.316713	2.76486	0.00569472	0.0491501
Mi_full_DN7538_c1_g1_i1	334.369	0.874946	0.312658	2.79841	0.00513548	0.0455887
Mi_full_DN3020_c0_g1_i1	1028.15	0.874681	0.279969	3.12421	0.00178285	0.0209706
Mi_full_DN848_c0_g2_i2	1244.81	0.874327	0.197674	4.42308	9.73051e-06	0.000364171
Mi_full_DN485_c0_g1_i5	530.033	0.873982	0.27186	3.21483	0.00130523	0.0166514
Mi_full_DN1166_c0_g1_i12	473.577	0.873829	0.251725	3.47136	0.00051783	0.00830473
Mi_full_DN74_c0_g2_i2	82.296	0.873516	0.325813	2.68103	0.00733952	0.0591907
Mi_full_DN6256_c0_g1_i3	51.7186	0.87297	0.339368	2.57234	0.0101013	0.0744503
Mi_full_DN4017_c0_g3_i1	88.2493	0.872605	0.327157	2.66724	0.00764775	0.0610593
Mi_full_DN441_c1_g1_i8	74.3479	0.872388	0.281487	3.09921	0.00194037	0.0222566
Mi_full_DN6173_c0_g1_i3	97.3281	0.872303	0.262301	3.32558	0.000882357	0.0123849
Mi_full_DN7409_c0_g1_i1	284.377	0.871671	0.278038	3.13509	0.00171804	0.0204245
Mi_full_DN1224_c0_g1_i7	1211.58	0.871432	0.214007	4.07198	4.66159e-05	0.00128182
Mi_full_DN655_c0_g1_i5	718.174	0.871127	0.177728	4.90145	9.51314e-07	5.37861e-05
Mi_full_DN2733_c0_g1_i5	940.393	0.871113	0.233032	3.73816	0.000185369	0.00381482
Mi_full_DN347_c0_g1_i10	75.0033	0.870996	0.268742	3.24102	0.00119105	0.0155833
Mi_full_DN347_c0_g1_i17	137.589	0.870573	0.256532	3.39362	0.000689758	0.0102701
Mi_full_DN1045_c0_g3_i4	740.958	0.869428	0.249714	3.48169	0.000498256	0.00803652
Mi_full_DN482_c0_g1_i11	184.533	0.867633	0.238059	3.64462	0.000267786	0.00508529
Mi_full_DN3201_c0_g1_i1	196.847	0.867178	0.349972	2.47785	0.0132177	0.0897401
Mi_full_DN86_c0_g1_i9	52.8852	0.867035	0.313802	2.76301	0.00572718	0.0493572
Mi_full_DN677_c0_g1_i2	67.7672	0.866783	0.309033	2.80482	0.00503444	0.044937
Mi_full_DN7703_c0_g1_i1	217.024	0.866544	0.310399	2.79171	0.00524298	0.0463097
Mi_full_DN14109_c0_g1_i3	173.557	0.866194	0.296409	2.9223	0.00347459	0.0340937
Mi_full_DN2183_c0_g1_i1	175.247	0.866023	0.229741	3.76956	0.000163539	0.00345293
Mi_full_DN2968_c0_g1_i3	4383.73	0.865908	0.307243	2.81832	0.00482764	0.0435848
Mi_full_DN300_c0_g1_i6	375.05	0.865859	0.230911	3.74975	0.000177014	0.00366067
Mi_full_DN1711_c0_g1_i2	4440.52	0.865809	0.173982	4.97642	6.47722e-07	4.00387e-05
Mi_full_DN9906_c1_g1_i3	265.354	0.865747	0.289147	2.99414	0.00275217	0.0286328
Mi_full_DN4943_c0_g1_i2	57.1099	0.865507	0.302982	2.85663	0.00428171	0.0397798
Mi_full_DN4516_c0_g1_i5	149.019	0.864802	0.2222	3.89201	9.94182e-05	0.00234888
Mi_full_DN1836_c0_g1_i3	580.038	0.864359	0.293211	2.9479	0.00319936	0.0320323
Mi_full_DN1289_c0_g1_i2	332.926	0.863909	0.301209	2.86814	0.00412891	0.0387662
Mi_full_DN2619_c0_g2_i8	53.3387	0.863474	0.343342	2.51491	0.0119063	0.0836754
Mi_full_DN8489_c0_g2_i2	203.058	0.863335	0.244234	3.53486	0.000407986	0.00689613
Mi_full_DN1850_c0_g2_i6	63.003	0.860638	0.342578	2.51224	0.0119968	0.0841389
Mi_full_DN6694_c0_g1_i2	1506.29	0.860392	0.277245	3.10336	0.00191336	0.0220485
Mi_full_DN1585_c0_g2_i1	1922.81	0.860366	0.259015	3.32169	0.000894742	0.0125131
Mi_full_DN1628_c0_g1_i8	73.4888	0.859949	0.351699	2.44513	0.01448	0.0952665
Mi_full_DN2749_c0_g1_i1	48.6469	0.859798	0.352731	2.43755	0.0147873	0.0965973
Mi_full_DN1521_c0_g2_i9	238.937	0.859647	0.28953	2.96911	0.00298666	0.0304285
Mi_full_DN26410_c0_g1_i1	1944.88	0.85962	0.308142	2.78968	0.00527594	0.0465425
Mi_full_DN3485_c0_g2_i1	77.7069	0.858451	0.309445	2.77416	0.00553439	0.0481694
Mi_full_DN153_c0_g1_i9	89.7789	0.858262	0.309195	2.7758	0.00550669	0.0479875
Mi_full_DN4734_c0_g1_i4	85.3766	0.858121	0.284431	3.01697	0.00255313	0.0271293
Mi_full_DN15841_c0_g2_i1	131.996	0.856694	0.332696	2.57501	0.0100238	0.0740338
Mi_full_DN1916_c0_g1_i1	1997.69	0.856636	0.226761	3.77771	0.00015828	0.00336711	GTP-binding nuclear protein Ran-3	GO:0003924;GO:0005525;GO:0006913	GTPase activity;GTP binding;nucleocytoplasmic transport	EC:3.6.1.15	Nucleoside-triphosphate phosphatase	IPR002041;noIPR;noIPR;noIPR;noIPR;IPR005225;IPR001806;noIPR;noIPR;IPR002041;IPR002041;noIPR;IPR027417	GO:0005525/GO:0006913/GO:0003924;;;;;GO:0005525;GO:0005525/GO:0003924;;;GO:0005525/GO:0006913/GO:0003924;GO:0005525/GO:0006913/GO:0003924;;	GTP binding/nucleocytoplasmic transport/GTPase activity;;;;;GTP binding;GTP binding/GTPase activity;;;GTP binding/nucleocytoplasmic transport/GTPase activity;GTP binding/nucleocytoplasmic transport/GTPase activity;;	ec00230	Purine metabolism
Mi_full_DN1290_c0_g1_i3	61.8144	0.856411	0.31644	2.7064	0.00680178	0.0560958
Mi_full_DN1099_c0_g1_i7	512.307	0.85412	0.260911	3.27361	0.00106182	0.0142999
Mi_full_DN288_c1_g1_i11	248.431	0.853524	0.21095	4.0461	5.2078e-05	0.00140731
Mi_full_DN2101_c0_g1_i3	84.1891	0.852945	0.277761	3.07079	0.00213496	0.0238925
Mi_full_DN2619_c0_g2_i3	66.7878	0.852784	0.294814	2.89262	0.00382039	0.0366867
Mi_full_DN4368_c0_g7_i1	152.377	0.852224	0.263038	3.23993	0.00119561	0.0156157
Mi_full_DN2949_c0_g1_i1	1435.82	0.852085	0.273576	3.11462	0.00184184	0.0214846
Mi_full_DN1402_c0_g1_i7	83.9468	0.852055	0.270063	3.15502	0.00160487	0.0194414
Mi_full_DN4806_c0_g2_i2	1208.82	0.852003	0.220648	3.86137	0.000112751	0.00257331
Mi_full_DN2298_c0_g1_i1	160.191	0.851718	0.222757	3.82352	0.000131558	0.00291448
Mi_full_DN13533_c0_g2_i2	261.574	0.850313	0.220085	3.86357	0.00011174	0.00255715
Mi_full_DN9323_c1_g3_i3	875.19	0.850175	0.270749	3.14009	0.00168899	0.0202032
Mi_full_DN1153_c0_g1_i21	115.323	0.848757	0.275657	3.07903	0.00207676	0.0234084
Mi_full_DN2293_c0_g2_i3	1307.81	0.847253	0.285454	2.96809	0.00299654	0.0304875
Mi_full_DN2280_c0_g1_i1	258.722	0.846699	0.234961	3.60357	0.000313871	0.00568719
Mi_full_DN8707_c0_g1_i2	103.847	0.846539	0.287213	2.94743	0.00320431	0.0320742
Mi_full_DN5226_c0_g1_i2	88.502	0.846161	0.301395	2.80749	0.004993	0.044651
Mi_full_DN183_c0_g1_i1	1090.79	0.845284	0.291248	2.90229	0.00370447	0.0358012
Mi_full_DN132_c0_g1_i6	100.656	0.844908	0.277586	3.04377	0.00233634	0.0255049
Mi_full_DN425_c1_g1_i2	864.15	0.844877	0.244126	3.46083	0.000538514	0.00855582
Mi_full_DN9323_c1_g3_i7	829.356	0.844525	0.275128	3.06957	0.00214369	0.0239711
Mi_full_DN7189_c0_g1_i1	57.6318	0.842658	0.307591	2.73954	0.00615257	0.05205
Mi_full_DN434_c0_g2_i1	177.748	0.841582	0.29379	2.86457	0.00417574	0.0390639
Mi_full_DN158_c0_g1_i13	80.4569	0.84135	0.288769	2.91358	0.00357315	0.0348184
Mi_full_DN347_c0_g1_i14	71.7134	0.841342	0.293229	2.86924	0.00411465	0.0386523
Mi_full_DN12380_c0_g1_i1	1154.18	0.840841	0.273424	3.07522	0.00210345	0.0236192
Mi_full_DN3856_c0_g1_i2	59.0209	0.839899	0.314285	2.67241	0.00753083	0.060322
Mi_full_DN7907_c0_g1_i2	196.733	0.839619	0.218154	3.84874	0.000118728	0.00268797
Mi_full_DN283_c0_g1_i9	63.5656	0.839393	0.318895	2.6322	0.00848349	0.0656655
Mi_full_DN755_c0_g1_i9	264.279	0.839302	0.334371	2.51009	0.01207	0.0844839
Mi_full_DN1147_c0_g1_i4	72.5877	0.838854	0.290421	2.88841	0.003872	0.037056
Mi_full_DN1012_c0_g1_i5	491.634	0.838599	0.328793	2.55054	0.0107556	0.0778678
Mi_full_DN1079_c0_g1_i3	151.198	0.83714	0.288508	2.90162	0.00371244	0.0358454
Mi_full_DN935_c0_g1_i2	189.819	0.836599	0.262995	3.18105	0.00146744	0.0182474
Mi_full_DN4691_c0_g1_i7	81.1596	0.836534	0.290626	2.87838	0.00399721	0.0379197
Mi_full_DN7776_c0_g1_i1	186.168	0.83572	0.311931	2.67919	0.00738013	0.0593989
Mi_full_DN5255_c0_g1_i1	75.5051	0.835546	0.320379	2.60799	0.00910746	0.0690257
Mi_full_DN6425_c0_g1_i2	93.3329	0.835102	0.259847	3.21383	0.00130979	0.0166895
Mi_full_DN7058_c0_g1_i8	53.1703	0.834488	0.331755	2.51538	0.0118905	0.0836139
Mi_full_DN5772_c0_g1_i7	96.0847	0.834262	0.332662	2.50783	0.0121474	0.0849039
Mi_full_DN547_c0_g2_i2	140.487	0.833935	0.284082	2.93554	0.00332965	0.0330162
Mi_full_DN3124_c0_g1_i7	328.386	0.833819	0.338993	2.45969	0.0139056	0.0927721
Mi_full_DN18520_c0_g1_i1	411.016	0.833645	0.285011	2.92496	0.00344506	0.0338589
Mi_full_DN4986_c0_g1_i1	1690.55	0.833541	0.227748	3.65994	0.000252279	0.004843
Mi_full_DN2180_c0_g2_i1	80.1568	0.833264	0.279379	2.98256	0.00285853	0.0294208
Mi_full_DN161_c1_g2_i2	163.44	0.831522	0.253503	3.28013	0.00103759	0.0140463
Mi_full_DN2849_c0_g1_i1	147.983	0.830743	0.251905	3.29785	0.000974293	0.0133822
Mi_full_DN1579_c0_g1_i8	69.8547	0.829912	0.331238	2.50548	0.0122284	0.0853385
Mi_full_DN8227_c0_g2_i2	154.532	0.829545	0.260239	3.18762	0.00143447	0.0179136
Mi_full_DN637_c0_g1_i1	257.643	0.828962	0.224023	3.70033	0.000215315	0.0042811
Mi_full_DN2520_c0_g1_i6	71.0893	0.82882	0.287729	2.88056	0.0039697	0.0377514
Mi_full_DN1183_c0_g1_i20	60.3037	0.828772	0.308027	2.69058	0.00713274	0.0579763
Mi_full_DN6386_c0_g1_i4	75.0719	0.827709	0.289122	2.86283	0.00419873	0.039207
Mi_full_DN2240_c0_g1_i15	239.505	0.827366	0.224763	3.68105	0.000232272	0.00454979
Mi_full_DN13996_c0_g1_i1	456.165	0.827194	0.235985	3.50528	0.000456135	0.00753531
Mi_full_DN3631_c0_g1_i1	1002.9	0.827126	0.219226	3.77294	0.000161337	0.00341497
Mi_full_DN1949_c0_g1_i5	110.318	0.826701	0.263788	3.13396	0.00172466	0.0204881
Mi_full_DN8627_c0_g2_i1	686.354	0.826645	0.283554	2.9153	0.00355351	0.0347052
Mi_full_DN1405_c0_g1_i5	61.5266	0.826522	0.319064	2.59046	0.00958487	0.0717313
Mi_full_DN1834_c0_g1_i13	1011.38	0.825395	0.208707	3.9548	7.65986e-05	0.00190719
Mi_full_DN1711_c0_g1_i3	5913.78	0.824863	0.174899	4.71623	2.40254e-06	0.000118284
Mi_full_DN3325_c0_g3_i1	112.61	0.824772	0.291375	2.83062	0.00464573	0.0423981
Mi_full_DN24642_c0_g1_i1	85.6656	0.823886	0.325674	2.52978	0.0114133	0.0811636
Mi_full_DN7035_c0_g1_i1	207.551	0.823778	0.245743	3.35219	0.000801758	0.0115135
Mi_full_DN2786_c0_g1_i2	149.048	0.823415	0.237045	3.47367	0.000513391	0.0082429
Mi_full_DN14092_c0_g1_i7	70.5789	0.823333	0.323684	2.54363	0.0109708	0.0789336
Mi_full_DN2392_c0_g1_i2	202.168	0.822085	0.279036	2.94616	0.00321748	0.0321777
Mi_full_DN2325_c0_g1_i12	51.1897	0.821789	0.335353	2.45052	0.0142651	0.0943074
Mi_full_DN1812_c0_g1_i13	51.4753	0.82158	0.322124	2.55051	0.0107565	0.0778678
Mi_full_DN3599_c0_g2_i1	92.7375	0.821001	0.28345	2.89646	0.00377394	0.0362984
Mi_full_DN115_c0_g2_i2	436.584	0.82063	0.285482	2.87454	0.00404616	0.0382127
Mi_full_DN2552_c0_g1_i1	128.053	0.819542	0.309088	2.65148	0.00801396	0.063078
Mi_full_DN4496_c0_g1_i4	47.9844	0.819097	0.333264	2.4578	0.013979	0.0930707
Mi_full_DN8272_c0_g4_i3	240.922	0.81851	0.248534	3.29335	0.000989996	0.0135569
Mi_full_DN4244_c0_g1_i1	83.8392	0.818506	0.304805	2.68535	0.00724545	0.058622
Mi_full_DN651_c0_g1_i3	138.144	0.817584	0.32139	2.5439	0.0109622	0.0789113
Mi_full_DN1469_c0_g2_i5	1122.86	0.817148	0.331154	2.46757	0.0136032	0.0913457
Mi_full_DN1017_c0_g1_i5	283.424	0.817077	0.276538	2.95467	0.00313007	0.0315326
Mi_full_DN7059_c0_g1_i1	66.797	0.81707	0.31746	2.57378	0.0100595	0.0742077
Mi_full_DN2859_c0_g1_i2	793.89	0.817038	0.273403	2.9884	0.00280443	0.0290193
Mi_full_DN192_c0_g1_i28	78.2757	0.816709	0.306912	2.66105	0.00778963	0.0618711
Mi_full_DN20479_c0_g1_i1	71.9994	0.816692	0.29893	2.73205	0.00629418	0.0529304
Mi_full_DN3779_c0_g1_i9	553.894	0.81649	0.266681	3.06167	0.00220108	0.0244192
[truncated: 4,570 more rows]

## Sheet: Mgaloblishvili_Inoculated_2dai
Transcript_ID	baseMean	log2FoldChange	lfcSE	stat	pvalue	padj	Description	GO IDs	GO Names	Enzyme Codes	Enzyme Names	InterPro IDs	InterPro GO IDs	InterPro GO Names
Mi_full_DN9473_c0_g1_i1	55.5136	9.17091	2.39558	3.82827	0.000129049	0.0450326
Mi_full_DN21279_c0_g1_i1	43.3726	8.81487	2.44535	3.60475	0.000312451	0.0842388
Mi_full_DN9490_c0_g1_i7	82.6584	8.78086	1.32293	6.63743	3.1919e-11	2.65465e-07
Mi_full_DN23109_c0_g1_i1	39.1641	8.66768	2.30299	3.76366	0.000167444	0.0549711
Mi_full_DN6859_c0_g1_i1	38.6772	8.64961	2.41919	3.57542	0.000349663	0.0904069
Mi_full_DN5471_c0_g1_i1	70.2888	8.54589	1.91075	4.47254	7.72977e-06	0.00571406
Mi_full_DN6246_c0_g1_i1	68.5608	8.50984	2.00188	4.25092	2.12895e-05	0.0119367
Mi_full_DN24231_c0_g1_i1	31.0516	8.33288	2.23366	3.73058	0.000191036	0.0599552
Mi_full_DN21973_c0_g1_i1	26.9864	8.13056	2.01805	4.02892	5.60338e-05	0.0240372
Mi_full_DN5453_c0_g1_i9	26.6547	8.11078	1.29717	6.25267	4.03497e-10	2.51686e-06
Mi_full_DN4395_c0_g1_i1	51.895	8.10707	2.26118	3.58533	0.000336649	0.0884163
Mi_full_DN21501_c0_g1_i1	50.167	8.05792	1.802	4.47166	7.76142e-06	0.00571406
Mi_full_DN15238_c0_g1_i1	25.12	8.02718	2.07501	3.86851	0.000109502	0.0405648
Mi_full_DN17851_c0_g1_i1	22.2127	7.84973	2.03024	3.86641	0.000110451	0.0405648
Mi_full_DN23659_c0_g1_i1	80.1001	7.83568	1.39996	5.59706	2.18023e-08	7.25305e-05
Mi_full_DN21299_c0_g1_i1	158.877	7.82483	1.15968	6.74743	1.50488e-11	1.5019e-07
Mi_full_DN9753_c0_g1_i1	21.6463	7.81365	1.3996	5.58278	2.36706e-08	7.38241e-05
Mi_full_DN9490_c0_g1_i1	40.6338	7.75406	1.27868	6.06414	1.32665e-09	6.62012e-06
Mi_full_DN19177_c0_g1_i1	20.3422	7.72412	1.43674	5.37616	7.6093e-08	0.000189856
Mi_full_DN21382_c0_g2_i3	214.171	7.68068	1.39204	5.51756	3.4373e-08	9.52915e-05
Mi_full_DN24885_c0_g1_i1	19.349	7.65072	2.09009	3.66047	0.000251757	0.071204
Mi_full_DN19202_c0_g1_i1	37.0005	7.61718	2.06353	3.69133	0.000223082	0.0670602
Mi_full_DN20805_c0_g1_i1	18.7673	7.6082	1.43911	5.28675	1.2451e-07	0.000237844
Mi_full_DN11184_c0_g1_i10	18.3996	7.57834	2.076	3.65045	0.00026178	0.0733882
Mi_full_DN20392_c0_g1_i1	18.3601	7.57501	2.06552	3.66736	0.000245072	0.0709764
Mi_full_DN20779_c0_g1_i1	18.3041	7.57173	1.42295	5.32114	1.03118e-07	0.000214405
Mi_full_DN10901_c0_g1_i1	65.6651	7.55818	1.30996	5.76979	7.93687e-09	3.30048e-05
Mi_full_DN4474_c0_g1_i1	17.9426	7.54323	1.42223	5.3038	1.13418e-07	0.000226386
Mi_full_DN7812_c0_g1_i1	17.937	7.54258	1.45421	5.18672	2.14035e-07	0.000368296
Mi_full_DN8612_c0_g1_i1	17.8538	7.53589	1.30153	5.79002	7.0376e-09	3.19258e-05
Mi_full_DN5158_c0_g1_i1	17.6821	7.52176	1.45548	5.16787	2.36771e-07	0.000393837
Mi_full_DN21382_c0_g2_i1	33.4996	7.47441	1.30149	5.74297	9.30323e-09	3.57108e-05
Mi_full_DN9191_c0_g1_i2	17.0091	7.46655	1.39987	5.33375	9.62051e-08	0.000208727
Mi_full_DN20499_c0_g1_i1	32.8673	7.44694	1.35738	5.48626	4.10544e-08	0.000107824
Mi_full_DN20838_c0_g1_i1	16.2271	7.39823	1.47729	5.00798	5.50045e-07	0.000784223
Mi_full_DN22212_c0_g1_i1	88.9113	7.38447	1.51694	4.86799	1.12738e-06	0.00127858
Mi_full_DN3524_c0_g1_i1	31.5242	7.38255	1.30049	5.67675	1.37277e-08	4.89303e-05
Mi_full_DN7099_c0_g1_i1	31.3341	7.37617	2.03066	3.63239	0.000280806	0.0766566
Mi_full_DN23457_c0_g1_i1	31.0302	7.36297	1.4077	5.23049	1.69062e-07	0.000301299
Mi_full_DN24136_c0_g1_i1	29.2564	7.27737	1.35928	5.35386	8.60962e-08	0.000195286
Mi_full_DN9490_c0_g1_i5	180.407	7.19676	1.13937	6.31642	2.67691e-10	1.90829e-06
Mi_full_DN4656_c0_g2_i1	127.067	7.17319	0.751067	9.55067	1.2886e-21	3.21513e-17
Mi_full_DN21506_c0_g1_i1	13.8815	7.17317	1.425	5.03379	4.80869e-07	0.00070576
Mi_full_DN5867_c0_g1_i1	13.5414	7.13756	1.44087	4.95366	7.28307e-07	0.000956402
Mi_full_DN8706_c0_g3_i1	13.4613	7.12934	1.35007	5.2807	1.28691e-07	0.000237844
Mi_full_DN21616_c0_g1_i1	25.9322	7.10154	1.99496	3.55974	0.000371216	0.0935557
Mi_full_DN4923_c0_g2_i1	24.866	7.04231	1.36657	5.15329	2.55956e-07	0.000411961
Mi_full_DN21735_c0_g1_i1	24.7692	7.03438	1.97927	3.55402	0.000379384	0.0946947
Mi_full_DN15002_c0_g1_i1	12.5115	7.02375	1.52075	4.6186	3.86345e-06	0.00344268
Mi_full_DN21975_c0_g1_i1	12.4382	7.01523	1.46309	4.7948	1.62837e-06	0.00162794
Mi_full_DN21689_c0_g1_i1	24.2006	7.00177	1.46295	4.78605	1.70094e-06	0.00162794
Mi_full_DN24416_c0_g1_i1	12.3087	7.00016	1.44414	4.84727	1.2517e-06	0.00135785
Mi_full_DN3608_c0_g1_i1	12.2659	6.99476	1.37372	5.09186	3.54571e-07	0.000536165
Mi_full_DN24386_c0_g1_i1	11.8662	6.94745	1.42952	4.85998	1.17398e-06	0.00130184
Mi_full_DN23170_c0_g1_i1	11.7795	6.93647	1.56413	4.43471	9.21942e-06	0.00633974
Mi_full_DN5453_c0_g1_i8	11.5762	6.90633	1.38436	4.98882	6.07501e-07	0.000842081
Mi_full_DN13136_c0_g1_i1	11.3972	6.88848	1.56459	4.40275	1.06888e-05	0.00683821
Mi_full_DN22910_c0_g1_i1	11.2213	6.86622	1.56533	4.38644	1.15222e-05	0.00705507
Mi_full_DN24110_c0_g1_i1	11.2116	6.86504	1.56554	4.3851	1.15933e-05	0.00705507
Mi_full_DN8114_c0_g1_i5	21.5763	6.83228	1.32734	5.14736	2.64178e-07	0.000411961
Mi_full_DN8819_c0_g1_i2	10.8965	6.82434	1.52351	4.47935	7.48713e-06	0.00571406
Mi_full_DN8741_c0_g1_i1	10.821	6.81448	1.57793	4.31863	1.57002e-05	0.00932684
Mi_full_DN7434_c0_g1_i1	20.7967	6.78249	1.46103	4.64226	3.44617e-06	0.00312668
Mi_full_DN20946_c0_g1_i1	10.5101	6.77215	1.46901	4.61001	4.02654e-06	0.00346428
Mi_full_DN24092_c0_g1_i1	10.5101	6.77215	1.46901	4.61001	4.02654e-06	0.00346428
Mi_full_DN24490_c0_g1_i1	37.8027	6.7362	1.38281	4.87138	1.10824e-06	0.00127858
Mi_full_DN23560_c0_g1_i1	10.1956	6.72435	1.35985	4.94492	7.61756e-07	0.000974676
Mi_full_DN15430_c0_g1_i1	278.186	6.71585	0.655693	10.2424	1.28056e-24	6.3901e-20
Mi_full_DN23034_c0_g1_i1	10.0738	6.71045	1.52981	4.38646	1.15209e-05	0.00705507
Mi_full_DN21692_c0_g1_i1	36.1891	6.67276	1.38302	4.82479	1.40149e-06	0.001488
Mi_full_DN24550_c0_g1_i1	9.65615	6.65013	1.58061	4.20732	2.58417e-05	0.0137184
Mi_full_DN9912_c0_g4_i1	9.5966	6.64044	1.57939	4.20442	2.61747e-05	0.0137489
Mi_full_DN9870_c0_g1_i1	52.7111	6.62806	1.07785	6.14932	7.78178e-10	4.31465e-06
Mi_full_DN20627_c0_g1_i1	9.45126	6.61923	1.45512	4.54893	5.39186e-06	0.00433966
Mi_full_DN23215_c0_g1_i1	9.43039	6.61538	1.57983	4.18741	2.82156e-05	0.0146665
Mi_full_DN4267_c0_g1_i1	18.3202	6.59638	1.48886	4.4305	9.40143e-06	0.00633974
Mi_full_DN16569_c0_g1_i1	18.2329	6.58972	1.48699	4.43157	9.35489e-06	0.00633974
Mi_full_DN11661_c0_g1_i1	18.1962	6.58672	1.52335	4.32383	1.53341e-05	0.00921914
Mi_full_DN22352_c0_g1_i1	9.24535	6.58335	1.37052	4.80353	1.55896e-06	0.0016207
Mi_full_DN23401_c0_g1_i1	9.15352	6.57329	1.42869	4.60092	4.20619e-06	0.00352482
Mi_full_DN24144_c0_g1_i1	9.01902	6.55064	1.58965	4.12081	3.77551e-05	0.0182914
Mi_full_DN5057_c0_g2_i1	8.97407	6.54466	1.47862	4.42619	9.5913e-06	0.00638154
Mi_full_DN21523_c0_g1_i1	8.93175	6.5375	1.5847	4.12538	3.70117e-05	0.0181071
Mi_full_DN11143_c0_g1_i1	8.61872	6.4862	1.58905	4.08181	4.46861e-05	0.02084
Mi_full_DN7083_c0_g3_i1	8.47749	6.46293	1.5113	4.27642	1.89924e-05	0.0111499
Mi_full_DN24930_c0_g1_i1	8.46015	6.45989	1.54503	4.18107	2.90134e-05	0.0149258
Mi_full_DN5992_c0_g2_i1	8.44235	6.45607	1.40369	4.59935	4.23818e-06	0.00352482
Mi_full_DN7178_c0_g2_i1	16.6099	6.45441	1.52693	4.22706	2.36763e-05	0.0128465
Mi_full_DN3022_c0_g1_i2	16.2508	6.4234	1.52643	4.20813	2.57493e-05	0.0137184	ubiquitin-conjugating enzyme E2-23 kDa	GO:0016021	integral component of membrane	0	0	noIPR;IPR016135;IPR000608;noIPR;noIPR;noIPR;noIPR;noIPR;IPR023313;IPR000608;IPR000608;IPR016135	;;;;;;;;;;;	;;;;;;;;;;;
Mi_full_DN8182_c0_g1_i1	8.20735	6.41526	1.59282	4.0276	5.63492e-05	0.0240372
Mi_full_DN4555_c2_g1_i1	90.3671	6.41145	0.698771	9.17532	4.50217e-20	7.48877e-16
Mi_full_DN8333_c0_g1_i1	8.17826	6.41047	1.59341	4.02312	5.74319e-05	0.0242874
Mi_full_DN23377_c0_g1_i1	29.7701	6.3872	1.19296	5.35408	8.59942e-08	0.000195286
Mi_full_DN16605_c0_g1_i1	8.02483	6.38205	1.39355	4.57972	4.656e-06	0.00380884
Mi_full_DN20229_c0_g1_i1	15.7782	6.3812	1.33249	4.78891	1.67687e-06	0.00162794
Mi_full_DN4267_c0_g1_i4	7.9622	6.37081	1.60542	3.96833	7.23789e-05	0.0298494
Mi_full_DN4656_c0_g2_i2	7.94577	6.3693	1.42459	4.47097	7.78654e-06	0.00571406
Mi_full_DN22883_c0_g1_i1	15.4025	6.34551	1.44406	4.39421	1.11174e-05	0.00702239
Mi_full_DN10676_c0_g5_i1	7.79952	6.34183	1.49003	4.25617	2.07957e-05	0.0117924
Mi_full_DN13273_c0_g1_i1	7.67506	6.31864	1.41537	4.46431	8.0329e-06	0.00580942
Mi_full_DN20542_c0_g1_i1	7.55779	6.29766	1.52539	4.12857	3.6503e-05	0.018035
Mi_full_DN5567_c0_g1_i1	14.4053	6.24662	1.4672	4.25752	2.06709e-05	0.0117924
Mi_full_DN2489_c0_g1_i2	14.0267	6.20792	1.5332	4.04899	5.14399e-05	0.022716
Mi_full_DN19485_c0_g1_i1	7.10205	6.20738	1.61163	3.85161	0.000117346	0.0421272
Mi_full_DN20738_c0_g1_i1	26.0018	6.1904	1.38235	4.47818	7.52827e-06	0.00571406
Mi_full_DN9266_c0_g1_i2	6.8375	6.15213	1.61411	3.81146	0.000138151	0.0472182
Mi_full_DN9252_c0_g1_i1	6.81606	6.14833	1.56445	3.93003	8.49336e-05	0.0344575
Mi_full_DN21655_c0_g1_i1	13.4057	6.14301	1.39206	4.41288	1.02005e-05	0.00661061
Mi_full_DN6037_c0_g1_i1	6.69422	6.12233	1.50587	4.06566	4.78977e-05	0.0215328
Mi_full_DN21527_c0_g1_i1	6.68099	6.11883	1.61704	3.78398	0.000154343	0.0513459
Mi_full_DN18782_c0_g1_i1	6.63251	6.10906	1.6244	3.76082	0.000169358	0.0552361
Mi_full_DN7262_c0_g1_i1	6.62281	6.10708	1.62757	3.75226	0.000175245	0.0560571
Mi_full_DN5361_c0_g1_i1	6.60147	6.10115	1.46982	4.15096	3.31083e-05	0.0166882
Mi_full_DN12207_c0_g3_i2	6.54181	6.08865	1.56699	3.88556	0.000102094	0.039493
Mi_full_DN3022_c0_g1_i4	6.53417	6.08672	1.62015	3.7569	0.000172032	0.055744
Mi_full_DN13273_c0_g3_i2	6.52903	6.08294	1.46201	4.16066	3.17333e-05	0.0161584
Mi_full_DN11958_c0_g1_i4	12.8164	6.07191	1.34825	4.50355	6.68261e-06	0.00529316
Mi_full_DN14381_c0_g1_i1	6.44701	6.06692	1.49	4.07177	4.66568e-05	0.0213598
Mi_full_DN24226_c0_g1_i1	12.7344	6.0663	1.54625	3.92323	8.73702e-05	0.0351601
Mi_full_DN4267_c0_g2_i1	6.36396	6.04644	1.48458	4.07282	4.64472e-05	0.0213598
Mi_full_DN16520_c0_g1_i1	6.22114	6.01614	1.62696	3.69779	0.000217488	0.0661759
Mi_full_DN3402_c0_g1_i1	6.21909	6.01611	1.57469	3.8205	0.000133179	0.0458328
Mi_full_DN6542_c0_g1_i2	6.06462	5.97951	1.63093	3.66632	0.000246066	0.0709764
Mi_full_DN20828_c0_g1_i1	22.118	5.97525	1.35334	4.4152	1.00917e-05	0.00661061
Mi_full_DN3097_c0_g1_i1	11.7234	5.94644	1.47107	4.04224	5.2942e-05	0.0231742
Mi_full_DN21924_c0_g1_i1	5.91781	5.94411	1.63442	3.63682	0.000276026	0.0760992
Mi_full_DN19751_c0_g1_i1	5.9137	5.94391	1.55005	3.83465	0.000125745	0.0441886
Mi_full_DN23412_c0_g1_i1	11.6984	5.94301	1.54029	3.85836	0.000114151	0.0412889
Mi_full_DN10014_c0_g1_i1	5.76893	5.90775	1.58459	3.72826	0.000192806	0.0601325
Mi_full_DN724_c1_g1_i1	5.76129	5.90558	1.63886	3.60348	0.00031399	0.0842388
Mi_full_DN2103_c0_g1_i1	5.7225	5.89655	1.6488	3.57626	0.000348545	0.0904069
Mi_full_DN11260_c0_g2_i1	5.64915	5.87701	1.5512	3.7887	0.00015144	0.0507182
Mi_full_DN9112_c0_g1_i1	5.64356	5.87511	1.64426	3.5731	0.000352786	0.0907442
Mi_full_DN8130_c0_g2_i1	11.0834	5.86493	1.56925	3.7374	0.00018593	0.0590961
Mi_full_DN23549_c0_g1_i1	20.4784	5.85002	1.4525	4.02756	5.63586e-05	0.0240372
Mi_full_DN22183_c0_g1_i1	5.52115	5.84371	1.48531	3.93435	8.34232e-05	0.0341221
Mi_full_DN19509_c0_g1_i1	19.7827	5.81349	1.45644	3.99156	6.56389e-05	0.0272954
Mi_full_DN5011_c0_g1_i1	10.6419	5.80312	1.54575	3.75424	0.000173865	0.0559745
Mi_full_DN8716_c0_g2_i1	5.1893	5.75469	1.56411	3.67921	0.000233959	0.0682737
Mi_full_DN6606_c0_g1_i2	10.25	5.75007	1.50969	3.80878	0.000139652	0.0474065
Mi_full_DN15002_c0_g2_i1	28.6414	5.74819	1.2008	4.78695	1.69336e-06	0.00162794
Mi_full_DN7449_c0_g1_i1	5.16227	5.74763	1.60204	3.58769	0.000333616	0.0880835
Mi_full_DN2103_c0_g2_i1	10.2025	5.7436	1.56944	3.65965	0.000252562	0.071204
Mi_full_DN9315_c0_g1_i1	5.04248	5.71314	1.56894	3.64141	0.000271148	0.0751698
Mi_full_DN24898_c0_g1_i1	18.5943	5.69886	1.3868	4.10936	3.96753e-05	0.0190369
Mi_full_DN6037_c0_g2_i1	9.68877	5.6666	1.41202	4.01312	5.99203e-05	0.0251267
Mi_full_DN7826_c0_g1_i1	4.73915	5.62364	1.57968	3.55998	0.000370881	0.0935557
Mi_full_DN7643_c0_g1_i1	9.20599	5.59152	1.46228	3.82383	0.000131394	0.0455324
Mi_full_DN20548_c0_g1_i1	16.7757	5.56995	1.35932	4.09761	4.17443e-05	0.0198389
Mi_full_DN7027_c0_g1_i1	8.87915	5.53908	1.42745	3.88041	0.000104281	0.0397232
Mi_full_DN22030_c0_g1_i1	15.8276	5.45981	1.46172	3.7352	0.000187563	0.0592378
Mi_full_DN22510_c0_g1_i1	15.4855	5.45247	1.39485	3.90901	9.26742e-05	0.0367027
Mi_full_DN5004_c0_g1_i1	15.3986	5.43163	1.39885	3.88291	0.000103212	0.0396183
Mi_full_DN24782_c0_g1_i1	7.94662	5.377	1.4682	3.6623	0.000249962	0.071204
Mi_full_DN4833_c0_g2_i1	14.5554	5.33831	1.41694	3.7675	0.000164892	0.0544921
Mi_full_DN9490_c0_g1_i4	7.14066	5.21397	1.41594	3.68234	0.000231103	0.0678369
Mi_full_DN21107_c0_g1_i1	11.8604	5.04821	1.39014	3.63144	0.000281848	0.0766566
Mi_full_DN15346_c0_g1_i6	68.1151	4.85653	0.636633	7.62846	2.37571e-14	2.96376e-10
Mi_full_DN4803_c0_g1_i3	20.6671	2.29843	0.646969	3.55261	0.000381428	0.0946947
Mi_full_DN1118_c0_g1_i2	195.249	1.97335	0.397911	4.95928	7.07544e-07	0.000954247
Mi_full_DN1118_c0_g1_i1	191.735	1.95007	0.439285	4.43919	9.02969e-06	0.00633974
Mi_full_DN21606_c0_g1_i1	443.768	1.63947	0.368775	4.44571	8.76025e-06	0.00624493
Mi_full_DN7874_c0_g1_i1	1774.11	-0.944023	0.264785	-3.56524	0.000363525	0.0926066
Mi_full_DN2188_c0_g1_i2	2120.83	-1.00934	0.261004	-3.86716	0.00011011	0.0405648
Mi_full_DN1143_c0_g1_i4	2014.28	-1.03525	0.267725	-3.86684	0.000110253	0.0405648
Mi_full_DN5407_c0_g1_i1	514.16	-1.05803	0.260135	-4.06724	4.75723e-05	0.0215328
Mi_full_DN9951_c0_g1_i2	534.16	-1.06751	0.292737	-3.64664	0.000265687	0.0740672
Mi_full_DN11783_c0_g2_i2	92.749	-1.10989	0.300349	-3.69535	0.000219582	0.0664081
Mi_full_DN6800_c0_g2_i1	344.848	-1.12428	0.296465	-3.79229	0.000149265	0.0503276
Mi_full_DN1143_c0_g2_i1	778.124	-1.14984	0.281604	-4.08318	4.44239e-05	0.02084
Mi_full_DN1109_c0_g2_i2	681.601	-1.19163	0.320436	-3.71879	0.00020018	0.0620445
Mi_full_DN5772_c0_g1_i1	103.787	-1.42427	0.344165	-4.13833	3.49846e-05	0.0174577
Mi_full_DN3738_c0_g1_i1	144.532	-1.42845	0.397741	-3.59142	0.000328883	0.0872958
Mi_full_DN3784_c0_g1_i1	63.9823	-1.45902	0.379584	-3.84374	0.000121174	0.0428844
Mi_full_DN12262_c0_g1_i1	138.663	-1.53703	0.431134	-3.56509	0.000363738	0.0926066
Mi_full_DN14640_c2_g1_i1	225.751	-1.62619	0.443883	-3.66356	0.000248729	0.071204
Mi_full_DN4724_c0_g1_i1	1193.55	-1.72284	0.406107	-4.24233	2.21207e-05	0.012265
Mi_full_DN3784_c0_g1_i3	70.7259	-1.7487	0.413698	-4.22698	2.36845e-05	0.0128465
Mi_full_DN12722_c0_g1_i1	34.2209	-1.78148	0.483744	-3.6827	0.00023078	0.0678369
Mi_full_DN21653_c0_g1_i1	55.139	-1.79107	0.463266	-3.86618	0.000110555	0.0405648
Mi_full_DN10129_c0_g1_i1	56.3563	-1.79789	0.46095	-3.90041	9.60313e-05	0.037438
Mi_full_DN4372_c0_g1_i5	78.0711	-1.94949	0.399618	-4.87839	1.06956e-06	0.00127077
Mi_full_DN479_c0_g1_i3	800.73	-1.98062	0.53741	-3.6855	0.000228252	0.0678369
Mi_full_DN479_c0_g1_i1	885.841	-1.98558	0.536287	-3.70246	0.000213521	0.0653675
Mi_full_DN479_c0_g1_i2	970.485	-2.01111	0.54127	-3.71555	0.000202764	0.0624576
Mi_full_DN4555_c0_g1_i1	67.8619	-2.05103	0.428839	-4.78276	1.72904e-06	0.00162794
Mi_full_DN8184_c0_g1_i1	50.4261	-2.07486	0.563342	-3.68312	0.000230392	0.0678369
Mi_full_DN479_c0_g1_i4	729.293	-2.10667	0.518824	-4.06047	4.89735e-05	0.0218199
Mi_full_DN417_c0_g1_i1	78.6669	-2.18516	0.512476	-4.26393	2.00863e-05	0.0116549
Mi_full_DN417_c0_g1_i2	72.4112	-2.45161	0.498192	-4.92102	8.60942e-07	0.00104785
Mi_full_DN8483_c0_g2_i4	52.5042	-2.55148	0.653851	-3.90224	9.53075e-05	0.037438
Mi_full_DN8483_c0_g3_i1	57.5694	-2.57726	0.658145	-3.91594	9.00538e-05	0.0359502
Mi_full_DN7376_c0_g1_i2	41.7463	-3.0516	0.861383	-3.54268	0.000396081	0.0978458
Mi_full_DN14382_c1_g1_i8	35.7059	-3.26089	0.898143	-3.6307	0.000282656	0.0766566
Mi_full_DN7291_c0_g1_i1	14.6384	-3.6362	1.02327	-3.55351	0.000380131	0.0946947
Mi_full_DN8448_c0_g1_i1	16.8667	-3.84895	1.07044	-3.59568	0.000323547	0.0863385
Mi_full_DN6067_c0_g1_i5	10.995	-4.48572	1.16662	-3.84504	0.000120531	0.0428844
Mi_full_DN4719_c0_g2_i2	48.016	-4.74705	0.857918	-5.53322	3.14406e-08	9.22892e-05
Mi_full_DN6067_c0_g2_i1	25.5625	-5.32623	1.1355	-4.69064	2.72353e-06	0.0025168
Mi_full_DN6067_c0_g4_i2	11.8911	-6.13409	1.58985	-3.85829	0.000114183	0.0412889
Mi_full_DN1785_c3_g1_i1	15.4403	-7.49025	1.52075	-4.92537	8.42017e-07	0.00104785
Mi_full_DN2108_c0_g2_i1	23.4696	-8.09391	2.26136	-3.57922	0.000344618	0.0900355

## Sheet: Mgaloblishvili_Inoculated_3dai
Transcript_ID	baseMean	log2FoldChange	lfcSE	stat	pvalue	padj	Description	GO IDs	GO Names	Enzyme Codes	Enzyme Names	InterPro IDs	InterPro GO IDs	InterPro GO Names
Mi_full_DN21382_c0_g2_i3	215.516	8.03852	1.6507	4.86976	1.11734e-06	0.0039895
Mi_full_DN5471_c0_g1_i1	80.1386	7.55116	1.96072	3.85122	0.000117529	0.0491072
Mi_full_DN22212_c0_g1_i1	93.0965	7.28892	1.86794	3.90212	9.53544e-05	0.0442158
Mi_full_DN10901_c0_g1_i1	58.4019	6.99531	1.25714	5.56445	2.62983e-08	0.000272679
Mi_full_DN6246_c0_g1_i1	71.1484	6.8858	1.89703	3.62979	0.000283655	0.0818855
Mi_full_DN5535_c0_g1_i1	25.8602	6.81195	1.5511	4.39167	1.12482e-05	0.0145502
Mi_full_DN15002_c0_g2_i1	36.8503	6.77924	1.41063	4.80584	1.54103e-06	0.00465582
Mi_full_DN8445_c0_g1_i1	25.0818	6.74769	1.57805	4.27598	1.90302e-05	0.0191648
Mi_full_DN5426_c0_g1_i1	24.4323	6.71773	1.56765	4.28522	1.82561e-05	0.0188691
Mi_full_DN21382_c0_g2_i1	24.575	6.71755	1.57905	4.25416	2.09831e-05	0.0201611
Mi_full_DN12733_c0_g1_i1	23.4794	6.65845	1.57036	4.24008	2.23436e-05	0.020601
Mi_full_DN11184_c0_g1_i10	23.223	6.63863	1.57569	4.21316	2.51823e-05	0.0219791
Mi_full_DN24226_c0_g1_i1	23.2	6.63154	1.58322	4.18863	2.80641e-05	0.0239619
Mi_full_DN24729_c0_g1_i1	32.9294	6.60491	1.42807	4.62506	3.74493e-06	0.00919287
Mi_full_DN23303_c0_g1_i1	22.4163	6.57806	1.58859	4.14082	3.46061e-05	0.0256451
Mi_full_DN17699_c0_g1_i1	22.0753	6.55215	1.59371	4.11125	3.93524e-05	0.0278242
Mi_full_DN8502_c0_g1_i1	22.0924	6.55091	1.59684	4.10241	4.08866e-05	0.0278242
Mi_full_DN5634_c0_g1_i11	22.2968	6.54534	1.62211	4.03509	5.45824e-05	0.0340663
Mi_full_DN4923_c0_g2_i1	33.8465	6.50373	1.40009	4.64524	3.39688e-06	0.0088944
Mi_full_DN3402_c0_g2_i3	21.2294	6.46789	1.63127	3.96494	7.34157e-05	0.0397723
Mi_full_DN11184_c0_g1_i8	20.885	6.44078	1.63605	3.93678	8.25834e-05	0.0410575
Mi_full_DN15238_c0_g1_i1	29.4709	6.43432	1.44333	4.45798	8.27367e-06	0.0135399
Mi_full_DN5453_c0_g1_i8	19.6485	6.40292	1.56898	4.08095	4.48518e-05	0.02936
Mi_full_DN12295_c0_g1_i1	20.0646	6.37326	1.64925	3.86433	0.000111393	0.0475552
Mi_full_DN21689_c0_g1_i1	31.7359	6.36764	1.45239	4.38426	1.16383e-05	0.0145502
Mi_full_DN5453_c0_g1_i9	44.9464	6.36576	1.16319	5.47268	4.43269e-08	0.000348197
Mi_full_DN10113_c0_g1_i2	19.6577	6.35821	1.62978	3.90127	9.56906e-05	0.0442158
Mi_full_DN8299_c0_g1_i1	27.9642	6.35527	1.44819	4.38843	1.14171e-05	0.0145502
Mi_full_DN4555_c2_g1_i1	73.7788	6.3304	0.917449	6.9	5.20027e-12	2.04246e-07
Mi_full_DN19177_c0_g1_i1	19.0542	6.32493	1.6142	3.9183	8.91759e-05	0.0421985
Mi_full_DN20838_c0_g1_i1	18.8508	6.31861	1.60206	3.94405	8.01172e-05	0.040866
Mi_full_DN8741_c0_g1_i1	19.2023	6.31152	1.64713	3.83182	0.000127201	0.0515045
Mi_full_DN3022_c0_g1_i2	19.1528	6.29756	1.66102	3.79138	0.00014981	0.0567424	ubiquitin-conjugating enzyme E2-23 kDa	GO:0016021	integral component of membrane	0	0	noIPR;IPR016135;IPR000608;noIPR;noIPR;noIPR;noIPR;noIPR;IPR023313;IPR000608;IPR000608;IPR016135	;;;;;;;;;;;	;;;;;;;;;;;
Mi_full_DN6007_c0_g1_i1	19.075	6.29192	1.66073	3.78866	0.000151463	0.0567424
Mi_full_DN20805_c0_g1_i1	18.852	6.27429	1.66168	3.77588	0.000159447	0.0582909
Mi_full_DN15002_c0_g1_i1	18.352	6.23148	1.66725	3.73757	0.000185806	0.066343
Mi_full_DN17851_c0_g1_i1	25.7193	6.21739	1.47313	4.22052	2.43736e-05	0.0217567
Mi_full_DN9490_c0_g1_i4	18.1759	6.21225	1.6743	3.71036	0.000206968	0.0719368
Mi_full_DN17951_c0_g1_i1	17.9709	6.19174	1.68008	3.68538	0.000228358	0.0760084
Mi_full_DN3608_c0_g1_i1	17.7958	6.16941	1.69117	3.64802	0.000264267	0.0813757
Mi_full_DN5552_c0_g2_i1	17.8163	6.16682	1.6969	3.63416	0.000278889	0.0818855
Mi_full_DN9602_c0_g1_i1	17.5522	6.15268	1.687	3.64711	0.000265202	0.0813757
Mi_full_DN24386_c0_g1_i1	17.1042	6.13576	1.65959	3.69714	0.000218038	0.0744667
Mi_full_DN20779_c0_g1_i1	24.0263	6.11814	1.47463	4.14894	3.34023e-05	0.0255133
Mi_full_DN5244_c0_g1_i1	27.0827	6.10959	1.48853	4.10446	4.05266e-05	0.0278242
Mi_full_DN22883_c0_g1_i1	17.0009	6.10804	1.68532	3.62425	0.000289798	0.0818855
Mi_full_DN20627_c0_g1_i1	17.0728	6.10503	1.69754	3.5964	0.000322649	0.0867969
Mi_full_DN10337_c0_g1_i2	16.6506	6.06382	1.70456	3.55742	0.000374519	0.0961412
Mi_full_DN3952_c0_g1_i2	26.1973	6.0619	1.48813	4.07349	4.63138e-05	0.02982
Mi_full_DN26329_c0_g1_i1	23.4856	6.05325	1.52171	3.97794	6.95155e-05	0.0389549
Mi_full_DN20954_c0_g1_i1	16.1616	6.04781	1.66822	3.62532	0.000288607	0.0818855
Mi_full_DN7178_c0_g2_i1	22.8002	6.0044	1.53071	3.92262	8.75898e-05	0.0421985
Mi_full_DN23455_c0_g1_i1	24.0694	5.92866	1.50183	3.94762	7.89306e-05	0.0407905
Mi_full_DN8689_c0_g1_i1	24.0327	5.92205	1.5074	3.92866	8.54219e-05	0.0419379
Mi_full_DN8114_c0_g1_i5	22.6241	5.91044	1.41365	4.18099	2.90242e-05	0.0240059
Mi_full_DN19509_c0_g1_i1	21.0337	5.87728	1.54663	3.80005	0.000144665	0.0557043
Mi_full_DN23457_c0_g1_i1	35.3727	5.83968	1.28919	4.52974	5.90574e-06	0.0121416
Mi_full_DN4951_c0_g2_i1	27.1481	5.81018	1.36598	4.25349	2.10461e-05	0.0201611
Mi_full_DN20738_c0_g1_i1	25.9329	5.73239	1.38251	4.14637	3.37787e-05	0.0255133
Mi_full_DN9221_c0_g1_i1	19.2308	5.5525	1.56876	3.53942	0.000401015	0.098439
Mi_full_DN5004_c0_g1_i1	17.7213	5.45934	1.53604	3.55416	0.000379193	0.0964865
Mi_full_DN2405_c0_g1_i1	23.8661	5.41095	1.48801	3.63637	0.000276507	0.0818855
Mi_full_DN20019_c0_g1_i1	55.701	3.46538	0.80801	4.28879	1.79653e-05	0.0188691
Mi_full_DN1181_c0_g1_i9	126.198	3.30981	0.835115	3.96329	7.39224e-05	0.0397723
Mi_full_DN1181_c0_g1_i2	124.723	2.97713	0.836535	3.55888	0.000372438	0.0961412
Mi_full_DN610_c0_g3_i1	329.807	2.52808	0.619366	4.08172	4.47034e-05	0.02936
Mi_full_DN5050_c0_g1_i1	777.333	2.50115	0.474222	5.27423	1.33317e-07	0.000872694
Mi_full_DN4603_c0_g1_i1	586.436	2.38444	0.553166	4.31053	1.62864e-05	0.0178533
Mi_full_DN22767_c0_g1_i1	1128.08	2.25354	0.497075	4.53361	5.79829e-06	0.0121416
Mi_full_DN3318_c0_g1_i2	234.191	1.88323	0.512097	3.67749	0.000235543	0.076456
Mi_full_DN45_c0_g3_i1	436.007	1.8672	0.466464	4.00289	6.25732e-05	0.0368142
Mi_full_DN3434_c0_g1_i1	1145.45	1.73884	0.434488	4.00203	6.28005e-05	0.0368142
Mi_full_DN860_c0_g3_i1	737.406	1.51038	0.418892	3.60565	0.000311375	0.0853216
Mi_full_DN9215_c0_g1_i1	419.497	-1.64919	0.449755	-3.66687	0.000245537	0.0784041
Mi_full_DN1905_c0_g1_i1	316.585	-1.934	0.531569	-3.63829	0.000274455	0.0818855
Mi_full_DN9207_c0_g4_i1	306.195	-2.07574	0.534159	-3.88599	0.000101914	0.0465439
Mi_full_DN10028_c0_g2_i3	89.2907	-2.09939	0.58348	-3.59805	0.000320612	0.0867969
Mi_full_DN764_c0_g1_i1	255.624	-2.19668	0.59388	-3.69885	0.000216575	0.0744667
Mi_full_DN726_c3_g1_i1	358.363	-2.50145	0.571801	-4.37469	1.21606e-05	0.0145502
Mi_full_DN4540_c0_g1_i1	168.891	-2.60322	0.720967	-3.61073	0.000305333	0.0847028
Mi_full_DN15902_c0_g1_i1	91.8914	-2.63203	0.724527	-3.63275	0.000280415	0.0818855
Mi_full_DN9466_c0_g1_i4	80.7711	-2.64906	0.747499	-3.5439	0.000394248	0.0980031
Mi_full_DN11562_c0_g1_i1	123.424	-2.67803	0.726399	-3.68673	0.000227156	0.0760084
Mi_full_DN2435_c0_g1_i1	335.439	-2.68461	0.597592	-4.49237	7.04333e-06	0.013173
Mi_full_DN20618_c0_g1_i1	96.9769	-2.74367	0.754551	-3.63617	0.000276724	0.0818855
Mi_full_DN5815_c0_g3_i1	125.647	-2.76308	0.765203	-3.61091	0.000305119	0.0847028
Mi_full_DN4243_c0_g1_i1	152.092	-2.76345	0.736841	-3.75041	0.000176546	0.0636148
Mi_full_DN11342_c0_g1_i1	232.348	-2.84399	0.684455	-4.15512	3.25121e-05	0.0255133
Mi_full_DN7265_c0_g1_i1	179.286	-2.87355	0.628624	-4.57117	4.84999e-06	0.0112052
Mi_full_DN22284_c0_g1_i1	230.449	-2.90124	0.622069	-4.66386	3.10331e-06	0.00870612
Mi_full_DN4243_c0_g1_i2	218.132	-2.91465	0.697885	-4.17641	2.96142e-05	0.0240059
Mi_full_DN2580_c0_g1_i3	110.087	-2.9293	0.773253	-3.78828	0.000151694	0.0567424
Mi_full_DN12308_c3_g1_i1	70.8317	-2.98084	0.768928	-3.87662	0.000105918	0.0472419
Mi_full_DN678_c1_g3_i2	132.584	-3.14472	0.729723	-4.30948	1.63642e-05	0.0178533
Mi_full_DN1407_c0_g2_i1	136.966	-3.16449	0.837456	-3.7787	0.00015765	0.0582909
Mi_full_DN7749_c0_g1_i1	83.8518	-3.202	0.796726	-4.01895	5.84586e-05	0.0358753
Mi_full_DN16923_c0_g2_i1	150.315	-3.37024	0.745621	-4.52004	6.18269e-06	0.0121416
Mi_full_DN14101_c0_g1_i1	50.8141	-3.44413	0.966074	-3.56508	0.000363741	0.0958811
Mi_full_DN14596_c0_g1_i1	105.063	-3.49479	0.871089	-4.01198	6.02111e-05	0.0363823
Mi_full_DN5904_c0_g1_i1	56.4771	-3.54392	0.916071	-3.86861	0.000109457	0.0472419
Mi_full_DN7819_c0_g1_i1	53.5457	-3.56314	0.896418	-3.97486	7.04195e-05	0.0389549
Mi_full_DN17755_c0_g2_i1	87.688	-3.58407	0.974233	-3.67886	0.000234279	0.076456
Mi_full_DN3495_c0_g1_i1	46.6226	-3.59788	0.929331	-3.87148	0.000108178	0.0472419
Mi_full_DN10967_c0_g1_i1	77.8136	-3.64354	0.991501	-3.67477	0.000238065	0.0766414
Mi_full_DN22002_c0_g1_i1	39.1398	-3.71154	0.956768	-3.87924	0.000104782	0.0472419
Mi_full_DN13057_c0_g1_i1	39.4248	-3.71478	1.0247	-3.62525	0.000288685	0.0818855
Mi_full_DN25986_c0_g1_i1	49.1752	-3.74115	0.975345	-3.83572	0.000125198	0.0515045
Mi_full_DN14914_c3_g2_i1	68.6743	-3.78735	0.995124	-3.8059	0.000141287	0.0554919
Mi_full_DN17491_c0_g2_i1	56.875	-3.88644	1.09383	-3.55306	0.000380777	0.0964865
Mi_full_DN6520_c0_g1_i1	56.3585	-3.95948	1.11496	-3.55125	0.000383409	0.0965307
Mi_full_DN13417_c0_g2_i1	88.3439	-3.98811	0.903879	-4.41222	1.02318e-05	0.0145502
Mi_full_DN8890_c0_g1_i1	781.83	-4.0397	0.917077	-4.40498	1.05794e-05	0.0145502
Mi_full_DN17462_c0_g1_i1	37.7827	-4.04388	1.12192	-3.60445	0.00031282	0.0853216
Mi_full_DN10354_c0_g4_i1	64.8932	-4.15384	1.11519	-3.72478	0.000195484	0.0691235
Mi_full_DN19008_c0_g2_i2	119.674	-4.16178	0.842907	-4.93741	7.91654e-07	0.0031093
Mi_full_DN1175_c0_g1_i1	229.189	-4.17524	1.12157	-3.72269	0.000197114	0.0691235
Mi_full_DN1407_c0_g3_i1	89.7069	-4.17885	0.948709	-4.40477	1.05897e-05	0.0145502
Mi_full_DN19914_c0_g1_i1	55.0794	-4.27477	1.19385	-3.58065	0.000342743	0.0915753
Mi_full_DN16589_c0_g1_i1	31.8474	-4.34843	1.2214	-3.5602	0.000370578	0.0961412
Mi_full_DN6592_c0_g2_i1	63.8005	-4.37044	1.06527	-4.10265	4.08437e-05	0.0278242
Mi_full_DN10576_c0_g1_i3	41.4965	-4.42415	1.04393	-4.23798	2.25543e-05	0.020601
Mi_full_DN10576_c1_g3_i1	96.0022	-4.45715	0.896825	-4.96991	6.69825e-07	0.00292312
Mi_full_DN4322_c1_g1_i1	55.0743	-4.47124	1.17281	-3.81241	0.000137621	0.054598
Mi_full_DN4498_c0_g1_i1	28.0814	-4.47937	1.1631	-3.85122	0.000117528	0.0491072
Mi_full_DN10576_c0_g1_i2	60.7889	-4.48457	1.02539	-4.37353	1.22252e-05	0.0145502
Mi_full_DN5011_c0_g1_i1	45.794	-4.50146	1.24194	-3.62454	0.000289479	0.0818855
Mi_full_DN19815_c0_g1_i1	45.9515	-4.5494	1.20528	-3.77457	0.000160287	0.0582909
Mi_full_DN8212_c0_g2_i1	28.8857	-4.75925	1.31836	-3.60997	0.000306238	0.0847028
Mi_full_DN9176_c0_g1_i1	155.301	-4.78325	1.34446	-3.55775	0.000374041	0.0961412
Mi_full_DN19008_c0_g1_i1	108.097	-4.87011	0.863853	-5.63766	1.72377e-08	0.000272679
Mi_full_DN2052_c0_g1_i2	332.765	-4.89032	1.28646	-3.80136	0.000143903	0.0557043
Mi_full_DN14047_c0_g1_i1	25.0219	-4.96262	1.34358	-3.69359	0.000221114	0.0748662
Mi_full_DN118_c1_g1_i2	118.84	-4.97434	0.89548	-5.55494	2.77706e-08	0.000272679
Mi_full_DN9104_c0_g2_i1	39.1085	-5.09438	1.13778	-4.47748	7.55279e-06	0.0134838
Mi_full_DN10789_c0_g1_i1	35.6869	-5.11244	1.40313	-3.6436	0.000268853	0.0818565
Mi_full_DN11256_c0_g2_i1	57.4844	-5.24018	1.17408	-4.46323	8.07326e-06	0.0135399
Mi_full_DN19301_c0_g1_i1	44.5126	-5.31174	1.34295	-3.95528	7.64448e-05	0.0405736
Mi_full_DN6477_c0_g2_i1	32.4666	-5.31897	1.29691	-4.10127	4.10888e-05	0.0278242
Mi_full_DN7232_c0_g3_i1	35.8865	-5.34436	1.28044	-4.17385	2.99493e-05	0.0240059
Mi_full_DN593_c0_g4_i1	184.435	-5.36116	1.51165	-3.54657	0.000390279	0.0976345
Mi_full_DN9036_c0_g1_i1	27.6378	-5.42912	1.53315	-3.54115	0.000398391	0.0984101
Mi_full_DN14066_c0_g1_i1	33.6824	-5.45331	1.23356	-4.42078	9.83448e-06	0.0145502
Mi_full_DN4720_c1_g5_i2	20.28	-5.4582	1.49126	-3.66012	0.000252097	0.0798498
Mi_full_DN24475_c0_g1_i1	33.4326	-5.5097	1.14571	-4.809	1.5169e-06	0.00465582
Mi_full_DN2975_c0_g1_i1	163.873	-5.57661	1.28417	-4.34256	1.4083e-05	0.0162683
Mi_full_DN22163_c0_g1_i1	115.366	-5.65339	1.43499	-3.93966	8.1596e-05	0.0410575
Mi_full_DN23345_c0_g1_i1	52.1445	-5.74022	1.10034	-5.21675	1.82088e-07	0.00102167
Mi_full_DN421_c0_g1_i1	1351.85	-5.7477	1.45589	-3.94789	7.88423e-05	0.0407905
Mi_full_DN5785_c0_g1_i1	205.573	-5.78871	1.4558	-3.9763	6.99969e-05	0.0389549
Mi_full_DN11708_c2_g1_i1	26.4862	-5.88775	1.64733	-3.57412	0.000351413	0.0932574
Mi_full_DN9565_c0_g2_i2	26.7745	-5.99202	1.6278	-3.68106	0.000232271	0.076456
Mi_full_DN18057_c0_g1_i1	18.7383	-6.26754	1.63527	-3.83272	0.000126736	0.0515045
Mi_full_DN25689_c0_g1_i1	250.147	-6.28567	1.60414	-3.9184	8.91383e-05	0.0421985
Mi_full_DN4716_c0_g2_i2	212.867	-6.84394	1.7948	-3.81321	0.000137176	0.054598
Mi_full_DN6772_c0_g1_i1	11.0252	-7.12726	1.95282	-3.64972	0.000262528	0.0813757
Mi_full_DN11544_c0_g1_i1	20.3736	-7.17691	1.85406	-3.87091	0.000108431	0.0472419
Mi_full_DN7854_c0_g6_i1	11.8247	-7.42953	1.86156	-3.99103	6.57875e-05	0.0379981
Mi_full_DN4716_c0_g3_i1	18.7277	-7.53704	1.868	-4.03482	5.46435e-05	0.0340663
Mi_full_DN6029_c0_g2_i1	23.2063	-8.48111	1.67279	-5.07004	3.97731e-07	0.00195266
Mi_full_DN23705_c0_g1_i1	178.682	-9.71734	2.66142	-3.65118	0.000261037	0.0813757
