# Supplementary material for: Novel Aspects on The Interaction Between Grapevine and Plasmopara viticola: Dual-RNA-Seq Analysis Highlights Gene Expression Dynamics in The Pathogen and The Plant During The Battle For Infection
Source: Genes (Basel). 2020 Feb 28;11(3):261. doi: 10.3390/genes11030261 (PMC7140796; doi:10.3390/genes11030261)
Supplement: Supplementary file 1 [file genes-11-00261-s001.zip › Table S9.xlsx]

## Sheet: Pinot_noir_Inoculated_1dai
Table S9. List of unique differentially expressed genes identified in Pinot noir inoculated with P. viticola at 1, 2 and 3 days after inoculation. dai=day after inoculation.
Transcript_ID	baseMean	log2FoldChange	lfcSE	stat	pvalue	padj	Description	GO IDs	GO Names	Enzyme Codes	Enzyme Names	InterPro IDs	InterPro GO IDs	InterPro GO Names
Pi_full_DN22343_c0_g1_i1	70.2636	7.84245	1.83322	4.27797	1.88602e-05	0.00155191
Pi_full_DN13794_c0_g1_i1	13.4665	7.28433	1.34769	5.40505	6.47903e-08	2.04291e-05
Pi_full_DN19971_c0_g1_i1	10.0301	6.86439	1.33482	5.14255	2.71031e-07	6.23904e-05
Pi_full_DN369_c0_g2_i2	19.4955	6.85566	1.29549	5.29194	1.21024e-07	3.38886e-05
Pi_full_DN6259_c0_g1_i2	19.0837	6.80748	1.33022	5.11758	3.09489e-07	6.75153e-05
Pi_full_DN3052_c1_g1_i1	9.30505	6.74924	1.36071	4.96009	7.04619e-07	0.000129295
Pi_full_DN10527_c0_g1_i1	9.19339	6.74392	1.3365	5.04597	4.51216e-07	9.05377e-05
Pi_full_DN22100_c0_g1_i1	17.8405	6.70799	1.50329	4.4622	8.11226e-06	0.000807396
Pi_full_DN1405_c0_g2_i1	17.529	6.69683	1.27421	5.25565	1.47499e-07	4.03976e-05
Pi_full_DN22947_c0_g1_i1	8.98536	6.69579	1.38877	4.82138	1.42567e-06	0.000218343
Pi_full_DN2523_c0_g2_i1	27.6735	6.56764	1.11115	5.91069	3.40683e-09	1.63886e-06
Pi_full_DN646_c0_g1_i1	7.99363	6.54048	1.44314	4.53212	5.8396e-06	0.00064822
Pi_full_DN2490_c0_g2_i4	54.7798	6.43602	0.848077	7.58896	3.22491e-14	7.42337e-11
Pi_full_DN928_c0_g1_i1	7.17171	6.39525	1.47442	4.33747	1.44134e-05	0.00126612
Pi_full_DN9361_c0_g1_i1	7.00852	6.34175	1.38086	4.59262	4.3771e-06	0.000514851
Pi_full_DN10664_c0_g1_i1	5.99709	6.11995	1.46367	4.18124	2.89917e-05	0.00214562
Pi_full_DN10565_c0_g2_i1	11.3317	6.05093	1.57985	3.83006	0.00012811	0.00634999
Pi_full_DN2227_c0_g1_i1	38.4852	6.04948	1.12939	5.35639	8.49001e-08	2.52827e-05
Pi_full_DN1045_c0_g1_i5	83.792	5.83033	0.684638	8.51593	1.65265e-17	8.85866e-14
Pi_full_DN1045_c0_g1_i6	120.963	5.81675	0.648178	8.97401	2.85912e-19	5.36399e-15
Pi_full_DN8628_c0_g1_i1	14.8984	5.64218	1.49419	3.77608	0.000159318	0.0074168
Pi_full_DN20687_c0_g1_i1	20.7599	5.63311	1.13995	4.94156	7.74994e-07	0.000138473
Pi_full_DN5492_c0_g1_i4	8.29135	5.59264	1.32333	4.22618	2.37697e-05	0.00185039
Pi_full_DN2646_c0_g3_i4	8.05647	5.56204	1.54612	3.59741	0.000321398	0.0121936
Pi_full_DN11192_c0_g1_i2	29.5436	5.46959	1.11893	4.88825	1.01738e-06	0.000166699
Pi_full_DN1244_c0_g1_i3	550.184	5.46675	1.30156	4.20014	2.66755e-05	0.00202243
Pi_full_DN1244_c0_g1_i1	649.548	5.35564	1.15327	4.64386	3.41954e-06	0.000428468
Pi_full_DN1244_c0_g1_i2	179.871	5.30174	1.28807	4.11604	3.85432e-05	0.00270321
Pi_full_DN927_c1_g2_i1	6.42248	5.21947	1.44821	3.60408	0.000313262	0.0120133
Pi_full_DN6740_c0_g1_i5	18.3889	5.171	1.02212	5.05909	4.21258e-07	8.68486e-05
Pi_full_DN13953_c0_g1_i5	6.21157	5.17036	1.53159	3.37582	0.000735968	0.0216758
Pi_full_DN6655_c0_g1_i2	32.4489	5.15148	0.866323	5.94637	2.74155e-09	1.46955e-06
Pi_full_DN2198_c0_g1_i3	11.7209	5.11315	1.44337	3.54251	0.000396341	0.0139377
Pi_full_DN14329_c0_g1_i1	10.2244	5.07438	1.19794	4.23591	2.27628e-05	0.00178722
Pi_full_DN21778_c0_g1_i1	64.2182	5.07283	0.910599	5.57087	2.53475e-08	9.80504e-06
Pi_full_DN3899_c0_g1_i4	9.7722	4.98414	1.5826	3.14934	0.0016364	0.0374853
Pi_full_DN23843_c0_g1_i1	19.1752	4.98009	1.24923	3.98653	6.70465e-05	0.00401872
Pi_full_DN456_c1_g1_i1	24.1395	4.9651	0.816553	6.08056	1.19765e-09	7.3669e-07
Pi_full_DN1372_c0_g2_i1	13.0362	4.89805	1.24774	3.92555	8.65321e-05	0.00480304
Pi_full_DN5733_c2_g1_i1	9.18628	4.80226	1.26885	3.78472	0.000153881	0.00724458
Pi_full_DN9609_c0_g1_i1	9.29128	4.77694	1.35919	3.51455	0.000440494	0.0150393
Pi_full_DN24521_c0_g1_i1	44.6613	4.63882	0.826404	5.61326	1.98551e-08	8.01077e-06
Pi_full_DN17902_c0_g1_i1	35.4261	4.52298	0.859291	5.26361	1.4125e-07	3.89706e-05
Pi_full_DN13317_c0_g1_i8	7.13309	4.44654	1.2969	3.42858	0.000606743	0.0188129
Pi_full_DN7893_c0_g5_i1	25.497	4.43252	0.793151	5.58849	2.29047e-08	9.14288e-06
Pi_full_DN8752_c0_g1_i1	6.58253	4.41791	1.53924	2.87019	0.00410227	0.0694482
Pi_full_DN9721_c0_g2_i1	177.477	4.33207	1.20819	3.5856	0.000336305	0.0125936
Pi_full_DN21942_c0_g1_i1	69.334	4.30984	0.707156	6.0946	1.09711e-09	6.86093e-07
Pi_full_DN2894_c0_g1_i3	10.0907	4.27658	1.23159	3.47239	0.000515842	0.0168344
Pi_full_DN13692_c0_g1_i2	19.573	4.23746	0.916091	4.62559	3.73526e-06	0.000459522
Pi_full_DN2968_c0_g3_i1	19.2889	4.2348	1.1732	3.60962	0.000306648	0.0118253
Pi_full_DN24900_c0_g1_i1	35.0076	4.21909	0.897906	4.69881	2.61677e-06	0.000346948
Pi_full_DN17775_c0_g1_i1	42.9705	4.21864	1.46279	2.88397	0.003927	0.0674058
Pi_full_DN1329_c0_g1_i1	613.615	4.20669	1.13904	3.69319	0.000221462	0.00939879
Pi_full_DN2578_c0_g1_i1	20.5803	4.16316	0.880331	4.72908	2.25535e-06	0.00031227
Pi_full_DN5569_c0_g2_i1	825.105	4.14674	1.25606	3.30139	0.000962079	0.0261918
Pi_full_DN10124_c0_g1_i2	46.0149	4.14658	0.899157	4.61163	3.99529e-06	0.000477424
Pi_full_DN12513_c0_g1_i3	8.55277	4.0919	1.04218	3.9263	8.62615e-05	0.00479512
Pi_full_DN877_c0_g1_i2	129.431	4.07262	0.758571	5.3688	7.92603e-08	2.41789e-05
Pi_full_DN2533_c0_g1_i3	26.5009	4.06704	0.679734	5.98328	2.18689e-09	1.23427e-06
Pi_full_DN3374_c0_g2_i1	21.3075	4.03851	1.07312	3.76334	0.000167658	0.00765314
Pi_full_DN12594_c0_g2_i4	12.7147	4.00767	0.893951	4.4831	7.35666e-06	0.000760431
Pi_full_DN177_c0_g1_i6	223.83	3.96369	0.573916	6.90639	4.97158e-12	6.57861e-09
Pi_full_DN932_c0_g1_i1	1440.24	3.95375	0.644278	6.13672	8.42441e-10	5.35764e-07
Pi_full_DN1462_c0_g1_i10	8.33889	3.94129	1.18152	3.33578	0.000850596	0.0238536
Pi_full_DN3793_c0_g1_i8	15.2447	3.92549	0.914368	4.29311	1.76184e-05	0.00146581
Pi_full_DN3684_c0_g1_i8	51.342	3.86754	0.727117	5.319	1.04337e-07	2.9885e-05
Pi_full_DN22375_c0_g1_i1	10.2053	3.85844	1.20688	3.19703	0.00138851	0.0336588
Pi_full_DN2902_c0_g1_i1	114.888	3.85662	1.27389	3.02744	0.00246634	0.049765
Pi_full_DN20831_c0_g1_i1	20.2133	3.84773	1.02107	3.76832	0.000164353	0.00757626
Pi_full_DN8541_c0_g2_i1	16.8713	3.84243	0.923743	4.15963	3.18761e-05	0.00232543
Pi_full_DN6905_c0_g1_i3	8.59257	3.82929	1.29797	2.95021	0.00317561	0.058842
Pi_full_DN9093_c0_g3_i1	7.46639	3.79747	1.275	2.97841	0.00289745	0.0553555
Pi_full_DN11964_c0_g3_i1	14.7172	3.79169	0.773137	4.90429	9.37674e-07	0.000158484
Pi_full_DN10961_c1_g1_i2	6.75447	3.71806	1.29229	2.8771	0.00401342	0.0684976
Pi_full_DN22027_c0_g1_i1	14.7684	3.71599	1.05221	3.53161	0.000413034	0.0143765
Pi_full_DN4866_c0_g1_i2	8.89864	3.71364	1.07278	3.46169	0.000536793	0.0172445
Pi_full_DN1412_c0_g1_i1	118.719	3.71076	0.691457	5.36658	8.02449e-08	2.41975e-05
Pi_full_DN5841_c0_g1_i1	11.4351	3.70925	1.03212	3.5938	0.000325884	0.012314
Pi_full_DN24983_c0_g1_i1	38.6973	3.6901	0.779754	4.73238	2.21899e-06	0.000308374
Pi_full_DN2619_c0_g1_i1	21.5595	3.6869	1.0135	3.6378	0.000274979	0.0109647
Pi_full_DN15883_c0_g1_i1	24.2932	3.67947	1.01622	3.62074	0.000293759	0.0115177
Pi_full_DN4063_c0_g1_i2	17.1853	3.67089	0.81901	4.48211	7.39088e-06	0.00076187
Pi_full_DN4555_c0_g1_i7	126.568	3.6102	0.608778	5.93024	3.02492e-09	1.55481e-06
Pi_full_DN35_c0_g2_i1	90.7612	3.60311	0.845616	4.26093	2.03578e-05	0.00162871
Pi_full_DN2533_c0_g1_i2	35.028	3.59738	0.5477	6.56816	5.09394e-11	5.02987e-08
Pi_full_DN4380_c0_g1_i3	49.2875	3.5932	0.763182	4.70818	2.49942e-06	0.000333876
Pi_full_DN40_c0_g1_i6	956.124	3.5826	0.54971	6.51725	7.16079e-11	6.39731e-08
Pi_full_DN7766_c0_g1_i1	30.392	3.5774	0.969735	3.68905	0.000225091	0.00945786
Pi_full_DN1572_c0_g1_i6	43.9849	3.57639	0.886547	4.03406	5.48207e-05	0.00346294
Pi_full_DN25296_c0_g1_i1	423.242	3.53941	0.680786	5.199	2.00361e-07	5.11424e-05
Pi_full_DN6961_c0_g1_i1	112.248	3.52669	0.80998	4.35404	1.33649e-05	0.00120838
Pi_full_DN3111_c0_g1_i5	35.4788	3.46933	0.738156	4.69999	2.6017e-06	0.000346174
Pi_full_DN1414_c0_g1_i1	45.5851	3.45548	0.625353	5.52565	3.28273e-08	1.23175e-05
Pi_full_DN40_c0_g1_i8	834.605	3.44135	0.544674	6.31818	2.64655e-10	2.06883e-07
Pi_full_DN6079_c0_g1_i6	17.365	3.43273	0.819145	4.19063	2.78183e-05	0.00208273
Pi_full_DN1003_c0_g1_i1	1113.97	3.42914	0.725305	4.72786	2.269e-06	0.000313005
Pi_full_DN7767_c0_g3_i1	72.4795	3.41319	0.822978	4.14736	3.36328e-05	0.00241757
Pi_full_DN345_c0_g1_i2	133.274	3.3994	0.785067	4.33008	1.49054e-05	0.00130065
Pi_full_DN6786_c0_g2_i1	17.3665	3.39216	0.966691	3.50905	0.000449713	0.0152176
Pi_full_DN15591_c0_g1_i1	43.6246	3.3587	0.837959	4.00819	6.1186e-05	0.00375164
Pi_full_DN11136_c0_g2_i1	199.477	3.32382	0.736205	4.51481	6.33747e-06	0.000680314
Pi_full_DN5242_c0_g1_i2	25.8616	3.30313	0.827447	3.99196	6.55302e-05	0.00395309
Pi_full_DN2317_c0_g3_i1	11.9093	3.29575	0.857445	3.84368	0.000121201	0.0060961
Pi_full_DN4711_c0_g1_i1	8.61877	3.2943	1.0364	3.1786	0.0014799	0.0350561
Pi_full_DN124_c0_g1_i4	807.245	3.29026	0.53278	6.17564	6.58977e-10	4.49566e-07
Pi_full_DN7767_c0_g3_i2	143.685	3.2835	0.729632	4.50022	6.78841e-06	0.000714435
Pi_full_DN11191_c0_g3_i1	6.62107	3.27327	1.09398	2.99207	0.00277089	0.0535925
Pi_full_DN325_c0_g1_i1	14.2487	3.26158	0.77945	4.18446	2.85844e-05	0.00212391
Pi_full_DN3846_c0_g2_i2	6.98677	3.2609	0.99412	3.28019	0.00103738	0.0277439
Pi_full_DN3111_c0_g1_i10	36.9603	3.24835	0.732299	4.43583	9.17179e-06	0.000889261
Pi_full_DN9209_c0_g1_i1	16.6868	3.24704	0.911361	3.56285	0.000366852	0.0132309
Pi_full_DN588_c0_g1_i2	2009.13	3.2443	0.508579	6.37916	1.78063e-10	1.45245e-07
Pi_full_DN13127_c0_g2_i1	10.6014	3.24199	0.886776	3.65593	0.000256248	0.0103721
Pi_full_DN1572_c0_g1_i5	43.7253	3.23471	0.933725	3.46431	0.000531596	0.0170921
Pi_full_DN23337_c0_g1_i1	97.2922	3.23295	0.804085	4.02065	5.80372e-05	0.00359946
Pi_full_DN6202_c0_g1_i1	7.33125	3.22427	1.03154	3.12567	0.00177399	0.0394335
Pi_full_DN13045_c0_g1_i5	5.99948	3.22358	1.05111	3.06683	0.00216343	0.0451229
Pi_full_DN7767_c0_g1_i1	11.259	3.22216	0.953253	3.38018	0.000724389	0.0214696
Pi_full_DN4892_c0_g1_i1	29.8931	3.2195	0.750623	4.2891	1.79398e-05	0.00148924
Pi_full_DN4982_c0_g1_i1	45.8757	3.18931	0.730473	4.36609	1.26493e-05	0.00116046
Pi_full_DN10961_c2_g1_i1	9.76546	3.18405	0.900938	3.53415	0.000409092	0.0142923
Pi_full_DN7825_c0_g1_i7	18.3476	3.18206	0.733338	4.33915	1.43034e-05	0.0012628
Pi_full_DN588_c0_g1_i1	1731.41	3.18	0.504045	6.30897	2.80905e-10	2.10802e-07
Pi_full_DN6678_c0_g1_i1	32.4514	3.17801	0.909915	3.49265	0.000478253	0.0158525
Pi_full_DN3111_c0_g1_i9	39.2355	3.1555	0.583203	5.41063	6.28039e-08	1.99706e-05
Pi_full_DN2202_c0_g2_i1	383.311	3.15426	0.524826	6.0101	1.85414e-09	1.07033e-06
Pi_full_DN26717_c0_g1_i1	1325.55	3.14956	0.661574	4.76071	1.92913e-06	0.000273151
Pi_full_DN2646_c0_g3_i2	16.63	3.14385	1.02847	3.05681	0.00223705	0.0462217
Pi_full_DN9065_c0_g2_i1	41.862	3.13268	0.733175	4.27276	1.93066e-05	0.00156801
Pi_full_DN845_c0_g1_i5	354.951	3.12911	0.607022	5.15485	2.53832e-07	5.98722e-05
Pi_full_DN14047_c0_g2_i3	6.45738	3.12805	1.13954	2.74501	0.00605087	0.0898816
Pi_full_DN11964_c0_g2_i1	21.1998	3.11298	0.693103	4.49138	7.07645e-06	0.000737278
Pi_full_DN10263_c0_g1_i13	13.205	3.10419	0.792323	3.91784	8.93456e-05	0.00494458
Pi_full_DN11136_c0_g2_i2	150.285	3.09389	0.762465	4.05774	4.95492e-05	0.00321103
Pi_full_DN1937_c0_g1_i1	10.1862	3.08654	0.961014	3.21175	0.00131928	0.0325886
Pi_full_DN2199_c0_g1_i15	46.0121	3.08566	0.601441	5.13045	2.89045e-07	6.49434e-05
Pi_full_DN5683_c0_g1_i5	10.435	3.08165	0.877667	3.51118	0.000446114	0.0151622
Pi_full_DN3244_c0_g2_i1	17.3501	3.0733	0.972715	3.15951	0.00158035	0.0366264
Pi_full_DN6974_c0_g2_i2	200.001	3.06126	0.772721	3.96166	7.44299e-05	0.00432315
Pi_full_DN7369_c0_g1_i2	56.4047	3.05748	0.702415	4.35282	1.34399e-05	0.00120959
Pi_full_DN5889_c0_g1_i1	23.389	3.05584	0.645096	4.73703	2.16875e-06	0.000302513
Pi_full_DN8752_c0_g2_i1	6.82843	3.05332	1.13582	2.68822	0.00718343	0.0999024
Pi_full_DN7766_c0_g1_i2	15.8321	3.03491	1.05083	2.8881	0.00387581	0.0669867
Pi_full_DN3007_c0_g2_i1	34.9928	3.01638	0.556391	5.42133	5.91587e-08	1.91358e-05
Pi_full_DN19778_c0_g1_i1	36.8495	3.00131	0.720592	4.16507	3.11261e-05	0.00229003
Pi_full_DN4447_c0_g3_i1	9.60326	2.99712	0.865082	3.46455	0.000531129	0.0170918
Pi_full_DN3679_c0_g1_i4	22.6716	2.99637	0.945536	3.16896	0.00152985	0.0358349
Pi_full_DN3111_c0_g1_i2	34.6193	2.99595	0.729991	4.10409	4.0591e-05	0.00280155
Pi_full_DN7772_c0_g1_i1	6.08874	2.99503	1.06495	2.81237	0.00491778	0.0784546
Pi_full_DN1448_c0_g1_i1	28.0551	2.98975	0.855382	3.49522	0.000473673	0.0157703
Pi_full_DN21735_c0_g1_i1	32.8515	2.97838	0.71092	4.18947	2.79604e-05	0.00208574
Pi_full_DN3288_c0_g2_i1	16.0233	2.97491	0.706065	4.21337	2.51584e-05	0.00193839
Pi_full_DN6079_c0_g1_i8	7.7225	2.96246	1.05955	2.79596	0.00517458	0.0810352
Pi_full_DN2970_c0_g1_i7	111.343	2.96191	0.728189	4.0675	4.75203e-05	0.00311704
Pi_full_DN280_c0_g4_i1	98.8133	2.95774	0.613164	4.82372	1.40902e-06	0.000216677
Pi_full_DN20867_c0_g1_i1	25.8386	2.95172	0.638976	4.61946	3.84747e-06	0.000465693
Pi_full_DN3667_c0_g4_i1	12.9049	2.94949	0.753902	3.9123	9.14229e-05	0.00502987
Pi_full_DN12446_c0_g3_i1	7.93485	2.94054	0.955116	3.07873	0.00207885	0.0438709
Pi_full_DN3391_c0_g1_i1	155.228	2.93731	0.623886	4.7081	2.50038e-06	0.000333876
Pi_full_DN778_c0_g2_i2	417.725	2.93228	0.536676	5.46379	4.66074e-08	1.5755e-05
Pi_full_DN9888_c0_g1_i4	62.1928	2.92842	0.793091	3.69242	0.000222132	0.00939879
Pi_full_DN26500_c0_g1_i1	6.47137	2.91539	1.07982	2.6999	0.00693612	0.097841
Pi_full_DN7090_c0_g1_i5	12.7454	2.91375	0.78879	3.69395	0.000220795	0.0093824
Pi_full_DN13874_c0_g1_i3	9.28705	2.90114	0.965123	3.00598	0.0026473	0.0521702
Pi_full_DN21064_c0_g1_i1	16.4708	2.89672	0.850946	3.40412	0.000663772	0.0201505
Pi_full_DN22708_c0_g1_i1	6.78145	2.89577	0.94341	3.06947	0.00214436	0.04485
Pi_full_DN612_c0_g1_i2	386.806	2.89226	0.615804	4.69672	2.6437e-06	0.000348501
Pi_full_DN7535_c0_g1_i2	102.071	2.88486	0.540738	5.33505	9.55189e-08	2.77834e-05
Pi_full_DN16454_c0_g1_i1	69.174	2.88149	0.593099	4.85836	1.18362e-06	0.000188986
Pi_full_DN5217_c0_g1_i1	109.741	2.8746	0.68445	4.19988	2.6706e-05	0.00202243
Pi_full_DN3111_c0_g1_i11	34.3285	2.8557	0.604651	4.72289	2.32515e-06	0.000318409
Pi_full_DN6974_c0_g2_i1	1033.19	2.85217	0.729407	3.91025	9.2199e-05	0.00506514
Pi_full_DN14883_c0_g1_i1	225.302	2.84811	0.616919	4.61667	3.89947e-06	0.000468961
Pi_full_DN4638_c0_g1_i1	7.20197	2.84364	1.03293	2.75299	0.00590545	0.0885983
Pi_full_DN5576_c2_g2_i1	122.607	2.84127	0.713708	3.981	6.86274e-05	0.00406157
Pi_full_DN21289_c0_g1_i1	641.049	2.83287	0.737009	3.84374	0.000121174	0.0060961
Pi_full_DN11423_c0_g2_i1	10.5393	2.82794	1.03821	2.72388	0.00645206	0.0935811
Pi_full_DN2977_c0_g1_i1	849.835	2.82143	0.696695	4.04974	5.12749e-05	0.00330122
Pi_full_DN22157_c0_g1_i1	39.7772	2.82119	0.777308	3.62944	0.000284039	0.0112304
Pi_full_DN13946_c0_g1_i7	48.9522	2.81821	0.77058	3.65726	0.000254924	0.0103297
Pi_full_DN1947_c0_g1_i2	136.956	2.81774	0.588133	4.791	1.65952e-06	0.000241351
Pi_full_DN20318_c0_g1_i1	44.9073	2.81494	0.681922	4.12795	3.66006e-05	0.00260594
Pi_full_DN2097_c0_g1_i1	305.665	2.81172	0.718	3.91605	9.00129e-05	0.00497417
Pi_full_DN1175_c0_g1_i6	12.4657	2.8012	0.983512	2.84816	0.00439734	0.072558
Pi_full_DN5084_c0_g1_i1	6.30327	2.79902	1.02851	2.72143	0.00650003	0.0940083
Pi_full_DN7039_c0_g3_i1	6.99597	2.77987	0.997895	2.78573	0.00534071	0.0826367
Pi_full_DN4984_c0_g1_i1	12.8858	2.77536	0.826444	3.35819	0.00078454	0.0225402
Pi_full_DN2674_c0_g1_i1	30.327	2.77526	0.752148	3.68978	0.000224452	0.00944157
Pi_full_DN3028_c0_g1_i1	101.251	2.77311	0.49723	5.57712	2.44539e-08	9.5579e-06
Pi_full_DN22929_c0_g1_i1	76.1264	2.76967	0.603595	4.58862	4.46178e-06	0.000519922
Pi_full_DN4555_c0_g1_i6	101.965	2.75855	0.569855	4.8408	1.2932e-06	0.00020474
Pi_full_DN2970_c0_g1_i6	135.21	2.7583	0.738593	3.73453	0.000188067	0.00826785
Pi_full_DN1012_c0_g1_i4	11.4164	2.74599	0.712472	3.85417	0.000116124	0.00592011
Pi_full_DN11121_c0_g2_i1	16.9269	2.74026	0.843914	3.24708	0.00116594	0.0299236
Pi_full_DN16055_c1_g2_i1	106.928	2.73995	0.64912	4.22102	2.43199e-05	0.00188539
Pi_full_DN18406_c0_g1_i1	48.6958	2.73918	0.716451	3.82326	0.000131696	0.00648635
Pi_full_DN5095_c0_g1_i1	24.4185	2.73666	0.669926	4.08502	4.40737e-05	0.00297434
Pi_full_DN12363_c0_g1_i1	22.2629	2.7363	0.685577	3.99124	6.57296e-05	0.00395876
Pi_full_DN568_c0_g1_i1	381.235	2.73386	0.63552	4.30176	1.69447e-05	0.00142876
Pi_full_DN3591_c0_g3_i1	10.3333	2.73377	0.828732	3.29874	0.000971215	0.0264072
Pi_full_DN2198_c0_g1_i5	29.7992	2.71932	0.822376	3.30666	0.000944165	0.0258402
Pi_full_DN2094_c0_g1_i2	528.282	2.71083	0.522837	5.18485	2.16187e-07	5.33669e-05
Pi_full_DN1510_c0_g4_i1	8.9302	2.70988	0.786323	3.44626	0.000568401	0.0180283
Pi_full_DN3692_c0_g1_i3	239.449	2.70375	0.66522	4.06444	4.81489e-05	0.00314746
Pi_full_DN183_c0_g1_i3	129.762	2.68866	0.687007	3.91359	9.09355e-05	0.0050104
Pi_full_DN3869_c0_g1_i2	28.9396	2.68007	0.897128	2.98739	0.00281368	0.0541409
Pi_full_DN4036_c0_g1_i1	25.094	2.66539	0.860689	3.09681	0.00195614	0.0421492
Pi_full_DN4527_c0_g1_i1	13.7264	2.66474	0.872217	3.05513	0.0022496	0.0464028
Pi_full_DN9467_c0_g4_i2	55.3523	2.6644	0.480423	5.54593	2.92389e-08	1.11949e-05
Pi_full_DN3111_c0_g1_i12	31.5771	2.6592	0.652706	4.07411	4.61897e-05	0.00306546
Pi_full_DN155_c0_g1_i5	93.7702	2.65874	0.592033	4.49087	7.09337e-06	0.000737278
Pi_full_DN4866_c0_g1_i3	486.166	2.65606	0.608963	4.36161	1.29107e-05	0.00117867
Pi_full_DN1218_c0_g4_i2	340.99	2.64731	0.64999	4.07285	4.64409e-05	0.00306546
Pi_full_DN4035_c0_g1_i1	6.59689	2.64324	0.942025	2.80591	0.0050174	0.0796711
Pi_full_DN1342_c0_g1_i8	22.6727	2.64194	0.694055	3.80653	0.00014093	0.00682687
Pi_full_DN1468_c0_g1_i1	172.324	2.64072	0.55051	4.79686	1.61171e-06	0.000237688
Pi_full_DN3111_c0_g1_i1	34.5514	2.63361	0.621368	4.23841	2.25109e-05	0.00177822
Pi_full_DN23545_c0_g1_i1	9.21534	2.63095	0.868715	3.02856	0.00245725	0.0496505
Pi_full_DN5787_c0_g1_i7	31.7766	2.627	0.859888	3.05505	0.00225023	0.0464028
Pi_full_DN155_c0_g1_i2	387.218	2.6243	0.55025	4.76928	1.84887e-06	0.000262777
Pi_full_DN1334_c0_g1_i1	1526.62	2.60862	0.598352	4.35968	1.30254e-05	0.00118053
Pi_full_DN10731_c0_g1_i1	176.723	2.60319	0.55825	4.66313	3.11436e-06	0.000400195	Cytokinin riboside 5'-monophosphate phosphoribohydrolase LOG8	0	0	0	0	IPR031100;noIPR;IPR005269;noIPR;noIPR;noIPR	;;;;;	;;;;;
Pi_full_DN24898_c0_g1_i1	240.992	2.60246	0.63988	4.06711	4.76004e-05	0.00311704
Pi_full_DN14047_c0_g2_i2	122.559	2.59897	0.683121	3.80456	0.000142058	0.00685126
Pi_full_DN269_c0_g1_i6	195.598	2.59764	0.573257	4.53137	5.86018e-06	0.00064822
Pi_full_DN9092_c0_g1_i1	186.88	2.59513	0.760059	3.41437	0.000639287	0.0195975
Pi_full_DN5141_c0_g1_i1	122.004	2.59354	0.486499	5.33103	9.76554e-08	2.81864e-05
Pi_full_DN3747_c1_g1_i2	14.7352	2.59279	0.959956	2.70094	0.00691429	0.0976432
Pi_full_DN24086_c0_g1_i1	41.2757	2.58952	0.591466	4.37815	1.19692e-05	0.00110346
Pi_full_DN22361_c0_g1_i1	17.7261	2.5874	0.722608	3.58063	0.000342763	0.0127212
Pi_full_DN7569_c0_g1_i2	128.13	2.58124	0.472376	5.46437	4.64543e-08	1.5755e-05
Pi_full_DN8006_c1_g2_i2	431.07	2.58096	0.684265	3.77188	0.000162025	0.0074963
Pi_full_DN10263_c0_g1_i11	8.35504	2.57848	0.912822	2.82474	0.00473192	0.0762772
Pi_full_DN12171_c0_g2_i1	25.527	2.57637	0.561329	4.58977	4.43736e-06	0.000518688
Pi_full_DN8159_c0_g1_i1	238.071	2.56865	0.569881	4.50734	6.56454e-06	0.000695804
Pi_full_DN2491_c0_g2_i1	81.849	2.56733	0.690504	3.71805	0.000200768	0.00868882
Pi_full_DN155_c0_g1_i1	400.387	2.56271	0.538835	4.75602	1.97445e-06	0.000278517
Pi_full_DN6219_c0_g1_i1	233.608	2.55823	0.546384	4.68211	2.83939e-06	0.000372516
Pi_full_DN3111_c0_g1_i6	42.1779	2.55773	0.608056	4.2064	2.59469e-05	0.0019869
Pi_full_DN12363_c0_g2_i1	9.28765	2.55556	0.85295	2.99614	0.00273418	0.0531564
Pi_full_DN6780_c0_g2_i1	9.9908	2.53893	0.839136	3.02565	0.00248098	0.0499954
Pi_full_DN7545_c0_g1_i1	10.5186	2.53792	0.720417	3.52284	0.000426948	0.0147107
Pi_full_DN12184_c1_g3_i1	13.2108	2.5333	0.664031	3.81503	0.000136169	0.00667013
Pi_full_DN7936_c0_g1_i1	20.2763	2.53223	0.659132	3.84176	0.000122154	0.00611943
Pi_full_DN4380_c0_g3_i1	57.38	2.53129	0.648379	3.90403	9.46051e-05	0.00515955
Pi_full_DN2526_c0_g1_i2	138.011	2.52806	0.502123	5.03474	4.78491e-07	9.39344e-05
Pi_full_DN2970_c0_g1_i1	145.918	2.52156	0.718097	3.51145	0.000445673	0.015161
Pi_full_DN7535_c0_g1_i1	23.0406	2.51839	0.717095	3.51193	0.000444862	0.0151574
Pi_full_DN10904_c0_g8_i1	20.4032	2.51781	0.833015	3.02252	0.00250677	0.0503121
Pi_full_DN22849_c0_g1_i1	13.1522	2.51742	0.901945	2.7911	0.00525293	0.0819204
Pi_full_DN1639_c0_g1_i1	59.8275	2.51654	0.866569	2.90403	0.00368396	0.0646234
Pi_full_DN6980_c0_g1_i1	121.286	2.5155	0.402906	6.24339	4.28191e-10	3.08973e-07
Pi_full_DN1200_c0_g1_i1	746.451	2.50079	0.551032	4.53837	5.66914e-06	0.000638791
Pi_full_DN8808_c0_g1_i1	94.17	2.49319	0.665099	3.7486	0.000177823	0.00800992
Pi_full_DN155_c0_g1_i3	154.491	2.48956	0.638507	3.89904	9.65735e-05	0.00522891
Pi_full_DN3508_c0_g1_i3	12.4942	2.48884	0.812638	3.06267	0.00219375	0.045578
Pi_full_DN9467_c0_g4_i1	24.3831	2.4846	0.589906	4.21186	2.53275e-05	0.00194741
Pi_full_DN1218_c0_g1_i3	92.6835	2.47878	0.549238	4.51312	6.38815e-06	0.000682896
Pi_full_DN20874_c0_g1_i1	63.5416	2.47785	0.632881	3.9152	9.03303e-05	0.00498437
Pi_full_DN3432_c0_g1_i4	43.9613	2.47593	0.629654	3.93221	8.41687e-05	0.00472781
Pi_full_DN3162_c0_g2_i2	15.1687	2.47422	0.91199	2.71299	0.0066679	0.09553
Pi_full_DN460_c0_g1_i3	215.986	2.47212	0.578155	4.27587	1.9039e-05	0.00155979
Pi_full_DN5342_c0_g1_i1	36.2217	2.46985	0.621648	3.97307	7.09511e-05	0.00419248
Pi_full_DN693_c0_g1_i6	93.6742	2.46953	0.635857	3.88378	0.000102846	0.00542755
Pi_full_DN1175_c0_g1_i14	13.3503	2.46813	0.770354	3.20389	0.00135584	0.0332075
Pi_full_DN8344_c0_g1_i2	26.7292	2.46476	0.673498	3.65964	0.000252567	0.0102472
Pi_full_DN16840_c0_g2_i1	131.81	2.46429	0.721515	3.41544	0.000636785	0.0195685
Pi_full_DN6674_c0_g1_i1	351.866	2.46015	0.543568	4.52593	6.01309e-06	0.000655881
Pi_full_DN15364_c0_g1_i1	80.99	2.45949	0.633452	3.88268	0.000103309	0.0054291
Pi_full_DN4077_c0_g3_i2	21.6265	2.45903	0.668322	3.6794	0.000233781	0.00969212
Pi_full_DN9851_c0_g1_i1	46.8505	2.4587	0.479661	5.12592	2.96095e-07	6.53535e-05
Pi_full_DN10551_c0_g1_i1	6.90487	2.45741	0.851567	2.88575	0.00390488	0.0673029
Pi_full_DN17510_c0_g1_i1	27.2664	2.45256	0.586112	4.18445	2.85852e-05	0.00212391
Pi_full_DN2491_c0_g2_i2	90.8077	2.44867	0.688184	3.55816	0.000373467	0.0133748
Pi_full_DN6151_c0_g2_i1	16.5726	2.44357	0.657599	3.71589	0.000202489	0.00874314
Pi_full_DN582_c0_g1_i2	76.7443	2.44336	0.730779	3.3435	0.000827283	0.02342
Pi_full_DN2526_c0_g1_i5	315.006	2.44141	0.505274	4.83185	1.35269e-06	0.000210605
Pi_full_DN4135_c3_g1_i1	70.3707	2.43914	0.709349	3.43856	0.000584823	0.0183629
Pi_full_DN3111_c0_g1_i4	33.4737	2.43662	0.760285	3.20488	0.00135118	0.0331151
Pi_full_DN341_c0_g1_i1	212.627	2.43501	0.607113	4.0108	6.05125e-05	0.00372221
Pi_full_DN4234_c0_g2_i1	8.24549	2.43002	0.787245	3.08674	0.00202366	0.0431675
Pi_full_DN22896_c0_g1_i1	116.897	2.42983	0.584124	4.15979	3.18547e-05	0.00232543
Pi_full_DN1947_c0_g1_i1	110.432	2.4282	0.618073	3.92866	8.54212e-05	0.00476961
Pi_full_DN4935_c0_g1_i1	12.9996	2.42733	0.86926	2.79241	0.00523166	0.0817005
Pi_full_DN2062_c0_g1_i11	12.2014	2.42273	0.71747	3.37677	0.000733436	0.0216352
Pi_full_DN2294_c0_g1_i5	54.587	2.41604	0.460727	5.24397	1.57158e-07	4.24237e-05
Pi_full_DN256_c0_g1_i1	372.571	2.41407	0.618923	3.90044	9.60184e-05	0.00522891
Pi_full_DN648_c0_g1_i3	860.532	2.40984	0.655074	3.67873	0.000234394	0.00969672
Pi_full_DN3853_c0_g1_i5	39.5653	2.40778	0.702163	3.42909	0.0006056	0.0188107
Pi_full_DN3599_c0_g1_i4	41.8459	2.40679	0.807034	2.98227	0.00286124	0.0547752
Pi_full_DN648_c0_g1_i1	1265.33	2.40299	0.634587	3.7867	0.00015266	0.00722335
Pi_full_DN11121_c0_g1_i1	12.4482	2.40004	0.787344	3.04827	0.00230163	0.0469868
Pi_full_DN746_c0_g2_i2	135.275	2.38946	0.487954	4.89689	9.73633e-07	0.000161617
Pi_full_DN3688_c0_g1_i1	66.2005	2.38882	0.549339	4.34854	1.37048e-05	0.00122436
Pi_full_DN25419_c0_g1_i1	7.44105	2.3878	0.821457	2.90678	0.00365168	0.0643581
Pi_full_DN19085_c0_g1_i1	12.7033	2.387	0.672861	3.54753	0.000388861	0.013765
Pi_full_DN733_c1_g1_i9	70.4104	2.38669	0.715121	3.33746	0.000845471	0.0237809
Pi_full_DN10726_c0_g1_i1	228.893	2.38559	0.554383	4.30314	1.68395e-05	0.0014263
Pi_full_DN4135_c3_g1_i2	70.6633	2.38196	0.675055	3.52854	0.000417854	0.0145173
Pi_full_DN2548_c0_g1_i3	35.9536	2.37836	0.595031	3.99703	6.41429e-05	0.00389445
Pi_full_DN693_c0_g1_i3	101.015	2.37619	0.610596	3.89159	9.95895e-05	0.00535358
Pi_full_DN2526_c0_g1_i4	224.607	2.37357	0.499472	4.75215	2.01261e-06	0.000282835
Pi_full_DN3367_c0_g1_i1	65.5191	2.37293	0.567594	4.18068	2.90638e-05	0.00214671
Pi_full_DN155_c0_g1_i4	136.355	2.36785	0.609538	3.88467	0.000102471	0.00542172
Pi_full_DN1120_c0_g1_i1	84.7764	2.36772	0.381686	6.20332	5.52851e-10	3.8415e-07
Pi_full_DN6744_c0_g3_i1	20.7703	2.36445	0.620126	3.81285	0.000137374	0.00672038
Pi_full_DN6598_c0_g1_i2	51.9646	2.36148	0.576521	4.09608	4.202e-05	0.0028824
Pi_full_DN16363_c0_g1_i1	176.164	2.36051	0.750088	3.14697	0.0016497	0.0375915
Pi_full_DN22602_c0_g1_i1	19.0486	2.35938	0.841106	2.80509	0.00503031	0.0798087
Pi_full_DN22288_c0_g1_i1	35.2479	2.35795	0.518684	4.54602	5.46699e-06	0.000617868
Pi_full_DN3919_c1_g4_i2	9.62046	2.35762	0.853857	2.76114	0.00576008	0.087114
Pi_full_DN4266_c0_g1_i1	36.9283	2.35719	0.691607	3.40828	0.000653737	0.0199915
Pi_full_DN13528_c0_g1_i1	9.15272	2.35256	0.809434	2.90643	0.00365583	0.0643708
Pi_full_DN4447_c0_g1_i1	7.08325	2.3464	0.830314	2.82592	0.00471449	0.0760847
Pi_full_DN11239_c0_g2_i3	63.6674	2.34391	0.664966	3.52485	0.000423723	0.0146399
Pi_full_DN4602_c0_g2_i2	11.1134	2.33586	0.787581	2.96586	0.00301835	0.0570581
Pi_full_DN582_c0_g1_i1	85.8834	2.331	0.650182	3.58515	0.00033688	0.0126026
Pi_full_DN1649_c0_g1_i2	239.078	2.33004	0.494841	4.70866	2.49356e-06	0.000333876
Pi_full_DN8465_c0_g1_i1	112.178	2.32417	0.720341	3.22649	0.00125318	0.0314317
Pi_full_DN25866_c0_g1_i1	79.5404	2.32119	0.55035	4.21766	2.46855e-05	0.0019098
Pi_full_DN381_c0_g1_i1	270.693	2.32062	0.71023	3.26742	0.00108533	0.0287597
Pi_full_DN11191_c0_g2_i3	14.5176	2.31681	0.767715	3.0178	0.0025462	0.0509266
Pi_full_DN11423_c0_g1_i1	14.497	2.31438	0.605349	3.82321	0.000131725	0.00648635
Pi_full_DN853_c0_g1_i1	2855.93	2.31092	0.399436	5.78547	7.23096e-09	3.26892e-06
Pi_full_DN1649_c0_g1_i3	60.1202	2.30689	0.451724	5.10687	3.27541e-07	7.10404e-05
Pi_full_DN16161_c0_g2_i1	8.68573	2.30059	0.805535	2.85597	0.00429049	0.0713474
Pi_full_DN1685_c0_g1_i3	594.851	2.29847	0.472592	4.86354	1.15304e-06	0.000185684
Pi_full_DN3487_c0_g1_i1	145.992	2.29547	0.639	3.59228	0.000327797	0.012357
Pi_full_DN3432_c0_g1_i3	37.2793	2.29286	0.648146	3.53756	0.000403838	0.0141483
Pi_full_DN9152_c0_g1_i1	98.819	2.29158	0.445236	5.1469	2.64828e-07	6.13388e-05
Pi_full_DN14854_c0_g2_i3	25.7567	2.28956	0.535583	4.27489	1.91231e-05	0.00156112
Pi_full_DN3600_c0_g1_i3	55.5816	2.28595	0.506872	4.50991	6.48543e-06	0.000691325
Pi_full_DN1107_c0_g1_i2	1786.39	2.28562	0.565701	4.04033	5.33758e-05	0.00338878
Pi_full_DN11912_c0_g1_i1	85.6804	2.28347	0.581342	3.92793	8.56804e-05	0.00477697
Pi_full_DN6980_c0_g1_i2	120.474	2.28225	0.475825	4.79641	1.61533e-06	0.000237688
Pi_full_DN693_c0_g1_i1	24.5811	2.27443	0.71167	3.19591	0.00139392	0.0337436
Pi_full_DN648_c0_g1_i2	569.946	2.27336	0.627287	3.62412	0.000289946	0.0114159
Pi_full_DN6901_c0_g1_i1	1153.75	2.27276	0.719984	3.15668	0.00159578	0.0368247
Pi_full_DN693_c0_g1_i4	37.2248	2.2725	0.708683	3.20665	0.00134289	0.032998
Pi_full_DN381_c0_g1_i2	302.144	2.26843	0.737539	3.07567	0.0021003	0.0442242
Pi_full_DN19907_c0_g1_i1	243.98	2.26799	0.450495	5.03444	4.79258e-07	9.39344e-05
Pi_full_DN1426_c0_g1_i1	496.231	2.26593	0.560668	4.04148	5.31146e-05	0.00337922
Pi_full_DN3478_c0_g1_i1	47.6681	2.26164	0.557459	4.05706	4.96943e-05	0.00321488
Pi_full_DN25343_c0_g1_i1	49.8535	2.25989	0.606945	3.72338	0.000196572	0.00853677
Pi_full_DN8246_c0_g1_i2	13.8343	2.2584	0.694745	3.25069	0.00115124	0.0297498
Pi_full_DN1005_c0_g3_i1	95.9122	2.25392	0.470245	4.79308	1.64239e-06	0.000240573
Pi_full_DN747_c0_g1_i3	104.242	2.25194	0.576696	3.90489	9.42668e-05	0.00514859
Pi_full_DN3317_c0_g1_i1	30.1964	2.25189	0.821514	2.74115	0.00612251	0.0906157
Pi_full_DN619_c0_g1_i2	943.509	2.2516	0.648742	3.47071	0.000519088	0.016888
Pi_full_DN1726_c0_g1_i1	264.362	2.24961	0.45823	4.90935	9.1378e-07	0.000155849
Pi_full_DN4266_c0_g1_i2	37.5292	2.24667	0.619298	3.62777	0.000285883	0.0112915
Pi_full_DN693_c0_g1_i2	96.074	2.24501	0.60122	3.7341	0.000188391	0.00826785
Pi_full_DN26572_c0_g1_i1	25.1727	2.24129	0.545105	4.11167	3.928e-05	0.00273952
Pi_full_DN6219_c0_g2_i1	165.429	2.23911	0.502307	4.45765	8.28613e-06	0.000820348
Pi_full_DN4531_c1_g4_i2	382.741	2.23633	0.52784	4.23675	2.26777e-05	0.00178722
Pi_full_DN1705_c0_g1_i5	25.3705	2.23564	0.613253	3.64554	0.000266828	0.0107309
Pi_full_DN980_c0_g4_i1	737.302	2.23436	0.575034	3.88561	0.000102071	0.00542172
Pi_full_DN19085_c0_g2_i2	19.2604	2.22993	0.549531	4.05788	4.95193e-05	0.00321103
Pi_full_DN5388_c0_g1_i1	174.13	2.22873	0.43139	5.1664	2.38642e-07	5.73995e-05
Pi_full_DN12822_c0_g1_i1	75.8331	2.22866	0.744897	2.99191	0.0027724	0.053594
Pi_full_DN264_c1_g1_i1	727.03	2.22835	0.437439	5.09408	3.50442e-07	7.51388e-05
Pi_full_DN131_c0_g1_i1	491.164	2.22473	0.695939	3.19674	0.00138992	0.0336686
Pi_full_DN19085_c0_g2_i1	21.2257	2.22446	0.541432	4.10847	3.98295e-05	0.00276245
Pi_full_DN18807_c0_g1_i1	47.9583	2.22123	0.708177	3.13655	0.00170951	0.0385242
Pi_full_DN5770_c0_g1_i1	102.101	2.21713	0.512218	4.32849	1.50134e-05	0.00130703
Pi_full_DN126_c0_g1_i2	1414.28	2.21697	0.609342	3.63831	0.000274435	0.0109546
Pi_full_DN1914_c0_g1_i1	17.9421	2.21565	0.699097	3.1693	0.00152808	0.0358349
Pi_full_DN2693_c0_g1_i1	140.983	2.21439	0.714455	3.09941	0.00193903	0.0418622
Pi_full_DN8031_c2_g1_i1	19.056	2.21234	0.636471	3.47595	0.00050904	0.0166523
Pi_full_DN740_c0_g1_i1	1724.69	2.21046	0.648774	3.40714	0.000656474	0.0200378
Pi_full_DN5000_c0_g1_i1	88.6338	2.20784	0.602064	3.66712	0.000245298	0.0100371
Pi_full_DN4156_c0_g2_i1	52.5832	2.20441	0.553681	3.98137	6.85197e-05	0.00406157
Pi_full_DN1862_c0_g2_i2	299.184	2.20369	0.58225	3.78478	0.000153843	0.00724458
Pi_full_DN11128_c0_g1_i2	338.638	2.20321	0.522456	4.21702	2.47547e-05	0.0019112
Pi_full_DN18379_c0_g1_i1	35.8958	2.20276	0.725142	3.03769	0.00238396	0.0484263
Pi_full_DN1949_c0_g1_i1	2233.38	2.20096	0.55743	3.9484	7.86754e-05	0.00451385
Pi_full_DN13238_c0_g1_i2	8.8817	2.20043	0.812043	2.70974	0.00673354	0.0961903
Pi_full_DN1340_c0_g2_i2	169.677	2.19931	0.628251	3.50069	0.000464057	0.0154776
Pi_full_DN2201_c0_g1_i1	136.13	2.19706	0.537219	4.0897	4.31938e-05	0.00293078
Pi_full_DN2294_c0_g1_i4	116.529	2.19137	0.495497	4.42256	9.75401e-06	0.000936036
Pi_full_DN11193_c0_g1_i1	1470.66	2.19006	0.404422	5.41529	6.11894e-08	1.96235e-05
Pi_full_DN15955_c0_g1_i1	8.50403	2.18955	0.759775	2.88183	0.00395367	0.0678014
Pi_full_DN7133_c0_g2_i1	117.082	2.18494	0.502531	4.34787	1.37467e-05	0.00122519
Pi_full_DN3278_c0_g1_i1	19.5313	2.18479	0.652545	3.34812	0.000813629	0.0231643
Pi_full_DN24541_c0_g1_i1	98.0207	2.18433	0.446684	4.89011	1.00781e-06	0.000165855
Pi_full_DN747_c0_g1_i1	114.565	2.17923	0.609549	3.57515	0.000350028	0.0128935
Pi_full_DN595_c0_g1_i1	135.842	2.17849	0.524659	4.1522	3.29296e-05	0.00237523
Pi_full_DN6801_c0_g2_i1	128.856	2.17784	0.628577	3.46471	0.000530811	0.0170918
Pi_full_DN1126_c0_g1_i2	589.931	2.17347	0.353733	6.14439	8.02701e-10	5.19292e-07
Pi_full_DN3813_c0_g1_i9	20.2167	2.17268	0.668485	3.25016	0.00115341	0.0297649
Pi_full_DN1175_c0_g1_i2	12.8506	2.17243	0.741043	2.93158	0.0033724	0.0610416
Pi_full_DN10475_c0_g1_i1	322.794	2.17005	0.572497	3.79051	0.000150341	0.00714668
Pi_full_DN21056_c0_g1_i1	152.941	2.1677	0.554936	3.90622	9.3752e-05	0.00512793
Pi_full_DN10882_c0_g7_i1	17.4091	2.16701	0.622975	3.47849	0.00050425	0.0165482
Pi_full_DN1067_c1_g1_i1	20.9499	2.15686	0.694489	3.10568	0.00189841	0.0413419
Pi_full_DN16646_c0_g5_i2	19.2223	2.15433	0.62179	3.46472	0.000530792	0.0170918
Pi_full_DN4419_c0_g1_i1	49.8183	2.15354	0.671798	3.20563	0.00134766	0.0330823
Pi_full_DN1719_c0_g1_i3	2161.09	2.15224	0.655706	3.28233	0.00102954	0.0275931
Pi_full_DN11753_c0_g2_i1	196.821	2.15063	0.449857	4.78069	1.74693e-06	0.000251143
Pi_full_DN23649_c0_g1_i1	732.716	2.14508	0.530777	4.04139	5.31352e-05	0.00337922
Pi_full_DN4156_c0_g2_i3	37.1686	2.14135	0.580222	3.69057	0.000223752	0.00942269
Pi_full_DN126_c0_g1_i5	1416.66	2.13743	0.618607	3.45523	0.000549827	0.017558
Pi_full_DN16292_c0_g1_i1	64.4491	2.13261	0.588833	3.62175	0.000292616	0.0115089
Pi_full_DN1426_c0_g1_i2	541.125	2.13255	0.585805	3.64038	0.000272237	0.0108785
Pi_full_DN1723_c0_g1_i2	1844.33	2.12806	0.580049	3.66876	0.000243734	0.00998505
Pi_full_DN4189_c0_g1_i1	46.8397	2.12793	0.5911	3.59995	0.000318272	0.0121348
Pi_full_DN2512_c0_g2_i2	19.2623	2.12394	0.551636	3.85025	0.000117995	0.005983
Pi_full_DN5553_c0_g1_i1	50.0185	2.12294	0.521011	4.07466	4.60818e-05	0.00306546
Pi_full_DN1489_c0_g1_i3	548.697	2.12202	0.716603	2.96122	0.00306426	0.0575174
Pi_full_DN5589_c0_g2_i7	25.276	2.11807	0.715778	2.95911	0.00308527	0.0577672
Pi_full_DN201_c0_g1_i2	26.123	2.11686	0.724703	2.921	0.00348907	0.0623413
Pi_full_DN2116_c1_g1_i1	1747.76	2.11515	0.361558	5.8501	4.91286e-09	2.27581e-06
Pi_full_DN8472_c0_g1_i1	517.576	2.11412	0.386058	5.47619	4.34592e-08	1.49603e-05
Pi_full_DN6282_c0_g2_i4	121.268	2.11354	0.507525	4.16442	3.1215e-05	0.00229207
Pi_full_DN9670_c0_g1_i1	49.5259	2.1099	0.559136	3.77351	0.000160967	0.00746889
Pi_full_DN8248_c0_g6_i1	11.8321	2.10823	0.762255	2.76578	0.00567874	0.0861964
Pi_full_DN391_c0_g1_i2	333.497	2.10723	0.598102	3.5232	0.000426366	0.0147041
Pi_full_DN2522_c0_g1_i1	29.765	2.10332	0.645543	3.25822	0.00112112	0.0292332
Pi_full_DN797_c0_g1_i1	62.405	2.10291	0.560238	3.75359	0.000174318	0.00788042
Pi_full_DN17335_c0_g1_i1	154.385	2.10255	0.458396	4.58677	4.5016e-06	0.000522585
Pi_full_DN210_c0_g1_i1	221.356	2.09733	0.674032	3.11162	0.00186063	0.0407795
Pi_full_DN4156_c0_g2_i2	46.4052	2.095	0.568093	3.68777	0.000226224	0.00947362
Pi_full_DN82_c0_g1_i3	1366.92	2.0945	0.435763	4.80651	1.53588e-06	0.000230517
Pi_full_DN126_c0_g1_i4	1331.54	2.0906	0.626163	3.33875	0.000841551	0.023724
Pi_full_DN4028_c0_g2_i5	112.195	2.08699	0.744824	2.802	0.00507876	0.0801705
Pi_full_DN1340_c0_g2_i1	160.944	2.08689	0.57751	3.61361	0.000301963	0.0116927
Pi_full_DN12363_c0_g1_i2	19.3244	2.08615	0.592952	3.51825	0.000434397	0.0148773
Pi_full_DN11903_c0_g1_i3	14.2703	2.08368	0.758282	2.74789	0.00599796	0.0895142
Pi_full_DN20641_c0_g1_i1	36.0701	2.08132	0.626237	3.32353	0.000888861	0.0247051
Pi_full_DN1592_c0_g1_i1	288.574	2.08041	0.485289	4.28696	1.81135e-05	0.00150034
Pi_full_DN8769_c1_g1_i3	78.5765	2.07708	0.481813	4.31097	1.6254e-05	0.00139882
Pi_full_DN12381_c0_g2_i1	94.233	2.07297	0.642644	3.22568	0.00125672	0.0314919
Pi_full_DN779_c0_g2_i1	72.8126	2.07032	0.768136	2.69525	0.00703351	0.0987692
Pi_full_DN8095_c1_g1_i1	880.522	2.06988	0.711784	2.90802	0.00363729	0.0641949
Pi_full_DN92_c0_g1_i1	389.725	2.06495	0.696286	2.96566	0.00302035	0.0570581
Pi_full_DN4516_c0_g1_i1	15.8701	2.06046	0.630245	3.2693	0.00107815	0.0286301
Pi_full_DN3402_c0_g1_i3	24.1145	2.06006	0.765929	2.68963	0.00715322	0.0996782
Pi_full_DN268_c0_g1_i2	231.222	2.05889	0.541727	3.8006	0.000144348	0.00693477
Pi_full_DN1126_c0_g1_i11	255.288	2.05721	0.425102	4.83932	1.30284e-06	0.000205234
Pi_full_DN5013_c0_g4_i1	27.5567	2.05626	0.687083	2.99274	0.00276487	0.053564
Pi_full_DN2007_c0_g1_i2	54.6252	2.05213	0.371944	5.51731	3.44219e-08	1.27879e-05	Low temperature-induced protein lt101.2	GO:0003677;GO:0005524;GO:0006281;GO:0006388;GO:0016021;GO:0016773;GO:0016779;GO:0019932	DNA binding;ATP binding;DNA repair;tRNA splicing, via endonucleolytic cleavage and ligation;integral component of membrane;phosphotransferase activity, alcohol group as acceptor;nucleotidyltransferase activity;second-messenger-mediated signaling	0	0	IPR000612;IPR000612;noIPR;IPR000612;noIPR;noIPR;noIPR;noIPR;noIPR;noIPR;noIPR	integral component of membrane;integral component of membrane;;integral component of membrane;;;;;;;	Cellular Component;Cellular Component;;Cellular Component;;;;;;;
Pi_full_DN9126_c0_g1_i4	123.631	2.05049	0.475937	4.30832	1.64497e-05	0.00141221
Pi_full_DN3574_c0_g1_i1	338.127	2.04566	0.557594	3.66873	0.000243758	0.00998505
Pi_full_DN2608_c1_g1_i4	135.977	2.04307	0.440762	4.63531	3.56397e-06	0.000442806
Pi_full_DN8479_c0_g1_i2	183.13	2.03785	0.499079	4.08323	4.44147e-05	0.00299197
Pi_full_DN3601_c0_g1_i1	99.0073	2.03699	0.485275	4.19759	2.69765e-05	0.00203665
Pi_full_DN221_c0_g1_i2	202.881	2.03549	0.576006	3.53381	0.00040962	0.0142974
Pi_full_DN157_c0_g1_i3	241.632	2.03105	0.56968	3.56525	0.000363507	0.0131733
Pi_full_DN7665_c0_g1_i3	36.131	2.03023	0.593504	3.42076	0.000624468	0.0192692
Pi_full_DN74_c0_g2_i2	2537.55	2.02753	0.605385	3.34916	0.000810556	0.0231107
Pi_full_DN2991_c0_g1_i6	191.746	2.02559	0.474379	4.26999	1.95486e-05	0.00157742
Pi_full_DN932_c0_g3_i1	3201.1	2.02267	0.534768	3.78233	0.000155368	0.00729628
Pi_full_DN6613_c0_g2_i1	431.034	2.01701	0.569617	3.54099	0.000398634	0.0140052
Pi_full_DN9126_c0_g2_i1	141.727	2.01623	0.374828	5.37907	7.48713e-08	2.3411e-05
Pi_full_DN21792_c0_g1_i1	29.7096	2.01438	0.626347	3.21608	0.00129954	0.0322495
Pi_full_DN157_c0_g1_i1	231.563	2.01279	0.578205	3.4811	0.000499355	0.016407
Pi_full_DN3916_c0_g2_i1	79.9907	2.01256	0.545226	3.69125	0.000223158	0.00942269
Pi_full_DN67_c0_g1_i4	431.542	2.01209	0.400035	5.02979	4.91024e-07	9.4001e-05
Pi_full_DN24252_c0_g1_i1	11.2902	2.01106	0.711594	2.82614	0.00471133	0.0760664
Pi_full_DN2526_c0_g1_i1	75.438	2.0087	0.527629	3.80704	0.000140639	0.00682673
Pi_full_DN4185_c0_g1_i1	240.561	2.00296	0.49972	4.00817	6.11909e-05	0.00375164
Pi_full_DN24404_c0_g1_i1	103.155	2.00098	0.553404	3.61576	0.000299463	0.0116183
Pi_full_DN3568_c0_g2_i1	41.8318	2.00053	0.444569	4.49993	6.79743e-06	0.000714435
Pi_full_DN2354_c0_g1_i2	50.5808	1.98737	0.397144	5.00415	5.61103e-07	0.000106332
Pi_full_DN341_c0_g1_i2	169.934	1.98688	0.605675	3.28043	0.00103648	0.0277396
Pi_full_DN13534_c0_g4_i1	1335.13	1.98196	0.439908	4.5054	6.6249e-06	0.000700224
Pi_full_DN23401_c0_g1_i1	40.676	1.98038	0.678384	2.91927	0.00350854	0.0625702
Pi_full_DN210_c0_g1_i4	214.379	1.97442	0.706108	2.79621	0.00517062	0.081007
Pi_full_DN2861_c0_g2_i1	10.0204	1.97348	0.711825	2.77242	0.00556407	0.0851101
Pi_full_DN9126_c0_g1_i2	102.087	1.97129	0.474609	4.15351	3.27421e-05	0.00237171
Pi_full_DN2991_c0_g1_i2	38.3717	1.97033	0.550862	3.5768	0.000347824	0.0128455
Pi_full_DN14136_c0_g1_i2	215.196	1.96849	0.63424	3.10369	0.00191121	0.0414762
Pi_full_DN15943_c0_g1_i1	54.1248	1.96704	0.622506	3.15987	0.00157839	0.0366035
Pi_full_DN1190_c0_g1_i1	83.7317	1.96475	0.568628	3.45524	0.000549796	0.017558
Pi_full_DN22531_c0_g1_i2	38.0197	1.96382	0.723084	2.7159	0.00660966	0.0950853
Pi_full_DN2508_c0_g1_i1	258.084	1.96276	0.61021	3.21654	0.00129745	0.0322191
Pi_full_DN5294_c0_g1_i1	403.774	1.95996	0.480455	4.07939	4.51532e-05	0.00303084
Pi_full_DN325_c0_g2_i7	128.569	1.95985	0.47197	4.15248	3.28899e-05	0.00237523
Pi_full_DN2039_c1_g2_i1	655.042	1.95681	0.534689	3.65972	0.00025249	0.0102472
Pi_full_DN3125_c0_g1_i3	80.3097	1.95655	0.550529	3.55395	0.000379488	0.0135096
Pi_full_DN1515_c1_g1_i2	30.2164	1.9563	0.667512	2.93073	0.00338164	0.06106
Pi_full_DN6901_c0_g1_i5	2809.07	1.95509	0.703223	2.78018	0.00543288	0.0836147
Pi_full_DN2979_c0_g1_i1	1169.24	1.95477	0.717196	2.72557	0.00641896	0.0935075
Pi_full_DN25480_c0_g1_i1	170.75	1.95447	0.461032	4.23933	2.24183e-05	0.00177464
Pi_full_DN241_c0_g1_i4	127.919	1.95427	0.526343	3.71291	0.00020489	0.00882648
Pi_full_DN9126_c0_g2_i3	238.159	1.95398	0.33499	5.83294	5.44596e-09	2.49199e-06
Pi_full_DN5782_c0_g1_i4	843.995	1.95184	0.393682	4.95792	7.12525e-07	0.000129783
Pi_full_DN10495_c0_g1_i4	40.2851	1.95037	0.487916	3.99735	6.40547e-05	0.00389445
Pi_full_DN8137_c0_g1_i1	18.5771	1.94966	0.671845	2.90195	0.00370851	0.0649023
Pi_full_DN6901_c0_g1_i8	537.967	1.94818	0.720409	2.70427	0.00684541	0.0971458
Pi_full_DN218_c0_g1_i2	515.014	1.94642	0.56633	3.4369	0.000588423	0.0184143
Pi_full_DN273_c0_g2_i3	63.8163	1.94563	0.559419	3.47795	0.000505256	0.0165574
Pi_full_DN10618_c0_g1_i1	15.1884	1.94454	0.576442	3.37335	0.000742607	0.0217434
Pi_full_DN428_c0_g5_i1	15.2289	1.94405	0.637599	3.04902	0.00229589	0.0469462
Pi_full_DN5455_c0_g1_i18	57.6461	1.94166	0.683545	2.84057	0.00450333	0.0737184
Pi_full_DN16055_c1_g1_i3	33.0756	1.93938	0.581189	3.33692	0.000847126	0.0238096
Pi_full_DN40_c0_g1_i1	577.437	1.93778	0.384018	5.04607	4.51001e-07	9.05377e-05
Pi_full_DN6744_c0_g4_i1	25.1152	1.93135	0.572549	3.37324	0.000742899	0.0217434
Pi_full_DN16623_c0_g2_i1	83.6627	1.93001	0.603332	3.19891	0.00137946	0.0336105
Pi_full_DN3746_c0_g1_i1	92.8295	1.92983	0.496114	3.88988	0.000100292	0.00537596
Pi_full_DN1729_c0_g1_i1	145.569	1.92528	0.715828	2.68959	0.00715403	0.0996782
Pi_full_DN2039_c1_g2_i2	1587.83	1.92194	0.513274	3.74447	0.000180774	0.00808329
Pi_full_DN18848_c0_g1_i1	17.7497	1.92177	0.549916	3.49467	0.000474651	0.0157749
Pi_full_DN9569_c0_g1_i1	21.1815	1.92098	0.602263	3.18961	0.00142465	0.0341135
Pi_full_DN97_c0_g1_i1	377.401	1.91981	0.656816	2.9229	0.00346791	0.0620866
Pi_full_DN3601_c0_g1_i2	128.013	1.91662	0.547287	3.50203	0.000461723	0.015441
Pi_full_DN11757_c0_g1_i2	16.1396	1.91398	0.686079	2.78973	0.00527523	0.0820532
Pi_full_DN143_c0_g1_i2	60.0424	1.91193	0.59654	3.20503	0.00135047	0.0331151
Pi_full_DN9126_c0_g2_i2	168.586	1.91061	0.35182	5.43064	5.6152e-08	1.83212e-05
Pi_full_DN1649_c0_g1_i1	116.08	1.90976	0.454285	4.20389	2.62372e-05	0.00200174
Pi_full_DN38_c0_g1_i1	3132.79	1.90971	0.697017	2.73983	0.00614707	0.0907357
Pi_full_DN3083_c0_g1_i4	51.7122	1.9069	0.701736	2.71741	0.00657954	0.0948071
Pi_full_DN3292_c0_g1_i7	775.853	1.90601	0.514399	3.70532	0.000211126	0.00904323
Pi_full_DN658_c0_g1_i3	131.178	1.9046	0.39682	4.79965	1.58946e-06	0.000236665
Pi_full_DN23102_c0_g1_i1	41.575	1.90457	0.613612	3.10386	0.00191011	0.0414762
Pi_full_DN157_c0_g1_i4	235.986	1.90352	0.556832	3.41848	0.000629713	0.019415
Pi_full_DN1293_c0_g1_i1	956.919	1.90216	0.542118	3.50876	0.000450195	0.0152182
Pi_full_DN11219_c0_g1_i2	338.502	1.90076	0.644136	2.95087	0.00316875	0.0587731
Pi_full_DN124_c0_g1_i8	2574.15	1.89828	0.3771	5.03388	4.80662e-07	9.39344e-05
Pi_full_DN22203_c0_g1_i1	32.0109	1.89774	0.661133	2.87044	0.004099	0.0694368
Pi_full_DN649_c0_g1_i1	146.154	1.89754	0.573075	3.31115	0.000929128	0.0255405
Pi_full_DN12113_c0_g1_i1	235.628	1.89639	0.506799	3.7419	0.000182631	0.00814827
Pi_full_DN24531_c0_g1_i1	75.1641	1.8922	0.503518	3.75796	0.000171306	0.00778176
Pi_full_DN10066_c0_g1_i1	77.0999	1.89147	0.633472	2.98587	0.00282772	0.0543276
Pi_full_DN10995_c0_g2_i1	803.372	1.89109	0.506678	3.73233	0.000189717	0.00830635
Pi_full_DN5291_c0_g2_i1	501.596	1.89067	0.512769	3.68718	0.000226751	0.00948513
Pi_full_DN325_c0_g2_i1	92.0452	1.88689	0.410149	4.60049	4.2149e-06	0.000498901
Pi_full_DN4118_c0_g1_i1	78.2223	1.88407	0.558938	3.37081	0.000749477	0.021783
Pi_full_DN6553_c0_g1_i1	17.2526	1.88094	0.600976	3.12981	0.00174918	0.0391104
Pi_full_DN4238_c0_g1_i3	15.3103	1.8802	0.645162	2.9143	0.00356485	0.0633059
Pi_full_DN5742_c0_g1_i3	54.7589	1.87913	0.364613	5.15377	2.55305e-07	5.98722e-05
Pi_full_DN2756_c0_g1_i2	115.945	1.87906	0.474065	3.96371	7.37936e-05	0.00431794
Pi_full_DN22354_c0_g1_i1	23.0307	1.8779	0.623595	3.01142	0.00260031	0.0516042
Pi_full_DN2991_c0_g1_i12	192.786	1.87527	0.472844	3.96594	7.31073e-05	0.00428614
Pi_full_DN5512_c0_g2_i5	19.9576	1.87408	0.555551	3.37337	0.000742552	0.0217434
Pi_full_DN3242_c0_g1_i1	14.2262	1.87275	0.631896	2.96371	0.00303959	0.0571687
Pi_full_DN8772_c0_g3_i1	362.271	1.87113	0.661885	2.82697	0.00469906	0.0759993
Pi_full_DN1462_c0_g1_i8	19.2866	1.86826	0.554895	3.36687	0.000760273	0.0220116
Pi_full_DN9132_c0_g5_i2	809.311	1.86259	0.477641	3.89956	9.63661e-05	0.00522891
Pi_full_DN3821_c0_g1_i1	1154.16	1.86086	0.656692	2.83369	0.00460145	0.0748723
Pi_full_DN24253_c0_g1_i1	55.7617	1.86063	0.550403	3.38049	0.000723575	0.0214624
Pi_full_DN23676_c0_g1_i1	16.411	1.85861	0.634896	2.92743	0.00341777	0.0615068
Pi_full_DN3779_c0_g1_i1	45.7164	1.85537	0.645186	2.87572	0.00403111	0.0686899
Pi_full_DN1592_c0_g1_i2	554.969	1.85403	0.46073	4.02411	5.71906e-05	0.00356463
Pi_full_DN1568_c0_g1_i1	52.8544	1.85398	0.453575	4.08747	4.36099e-05	0.00295367
Pi_full_DN11799_c0_g1_i1	61.126	1.85377	0.560389	3.30801	0.000939617	0.0257345
Pi_full_DN119_c0_g1_i3	42.8825	1.85326	0.567082	3.26807	0.00108283	0.0287137
Pi_full_DN4300_c0_g1_i1	2857.51	1.85288	0.59198	3.12997	0.00174824	0.0391104
Pi_full_DN124_c0_g1_i2	2633.9	1.85218	0.376331	4.92167	8.58103e-07	0.000149689
Pi_full_DN3798_c0_g2_i1	620.68	1.84903	0.627589	2.94624	0.00321663	0.0593092
Pi_full_DN2608_c1_g1_i1	36.3079	1.84808	0.494559	3.73683	0.000186357	0.00823016
Pi_full_DN5246_c0_g2_i2	79.863	1.8462	0.525025	3.51641	0.000437423	0.0149481
Pi_full_DN2052_c0_g2_i1	297.82	1.84305	0.538218	3.42436	0.000616257	0.0190471
Pi_full_DN3478_c0_g1_i2	205.213	1.84183	0.494848	3.72201	0.000197641	0.00857327
Pi_full_DN14201_c0_g1_i1	47.0853	1.84147	0.548964	3.35444	0.000795261	0.022741
Pi_full_DN5782_c0_g1_i1	809.039	1.83901	0.356418	5.1597	2.4734e-07	5.91085e-05
Pi_full_DN10995_c0_g2_i2	415.572	1.83788	0.512446	3.58649	0.000335157	0.0125632
Pi_full_DN4531_c1_g3_i1	33.994	1.83747	0.606859	3.02784	0.0024631	0.0497418
Pi_full_DN2512_c0_g2_i4	25.631	1.83654	0.514056	3.57264	0.000353396	0.0129493
Pi_full_DN2354_c0_g1_i1	72.6537	1.83641	0.341948	5.37042	7.85516e-08	2.41591e-05
Pi_full_DN7102_c0_g1_i1	12.3897	1.83522	0.647952	2.83234	0.00462088	0.0750583
Pi_full_DN9082_c0_g2_i1	55.3284	1.8316	0.534237	3.42845	0.000607038	0.0188129
Pi_full_DN770_c0_g1_i3	56.8077	1.83079	0.422332	4.33495	1.45795e-05	0.00127518
Pi_full_DN12808_c0_g1_i1	97.563	1.82875	0.380361	4.80794	1.5249e-06	0.000229788
Pi_full_DN3472_c0_g1_i1	21.0541	1.82611	0.618343	2.95324	0.00314462	0.0584699
Pi_full_DN2854_c0_g1_i5	1229.79	1.82377	0.491738	3.70883	0.000208218	0.00892884
Pi_full_DN5834_c0_g1_i1	14.5217	1.82077	0.586728	3.10326	0.00191404	0.0415136
Pi_full_DN4078_c0_g1_i1	326.262	1.82046	0.593887	3.06534	0.00217424	0.0453232
Pi_full_DN4473_c0_g1_i6	29.7185	1.81887	0.499502	3.64136	0.000271197	0.0108601
Pi_full_DN2522_c0_g1_i2	24.181	1.81774	0.636402	2.85627	0.00428644	0.0713474
Pi_full_DN3381_c0_g1_i5	81.1233	1.81753	0.385158	4.71892	2.37096e-06	0.00032233
Pi_full_DN1964_c0_g1_i5	72.6421	1.81528	0.592396	3.06429	0.00218186	0.0454064
Pi_full_DN2263_c0_g2_i2	1144.32	1.81518	0.39341	4.61396	3.95068e-06	0.000473602
Pi_full_DN3778_c0_g4_i1	41.573	1.81499	0.521799	3.47834	0.000504535	0.0165482
Pi_full_DN194_c0_g3_i1	1743.71	1.81442	0.406506	4.46346	8.0648e-06	0.000807396
Pi_full_DN895_c0_g2_i2	491.525	1.81427	0.474244	3.8256	0.000130452	0.00644881
Pi_full_DN23736_c0_g1_i1	20.2813	1.8138	0.640468	2.83199	0.004626	0.0751089
Pi_full_DN5908_c0_g2_i1	76.699	1.81198	0.47185	3.84016	0.000122952	0.00615121
Pi_full_DN2913_c0_g2_i1	602.631	1.80926	0.449077	4.02885	5.60514e-05	0.00351946
Pi_full_DN14854_c0_g1_i1	41.1636	1.80915	0.532274	3.3989	0.000676578	0.0204072
Pi_full_DN10532_c0_g1_i2	22.0045	1.80754	0.61471	2.94047	0.0032771	0.0599821
Pi_full_DN2439_c0_g1_i1	450.192	1.80747	0.630188	2.86814	0.00412888	0.0697227
Pi_full_DN931_c0_g1_i3	730.898	1.80645	0.505366	3.57454	0.000350841	0.0128935
Pi_full_DN2783_c0_g2_i2	210.948	1.80451	0.524411	3.44101	0.000579546	0.0182357
Pi_full_DN336_c0_g1_i1	199.195	1.80131	0.439431	4.09919	4.14598e-05	0.00284918
Pi_full_DN1952_c0_g1_i2	461.751	1.7988	0.389602	4.61702	3.89294e-06	0.000468961
Pi_full_DN1218_c0_g1_i1	112.302	1.79616	0.466112	3.85348	0.000116449	0.00592861
Pi_full_DN7665_c0_g1_i1	41.6224	1.79569	0.62385	2.8784	0.00399696	0.0683198
Pi_full_DN1452_c0_g1_i1	128.817	1.79557	0.627971	2.85932	0.00424548	0.0708624
Pi_full_DN15109_c0_g3_i1	10.3924	1.78497	0.658233	2.71176	0.00669273	0.0958125
Pi_full_DN6135_c0_g1_i6	25.882	1.78433	0.631323	2.82633	0.0047085	0.0760552
Pi_full_DN6453_c0_g1_i2	33.7907	1.78178	0.52707	3.38053	0.000723458	0.0214624
Pi_full_DN3580_c0_g1_i1	1502.46	1.78114	0.652883	2.72811	0.0063698	0.0930556
Pi_full_DN8790_c0_g1_i1	29.2017	1.77578	0.624813	2.84209	0.00448187	0.0735646
Pi_full_DN10911_c0_g2_i2	52.5136	1.77213	0.456353	3.88324	0.000103072	0.0054291
Pi_full_DN7633_c0_g2_i1	538.786	1.77188	0.429768	4.12289	3.74153e-05	0.00264886
Pi_full_DN2160_c0_g2_i1	22.6841	1.77144	0.487049	3.63709	0.000275732	0.0109714
Pi_full_DN123_c0_g2_i2	303.68	1.76812	0.457922	3.86117	0.000112844	0.00579223
Pi_full_DN931_c0_g1_i7	2062.2	1.76221	0.502069	3.5099	0.000448276	0.0152176
Pi_full_DN26284_c0_g1_i1	230.875	1.75923	0.558563	3.14957	0.0016351	0.0374785
Pi_full_DN20847_c0_g1_i1	64.0074	1.75753	0.44279	3.96923	7.21067e-05	0.00425407
Pi_full_DN358_c0_g1_i1	350.1	1.75454	0.590558	2.97099	0.00296838	0.0564233
Pi_full_DN7665_c0_g2_i1	23.7139	1.75373	0.608617	2.8815	0.00395792	0.0678434
Pi_full_DN143_c0_g1_i1	67.3158	1.75358	0.610503	2.87235	0.00407432	0.0692063
Pi_full_DN6166_c0_g1_i5	66.3837	1.75011	0.567408	3.0844	0.00203966	0.0433856
Pi_full_DN241_c0_g1_i6	125.499	1.74836	0.521842	3.35036	0.000807074	0.0230289
Pi_full_DN3723_c0_g2_i2	44.5406	1.74659	0.564557	3.09373	0.00197659	0.0423705
Pi_full_DN991_c0_g2_i1	455.538	1.74628	0.461765	3.78174	0.000155737	0.00730444
Pi_full_DN803_c0_g6_i1	22.4887	1.74482	0.534394	3.26504	0.00109448	0.0288392
Pi_full_DN123_c0_g2_i1	105.125	1.7437	0.497317	3.50622	0.000454512	0.0152952
Pi_full_DN5291_c0_g2_i2	649.649	1.74338	0.530452	3.28659	0.00101409	0.0273542
Pi_full_DN2058_c0_g1_i2	90.752	1.74323	0.53536	3.25619	0.00112916	0.0293674
Pi_full_DN3292_c0_g1_i1	250.048	1.74245	0.541356	3.21867	0.00128786	0.0320446
Pi_full_DN3926_c0_g2_i1	16.5307	1.74093	0.561945	3.09804	0.00194804	0.0420324
Pi_full_DN691_c0_g1_i4	161.966	1.7402	0.554237	3.13981	0.00169059	0.0382237
Pi_full_DN658_c0_g1_i10	136.517	1.73918	0.355219	4.89606	9.77748e-07	0.000161617
Pi_full_DN671_c0_g1_i4	60.701	1.73782	0.526393	3.30136	0.000962159	0.0261918
Pi_full_DN2425_c0_g2_i1	1795.96	1.73674	0.400381	4.33772	1.43971e-05	0.00126612
Pi_full_DN149_c0_g1_i17	37.6446	1.73662	0.497063	3.49377	0.00047626	0.0158144
Pi_full_DN341_c0_g1_i9	244.681	1.73643	0.568438	3.05474	0.00225256	0.0464028
Pi_full_DN1056_c0_g1_i3	337.178	1.73608	0.388967	4.4633	8.07053e-06	0.000807396
Pi_full_DN40_c0_g1_i7	7665.05	1.73373	0.36695	4.7247	2.30456e-06	0.000316746
Pi_full_DN20211_c0_g1_i1	22.3664	1.73247	0.550531	3.14691	0.00165005	0.0375915
Pi_full_DN241_c0_g1_i12	139.625	1.73202	0.499798	3.46544	0.000529362	0.0170918
Pi_full_DN4473_c0_g4_i1	780.943	1.73131	0.362842	4.77153	1.82835e-06	0.00026085
Pi_full_DN22090_c0_g1_i1	74.2359	1.73063	0.520121	3.32736	0.00087674	0.0244419
Pi_full_DN1197_c2_g2_i1	142.104	1.72937	0.315349	5.48398	4.15871e-08	1.481e-05
Pi_full_DN9132_c0_g5_i1	220.172	1.72791	0.478988	3.60742	0.000309258	0.0118893
Pi_full_DN8153_c0_g1_i1	225.687	1.72766	0.494889	3.49101	0.000481201	0.0159361
Pi_full_DN19994_c0_g1_i1	50.6396	1.72687	0.631088	2.73634	0.0062127	0.0914051
Pi_full_DN895_c0_g2_i1	722.809	1.72627	0.468041	3.68828	0.000225776	0.00947259
Pi_full_DN4488_c0_g1_i1	99.5893	1.72556	0.3793	4.54933	5.38171e-06	0.000610068
Pi_full_DN719_c0_g1_i2	278.693	1.72276	0.457281	3.76739	0.000164965	0.00757626
Pi_full_DN241_c0_g1_i1	138.605	1.72106	0.573006	3.00357	0.00266834	0.0523648
Pi_full_DN3368_c0_g1_i3	94.7786	1.71983	0.48412	3.55249	0.00038161	0.0135723
Pi_full_DN15300_c0_g3_i1	30.8626	1.71699	0.436476	3.93375	8.36312e-05	0.00471881
Pi_full_DN424_c0_g1_i1	155.568	1.71603	0.423864	4.04854	5.15376e-05	0.00330563
Pi_full_DN5848_c0_g1_i1	17.5362	1.71504	0.635059	2.7006	0.00692143	0.0977073
Pi_full_DN10016_c0_g1_i1	116.423	1.71489	0.356891	4.80508	1.54687e-06	0.000231241
Pi_full_DN2783_c0_g2_i1	166.979	1.71396	0.483099	3.54785	0.000388392	0.0137613
Pi_full_DN5183_c0_g1_i1	171.825	1.7137	0.58346	2.93713	0.0033127	0.0603685
Pi_full_DN1410_c0_g3_i1	78.6613	1.71337	0.505926	3.3866	0.000707632	0.0211906
Pi_full_DN6873_c0_g1_i1	434.009	1.71275	0.4937	3.46921	0.000521985	0.0169136
Pi_full_DN582_c0_g1_i1	1797.15	1.71005	0.549212	3.11364	0.00184796	0.0406191
Pi_full_DN258_c0_g1_i4	263.086	1.70992	0.353807	4.83293	1.34539e-06	0.00021034
Pi_full_DN21776_c0_g1_i1	30.1289	1.70885	0.544761	3.13688	0.00170754	0.0385106
Pi_full_DN2904_c0_g1_i1	284.425	1.70822	0.543903	3.14068	0.00168556	0.0381919
Pi_full_DN829_c0_g1_i2	1378.58	1.70466	0.57767	2.95092	0.00316827	0.0587731
Pi_full_DN1283_c0_g1_i2	583.099	1.70257	0.470428	3.61919	0.000295522	0.0115386
Pi_full_DN9126_c0_g1_i1	114.55	1.70053	0.420998	4.03928	5.36148e-05	0.00339247
Pi_full_DN19438_c0_g1_i1	122.607	1.70018	0.569407	2.98588	0.00282759	0.0543276
Pi_full_DN311_c0_g1_i1	204.299	1.69915	0.519336	3.27177	0.00106875	0.0284207
Pi_full_DN1391_c0_g1_i1	550.003	1.69912	0.510779	3.32653	0.000879353	0.0244952
Pi_full_DN908_c0_g1_i5	131.307	1.69548	0.49358	3.43507	0.000592407	0.0184927
Pi_full_DN26459_c0_g1_i1	33.7692	1.69531	0.470954	3.59972	0.000318554	0.0121348
Pi_full_DN592_c0_g1_i4	74.7208	1.69366	0.427357	3.96311	7.39812e-05	0.00431794
Pi_full_DN1677_c0_g1_i4	20.0485	1.69362	0.623629	2.71575	0.00661265	0.0950853
Pi_full_DN4766_c0_g3_i1	62.1681	1.6924	0.399748	4.23367	2.29911e-05	0.00179349
Pi_full_DN2879_c0_g1_i3	239.54	1.69137	0.429628	3.93684	8.2562e-05	0.0046655
Pi_full_DN1839_c0_g1_i1	1433.64	1.68798	0.366569	4.60481	4.12837e-06	0.000490205
Pi_full_DN10699_c0_g1_i2	449.245	1.68509	0.414902	4.06142	4.8775e-05	0.00317181
Pi_full_DN2152_c0_g1_i1	63.9041	1.6837	0.415855	4.04877	5.14884e-05	0.00330563
Pi_full_DN658_c0_g1_i5	132.367	1.68328	0.360162	4.67369	2.95839e-06	0.000382775
Pi_full_DN244_c0_g1_i5	135.202	1.68316	0.440637	3.81984	0.00013354	0.00656708
Pi_full_DN983_c0_g1_i1	253.951	1.68038	0.514039	3.26898	0.00107938	0.0286424
Pi_full_DN1521_c0_g1_i1	60.6145	1.67877	0.49654	3.38093	0.000722399	0.0214615
Pi_full_DN2062_c0_g1_i6	35.176	1.67722	0.469953	3.5689	0.000358478	0.0130464
Pi_full_DN1892_c0_g3_i6	465.471	1.67645	0.414686	4.0427	5.28391e-05	0.00337181
Pi_full_DN218_c0_g1_i3	496.402	1.67502	0.570306	2.93705	0.00331347	0.0603685
Pi_full_DN1009_c0_g1_i1	215.969	1.67474	0.453075	3.69639	0.000218688	0.00932457
Pi_full_DN1378_c0_g1_i1	3072.86	1.67321	0.592345	2.82472	0.00473223	0.0762772
Pi_full_DN1782_c0_g1_i9	31.6995	1.66891	0.589228	2.83236	0.00462056	0.0750583
Pi_full_DN23816_c0_g1_i1	37.5123	1.66594	0.609356	2.73394	0.00625821	0.0919423
Pi_full_DN3912_c0_g1_i5	19.568	1.66574	0.587727	2.83421	0.00459392	0.0747823
Pi_full_DN4488_c0_g1_i2	37.1719	1.66214	0.490976	3.38539	0.000710773	0.0212208
Pi_full_DN545_c0_g1_i2	257.59	1.65896	0.527021	3.14781	0.00164498	0.0375848
Pi_full_DN2137_c0_g2_i1	811.415	1.65659	0.388057	4.26894	1.96408e-05	0.00158147
Pi_full_DN3912_c0_g1_i3	65.665	1.65643	0.550972	3.00638	0.00264377	0.052128
Pi_full_DN273_c0_g2_i2	173.631	1.65466	0.482507	3.42931	0.000605126	0.0188107
Pi_full_DN1076_c0_g3_i1	1729.92	1.65393	0.566472	2.9197	0.00350373	0.062514
Pi_full_DN4278_c0_g1_i9	51.5988	1.6536	0.410502	4.02825	5.61943e-05	0.00352007
Pi_full_DN6055_c0_g1_i1	15.7836	1.65185	0.6062	2.72492	0.00643162	0.0935075
Pi_full_DN3125_c0_g1_i1	72.1422	1.6511	0.493843	3.34338	0.000827644	0.02342
Pi_full_DN428_c0_g1_i1	620.664	1.64691	0.413209	3.98565	6.72947e-05	0.00402628
Pi_full_DN4799_c0_g2_i1	77.7694	1.64121	0.567424	2.89239	0.00382322	0.066375
Pi_full_DN14285_c0_g1_i2	114.512	1.64025	0.402785	4.07228	4.65556e-05	0.00306546
Pi_full_DN797_c0_g1_i3	30.6966	1.63355	0.581438	2.8095	0.00496187	0.0790234
Pi_full_DN82_c0_g1_i5	756.191	1.63238	0.399472	4.08633	4.38251e-05	0.00296289
Pi_full_DN11854_c0_g1_i1	358.518	1.6304	0.414928	3.92937	8.51687e-05	0.00476259
Pi_full_DN671_c0_g1_i1	73.2789	1.63001	0.483171	3.37357	0.000742009	0.0217434
Pi_full_DN4473_c0_g1_i7	262.778	1.62868	0.313098	5.20183	1.97335e-07	5.10649e-05
Pi_full_DN20921_c0_g1_i1	88.3447	1.62577	0.387561	4.19487	2.73033e-05	0.00205718
Pi_full_DN9132_c0_g4_i1	698.206	1.6243	0.508722	3.1929	0.00140852	0.0339002
Pi_full_DN1283_c0_g1_i1	549.802	1.62365	0.458313	3.54267	0.000396096	0.0139377
Pi_full_DN1877_c0_g1_i1	2368.85	1.62255	0.512105	3.16839	0.00153284	0.0358349
Pi_full_DN3977_c0_g1_i1	144.021	1.62105	0.354189	4.57678	4.72195e-06	0.000543488
Pi_full_DN9506_c1_g4_i1	277.352	1.6185	0.540662	2.99355	0.00275748	0.0534749
Pi_full_DN9653_c0_g2_i1	145.995	1.61706	0.460825	3.50906	0.0004497	0.0152176
Pi_full_DN1509_c0_g2_i1	629.084	1.61703	0.397017	4.07293	4.64247e-05	0.00306546
Pi_full_DN26765_c0_g1_i1	49.6895	1.61684	0.503165	3.21335	0.00131197	0.0324936
Pi_full_DN67_c0_g1_i1	427.192	1.61678	0.465988	3.46959	0.000521259	0.0169107
Pi_full_DN171_c0_g1_i11	312.317	1.61612	0.372328	4.34059	1.42103e-05	0.00125754
Pi_full_DN19636_c0_g1_i1	1251.67	1.61532	0.427337	3.77997	0.000156846	0.00733812
Pi_full_DN7750_c0_g3_i1	353.58	1.61212	0.50551	3.1891	0.00142717	0.0341519
Pi_full_DN273_c0_g2_i1	181.015	1.61114	0.522009	3.08641	0.00202586	0.0431709
Pi_full_DN402_c1_g1_i1	19.3648	1.6073	0.546568	2.94072	0.00327455	0.0599646
Pi_full_DN671_c0_g1_i6	86.3837	1.60672	0.538691	2.98264	0.00285773	0.054751
Pi_full_DN15418_c0_g2_i1	266.159	1.60652	0.347638	4.62125	3.81431e-06	0.000464677
Pi_full_DN1653_c0_g1_i1	33.921	1.60374	0.408744	3.92359	8.72392e-05	0.00483514
Pi_full_DN1765_c0_g1_i8	31.4278	1.60113	0.578458	2.76792	0.00564151	0.0858335
Pi_full_DN336_c0_g1_i5	1051.16	1.59952	0.420824	3.80092	0.000144158	0.00693473
Pi_full_DN6991_c0_g1_i1	19.405	1.59907	0.555564	2.87828	0.00399846	0.0683198
Pi_full_DN208_c0_g1_i1	4336.66	1.59905	0.363697	4.39664	1.09937e-05	0.00102919
Pi_full_DN1666_c0_g1_i1	63.8419	1.59857	0.42777	3.73698	0.000186242	0.00823016
Pi_full_DN12887_c0_g1_i5	362.111	1.59816	0.392827	4.06835	4.73465e-05	0.00311127
Pi_full_DN6166_c0_g1_i4	104.919	1.59542	0.512566	3.11262	0.00185435	0.0406894
Pi_full_DN119_c0_g1_i2	298.96	1.59423	0.431764	3.69236	0.000222182	0.00939879
Pi_full_DN6300_c0_g1_i3	69.0285	1.59387	0.511292	3.11734	0.0018249	0.0402314
Pi_full_DN8431_c0_g2_i1	250.869	1.59379	0.344256	4.62968	3.6623e-06	0.00045203
Pi_full_DN830_c0_g1_i1	237.743	1.59335	0.546071	2.91784	0.00352469	0.0627984
Pi_full_DN26162_c0_g1_i1	25.4137	1.59099	0.545102	2.91869	0.00351502	0.0626558
Pi_full_DN11198_c0_g1_i2	21.9806	1.58839	0.506369	3.13683	0.00170784	0.0385106
Pi_full_DN485_c0_g1_i4	72.9021	1.58681	0.542853	2.92308	0.00346582	0.0620866
Pi_full_DN485_c0_g1_i2	67.7205	1.58556	0.496793	3.19159	0.00141491	0.0340105
Pi_full_DN3357_c0_g2_i6	171.932	1.58396	0.486121	3.25836	0.00112058	0.0292332
Pi_full_DN336_c0_g1_i4	1110.11	1.58056	0.431279	3.66482	0.000247515	0.0101168
Pi_full_DN1211_c0_g1_i1	260.628	1.57897	0.456333	3.46012	0.000539932	0.0173157
Pi_full_DN21967_c0_g1_i1	29.8805	1.57833	0.545704	2.89229	0.00382449	0.066375
Pi_full_DN1736_c0_g1_i1	266.048	1.57828	0.504425	3.12886	0.00175483	0.03917
Pi_full_DN2528_c0_g1_i6	43.831	1.57824	0.482374	3.27181	0.00106862	0.0284207
Pi_full_DN336_c0_g1_i2	177.143	1.57763	0.41111	3.83749	0.0001243	0.0062021
Pi_full_DN23224_c0_g1_i1	2459.88	1.57589	0.416216	3.78624	0.000152945	0.0072277
Pi_full_DN10905_c1_g1_i1	2760.85	1.57561	0.563424	2.79649	0.00516603	0.0809689
Pi_full_DN149_c0_g1_i10	198.454	1.5753	0.534349	2.94807	0.00319761	0.0591052
Pi_full_DN1283_c0_g1_i3	556.496	1.57284	0.440471	3.57083	0.000355853	0.0130013
Pi_full_DN16999_c0_g1_i1	76.8594	1.57007	0.557495	2.81629	0.00485819	0.077868
Pi_full_DN7718_c0_g1_i12	43.2268	1.56696	0.42767	3.66394	0.000248368	0.0101296
Pi_full_DN3475_c0_g1_i1	684.969	1.56553	0.412392	3.79622	0.000146921	0.0070406
Pi_full_DN149_c0_g1_i9	133.636	1.56515	0.519989	3.00997	0.00261269	0.0517874
Pi_full_DN3357_c0_g2_i1	585.625	1.56468	0.437795	3.574	0.000351565	0.0129075
Pi_full_DN12738_c0_g1_i1	227.979	1.56258	0.346037	4.51565	6.31225e-06	0.000680314
Pi_full_DN5668_c0_g2_i1	17.6442	1.56247	0.527814	2.96027	0.00307369	0.0575792
Pi_full_DN11846_c0_g2_i1	22.453	1.56208	0.528473	2.95584	0.00311822	0.058152
Pi_full_DN4269_c0_g1_i1	161.891	1.56137	0.496856	3.14251	0.00167508	0.0380462
Pi_full_DN26999_c0_g1_i1	178.535	1.5608	0.493883	3.16026	0.00157631	0.0365777
Pi_full_DN13427_c0_g1_i1	739.99	1.55955	0.423466	3.68282	0.000230671	0.00958497
Pi_full_DN1087_c1_g1_i1	82.2082	1.55945	0.344419	4.52778	5.96075e-06	0.000653975
Pi_full_DN25930_c0_g1_i1	1378.57	1.55806	0.383422	4.06356	4.83308e-05	0.0031517
Pi_full_DN3723_c0_g2_i1	152.589	1.55771	0.450896	3.45469	0.000550916	0.0175629
Pi_full_DN16540_c0_g1_i1	95.8697	1.55655	0.55579	2.8006	0.00510072	0.0803144
Pi_full_DN2086_c0_g1_i1	1385.39	1.55559	0.529557	2.93753	0.00330833	0.0603685	unnamed protein product, partial	0	0	0	0	IPR016040;noIPR;noIPR;noIPR;IPR036291	;;;;	;;;;
Pi_full_DN22480_c0_g1_i1	85.6717	1.55471	0.481301	3.23023	0.00123691	0.0311581
Pi_full_DN7718_c0_g1_i5	277.688	1.55257	0.366046	4.24148	2.22054e-05	0.00176151
Pi_full_DN3977_c0_g1_i2	65.9824	1.5497	0.431601	3.59059	0.000329932	0.0124045
Pi_full_DN1735_c0_g1_i2	198.818	1.54915	0.499739	3.09991	0.00193579	0.0418161
Pi_full_DN5246_c0_g1_i7	31.6216	1.54486	0.484955	3.18556	0.00144472	0.0344183
Pi_full_DN845_c0_g1_i4	838.348	1.54481	0.525772	2.93817	0.00330157	0.0603685
Pi_full_DN3946_c0_g1_i2	1627.04	1.54332	0.532883	2.89616	0.00377756	0.0658344
Pi_full_DN1154_c0_g1_i4	137.54	1.54301	0.525965	2.93367	0.00334978	0.060855
Pi_full_DN311_c0_g1_i2	658.919	1.54268	0.498905	3.09214	0.00198718	0.0424861
Pi_full_DN25267_c0_g1_i1	749.969	1.53921	0.474131	3.24639	0.0011688	0.0299561
Pi_full_DN428_c0_g1_i2	100.174	1.53842	0.49159	3.12949	0.00175112	0.0391104
Pi_full_DN10729_c0_g1_i3	443.277	1.53692	0.540331	2.84441	0.00444941	0.0732241
Pi_full_DN1447_c0_g1_i3	482.354	1.53526	0.561628	2.73359	0.0062648	0.0919448
Pi_full_DN21221_c0_g1_i1	90.1611	1.53473	0.388428	3.95114	7.77802e-05	0.00448995
Pi_full_DN931_c0_g1_i2	765.454	1.53397	0.434289	3.53215	0.000412195	0.0143606
Pi_full_DN119_c0_g1_i4	181.952	1.53299	0.416799	3.67801	0.000235057	0.00971345	Universal stress protein A-like protein	0	0	0	0	IPR006015;IPR014729;IPR006016;IPR006015;noIPR;noIPR;noIPR	;;;;;;	;;;;;;
Pi_full_DN2479_c0_g1_i2	953.158	1.53144	0.536665	2.85363	0.00432235	0.0716673
Pi_full_DN2615_c0_g1_i4	39.3187	1.52917	0.3936	3.8851	0.000102289	0.00542172
Pi_full_DN5742_c0_g1_i2	38.4237	1.5285	0.404447	3.77923	0.000157312	0.00735075
Pi_full_DN658_c0_g1_i6	136.819	1.52837	0.4231	3.61232	0.000303471	0.0117269
Pi_full_DN336_c0_g1_i3	734.336	1.52804	0.425498	3.59118	0.000329188	0.012389
Pi_full_DN24586_c0_g1_i1	17.5544	1.5264	0.558931	2.73093	0.00631564	0.0925686
Pi_full_DN15997_c0_g1_i1	199.371	1.5259	0.511109	2.98546	0.00283151	0.0543726
Pi_full_DN2235_c0_g1_i2	129.024	1.52585	0.534508	2.85467	0.0043081	0.0715576
Pi_full_DN8817_c1_g1_i1	60.3048	1.52487	0.396536	3.84548	0.000120316	0.00606785
Pi_full_DN5385_c0_g1_i13	67.8645	1.52238	0.391066	3.8929	9.9054e-05	0.00533243
Pi_full_DN6170_c0_g1_i2	56.2299	1.52208	0.469441	3.24233	0.00118558	0.0302622
Pi_full_DN2478_c0_g1_i1	108.486	1.52183	0.461922	3.29456	0.000985756	0.0267058
Pi_full_DN3146_c0_g1_i2	35.9618	1.52052	0.478416	3.17825	0.00148167	0.0350759
Pi_full_DN1964_c0_g1_i3	276.047	1.52035	0.545186	2.78868	0.00529239	0.0821021
Pi_full_DN1428_c0_g1_i3	348.793	1.52015	0.55088	2.75949	0.00578919	0.0874485
Pi_full_DN12171_c0_g1_i1	72.0517	1.51934	0.381065	3.98709	6.6888e-05	0.00401563
Pi_full_DN6979_c0_g2_i1	39.1725	1.51826	0.522478	2.90588	0.00366224	0.0643929
Pi_full_DN5320_c0_g3_i2	172.997	1.51809	0.406575	3.73384	0.000188579	0.00826785
Pi_full_DN2052_c0_g2_i2	244.549	1.51668	0.562877	2.69452	0.0070491	0.0989142
Pi_full_DN4331_c0_g2_i2	44.7407	1.51523	0.446146	3.39627	0.000683105	0.0205875
Pi_full_DN184_c0_g1_i4	187.321	1.51378	0.418211	3.61965	0.000294997	0.0115301
Pi_full_DN2479_c0_g1_i5	658.02	1.51266	0.534405	2.83054	0.0046469	0.0753831
Pi_full_DN4916_c0_g1_i1	803.002	1.51084	0.477979	3.16089	0.00157286	0.036543
Pi_full_DN214_c0_g1_i3	940.583	1.51015	0.390314	3.86905	0.000109259	0.00565463
Pi_full_DN158_c0_g2_i1	304.514	1.51	0.542447	2.78368	0.00537453	0.0830232
Pi_full_DN565_c0_g1_i1	32.9329	1.50979	0.512586	2.94543	0.00322502	0.0593182
Pi_full_DN171_c0_g1_i5	150.806	1.50962	0.387549	3.89531	9.80735e-05	0.00530247
Pi_full_DN5385_c0_g1_i3	45.4686	1.50947	0.403502	3.74092	0.000183346	0.00816856
Pi_full_DN1521_c0_g1_i12	55.3802	1.50865	0.558192	2.70274	0.006877	0.097373
Pi_full_DN1384_c0_g1_i2	56.1755	1.5057	0.442093	3.40583	0.000659622	0.020068
Pi_full_DN4191_c0_g1_i1	483.094	1.50446	0.549536	2.73769	0.00618725	0.0911496
Pi_full_DN16031_c0_g1_i3	122.66	1.50353	0.477737	3.1472	0.00164843	0.0375915
Pi_full_DN10192_c0_g2_i2	260.715	1.50327	0.506622	2.96724	0.00300487	0.0569438
Pi_full_DN5044_c0_g2_i1	381.771	1.5013	0.326958	4.59172	4.39607e-06	0.000515467
Pi_full_DN17989_c0_g1_i1	27.0141	1.50126	0.552852	2.71549	0.00661775	0.0950853
Pi_full_DN20836_c0_g1_i1	633.56	1.4963	0.423772	3.5309	0.000414144	0.0144018
Pi_full_DN9391_c0_g2_i1	125.788	1.4959	0.485827	3.07908	0.00207639	0.0438684
Pi_full_DN19503_c0_g1_i1	49.3731	1.492	0.49979	2.98526	0.0028334	0.0543809
Pi_full_DN26630_c0_g1_i1	72.2004	1.49112	0.469545	3.17567	0.00149492	0.0353226
Pi_full_DN1175_c0_g1_i9	62.5478	1.48852	0.549915	2.70682	0.00679304	0.0965924
Pi_full_DN4278_c0_g1_i11	24.6773	1.48752	0.4956	3.00145	0.00268696	0.0525652
Pi_full_DN2479_c0_g1_i1	1203.83	1.48562	0.539692	2.75272	0.00591031	0.0886123
Pi_full_DN7398_c0_g1_i1	314.033	1.48489	0.418209	3.55059	0.000384372	0.0136447
Pi_full_DN7718_c0_g1_i3	274.951	1.48118	0.357188	4.14679	3.37175e-05	0.00241902
Pi_full_DN592_c0_g1_i2	133.301	1.48086	0.376728	3.93084	8.46513e-05	0.00474072
Pi_full_DN4331_c0_g1_i5	707.68	1.4807	0.414865	3.56911	0.000358196	0.0130464
Pi_full_DN21948_c0_g1_i1	214.103	1.47807	0.359086	4.1162	3.85164e-05	0.00270321
Pi_full_DN3077_c0_g1_i2	88.6578	1.4729	0.494218	2.98026	0.00288006	0.0550794
Pi_full_DN5486_c0_g1_i3	38.1727	1.47151	0.451466	3.25939	0.0011165	0.029194
Pi_full_DN349_c0_g2_i1	52.4399	1.46855	0.455303	3.22543	0.00125783	0.0314919
Pi_full_DN6318_c0_g1_i14	38.7591	1.4632	0.456458	3.20554	0.00134808	0.0330823
Pi_full_DN1954_c0_g1_i2	45.2396	1.46282	0.424859	3.44307	0.000575143	0.0181349
Pi_full_DN3215_c0_g1_i1	115.479	1.46184	0.345109	4.23586	2.27677e-05	0.00178722
Pi_full_DN11976_c0_g1_i4	159.657	1.45825	0.538028	2.71036	0.00672099	0.0961437
Pi_full_DN5209_c0_g2_i2	76.4277	1.45815	0.446301	3.26719	0.00108621	0.0287627
Pi_full_DN25903_c0_g1_i1	43.6158	1.45697	0.404935	3.59802	0.000320647	0.0121936
Pi_full_DN4278_c0_g1_i2	81.7487	1.45537	0.479606	3.03451	0.00240924	0.0487856
Pi_full_DN1653_c0_g2_i2	222.727	1.45516	0.350052	4.15697	3.22497e-05	0.0023451
Pi_full_DN2791_c0_g1_i2	30.41	1.45489	0.522041	2.78693	0.00532105	0.0824687
Pi_full_DN1735_c0_g1_i3	57.4566	1.45392	0.519092	2.80088	0.0050963	0.0802785
Pi_full_DN341_c0_g2_i3	237.067	1.45238	0.388532	3.73813	0.000185396	0.00822676
Pi_full_DN10555_c0_g1_i1	138.613	1.45209	0.515265	2.81814	0.0048302	0.0775188
Pi_full_DN501_c1_g1_i2	262.359	1.45115	0.498338	2.91199	0.00359136	0.0636838
Pi_full_DN412_c0_g1_i2	1456.01	1.45046	0.299766	4.83865	1.30726e-06	0.000205234
Pi_full_DN4047_c0_g1_i1	178.376	1.45043	0.456691	3.17595	0.00149348	0.0353109
Pi_full_DN12009_c0_g1_i1	22.7078	1.45022	0.508524	2.85182	0.00434701	0.0719458
Pi_full_DN22305_c0_g1_i1	221.712	1.45018	0.493765	2.93698	0.0033143	0.0603685
Pi_full_DN149_c0_g1_i12	229.436	1.44917	0.411542	3.52133	0.000429395	0.0147544
Pi_full_DN2015_c0_g1_i1	160.001	1.44767	0.392234	3.69084	0.000223511	0.00942269
Pi_full_DN1342_c0_g1_i1	296.863	1.44642	0.445001	3.25037	0.00115255	0.0297632
Pi_full_DN1456_c0_g1_i2	2856	1.44609	0.44226	3.26976	0.00107638	0.0286033
Pi_full_DN3008_c0_g1_i2	439.519	1.44383	0.423785	3.40698	0.000656855	0.0200378
Pi_full_DN2338_c0_g2_i1	554.861	1.44347	0.330186	4.37169	1.23288e-05	0.00113382
Pi_full_DN5649_c0_g1_i1	1327.08	1.44152	0.478592	3.012	0.0025953	0.0515515
Pi_full_DN4331_c0_g1_i3	127.575	1.44077	0.495172	2.90963	0.00361856	0.0639848
Pi_full_DN4331_c0_g1_i2	652.286	1.43971	0.44669	3.22307	0.00126826	0.0316923
Pi_full_DN4312_c0_g1_i1	42.4636	1.4391	0.519824	2.76843	0.0056327	0.0858335
Pi_full_DN4660_c0_g1_i1	320.762	1.43908	0.370447	3.88472	0.00010245	0.00542172
Pi_full_DN341_c0_g3_i1	67.7127	1.43883	0.46196	3.11463	0.00184179	0.0405323
Pi_full_DN5385_c0_g1_i6	137.92	1.43485	0.416789	3.44264	0.00057607	0.0181489
Pi_full_DN1702_c0_g1_i1	96.6781	1.43419	0.488541	2.93566	0.00332842	0.0605669
Pi_full_DN6964_c0_g2_i2	20.6676	1.43346	0.516759	2.77394	0.00553812	0.0848032
Pi_full_DN3544_c0_g1_i3	50.2443	1.43176	0.481656	2.97257	0.00295318	0.0561912
Pi_full_DN13504_c0_g5_i1	1141.56	1.43139	0.465569	3.07449	0.00210862	0.0443745
Pi_full_DN5385_c0_g1_i9	135.563	1.43041	0.335601	4.26224	2.02384e-05	0.00162261
Pi_full_DN592_c0_g1_i6	70.9946	1.4296	0.397759	3.59413	0.000325475	0.012311
Pi_full_DN550_c0_g1_i3	1268.5	1.42777	0.44488	3.20934	0.00133039	0.0327949
Pi_full_DN412_c0_g1_i1	397.357	1.42605	0.513705	2.77601	0.00550307	0.084349
Pi_full_DN1927_c0_g1_i1	207.288	1.42598	0.382627	3.7268	0.000193923	0.00845109
Pi_full_DN184_c0_g1_i1	196.753	1.42563	0.421172	3.38492	0.000711992	0.0212364
Pi_full_DN71_c0_g1_i1	237.408	1.42546	0.482064	2.957	0.00310648	0.0580975
Pi_full_DN4082_c0_g1_i2	445.23	1.42385	0.400353	3.5565	0.000375832	0.0134177
Pi_full_DN9207_c0_g1_i1	150.456	1.42252	0.470347	3.0244	0.00249127	0.0501199
Pi_full_DN5667_c0_g1_i2	310.842	1.41832	0.494822	2.86632	0.0041528	0.0699691
Pi_full_DN1456_c0_g1_i3	3749.56	1.41726	0.442947	3.19962	0.0013761	0.0335503
Pi_full_DN3948_c0_g1_i1	256.782	1.41706	0.481311	2.94417	0.00323817	0.059531
Pi_full_DN4947_c0_g1_i1	537.16	1.41569	0.444795	3.1828	0.00145858	0.0346385
Pi_full_DN11976_c0_g1_i1	143.253	1.41378	0.510742	2.76809	0.0056385	0.0858335
Pi_full_DN715_c0_g1_i1	524.94	1.41351	0.435045	3.24912	0.00115764	0.0298537
Pi_full_DN2064_c0_g1_i1	89.7613	1.41297	0.350424	4.03217	5.52652e-05	0.00348515
Pi_full_DN4947_c0_g1_i2	471.333	1.41273	0.435046	3.24732	0.00116499	0.0299236
Pi_full_DN1456_c0_g1_i1	5019.12	1.41012	0.439618	3.20761	0.00133842	0.0329098
Pi_full_DN4956_c0_g1_i1	285.613	1.40955	0.515232	2.73576	0.00622372	0.0915072
Pi_full_DN5385_c0_g1_i2	163.6	1.40918	0.351668	4.00713	6.14602e-05	0.0037586
Pi_full_DN3272_c0_g1_i1	110.769	1.40835	0.377753	3.72822	0.000192835	0.00841345
Pi_full_DN7196_c1_g1_i3	44.5333	1.40824	0.502441	2.80281	0.005066	0.0800363
Pi_full_DN962_c0_g1_i2	202.067	1.40808	0.343368	4.1008	4.11725e-05	0.00283463
Pi_full_DN3915_c0_g1_i1	191.076	1.40782	0.459919	3.06102	0.00220585	0.045804
Pi_full_DN1768_c0_g1_i4	154.686	1.40776	0.466757	3.01604	0.00256102	0.0511141
Pi_full_DN26578_c0_g1_i1	34.9075	1.40724	0.496316	2.83538	0.00457716	0.0746066
Pi_full_DN6534_c0_g1_i4	307.485	1.4067	0.459621	3.06057	0.00220917	0.0458355
Pi_full_DN5422_c0_g1_i2	333.909	1.40614	0.443771	3.16861	0.00153167	0.0358349
Pi_full_DN1823_c0_g3_i1	59.6092	1.40544	0.386535	3.636	0.000276903	0.0110063
Pi_full_DN6567_c0_g1_i4	79.3198	1.40413	0.393913	3.56456	0.000364469	0.0131877
Pi_full_DN5438_c0_g1_i3	31.2991	1.40375	0.512272	2.74024	0.00613941	0.0906584
Pi_full_DN3215_c0_g1_i2	139.458	1.40352	0.314526	4.46235	8.10674e-06	0.000807396
Pi_full_DN5667_c0_g1_i3	117.551	1.4021	0.505888	2.77157	0.00557868	0.0852577
Pi_full_DN501_c1_g1_i1	246.598	1.40117	0.490576	2.85617	0.00428788	0.0713474
Pi_full_DN22491_c0_g1_i1	799.32	1.40101	0.330873	4.23428	2.29284e-05	0.00179349
Pi_full_DN1441_c0_g1_i4	734.856	1.39901	0.389208	3.59452	0.000324996	0.0123053
Pi_full_DN9539_c0_g1_i1	1106.88	1.39402	0.419695	3.32151	0.00089533	0.0247748
Pi_full_DN9126_c0_g1_i3	105.529	1.39305	0.475371	2.93044	0.00338481	0.06106
Pi_full_DN1625_c0_g1_i4	4488.61	1.39042	0.497752	2.79341	0.00521559	0.0815632
Pi_full_DN6814_c0_g1_i1	6212.92	1.38934	0.394718	3.51982	0.000431832	0.014811
Pi_full_DN2625_c0_g1_i1	356.816	1.38883	0.40835	3.40107	0.000671237	0.0202951
Pi_full_DN20084_c0_g1_i1	264.693	1.38818	0.435898	3.18465	0.00144928	0.0345051
Pi_full_DN4889_c0_g1_i1	149.838	1.38702	0.401084	3.45817	0.000543857	0.0174267
Pi_full_DN22933_c0_g1_i1	47.2825	1.38688	0.509034	2.72453	0.00643938	0.0935075
Pi_full_DN272_c0_g1_i4	27.89	1.38663	0.451101	3.07388	0.00211297	0.0444164
Pi_full_DN3600_c0_g1_i2	48.0234	1.38352	0.456662	3.02963	0.00244852	0.0495008
Pi_full_DN1123_c0_g1_i1	45.7873	1.38143	0.496127	2.78442	0.00536235	0.0829032
Pi_full_DN6814_c0_g1_i2	4647.72	1.38053	0.388785	3.5509	0.000383917	0.0136414
Pi_full_DN4947_c0_g1_i3	41.0944	1.37972	0.460062	2.99899	0.00270872	0.052881
Pi_full_DN6607_c0_g1_i2	85.9028	1.37707	0.373644	3.68552	0.000228237	0.00953664
Pi_full_DN2010_c0_g1_i7	50.2432	1.37507	0.413264	3.32734	0.000876788	0.0244419
Pi_full_DN15985_c2_g2_i2	112.482	1.37339	0.436802	3.1442	0.00166539	0.0378491
Pi_full_DN18802_c0_g1_i1	325.933	1.3727	0.499852	2.74622	0.00602872	0.0897302
Pi_full_DN1342_c0_g1_i4	332.057	1.36955	0.303781	4.50833	6.53407e-06	0.000694536
Pi_full_DN21384_c0_g1_i1	78.4878	1.36781	0.383668	3.5651	0.000363721	0.0131733
Pi_full_DN2946_c0_g2_i7	61.0502	1.36758	0.497046	2.75141	0.00593398	0.0888842
Pi_full_DN3977_c0_g1_i4	30.0756	1.3649	0.488629	2.79332	0.00521698	0.0815632
Pi_full_DN3479_c0_g1_i1	1287.53	1.36418	0.389654	3.501	0.000463524	0.0154736
Pi_full_DN5634_c0_g1_i12	455.015	1.36144	0.39972	3.40599	0.000659249	0.020068
Pi_full_DN2991_c0_g1_i9	124.452	1.36081	0.432667	3.14517	0.00165989	0.0377468
Pi_full_DN921_c0_g1_i4	111.155	1.36007	0.382155	3.55895	0.000372337	0.0133692
Pi_full_DN3008_c0_g1_i1	523.65	1.35882	0.437681	3.10459	0.00190544	0.0414229
Pi_full_DN1470_c0_g1_i1	31.7971	1.35773	0.475716	2.85408	0.0043162	0.0716603
Pi_full_DN280_c2_g1_i1	247.289	1.35685	0.331637	4.09138	4.28819e-05	0.00291488
Pi_full_DN1620_c0_g4_i1	80.0272	1.35525	0.494747	2.73929	0.00615725	0.0908146
Pi_full_DN1441_c0_g1_i2	404.833	1.35445	0.405815	3.33762	0.000845004	0.0237809
Pi_full_DN424_c0_g1_i4	163.836	1.35254	0.454177	2.97801	0.00290129	0.0554006
Pi_full_DN3202_c0_g1_i2	380.973	1.34792	0.402755	3.34675	0.000817659	0.023225
Pi_full_DN2803_c0_g1_i1	70.4854	1.34791	0.494727	2.72455	0.00643895	0.0935075
Pi_full_DN5634_c0_g1_i4	3238.2	1.34735	0.386126	3.48941	0.000484087	0.0160034
Pi_full_DN271_c0_g1_i3	630.599	1.34731	0.393063	3.42773	0.00060865	0.018843
Pi_full_DN7016_c0_g4_i2	39.9601	1.34673	0.398301	3.38119	0.000721726	0.0214585
Pi_full_DN3418_c1_g2_i1	149.833	1.34571	0.335424	4.01197	6.02154e-05	0.00371002
Pi_full_DN1154_c0_g1_i1	79.0507	1.34197	0.448682	2.99092	0.00278135	0.0537116
Pi_full_DN4567_c0_g3_i1	32.9575	1.34147	0.421819	3.18019	0.00147177	0.0349297
Pi_full_DN651_c0_g1_i5	123.506	1.33683	0.407514	3.28044	0.00103645	0.0277396
Pi_full_DN473_c0_g3_i1	51.4219	1.33681	0.416222	3.21177	0.0013192	0.0325886
Pi_full_DN4331_c0_g1_i1	414.373	1.33635	0.457416	2.92152	0.0034833	0.0622976
Pi_full_DN12294_c0_g1_i8	124.735	1.33627	0.466439	2.86484	0.00417216	0.0701777
Pi_full_DN271_c0_g1_i5	645.275	1.33454	0.410411	3.25172	0.00114708	0.0296833
Pi_full_DN11868_c0_g1_i1	35.6315	1.33366	0.493116	2.70456	0.00683954	0.0970992
Pi_full_DN16031_c0_g1_i5	102.378	1.33313	0.494581	2.69547	0.00702898	0.0987692
Pi_full_DN4082_c0_g1_i1	507.317	1.32974	0.383631	3.4662	0.000527869	0.01706
Pi_full_DN1384_c0_g1_i2	58.4563	1.32924	0.44092	3.0147	0.00257232	0.0512578
Pi_full_DN428_c0_g1_i4	153.722	1.32835	0.446289	2.97644	0.00291621	0.0556571
Pi_full_DN1218_c0_g2_i1	507.014	1.32815	0.335669	3.95672	7.59848e-05	0.00440665
Pi_full_DN1423_c1_g1_i1	796.068	1.32681	0.447484	2.96503	0.00302649	0.0570581
Pi_full_DN4206_c0_g1_i1	507.37	1.32656	0.288674	4.59534	4.32045e-06	0.000509786
Pi_full_DN10825_c0_g1_i1	66.0279	1.32457	0.34056	3.8894	0.000100493	0.00537903
Pi_full_DN3272_c0_g1_i4	111.152	1.32426	0.388638	3.40744	0.000655747	0.0200366
Pi_full_DN9207_c0_g1_i4	129.605	1.32409	0.488973	2.70791	0.00677092	0.0964606
Pi_full_DN5634_c0_g1_i1	4186.34	1.32195	0.38389	3.44356	0.000574104	0.0181174
Pi_full_DN214_c0_g1_i2	356.176	1.32058	0.46324	2.85075	0.00436161	0.072127
Pi_full_DN6534_c0_g1_i1	490.174	1.3177	0.466225	2.82632	0.00470861	0.0760552
Pi_full_DN6932_c0_g1_i1	28.429	1.31718	0.489136	2.69287	0.00708392	0.0991802
Pi_full_DN13175_c0_g1_i1	534.154	1.31705	0.382331	3.44478	0.000571517	0.0180813
Pi_full_DN1390_c0_g1_i4	177.983	1.317	0.417474	3.15469	0.00160666	0.0370075
Pi_full_DN4196_c0_g1_i1	277.712	1.31694	0.405643	3.24655	0.00116813	0.0299561
Pi_full_DN26750_c0_g1_i1	537.415	1.31368	0.402198	3.26624	0.00108986	0.0287984
Pi_full_DN2403_c0_g1_i1	124.044	1.31278	0.456699	2.8745	0.0040467	0.0688618
Pi_full_DN6534_c0_g1_i8	305.54	1.31159	0.46712	2.80782	0.0049878	0.0793355
Pi_full_DN2875_c0_g1_i4	78.9526	1.31022	0.390614	3.35426	0.000795771	0.022741
Pi_full_DN1958_c0_g1_i1	1009.5	1.30836	0.428439	3.05378	0.0022598	0.0464869
Pi_full_DN5474_c0_g1_i2	147.137	1.30708	0.405074	3.22677	0.00125198	0.0314226
Pi_full_DN5314_c0_g1_i3	37.8083	1.30528	0.389056	3.35498	0.000793698	0.022741
Pi_full_DN9896_c0_g3_i1	189.978	1.30526	0.4783	2.72894	0.00635373	0.0929709
Pi_full_DN3292_c0_g1_i4	95.6315	1.30403	0.481051	2.71078	0.00671246	0.0960583
Pi_full_DN3544_c0_g1_i1	50.8852	1.3011	0.451667	2.88066	0.00396838	0.0679605
Pi_full_DN149_c0_g1_i1	76.9578	1.30002	0.462065	2.8135	0.00490048	0.078245
Pi_full_DN400_c0_g1_i2	302.894	1.29973	0.34852	3.72928	0.000192029	0.00838803
Pi_full_DN2244_c2_g1_i2	769.89	1.29799	0.386929	3.3546	0.000794808	0.022741
Pi_full_DN4112_c0_g1_i1	361.954	1.2973	0.370064	3.50561	0.000455563	0.0153032
Pi_full_DN11668_c0_g1_i1	192.362	1.2966	0.479101	2.70632	0.00680343	0.096653
Pi_full_DN2010_c0_g1_i1	105.309	1.29112	0.345185	3.74038	0.000183739	0.00816856
Pi_full_DN12185_c0_g1_i1	58.2925	1.28993	0.462403	2.78962	0.00527693	0.0820532
Pi_full_DN9207_c0_g1_i2	156.729	1.28974	0.46778	2.75714	0.00583087	0.0878658
Pi_full_DN9680_c0_g1_i1	173.007	1.28948	0.449343	2.8697	0.00410863	0.0694576
Pi_full_DN4278_c0_g1_i14	60.8135	1.28928	0.382407	3.37148	0.000747658	0.021783
Pi_full_DN1954_c0_g1_i1	91.3166	1.28683	0.406095	3.16879	0.00153076	0.0358349
Pi_full_DN3202_c0_g1_i1	689.319	1.28541	0.368485	3.48837	0.00048597	0.01605
Pi_full_DN65_c0_g1_i2	230.11	1.28522	0.443657	2.89687	0.00376908	0.0657172
Pi_full_DN113_c0_g1_i4	264.152	1.28438	0.42923	2.9923	0.00276884	0.0535803
Pi_full_DN9207_c0_g1_i3	133.982	1.28203	0.460116	2.78633	0.0053309	0.0825872
Pi_full_DN5321_c0_g2_i1	295.789	1.28201	0.379634	3.37697	0.000732885	0.0216352
Pi_full_DN5414_c0_g1_i1	352.076	1.27894	0.399872	3.19838	0.00138204	0.0336462
Pi_full_DN459_c0_g2_i1	234.351	1.27858	0.437153	2.9248	0.00344679	0.0619103
Pi_full_DN101_c0_g1_i4	397.544	1.2783	0.468507	2.72847	0.00636296	0.0930388
Pi_full_DN39_c0_g1_i1	363.728	1.2781	0.361589	3.53467	0.000408278	0.0142772
Pi_full_DN17063_c0_g1_i4	111.969	1.27802	0.337376	3.78811	0.000151798	0.0072007
Pi_full_DN4206_c0_g1_i2	187.47	1.27763	0.330806	3.86218	0.000112381	0.00579223
Pi_full_DN1153_c0_g2_i6	222.597	1.27545	0.463674	2.75074	0.00594609	0.0889945
Pi_full_DN149_c0_g1_i14	324.291	1.27543	0.354528	3.59754	0.00032124	0.0121936
Pi_full_DN10037_c0_g1_i3	63.3669	1.2748	0.466336	2.73364	0.0062638	0.0919448
Pi_full_DN1376_c0_g3_i3	209.989	1.27446	0.448669	2.84054	0.00450378	0.0737184
Pi_full_DN877_c0_g1_i4	336.531	1.27347	0.389865	3.26645	0.00108904	0.0287969
Pi_full_DN3528_c0_g1_i1	173.251	1.27183	0.421267	3.01905	0.0025357	0.0507437
Pi_full_DN1768_c0_g1_i3	43.5375	1.2711	0.40916	3.1066	0.00189254	0.0412381
Pi_full_DN3919_c0_g1_i6	326.96	1.26964	0.468669	2.70903	0.00674812	0.0962748
Pi_full_DN839_c0_g1_i1	4952.76	1.26963	0.376581	3.37146	0.000747711	0.021783
Pi_full_DN4815_c0_g1_i1	292.188	1.26719	0.285289	4.44176	8.92244e-06	0.000871843
Pi_full_DN3025_c0_g2_i1	37.4663	1.26656	0.419793	3.0171	0.00255207	0.0509821
Pi_full_DN801_c0_g1_i1	66.607	1.26647	0.350103	3.61742	0.000297553	0.0115817
Pi_full_DN2798_c0_g1_i1	328.166	1.2658	0.334762	3.78118	0.000156087	0.00731172
Pi_full_DN400_c0_g1_i1	303.258	1.26382	0.362069	3.49055	0.00048203	0.0159495
Pi_full_DN9599_c0_g1_i1	392.864	1.26378	0.389764	3.24241	0.00118522	0.0302622
Pi_full_DN1677_c0_g1_i7	56.3928	1.26324	0.404607	3.12213	0.00179548	0.0397699
Pi_full_DN171_c0_g1_i8	123.439	1.26063	0.356206	3.53904	0.000401589	0.0140826
Pi_full_DN4411_c0_g3_i2	53.442	1.26027	0.441287	2.85589	0.00429164	0.0713474
Pi_full_DN2678_c1_g2_i2	57.3955	1.25914	0.352018	3.57692	0.000347667	0.0128455
Pi_full_DN1376_c0_g3_i1	193.987	1.25804	0.451251	2.7879	0.00530508	0.082255
Pi_full_DN1370_c0_g1_i6	620.54	1.25768	0.398959	3.15242	0.00161926	0.0372291
Pi_full_DN149_c0_g1_i6	118.267	1.25414	0.343155	3.65472	0.000257458	0.0103986
Pi_full_DN2410_c0_g1_i2	737.329	1.25405	0.424191	2.95633	0.00311328	0.0581295
Pi_full_DN2854_c0_g1_i3	345.195	1.25342	0.382482	3.27707	0.00104889	0.0280116
Pi_full_DN1188_c0_g1_i3	272.039	1.25293	0.372277	3.3656	0.000763784	0.0220452
Pi_full_DN1188_c0_g1_i6	254.235	1.25209	0.399751	3.13218	0.00173512	0.0388688
Pi_full_DN12294_c0_g1_i1	131.318	1.25179	0.449911	2.78231	0.0053973	0.0833405
Pi_full_DN1370_c0_g1_i5	606.422	1.25037	0.375166	3.33285	0.000859606	0.0240702
Pi_full_DN17700_c0_g1_i1	249.235	1.24859	0.349547	3.57201	0.000354248	0.0129679
Pi_full_DN1112_c0_g1_i1	4446.33	1.24702	0.404963	3.07935	0.00207453	0.0438539
Pi_full_DN1116_c0_g1_i2	195.927	1.24656	0.404597	3.081	0.00206308	0.0437265
Pi_full_DN271_c0_g1_i2	631.083	1.24643	0.380642	3.27455	0.0010583	0.0282027
Pi_full_DN1370_c0_g1_i2	619.512	1.24623	0.392318	3.17659	0.00149017	0.0352548
Pi_full_DN2439_c0_g1_i1	43.344	1.24577	0.406161	3.06718	0.00216086	0.0451196
Pi_full_DN1371_c0_g1_i6	503.371	1.24464	0.412806	3.01507	0.00256916	0.0512221
Pi_full_DN839_c0_g1_i5	5728.23	1.2443	0.374589	3.32178	0.000894437	0.0247683
Pi_full_DN269_c0_g1_i3	168.932	1.24236	0.306731	4.05031	5.11507e-05	0.00330122
Pi_full_DN560_c0_g1_i2	2138.21	1.24209	0.352842	3.52025	0.000431133	0.0148005
Pi_full_DN2700_c0_g2_i1	181.151	1.24134	0.446759	2.77855	0.00546017	0.0839314
Pi_full_DN12168_c0_g1_i1	40.1442	1.24065	0.459073	2.7025	0.00688199	0.097373
Pi_full_DN4331_c0_g2_i1	41.5517	1.24009	0.439366	2.82244	0.00476596	0.0766517
Pi_full_DN6127_c0_g1_i2	37.9801	1.24	0.438311	2.82904	0.00466875	0.0756393
Pi_full_DN144_c0_g1_i1	607.183	1.23879	0.358777	3.45281	0.000554784	0.0176626
Pi_full_DN9082_c0_g1_i11	131.072	1.23743	0.444953	2.78102	0.0054188	0.0835251
Pi_full_DN1195_c0_g1_i6	716.328	1.23742	0.420094	2.94558	0.00322345	0.0593182
Pi_full_DN11843_c0_g2_i2	175.066	1.2373	0.413438	2.99271	0.00276514	0.053564
Pi_full_DN1441_c0_g1_i1	274.217	1.23706	0.397269	3.11392	0.00184621	0.0406059
Pi_full_DN4_c0_g2_i5	501.036	1.2356	0.420168	2.94073	0.0032744	0.0599646
Pi_full_DN1958_c0_g1_i2	1439.15	1.235	0.43399	2.84567	0.00443174	0.0729661
Pi_full_DN6534_c0_g1_i3	98.4808	1.23484	0.43472	2.84054	0.00450378	0.0737184
Pi_full_DN9169_c0_g1_i2	44.342	1.23266	0.418859	2.9429	0.0032515	0.0596883
Pi_full_DN2410_c0_g1_i1	675.155	1.23232	0.41769	2.95032	0.0031744	0.058842
Pi_full_DN1112_c1_g1_i1	3968.73	1.23218	0.399965	3.08072	0.00206501	0.0437265
Pi_full_DN9082_c0_g1_i1	128.334	1.23205	0.457717	2.69174	0.00710811	0.0993335
Pi_full_DN18314_c0_g1_i1	33.7778	1.23043	0.456507	2.69531	0.00703239	0.0987692
Pi_full_DN2280_c0_g1_i6	217.613	1.22941	0.432856	2.84024	0.00450799	0.0737354
Pi_full_DN719_c0_g1_i1	198.432	1.22927	0.426109	2.88488	0.00391563	0.0673029
Pi_full_DN26670_c0_g1_i1	390.537	1.22915	0.422365	2.91016	0.00361246	0.0639071
Pi_full_DN145_c0_g2_i3	123.177	1.22871	0.455542	2.69724	0.00699175	0.0984777
Pi_full_DN2244_c2_g1_i1	85.3465	1.22629	0.419478	2.92338	0.00346258	0.0620866
Pi_full_DN7_c0_g1_i3	266.913	1.22587	0.338775	3.61852	0.000296291	0.0115566
Pi_full_DN6709_c0_g1_i2	178.627	1.22523	0.304126	4.02868	5.60907e-05	0.00351946
Pi_full_DN4405_c0_g1_i1	72.9944	1.22494	0.421539	2.90589	0.00366214	0.0643929
Pi_full_DN3268_c0_g1_i1	146.1	1.22473	0.363855	3.36598	0.000762721	0.0220424
Pi_full_DN375_c0_g1_i7	215.147	1.22279	0.280957	4.35225	1.3475e-05	0.00120959
Pi_full_DN1127_c0_g1_i5	138.364	1.22239	0.430304	2.84076	0.00450057	0.0737184
Pi_full_DN9823_c0_g1_i2	373.065	1.22191	0.392228	3.11529	0.00183763	0.0404645
Pi_full_DN171_c0_g1_i13	117.065	1.21963	0.411417	2.96446	0.00303219	0.0570581
Pi_full_DN15985_c2_g2_i3	168.647	1.21926	0.395047	3.08638	0.00202612	0.0431709
Pi_full_DN2351_c0_g1_i1	310.535	1.21747	0.394556	3.08566	0.00203102	0.043236
Pi_full_DN5214_c0_g1_i1	48.8572	1.21642	0.446056	2.72707	0.00639001	0.0932578
Pi_full_DN2164_c0_g1_i1	482.376	1.21619	0.373193	3.25887	0.00111857	0.0292276
Pi_full_DN10376_c0_g1_i6	111.199	1.21596	0.323036	3.76416	0.00016711	0.00763739
Pi_full_DN9_c0_g1_i5	79.4549	1.21441	0.433101	2.80399	0.00504751	0.0798788	inactive poly [ADP-ribose] polymerase RCD1 isoform X1	GO:0003950	NAD+ ADP-ribosyltransferase activity	EC:2.4.2.30	NAD(+) ADP-ribosyltransferase	IPR022003;noIPR;IPR012317;noIPR;noIPR;IPR012317;noIPR	;;NAD+ ADP-ribosyltransferase activity;;;NAD+ ADP-ribosyltransferase activity;	;;Molecular Function;;;Molecular Function;
Pi_full_DN100_c0_g1_i4	353.958	1.21212	0.386493	3.1362	0.00171152	0.0385242
Pi_full_DN107_c0_g1_i5	64.0702	1.21109	0.432075	2.80296	0.00506365	0.080033
Pi_full_DN1667_c0_g1_i1	874.736	1.21092	0.410569	2.94938	0.00318417	0.0589134
Pi_full_DN4795_c0_g1_i1	109.58	1.21052	0.43009	2.81459	0.00488399	0.0781146
Pi_full_DN7196_c0_g2_i1	425.235	1.20948	0.350024	3.45541	0.00054945	0.017558
Pi_full_DN5498_c0_g1_i1	47.0653	1.20923	0.401409	3.01246	0.00259139	0.0515012
Pi_full_DN9490_c0_g1_i1	7617.32	1.20874	0.409613	2.95094	0.00316808	0.0587731
Pi_full_DN1370_c0_g1_i1	620.946	1.20852	0.396119	3.0509	0.00228154	0.0467547
Pi_full_DN23880_c0_g1_i1	26.7021	1.20852	0.448566	2.69419	0.00705606	0.0989248
Pi_full_DN976_c0_g1_i7	60.2157	1.20845	0.437897	2.75966	0.0057861	0.087437
Pi_full_DN3744_c0_g1_i1	238.032	1.20814	0.349098	3.46074	0.000538698	0.0172909
Pi_full_DN171_c0_g1_i12	118.059	1.20798	0.353619	3.41605	0.000635365	0.0195521
Pi_full_DN171_c0_g1_i10	125.814	1.20515	0.368944	3.26647	0.00108896	0.0287969
Pi_full_DN7842_c0_g2_i2	209.453	1.20303	0.438979	2.74051	0.00613445	0.0906208
Pi_full_DN1376_c0_g3_i2	203.666	1.20303	0.418647	2.8736	0.00405819	0.0689948
Pi_full_DN26176_c0_g1_i1	66.7391	1.201	0.422043	2.84567	0.00443179	0.0729661
Pi_full_DN2280_c0_g3_i1	173.448	1.19573	0.357932	3.34066	0.000835799	0.0235973
Pi_full_DN10383_c0_g1_i1	671.836	1.19455	0.284442	4.19964	2.67343e-05	0.00202243
Pi_full_DN801_c0_g1_i2	59.6906	1.19363	0.394924	3.02244	0.00250743	0.0503121
Pi_full_DN3052_c0_g1_i1	346.239	1.19288	0.389245	3.06459	0.00217967	0.0454064
Pi_full_DN111_c0_g1_i3	518.372	1.19071	0.383867	3.10188	0.00192293	0.0416583
Pi_full_DN14012_c0_g1_i1	61.4686	1.18926	0.437142	2.72054	0.00651755	0.094167
Pi_full_DN12294_c0_g1_i11	161.04	1.18808	0.436641	2.72094	0.00650963	0.0940887
Pi_full_DN246_c0_g1_i1	3264.88	1.18785	0.377592	3.14586	0.00165597	0.0377034
Pi_full_DN2439_c0_g1_i2	36.8072	1.18574	0.400491	2.9607	0.00306941	0.0575325
Pi_full_DN7633_c0_g1_i1	163.275	1.1844	0.368584	3.21337	0.00131188	0.0324936
Pi_full_DN39_c0_g1_i5	223.706	1.18163	0.375662	3.14546	0.00165827	0.037733
Pi_full_DN4545_c0_g1_i4	56.5526	1.18088	0.422179	2.79711	0.00515624	0.080883
Pi_full_DN3421_c0_g1_i1	354.497	1.18042	0.430267	2.74345	0.00607976	0.0901323
Pi_full_DN2542_c0_g1_i1	416.659	1.17572	0.423309	2.77744	0.00547885	0.0841151
Pi_full_DN2180_c0_g1_i1	104.495	1.17509	0.427175	2.75084	0.00594424	0.0889945
Pi_full_DN1188_c0_g1_i1	255.52	1.17223	0.363112	3.22828	0.00124536	0.0313194
Pi_full_DN23104_c0_g1_i1	642.22	1.17085	0.344845	3.39528	0.000685581	0.0206456
Pi_full_DN8342_c0_g1_i1	554.029	1.16872	0.293314	3.98454	6.76124e-05	0.00403331
Pi_full_DN3586_c0_g1_i3	106.778	1.16642	0.367514	3.17381	0.00150451	0.0354615
Pi_full_DN7750_c0_g1_i3	463.094	1.16563	0.392419	2.97037	0.00297443	0.0565097
Pi_full_DN21086_c0_g1_i1	311.365	1.16358	0.424752	2.73944	0.00615449	0.0908095
Pi_full_DN171_c0_g1_i2	123.414	1.16354	0.333568	3.48816	0.00048635	0.01605
Pi_full_DN18015_c0_g1_i1	60.8607	1.16339	0.375779	3.09595	0.00196184	0.0422087
Pi_full_DN462_c0_g1_i1	554.968	1.16289	0.371168	3.13307	0.00172989	0.0387802
Pi_full_DN23261_c0_g1_i1	489.399	1.16152	0.360902	3.21837	0.0012892	0.0320566
Pi_full_DN5568_c0_g1_i5	174.729	1.15868	0.402211	2.88078	0.0039669	0.0679605
Pi_full_DN4911_c0_g1_i2	41.3653	1.15785	0.409337	2.82861	0.00467504	0.0756759
Pi_full_DN3364_c0_g5_i1	166.073	1.15496	0.413611	2.79237	0.0052323	0.0817005
Pi_full_DN5546_c0_g1_i1	2127.77	1.15144	0.338505	3.40156	0.000670021	0.0202746
Pi_full_DN7718_c0_g1_i9	48.0783	1.15082	0.395582	2.90918	0.00362383	0.0640477
Pi_full_DN516_c0_g1_i1	727.043	1.1498	0.358304	3.20899	0.001332	0.0327949
Pi_full_DN13991_c0_g1_i7	304.178	1.14886	0.373998	3.07183	0.00212753	0.0446072
Pi_full_DN5670_c0_g2_i5	146.037	1.14787	0.315818	3.63458	0.000278435	0.0110438
Pi_full_DN3353_c0_g1_i1	3597.99	1.14766	0.318206	3.60665	0.00031017	0.0119122
Pi_full_DN7718_c0_g1_i2	121.936	1.14735	0.363283	3.15828	0.00158705	0.0367361
Pi_full_DN3418_c1_g2_i2	162.603	1.14482	0.387885	2.95145	0.00316282	0.0587502
Pi_full_DN5881_c0_g1_i3	99.1132	1.14063	0.42403	2.68997	0.00714581	0.0996782
Pi_full_DN4393_c0_g1_i1	62.4476	1.14018	0.41849	2.72452	0.00643959	0.0935075
Pi_full_DN5568_c0_g1_i3	185.482	1.14007	0.369687	3.08389	0.00204316	0.0434107
Pi_full_DN2064_c0_g1_i2	95.424	1.13817	0.358838	3.1718	0.00151495	0.0356165
Pi_full_DN3181_c1_g2_i1	303.683	1.13729	0.315163	3.60859	0.000307868	0.0118602
Pi_full_DN10192_c0_g1_i1	33.8381	1.13709	0.397314	2.86194	0.00421051	0.0706086
Pi_full_DN8684_c0_g1_i1	127.002	1.13616	0.401534	2.82954	0.00466152	0.075561
Pi_full_DN1666_c0_g1_i2	53.3864	1.13486	0.405643	2.79769	0.00514692	0.0807706
Pi_full_DN1231_c0_g1_i1	69.0112	1.13449	0.409837	2.76814	0.00563777	0.0858335
Pi_full_DN3760_c0_g1_i2	282.236	1.13435	0.308924	3.67193	0.000240725	0.0099022
Pi_full_DN10921_c0_g1_i1	361.542	1.13273	0.335373	3.37751	0.000731442	0.0216347
Pi_full_DN11384_c0_g2_i1	657.768	1.13182	0.381762	2.96473	0.00302948	0.0570581
Pi_full_DN144_c0_g1_i3	465.991	1.13097	0.355198	3.18406	0.00145225	0.034547
Pi_full_DN10800_c0_g4_i1	38.6712	1.12923	0.416018	2.71438	0.00664009	0.0952406
Pi_full_DN1283_c1_g2_i1	113.431	1.12898	0.410971	2.7471	0.00601242	0.0895942
Pi_full_DN23509_c0_g1_i1	122.955	1.12839	0.322179	3.50238	0.000461118	0.0154345
Pi_full_DN4227_c0_g1_i4	126.575	1.1281	0.418071	2.69834	0.00696866	0.0981894
Pi_full_DN1239_c0_g1_i1	315.945	1.12615	0.356715	3.15699	0.00159408	0.036808
Pi_full_DN6485_c0_g1_i1	61.5138	1.12567	0.351803	3.19973	0.00137558	0.0335503
Pi_full_DN11172_c0_g1_i1	112.199	1.12536	0.387819	2.90177	0.00371055	0.0649079
Pi_full_DN5099_c2_g1_i1	376.186	1.12526	0.404742	2.78019	0.00543268	0.0836147
Pi_full_DN10376_c0_g1_i3	122.034	1.1252	0.35144	3.20169	0.00136622	0.0333891
Pi_full_DN1663_c0_g1_i2	172.289	1.12334	0.363002	3.09459	0.00197083	0.0422963
Pi_full_DN4592_c0_g1_i1	273.907	1.12172	0.32729	3.42728	0.000609662	0.0188588
Pi_full_DN285_c0_g1_i4	228.911	1.12161	0.310861	3.60806	0.000308489	0.0118719
Pi_full_DN229_c0_g1_i5	3540.12	1.12018	0.282728	3.96204	7.4312e-05	0.004323
Pi_full_DN819_c0_g1_i3	439.512	1.11987	0.36829	3.04073	0.00236008	0.0481016
Pi_full_DN262_c0_g1_i1	563.231	1.11958	0.401355	2.7895	0.00527894	0.0820532
Pi_full_DN18742_c0_g2_i3	45.4867	1.11816	0.400038	2.79514	0.00518766	0.0811724
Pi_full_DN1305_c0_g1_i1	970.812	1.11792	0.340362	3.2845	0.00102165	0.0274797
Pi_full_DN2775_c0_g1_i1	245.655	1.11482	0.335474	3.32312	0.000890156	0.0247227
Pi_full_DN2000_c0_g1_i2	887.053	1.11228	0.397041	2.80142	0.00508787	0.0801793
Pi_full_DN13554_c0_g1_i1	80.9134	1.11204	0.387225	2.87181	0.00408126	0.0692526
Pi_full_DN3802_c0_g1_i2	93.1491	1.11014	0.40234	2.75922	0.00579396	0.0874852
Pi_full_DN144_c0_g1_i2	325.594	1.10956	0.351218	3.15919	0.00158208	0.0366437
Pi_full_DN9_c0_g1_i8	126.802	1.10725	0.405832	2.72836	0.00636508	0.0930388
Pi_full_DN168_c0_g1_i2	494.147	1.10691	0.34005	3.25512	0.00113344	0.0294113
Pi_full_DN10356_c0_g1_i1	340.459	1.10649	0.393318	2.81323	0.00490472	0.0782795
Pi_full_DN1619_c0_g1_i1	824.948	1.10515	0.29467	3.75046	0.000176508	0.00796025
Pi_full_DN10696_c0_g1_i4	135.534	1.10173	0.331287	3.3256	0.000882283	0.0245586
Pi_full_DN3748_c0_g2_i1	63.8296	1.10143	0.405027	2.71939	0.0065402	0.0943852
Pi_full_DN4287_c0_g1_i1	1768.37	1.10102	0.339781	3.24039	0.00119366	0.0304062
Pi_full_DN1931_c0_g1_i1	1713.1	1.10067	0.384739	2.86083	0.0042254	0.0707117
Pi_full_DN8174_c0_g1_i1	327.234	1.09998	0.283565	3.87912	0.000104834	0.00548977
Pi_full_DN13567_c0_g2_i1	215.1	1.09877	0.39	2.81735	0.00484222	0.0776783
Pi_full_DN1189_c0_g1_i2	106.505	1.09705	0.362751	3.02425	0.0024925	0.0501199
Pi_full_DN3167_c0_g1_i1	242.985	1.09459	0.35347	3.09671	0.00195682	0.0421492
Pi_full_DN658_c0_g2_i2	384.656	1.09357	0.390566	2.79996	0.00511092	0.0804216
Pi_full_DN168_c0_g1_i1	497.3	1.09233	0.34865	3.13303	0.00173013	0.0387802
Pi_full_DN2743_c0_g1_i8	50.1043	1.09003	0.397619	2.74138	0.0061181	0.0905933
Pi_full_DN5106_c1_g1_i2	190.013	1.08848	0.397164	2.74064	0.00613202	0.0906206
Pi_full_DN17603_c0_g1_i3	189.518	1.08796	0.396022	2.74723	0.00601018	0.0895942
Pi_full_DN12470_c0_g1_i1	216.294	1.08753	0.380409	2.85885	0.00425183	0.070937
Pi_full_DN2677_c0_g1_i8	64.6874	1.08359	0.373035	2.90481	0.0036748	0.0645534
Pi_full_DN839_c0_g1_i3	865.138	1.08215	0.382149	2.83175	0.00462945	0.0751325
Pi_full_DN10149_c0_g2_i1	278.118	1.08207	0.303658	3.56346	0.000365999	0.0132303
Pi_full_DN6022_c0_g1_i4	161.344	1.08102	0.359718	3.00519	0.00265412	0.0521949
Pi_full_DN718_c0_g1_i2	1376.38	1.07847	0.362453	2.97547	0.00292544	0.0558049
Pi_full_DN3975_c0_g1_i2	480.521	1.07579	0.30754	3.49806	0.000468661	0.0156173
Pi_full_DN39_c0_g1_i6	387.588	1.07568	0.388648	2.76776	0.00564436	0.0858335
Pi_full_DN1403_c0_g1_i7	427.714	1.07564	0.390261	2.7562	0.0058477	0.0879781
Pi_full_DN905_c1_g1_i2	546.086	1.07356	0.318957	3.36584	0.0007631	0.0220424
Pi_full_DN4173_c0_g3_i2	434.075	1.07108	0.302868	3.53647	0.00040551	0.0141936
Pi_full_DN5181_c0_g1_i3	184.946	1.07088	0.335377	3.19307	0.00140768	0.0339002
Pi_full_DN905_c1_g1_i4	768.015	1.06888	0.330091	3.23815	0.00120307	0.0305836
Pi_full_DN516_c0_g1_i5	692.256	1.06841	0.342447	3.11993	0.00180892	0.039926
Pi_full_DN3462_c0_g1_i1	303.691	1.06797	0.379328	2.81541	0.00487146	0.0780474
Pi_full_DN7750_c0_g1_i2	449.376	1.06728	0.39144	2.72654	0.00640017	0.0933699
Pi_full_DN1672_c0_g1_i2	562.469	1.06469	0.387647	2.74654	0.00602278	0.0897129
Pi_full_DN1189_c0_g1_i1	116.121	1.06457	0.354011	3.00718	0.00263687	0.0520358
Pi_full_DN872_c0_g1_i1	1685.93	1.06311	0.366672	2.89935	0.00373938	0.0653123	hypothetical protein CK203_078693	0	0	0	0	noIPR;noIPR;noIPR	;;	;;
Pi_full_DN718_c0_g1_i1	1593.32	1.0605	0.359951	2.94625	0.00321655	0.0593092
Pi_full_DN14128_c0_g2_i1	227.193	1.06035	0.350255	3.02737	0.0024669	0.049765
Pi_full_DN5344_c0_g1_i1	463.141	1.05916	0.300715	3.52213	0.000428094	0.0147232
Pi_full_DN1509_c0_g1_i1	92.1622	1.05732	0.361741	2.92287	0.00346819	0.0620866
Pi_full_DN1156_c0_g1_i1	289.891	1.05383	0.357541	2.94745	0.00320406	0.0591939
Pi_full_DN560_c0_g1_i1	285.217	1.05344	0.38588	2.72996	0.00633429	0.0927693
Pi_full_DN4531_c1_g3_i2	147.309	1.05313	0.386438	2.72522	0.00642579	0.0935075
Pi_full_DN22174_c0_g1_i1	155.726	1.05293	0.351094	2.99899	0.00270874	0.052881
Pi_full_DN17603_c0_g1_i2	176.284	1.05195	0.368171	2.85723	0.00427358	0.0712364
Pi_full_DN1648_c0_g1_i2	519.524	1.05017	0.371476	2.82701	0.00469842	0.0759993
Pi_full_DN22_c2_g1_i1	3712.08	1.04906	0.354095	2.96265	0.00305005	0.0573367
Pi_full_DN1026_c0_g1_i2	468.979	1.04886	0.343905	3.04986	0.00228944	0.04684
Pi_full_DN1368_c0_g2_i5	94.9021	1.04862	0.38857	2.69865	0.00696204	0.0981698
Pi_full_DN3352_c0_g1_i1	159.999	1.04846	0.333951	3.13955	0.00169206	0.0382237
Pi_full_DN5145_c0_g1_i1	523.503	1.0477	0.344982	3.03697	0.00238966	0.0484938
Pi_full_DN462_c0_g2_i1	108.182	1.04748	0.371611	2.81875	0.00482116	0.0774398
Pi_full_DN17603_c0_g1_i1	163.97	1.04407	0.382838	2.72718	0.00638784	0.0932578
Pi_full_DN5589_c0_g2_i8	433.939	1.04305	0.339755	3.07	0.00214061	0.0447964
Pi_full_DN1170_c0_g2_i1	129.443	1.04024	0.377719	2.75401	0.00588693	0.0884266
Pi_full_DN113_c0_g1_i2	936.579	1.0396	0.35658	2.91546	0.00355165	0.0631587
Pi_full_DN1685_c0_g1_i2	244.653	1.03862	0.270828	3.83499	0.00012557	0.00625717
Pi_full_DN5181_c0_g1_i2	256.98	1.03788	0.314354	3.30162	0.000961272	0.0261918
Pi_full_DN819_c0_g1_i1	316.516	1.03618	0.377393	2.74563	0.00603949	0.089787
Pi_full_DN3247_c0_g1_i1	215.043	1.03605	0.323957	3.19812	0.00138327	0.0336462
Pi_full_DN3363_c0_g1_i1	164.15	1.03526	0.339307	3.0511	0.00228005	0.0467498
Pi_full_DN2384_c0_g1_i1	1979.11	1.03386	0.362287	2.85369	0.0043214	0.0716673
Pi_full_DN1429_c0_g2_i2	3870.91	1.03366	0.361242	2.86141	0.00421759	0.0706706
Pi_full_DN16175_c0_g1_i1	185.025	1.03284	0.360895	2.86187	0.00421145	0.0706086
Pi_full_DN8057_c0_g1_i1	546.525	1.02928	0.247308	4.16192	3.15582e-05	0.00231274
Pi_full_DN4033_c0_g1_i2	598.615	1.02468	0.354008	2.89451	0.00379751	0.0660595
Pi_full_DN2596_c0_g1_i1	59.9127	1.02349	0.366989	2.78888	0.0052891	0.0821021
Pi_full_DN972_c0_g1_i2	2670.91	1.02345	0.33972	3.01264	0.00258989	0.0515012
Pi_full_DN3300_c0_g1_i1	486.428	1.023	0.349959	2.9232	0.00346454	0.0620866
Pi_full_DN2038_c0_g1_i2	470.847	1.02286	0.340739	3.00189	0.00268309	0.0525278
Pi_full_DN4712_c0_g2_i2	153.868	1.02217	0.359682	2.84188	0.00448482	0.0735809
Pi_full_DN11701_c0_g2_i2	247.903	1.02131	0.320053	3.19105	0.00141755	0.0340122
Pi_full_DN62_c0_g1_i1	765.28	1.02079	0.366912	2.78212	0.00540051	0.0833558
Pi_full_DN9035_c0_g1_i1	586.289	1.02049	0.274335	3.71988	0.000199316	0.00863595
Pi_full_DN505_c0_g1_i6	164.022	1.01976	0.357028	2.85625	0.00428675	0.0713474
Pi_full_DN370_c1_g2_i1	150.008	1.01962	0.346643	2.94141	0.00326719	0.0598884
Pi_full_DN1352_c0_g1_i1	1333.71	1.01943	0.311466	3.273	0.00106412	0.0283378
Pi_full_DN14957_c0_g1_i1	211.376	1.01943	0.353014	2.88778	0.00387977	0.0670242
Pi_full_DN113_c0_g1_i1	952.386	1.01888	0.339192	3.00385	0.00266587	0.0523438
Pi_full_DN2116_c4_g2_i1	302.065	1.01793	0.321644	3.16477	0.00155203	0.0361711
Pi_full_DN3244_c1_g1_i1	106.48	1.01751	0.377409	2.69605	0.00701671	0.0986441
Pi_full_DN1734_c0_g1_i1	98.9395	1.0165	0.345008	2.9463	0.00321598	0.0593092
Pi_full_DN5787_c0_g1_i2	1583.72	1.01599	0.367301	2.76609	0.00567324	0.0861479
Pi_full_DN18709_c0_g1_i1	78.0651	1.0143	0.367959	2.75657	0.00584112	0.0879144
Pi_full_DN19593_c0_g1_i1	1014.65	1.01428	0.34938	2.90308	0.00369515	0.0647895
Pi_full_DN1127_c1_g4_i2	205.097	1.01369	0.351234	2.88608	0.00390069	0.0673029
Pi_full_DN7750_c0_g1_i1	426.749	1.00914	0.372702	2.70765	0.0067762	0.096492
Pi_full_DN1136_c0_g1_i4	64.3976	1.00912	0.355002	2.84258	0.004475	0.0735124
Pi_full_DN394_c0_g1_i3	1290.1	1.00712	0.300804	3.3481	0.000813671	0.0231643
Pi_full_DN5592_c0_g1_i1	903.542	1.00523	0.348542	2.88411	0.00392525	0.0674058
Pi_full_DN783_c0_g1_i1	593.627	1.00438	0.326214	3.07889	0.00207774	0.0438709
Pi_full_DN6732_c0_g1_i3	63.5728	1.00209	0.367969	2.72329	0.00646357	0.0936394
Pi_full_DN3363_c0_g1_i2	157.694	1.00161	0.336893	2.97308	0.00294831	0.0561556
Pi_full_DN819_c0_g1_i2	492.084	1.00147	0.369768	2.70837	0.00676137	0.0964273
Pi_full_DN9630_c0_g1_i1	728.252	1.00103	0.3652	2.74104	0.00612444	0.0906157
Pi_full_DN7376_c0_g1_i1	356.278	0.999641	0.314446	3.17906	0.00147755	0.0350224
Pi_full_DN829_c0_g1_i1	2953.22	0.994169	0.342731	2.90073	0.00372295	0.065064
Pi_full_DN144_c0_g1_i6	98.5094	0.993852	0.362248	2.74356	0.0060776	0.0901323
Pi_full_DN8238_c0_g1_i1	108.571	0.993776	0.369135	2.69217	0.00709881	0.099248
Pi_full_DN5139_c0_g1_i1	118.252	0.993714	0.34751	2.85952	0.00424278	0.0708516
Pi_full_DN16137_c0_g1_i1	665.505	0.993432	0.339044	2.9301	0.00338857	0.0610692
Pi_full_DN6043_c0_g1_i1	270.278	0.993265	0.363911	2.72942	0.00634465	0.0928848
Pi_full_DN1765_c0_g1_i9	193.028	0.991114	0.346603	2.85951	0.00424294	0.0708516
Pi_full_DN10004_c0_g1_i2	337.756	0.989395	0.303644	3.2584	0.00112042	0.0292332
Pi_full_DN5139_c0_g1_i2	110.754	0.987914	0.323718	3.05177	0.00227496	0.0466965
Pi_full_DN1222_c0_g1_i6	310.427	0.985337	0.361189	2.72804	0.00637119	0.0930556
Pi_full_DN3748_c0_g2_i2	146.952	0.985233	0.324822	3.03315	0.00242015	0.0489536
Pi_full_DN280_c0_g1_i1	516.682	0.983081	0.335419	2.93091	0.00337972	0.06106
Pi_full_DN14957_c0_g1_i2	217.08	0.982612	0.345498	2.84405	0.00445443	0.0732424
Pi_full_DN363_c0_g2_i2	286.676	0.981446	0.358408	2.73835	0.0061748	0.0910377
Pi_full_DN5962_c0_g4_i1	178.697	0.980511	0.355684	2.75669	0.00583889	0.0879144
Pi_full_DN10800_c0_g4_i2	55.72	0.978159	0.342651	2.85468	0.00430805	0.0715576
Pi_full_DN1657_c1_g1_i2	331.72	0.974237	0.355838	2.73787	0.00618389	0.0911358
Pi_full_DN1050_c0_g1_i1	1032.66	0.974195	0.288973	3.37122	0.000748349	0.021783
Pi_full_DN8896_c0_g1_i2	58.7033	0.973574	0.339229	2.86996	0.00410522	0.0694482
Pi_full_DN3870_c0_g1_i1	351.503	0.972051	0.337908	2.87667	0.00401892	0.0685133
Pi_full_DN9079_c0_g1_i1	1384.18	0.972028	0.330631	2.93992	0.003283	0.0600608
Pi_full_DN952_c0_g1_i1	741.032	0.97139	0.336797	2.8842	0.00392412	0.0674058
Pi_full_DN469_c0_g1_i1	2950.08	0.969388	0.299062	3.24142	0.00118934	0.0303375
Pi_full_DN280_c0_g1_i3	1199.01	0.967957	0.312155	3.10088	0.00192944	0.0417229
Pi_full_DN353_c0_g1_i2	159.422	0.965165	0.302463	3.19102	0.00141771	0.0340122
Pi_full_DN4376_c0_g2_i1	408.918	0.963059	0.343397	2.8045	0.00503944	0.0798788
Pi_full_DN11133_c0_g1_i1	256.913	0.962913	0.346853	2.77614	0.00550085	0.084349
Pi_full_DN1050_c0_g1_i3	1022.98	0.960781	0.292486	3.28488	0.00102027	0.0274624
Pi_full_DN5670_c0_g2_i4	155.571	0.959696	0.30436	3.15316	0.00161516	0.0371575
Pi_full_DN1254_c0_g1_i1	226.091	0.958052	0.310982	3.08073	0.00206492	0.0437265
Pi_full_DN1734_c0_g1_i6	77.9314	0.957976	0.341621	2.80421	0.00504408	0.0798788	Protein NTM1-like 9	GO:0003677;GO:0006355	DNA binding;regulation of transcription, DNA-templated	0	0	IPR036093;IPR003441;noIPR;noIPR;noIPR;IPR003441;IPR036093	DNA binding/regulation of transcription, DNA-templated;DNA binding/regulation of transcription, DNA-templated;;;;DNA binding/regulation of transcription, DNA-templated;DNA binding/regulation of transcription, DNA-templated	Molecular Function/Biological Process;Molecular Function/Biological Process;;;;Molecular Function/Biological Process;Molecular Function/Biological Process
Pi_full_DN15215_c0_g1_i1	1377.69	0.956287	0.299052	3.19773	0.00138513	0.0336588
Pi_full_DN11762_c0_g1_i1	212.753	0.952564	0.347197	2.74358	0.00607725	0.0901323
Pi_full_DN1657_c1_g1_i4	322.842	0.950557	0.336637	2.82369	0.0047475	0.0764531
Pi_full_DN25278_c0_g1_i1	970.052	0.942845	0.288689	3.26596	0.00109093	0.0288065
Pi_full_DN1734_c0_g2_i2	88.945	0.942147	0.326558	2.88509	0.00391307	0.0673029
Pi_full_DN78_c0_g1_i1	951.387	0.939902	0.316641	2.96835	0.00299401	0.0567953	scarecrow-like protein 14	GO:0003676;GO:0006364;GO:0006811;GO:0008408;GO:0090305	nucleic acid binding;rRNA processing;ion transport;3'-5' exonuclease activity;nucleic acid phosphodiester bond hydrolysis	0	0	IPR005202;noIPR;noIPR;noIPR;noIPR;noIPR;noIPR;noIPR;IPR005202	;;;;;;;;	;;;;;;;;
Pi_full_DN972_c0_g1_i1	2722.2	0.938074	0.331532	2.82951	0.0046619	0.075561
Pi_full_DN4351_c0_g2_i1	507.907	0.934525	0.322367	2.89895	0.00374419	0.0653439
Pi_full_DN6326_c0_g1_i2	317.051	0.930182	0.300485	3.0956	0.00196415	0.0422342
Pi_full_DN18505_c0_g2_i1	1286.81	0.927693	0.306847	3.02331	0.00250029	0.0502329
Pi_full_DN5670_c0_g2_i3	128.957	0.927566	0.312881	2.96459	0.00303082	0.0570581
Pi_full_DN4728_c0_g1_i1	1454.22	0.926199	0.33484	2.76609	0.00567321	0.0861479
Pi_full_DN5218_c0_g1_i1	799.45	0.924691	0.329116	2.80962	0.00495999	0.0790234
Pi_full_DN147_c2_g1_i1	541.59	0.921852	0.282725	3.26059	0.0011118	0.0291137
Pi_full_DN274_c0_g1_i1	1847.95	0.921167	0.311737	2.95495	0.00312719	0.0582613
Pi_full_DN746_c1_g1_i1	798.4	0.921125	0.313535	2.93787	0.00330478	0.0603685
Pi_full_DN3438_c0_g1_i2	247.567	0.920054	0.339875	2.70704	0.00678869	0.0965924
Pi_full_DN18505_c0_g2_i2	1056.9	0.920036	0.320379	2.87171	0.00408258	0.0692526
Pi_full_DN1050_c0_g1_i2	1988.09	0.919602	0.295744	3.10945	0.00187433	0.041008
Pi_full_DN2008_c0_g1_i2	78.8457	0.919324	0.339985	2.70402	0.00685065	0.0971835
Pi_full_DN4681_c0_g2_i1	89.9193	0.918277	0.333011	2.7575	0.00582459	0.0878417
Pi_full_DN3148_c0_g1_i3	273.02	0.914354	0.30121	3.03561	0.00240052	0.0486352
Pi_full_DN4591_c1_g3_i1	349.82	0.911655	0.31678	2.87788	0.00400353	0.0683753
Pi_full_DN4603_c4_g1_i1	68.5591	0.910716	0.327099	2.78422	0.00536564	0.0829199
Pi_full_DN5991_c0_g1_i1	552.633	0.907172	0.274632	3.30323	0.000955789	0.0261013
Pi_full_DN19341_c0_g2_i1	2602.22	0.90481	0.332602	2.7204	0.0065203	0.0941704
Pi_full_DN6709_c0_g1_i5	251.673	0.90462	0.27339	3.30889	0.000936657	0.0257098
Pi_full_DN20903_c0_g1_i1	115.691	0.904435	0.318341	2.84109	0.00449596	0.0737184
Pi_full_DN780_c0_g2_i1	505.75	0.899467	0.289708	3.10474	0.00190449	0.0414229
Pi_full_DN9898_c0_g1_i7	153.439	0.898101	0.295666	3.03756	0.00238505	0.0484263
Pi_full_DN5053_c0_g1_i2	297.613	0.895769	0.314461	2.84858	0.00439143	0.0725244
Pi_full_DN9079_c0_g1_i2	1542.01	0.895709	0.313057	2.86117	0.0042208	0.0706706
Pi_full_DN6416_c0_g1_i3	136.757	0.893792	0.30744	2.90721	0.00364671	0.0643309
Pi_full_DN8104_c0_g2_i1	615.1	0.889361	0.305732	2.90895	0.00362642	0.0640633
Pi_full_DN357_c0_g1_i2	68.6287	0.887586	0.322892	2.74886	0.00598027	0.0893991
Pi_full_DN22_c0_g2_i2	807.101	0.884296	0.301485	2.93313	0.00335564	0.0608663
Pi_full_DN1118_c0_g2_i2	920.378	0.882728	0.279573	3.15741	0.00159177	0.0367782
Pi_full_DN10579_c0_g1_i1	545.705	0.879215	0.308236	2.85241	0.00433892	0.0718785
Pi_full_DN379_c0_g1_i2	503.173	0.878819	0.285899	3.07387	0.00211298	0.0444164
Pi_full_DN627_c0_g2_i2	229.991	0.877636	0.322109	2.72466	0.00643681	0.0935075
Pi_full_DN6390_c0_g1_i1	99.2019	0.872448	0.322327	2.70672	0.00679517	0.0965924
Pi_full_DN783_c0_g1_i2	322.952	0.868454	0.313356	2.77146	0.00558054	0.0852577
Pi_full_DN12475_c0_g1_i2	440.693	0.865083	0.313101	2.76295	0.00572819	0.0867752
Pi_full_DN11063_c0_g1_i1	233.619	0.865049	0.314086	2.75418	0.00588399	0.0884178
Pi_full_DN1823_c0_g2_i1	129.809	0.864841	0.300606	2.877	0.00401481	0.0684976	E3 ubiquitin-protein ligase RGLG2	0	0	0	0	IPR002035;IPR010734;noIPR;IPR013083;noIPR;noIPR;noIPR;noIPR;noIPR;noIPR;IPR001841;noIPR;IPR036465;noIPR	;;;;;;;;;;;;;	;;;;;;;;;;;;;
Pi_full_DN566_c0_g1_i2	338.508	0.863218	0.301818	2.86006	0.00423562	0.0707924
Pi_full_DN54_c0_g1_i2	182.283	0.85773	0.316127	2.71325	0.00666274	0.0954924
Pi_full_DN1469_c0_g2_i1	1302.95	0.854721	0.284513	3.00416	0.00266316	0.0523438
Pi_full_DN379_c0_g1_i1	482.268	0.848587	0.277297	3.06022	0.00221178	0.045851
Pi_full_DN9506_c0_g1_i1	431.548	0.845435	0.306928	2.75451	0.00587808	0.0883643
Pi_full_DN10_c2_g1_i1	669.219	0.843866	0.290851	2.90137	0.00371533	0.0649612
Pi_full_DN3876_c0_g1_i2	106.65	0.838284	0.309365	2.7097	0.0067345	0.0961903
Pi_full_DN2732_c0_g1_i1	1252.25	0.838159	0.29773	2.81516	0.00487528	0.0780752
Pi_full_DN357_c0_g1_i1	148.731	0.834877	0.281231	2.96865	0.00299115	0.0567698
Pi_full_DN1118_c0_g2_i1	948.536	0.834416	0.281293	2.96636	0.00301349	0.0570266
Pi_full_DN24852_c0_g1_i1	416.675	0.826499	0.274673	3.00902	0.00262088	0.0519222
Pi_full_DN332_c0_g2_i2	1989.09	0.826326	0.28278	2.92216	0.00347618	0.0621999
Pi_full_DN2425_c0_g1_i1	427.186	0.825513	0.302077	2.7328	0.00627993	0.0920811
Pi_full_DN1488_c0_g1_i1	506.394	0.82515	0.2976	2.77268	0.00555972	0.0850782
Pi_full_DN20727_c0_g1_i1	370.396	0.817164	0.272628	2.99736	0.00272331	0.0530826
Pi_full_DN370_c0_g1_i2	556.13	0.815915	0.297211	2.74523	0.00604678	0.0898564
Pi_full_DN6995_c0_g1_i6	245.25	0.804934	0.264768	3.04015	0.00236457	0.0481669
Pi_full_DN10_c2_g1_i2	803.189	0.802922	0.280718	2.86025	0.00423313	0.0707823
Pi_full_DN1184_c0_g1_i4	798.871	0.79553	0.275596	2.88658	0.00389453	0.0672483
Pi_full_DN3712_c0_g1_i1	400.719	0.794765	0.27996	2.83885	0.00452764	0.0739599
Pi_full_DN844_c0_g1_i2	948.856	0.791011	0.28395	2.78574	0.00534057	0.0826367
Pi_full_DN4003_c0_g1_i1	222.99	0.77178	0.271877	2.83871	0.0045296	0.0739599
Pi_full_DN1355_c0_g1_i1	1217.41	0.769691	0.275903	2.78971	0.00527547	0.0820532
Pi_full_DN9869_c0_g6_i1	881.167	0.766048	0.265025	2.89047	0.00384661	0.0665672
Pi_full_DN873_c0_g1_i1	638.428	0.763919	0.251102	3.04227	0.002348	0.0478814
Pi_full_DN3164_c0_g2_i1	504.868	0.763485	0.283143	2.69646	0.00700804	0.0985961
Pi_full_DN12_c0_g1_i1	747.638	0.761032	0.250412	3.03913	0.00237266	0.0482793
Pi_full_DN23918_c0_g1_i1	1164.46	0.755023	0.269515	2.80142	0.00508786	0.0801793
Pi_full_DN443_c0_g1_i1	3036.64	0.751299	0.279369	2.68927	0.00716082	0.0996988
Pi_full_DN375_c0_g1_i2	694.125	0.73909	0.272182	2.71542	0.00661912	0.0950853
Pi_full_DN12_c0_g1_i2	966.677	0.738031	0.248876	2.96546	0.00302234	0.0570581
Pi_full_DN11069_c0_g1_i1	527.461	0.712601	0.243603	2.92526	0.00344172	0.0618488
Pi_full_DN1597_c0_g1_i1	478.737	0.702903	0.256009	2.74562	0.00603972	0.089787
Pi_full_DN23244_c0_g1_i1	796.331	0.681049	0.24324	2.7999	0.00511182	0.0804216
Pi_full_DN2321_c0_g1_i1	3113.17	-0.678811	0.246542	-2.75333	0.00589929	0.0885767
Pi_full_DN936_c0_g1_i1	505.52	-0.724635	0.257547	-2.8136	0.00489898	0.078245
Pi_full_DN447_c0_g1_i8	453.278	-0.755645	0.268533	-2.81397	0.00489333	0.0781974
Pi_full_DN171_c0_g1_i11	643.429	-0.762041	0.267402	-2.8498	0.00437473	0.0723121
Pi_full_DN171_c0_g1_i3	656.695	-0.775786	0.262672	-2.95344	0.00314255	0.0584699
Pi_full_DN1585_c0_g1_i3	413.514	-0.782918	0.260918	-3.00063	0.00269423	0.0526526
Pi_full_DN18_c0_g2_i1	2072.78	-0.783869	0.284245	-2.75773	0.0058205	0.0878154
Pi_full_DN171_c0_g1_i10	261.052	-0.790244	0.27574	-2.86591	0.00415816	0.070028
Pi_full_DN8096_c0_g1_i1	363.414	-0.797895	0.288949	-2.76137	0.00575589	0.087114
Pi_full_DN11255_c0_g4_i1	1146.58	-0.808581	0.292649	-2.76298	0.00572771	0.0867752
Pi_full_DN447_c0_g1_i5	450.939	-0.817442	0.292259	-2.79697	0.00515838	0.080883
Pi_full_DN72_c0_g1_i3	1378.48	-0.820234	0.298211	-2.75052	0.00595009	0.0890189
Pi_full_DN11386_c1_g1_i2	2711.84	-0.821877	0.290084	-2.83324	0.00460794	0.0749248
Pi_full_DN769_c0_g1_i1	1277.95	-0.826236	0.301375	-2.74156	0.00611486	0.090581
Pi_full_DN769_c0_g1_i2	1305.11	-0.827619	0.286852	-2.88518	0.00391192	0.0673029
Pi_full_DN2574_c0_g1_i3	4236.72	-0.829163	0.281256	-2.94807	0.00319768	0.0591052
Pi_full_DN1013_c0_g1_i2	400.444	-0.829169	0.308414	-2.68849	0.00717763	0.0998778
Pi_full_DN171_c0_g1_i8	272.136	-0.82952	0.265816	-3.12066	0.00180448	0.0398875
Pi_full_DN1376_c0_g1_i8	383.149	-0.834002	0.274376	-3.03963	0.00236868	0.0482245
Pi_full_DN1376_c0_g1_i6	295.122	-0.835706	0.273814	-3.05209	0.00227252	0.0466718
Pi_full_DN13849_c1_g1_i1	144.929	-0.838627	0.297077	-2.82293	0.00475868	0.0766002
Pi_full_DN3043_c0_g1_i2	889.355	-0.83999	0.265547	-3.16324	0.00156023	0.0363396
Pi_full_DN936_c0_g1_i5	456.226	-0.848869	0.272922	-3.1103	0.00186896	0.0409143
Pi_full_DN363_c0_g1_i2	398.617	-0.849615	0.313216	-2.71255	0.0066767	0.0956195
Pi_full_DN13935_c0_g1_i1	153.68	-0.852534	0.28944	-2.94546	0.00322476	0.0593182
Pi_full_DN1371_c0_g2_i1	1304.64	-0.853316	0.297048	-2.87265	0.00407041	0.0691711
Pi_full_DN1415_c0_g1_i2	199.262	-0.854784	0.296236	-2.88548	0.00390817	0.0673029
Pi_full_DN3281_c0_g6_i1	89.7021	-0.859958	0.309559	-2.77801	0.00546924	0.0840364
Pi_full_DN1376_c0_g1_i3	298.469	-0.863475	0.276304	-3.12509	0.0017775	0.0394881
Pi_full_DN3043_c0_g1_i1	525.786	-0.865984	0.28371	-3.05236	0.0022705	0.0466718
Pi_full_DN858_c0_g2_i1	246.98	-0.869582	0.293151	-2.96633	0.0030138	0.0570266
Pi_full_DN21257_c0_g1_i1	313.149	-0.869793	0.289706	-3.00233	0.00267922	0.052496
Pi_full_DN1376_c0_g1_i9	297.472	-0.870614	0.271786	-3.20331	0.00135859	0.0332532
Pi_full_DN1708_c0_g2_i1	396.216	-0.872324	0.322899	-2.70154	0.00690199	0.0975429
Pi_full_DN22084_c0_g1_i1	461.038	-0.874859	0.313615	-2.7896	0.00527738	0.0820532
Pi_full_DN1013_c0_g1_i1	316.291	-0.878462	0.283798	-3.09538	0.0019656	0.0422413
Pi_full_DN16273_c1_g1_i1	350.051	-0.888366	0.30477	-2.91487	0.00355833	0.0632475
Pi_full_DN2050_c0_g2_i2	171.046	-0.888911	0.308983	-2.87689	0.00401617	0.0684976
Pi_full_DN992_c0_g1_i1	172.877	-0.889934	0.314601	-2.82878	0.00467264	0.0756698
Pi_full_DN20750_c0_g1_i1	427.087	-0.894068	0.322895	-2.76891	0.00562441	0.0858232
Pi_full_DN3571_c0_g1_i1	143.181	-0.896791	0.31105	-2.88311	0.00393766	0.0675578
Pi_full_DN1376_c0_g1_i7	275.281	-0.901662	0.284014	-3.17471	0.00149987	0.0354173
Pi_full_DN2082_c0_g3_i2	253.188	-0.904198	0.329716	-2.74235	0.00610008	0.0903977
Pi_full_DN15092_c0_g1_i1	4667.77	-0.905702	0.285327	-3.17426	0.00150221	0.0354504
Pi_full_DN171_c0_g1_i5	102.437	-0.907511	0.311692	-2.91156	0.00359624	0.0636902
Pi_full_DN10954_c0_g1_i2	604.176	-0.911671	0.265252	-3.437	0.000588197	0.0184143
Pi_full_DN2901_c1_g1_i2	236.541	-0.913721	0.333906	-2.73646	0.00621043	0.0914051
Pi_full_DN3661_c0_g2_i1	312.07	-0.916505	0.299464	-3.06048	0.00220981	0.0458355
Pi_full_DN23628_c0_g1_i1	445.238	-0.921565	0.321495	-2.8665	0.00415042	0.0699605
Pi_full_DN13991_c1_g1_i1	311.449	-0.921817	0.335983	-2.74365	0.00607611	0.0901323
Pi_full_DN8957_c0_g1_i1	1511.26	-0.922645	0.330048	-2.79548	0.00518221	0.0811209
Pi_full_DN1672_c1_g2_i1	76.2135	-0.924117	0.339322	-2.72342	0.00646091	0.0936394
Pi_full_DN18860_c0_g1_i1	482.522	-0.925989	0.342113	-2.70667	0.00679612	0.0965924
Pi_full_DN1376_c0_g1_i12	310.719	-0.933856	0.266287	-3.50695	0.000453272	0.0152672
Pi_full_DN6257_c0_g1_i1	317.324	-0.934744	0.302151	-3.09363	0.00197726	0.0423705
Pi_full_DN5766_c0_g2_i1	56.9534	-0.939252	0.34573	-2.71672	0.0065932	0.0949309
Pi_full_DN7829_c0_g2_i1	314.937	-0.960342	0.320911	-2.99255	0.00276659	0.0535645
Pi_full_DN8132_c0_g1_i1	476.841	-0.965585	0.345906	-2.79147	0.00524697	0.0818614
Pi_full_DN6179_c0_g1_i2	294.291	-0.96991	0.357273	-2.71476	0.00663235	0.095166
Pi_full_DN4117_c0_g1_i1	1859.76	-0.970923	0.323295	-3.00321	0.00267147	0.0523987
Pi_full_DN2981_c2_g1_i1	154.241	-0.981138	0.326162	-3.00813	0.00262863	0.0519659
Pi_full_DN17978_c0_g1_i2	123.511	-0.981449	0.348739	-2.81428	0.00488866	0.0781561
Pi_full_DN1438_c0_g1_i1	543.032	-0.986572	0.357196	-2.76199	0.005745	0.0869911
Pi_full_DN1791_c0_g1_i1	195.587	-0.988625	0.332301	-2.97509	0.00292905	0.0558455
Pi_full_DN4964_c0_g1_i1	232.906	-0.991407	0.346864	-2.8582	0.00426053	0.0710505
Pi_full_DN18761_c0_g1_i2	173.701	-0.996649	0.341645	-2.91721	0.00353178	0.0628948
Pi_full_DN3566_c0_g1_i1	602.827	-0.998199	0.351531	-2.83957	0.00451739	0.0738248
Pi_full_DN2604_c0_g5_i1	83.954	-0.99943	0.371615	-2.68942	0.00715759	0.0996909
Pi_full_DN12670_c0_g1_i1	128.573	-1.00046	0.310024	-3.22705	0.00125076	0.0314226
Pi_full_DN11745_c0_g1_i3	394.319	-1.00299	0.370193	-2.70938	0.00674087	0.0962446
Pi_full_DN6359_c0_g2_i4	46.8297	-1.00466	0.373007	-2.69341	0.00707254	0.0990622
Pi_full_DN6291_c0_g1_i1	951.806	-1.00483	0.335998	-2.99059	0.00278443	0.0537435
Pi_full_DN5551_c0_g1_i1	334.367	-1.00488	0.363694	-2.76298	0.00572767	0.0867752
Pi_full_DN23634_c0_g1_i1	198.675	-1.0066	0.363149	-2.77187	0.00557349	0.0852194
Pi_full_DN631_c0_g1_i1	916.015	-1.01137	0.349569	-2.8932	0.00381339	0.0662742
Pi_full_DN2018_c0_g1_i1	1906.51	-1.01355	0.276683	-3.6632	0.000249082	0.0101477
Pi_full_DN3083_c0_g1_i1	669.402	-1.0161	0.372959	-2.72442	0.00644141	0.0935075
Pi_full_DN9761_c0_g2_i1	169.04	-1.02082	0.318072	-3.2094	0.00133013	0.0327949
Pi_full_DN2075_c0_g1_i3	60.1602	-1.02133	0.37119	-2.75151	0.00593205	0.0888842
Pi_full_DN24675_c0_g1_i1	1027.58	-1.0257	0.332128	-3.08828	0.00201321	0.0429937
Pi_full_DN1285_c0_g2_i1	223.869	-1.02992	0.320944	-3.20903	0.00133184	0.0327949
Pi_full_DN2620_c3_g1_i1	506.422	-1.03066	0.381504	-2.70158	0.00690117	0.0975429
Pi_full_DN3239_c0_g1_i3	786.596	-1.03328	0.349446	-2.95689	0.00310756	0.0580975
Pi_full_DN7828_c0_g1_i1	56.9439	-1.0358	0.3535	-2.93014	0.00338813	0.0610692
Pi_full_DN5381_c1_g1_i1	81.9824	-1.03715	0.329097	-3.15151	0.00162429	0.0372762
Pi_full_DN22728_c0_g1_i1	73.5879	-1.03774	0.358995	-2.89068	0.00384409	0.0665672
Pi_full_DN1377_c0_g1_i1	236.533	-1.03775	0.308409	-3.36483	0.000765905	0.0220835
Pi_full_DN9871_c0_g2_i1	274.239	-1.04177	0.346608	-3.00561	0.00265047	0.0521726
Pi_full_DN23294_c0_g1_i1	219.871	-1.04252	0.359583	-2.89924	0.00374064	0.0653123
Pi_full_DN11022_c0_g1_i1	57.3594	-1.04328	0.340528	-3.06371	0.00218614	0.0454703
Pi_full_DN8190_c2_g2_i1	524.587	-1.04356	0.366907	-2.84421	0.00445215	0.073237
Pi_full_DN6313_c0_g1_i1	196.584	-1.04591	0.381606	-2.7408	0.00612903	0.0906206
Pi_full_DN6539_c0_g1_i3	395.299	-1.0483	0.35971	-2.91429	0.00356498	0.0633059
Pi_full_DN6328_c0_g3_i1	321.645	-1.04913	0.356493	-2.94293	0.00325119	0.0596883
Pi_full_DN169_c0_g1_i4	318.939	-1.04925	0.376745	-2.78505	0.00535198	0.0827771
Pi_full_DN6980_c0_g1_i1	819.218	-1.05078	0.386651	-2.71763	0.00657509	0.0947792
Pi_full_DN1957_c0_g1_i7	1346.05	-1.05169	0.367311	-2.86321	0.00419369	0.0704403
Pi_full_DN6794_c0_g1_i1	591.475	-1.05235	0.359694	-2.92569	0.00343695	0.0617926
Pi_full_DN1494_c0_g1_i1	197.807	-1.05329	0.338326	-3.11324	0.00185048	0.0406282
Pi_full_DN16917_c0_g1_i1	174.4	-1.05388	0.295784	-3.56299	0.000366651	0.0132309
Pi_full_DN200_c0_g1_i2	435.45	-1.05865	0.350877	-3.01715	0.00255165	0.0509821
Pi_full_DN8281_c0_g1_i1	167.936	-1.06183	0.335965	-3.16054	0.00157479	0.0365652
Pi_full_DN2747_c0_g2_i1	645.681	-1.06197	0.359222	-2.95631	0.00311348	0.0581295
Pi_full_DN20842_c0_g1_i1	3197.21	-1.06372	0.333476	-3.18979	0.00142375	0.0341135
Pi_full_DN20595_c0_g1_i1	74.0705	-1.06468	0.35898	-2.96584	0.00301854	0.0570581
Pi_full_DN1319_c2_g1_i1	228.653	-1.06767	0.369358	-2.89061	0.00384495	0.0665672
Pi_full_DN1640_c0_g1_i1	124.433	-1.07012	0.395008	-2.70912	0.00674628	0.0962748	---NA---	0	0	0	0	0	0	0
Pi_full_DN5506_c2_g1_i1	2035.49	-1.07024	0.323313	-3.31022	0.000932213	0.0256065
Pi_full_DN11535_c0_g2_i1	264.839	-1.07461	0.378058	-2.84246	0.00447673	0.0735124
Pi_full_DN13034_c0_g1_i1	258.778	-1.07476	0.357341	-3.00766	0.00263267	0.0519982
Pi_full_DN15_c0_g2_i1	8887.55	-1.07523	0.394958	-2.72239	0.00648113	0.0938214
Pi_full_DN6179_c0_g1_i1	290.795	-1.07669	0.359474	-2.99517	0.00274288	0.0532703
Pi_full_DN2016_c0_g2_i2	272.376	-1.0768	0.400328	-2.68979	0.00714972	0.0996782
Pi_full_DN25772_c0_g1_i1	658.128	-1.07874	0.345629	-3.12109	0.00180183	0.0398633
Pi_full_DN15935_c0_g1_i1	280.462	-1.07928	0.307998	-3.50417	0.000458037	0.0153508
Pi_full_DN5051_c0_g2_i1	121.698	-1.09186	0.330037	-3.30829	0.000938679	0.0257303
Pi_full_DN13148_c0_g3_i1	55.5885	-1.0931	0.361744	-3.02174	0.00251328	0.0504026
Pi_full_DN8233_c0_g1_i1	117.59	-1.09369	0.37565	-2.91145	0.00359751	0.0636902
Pi_full_DN5797_c0_g1_i2	298.249	-1.09399	0.403679	-2.71004	0.00672751	0.0961903
Pi_full_DN9022_c0_g2_i1	63.5051	-1.09402	0.385253	-2.83975	0.00451491	0.0738163
Pi_full_DN21246_c0_g1_i1	125.406	-1.09496	0.31998	-3.42196	0.000621716	0.0192
Pi_full_DN21660_c0_g1_i1	132.356	-1.10108	0.357467	-3.08024	0.00206836	0.0437481
Pi_full_DN3203_c0_g1_i1	164.517	-1.10397	0.357003	-3.09233	0.00198595	0.0424861
Pi_full_DN3600_c0_g2_i1	319.159	-1.10404	0.325814	-3.38856	0.00070261	0.0210907
Pi_full_DN6124_c0_g1_i1	141.539	-1.10551	0.399135	-2.76976	0.0056098	0.085635
Pi_full_DN1623_c0_g1_i4	425.419	-1.10621	0.315607	-3.50501	0.000456588	0.0153239
Pi_full_DN18371_c0_g1_i1	258.681	-1.10628	0.396391	-2.79089	0.00525637	0.0819399
Pi_full_DN4822_c0_g1_i1	226.547	-1.10822	0.367864	-3.01257	0.00259047	0.0515012
Pi_full_DN9523_c0_g1_i3	172.662	-1.11182	0.392157	-2.83515	0.00458042	0.0746272
Pi_full_DN51_c0_g3_i1	346.917	-1.11273	0.346704	-3.20946	0.00132984	0.0327949
Pi_full_DN116_c1_g3_i1	6608.06	-1.11509	0.296822	-3.75675	0.000172136	0.00781002
Pi_full_DN157_c0_g1_i4	410.051	-1.11538	0.334185	-3.33761	0.000845014	0.0237809
Pi_full_DN4573_c0_g2_i1	173.949	-1.11706	0.412523	-2.70788	0.00677142	0.0964606
Pi_full_DN6402_c0_g2_i1	90.4856	-1.11867	0.363553	-3.07706	0.00209056	0.0440858
Pi_full_DN5446_c0_g1_i1	1028.99	-1.11867	0.411073	-2.72135	0.00650156	0.0940083
Pi_full_DN3483_c0_g2_i1	144.647	-1.11872	0.401128	-2.78894	0.00528806	0.0821021
Pi_full_DN7460_c0_g2_i1	476.73	-1.11923	0.350637	-3.19198	0.001413	0.0339863
Pi_full_DN1837_c0_g1_i7	559.922	-1.11987	0.412359	-2.71577	0.0066121	0.0950853
Pi_full_DN1837_c0_g1_i6	415.709	-1.12046	0.362355	-3.09217	0.00198697	0.0424861
Pi_full_DN5292_c0_g1_i1	191.949	-1.12109	0.403058	-2.78147	0.00541139	0.0834894
Pi_full_DN5742_c0_g6_i1	42.3892	-1.12173	0.408801	-2.74396	0.00607036	0.0901323
Pi_full_DN6729_c0_g1_i1	169.079	-1.12221	0.402178	-2.79034	0.00526532	0.0820113
Pi_full_DN1144_c0_g1_i1	2211.97	-1.1238	0.408908	-2.7483	0.00599048	0.0895142
Pi_full_DN2765_c0_g1_i1	872.009	-1.1258	0.349688	-3.21946	0.00128434	0.0319994
Pi_full_DN362_c0_g1_i2	3029.04	-1.12609	0.395546	-2.84693	0.00441437	0.0727431
Pi_full_DN12585_c0_g1_i1	2132.03	-1.12661	0.347102	-3.24577	0.00117134	0.0299801
Pi_full_DN17523_c0_g1_i2	57.6679	-1.12675	0.377781	-2.98256	0.00285852	0.054751
Pi_full_DN1262_c0_g1_i1	1164.19	-1.12689	0.332871	-3.38537	0.000710836	0.0212208
Pi_full_DN7914_c0_g1_i1	193.435	-1.12763	0.409298	-2.75505	0.0058684	0.0882542
Pi_full_DN6527_c0_g1_i1	358.64	-1.12996	0.347035	-3.25605	0.00112975	0.0293674
Pi_full_DN1068_c0_g1_i1	197.935	-1.13122	0.356624	-3.17201	0.00151387	0.0356133
Pi_full_DN6420_c0_g2_i1	114.972	-1.13294	0.388005	-2.91991	0.00350129	0.062514
Pi_full_DN549_c0_g1_i3	3985.29	-1.13309	0.378137	-2.9965	0.00273097	0.053149
Pi_full_DN780_c1_g1_i1	185.007	-1.13773	0.362113	-3.14191	0.00167847	0.0380772
Pi_full_DN1224_c0_g2_i1	381.313	-1.13984	0.404644	-2.8169	0.00484903	0.0777544
Pi_full_DN17469_c0_g1_i1	155.605	-1.13996	0.337801	-3.37465	0.000739094	0.0217338
Pi_full_DN4269_c0_g1_i1	557.349	-1.14275	0.342641	-3.33513	0.000852592	0.0238917
Pi_full_DN3507_c0_g1_i1	537.248	-1.14337	0.33835	-3.37927	0.000726799	0.021524
Pi_full_DN13470_c0_g1_i1	92.4562	-1.14517	0.408406	-2.804	0.00504731	0.0798788
Pi_full_DN10604_c0_g6_i1	63.283	-1.14523	0.344667	-3.3227	0.000891502	0.0247308
Pi_full_DN9627_c0_g1_i2	283.628	-1.1477	0.421149	-2.72516	0.00642705	0.0935075
Pi_full_DN780_c1_g1_i3	152.361	-1.15258	0.36327	-3.1728	0.00150979	0.0355619
Pi_full_DN5547_c0_g2_i2	696.065	-1.1534	0.319014	-3.61553	0.000299732	0.0116183
Pi_full_DN16138_c0_g1_i1	150.985	-1.15374	0.380376	-3.03315	0.00242015	0.0489536
Pi_full_DN8936_c0_g1_i1	327.553	-1.15526	0.366086	-3.15572	0.00160103	0.0369231
Pi_full_DN4021_c0_g1_i1	841.372	-1.15544	0.396863	-2.91144	0.00359766	0.0636902
Pi_full_DN13592_c0_g1_i1	447.968	-1.15761	0.417127	-2.77519	0.00551692	0.0845268
Pi_full_DN849_c0_g1_i1	163.893	-1.15823	0.34952	-3.31377	0.000920483	0.0253586
Pi_full_DN4512_c0_g1_i2	761.71	-1.15844	0.42954	-2.69694	0.00699791	0.0985274
Pi_full_DN2447_c0_g1_i2	426.152	-1.15882	0.428668	-2.70329	0.00686565	0.0973226
Pi_full_DN1068_c0_g1_i5	129.611	-1.16056	0.336705	-3.4468	0.000567271	0.018023
Pi_full_DN9627_c0_g1_i1	512.634	-1.16353	0.430578	-2.70226	0.00688698	0.0974041
Pi_full_DN13000_c0_g1_i1	117.443	-1.16401	0.396955	-2.93234	0.0033642	0.0609225
Pi_full_DN5640_c0_g3_i1	313.964	-1.16459	0.417316	-2.79067	0.00525987	0.0819605
Pi_full_DN20286_c0_g1_i1	235.415	-1.16472	0.379759	-3.06701	0.00216214	0.0451212
Pi_full_DN4979_c0_g2_i1	87.3361	-1.16669	0.427538	-2.72885	0.00635548	0.0929709
Pi_full_DN8514_c0_g2_i1	131.33	-1.16679	0.421488	-2.76827	0.0056355	0.0858335
Pi_full_DN5230_c0_g1_i2	248.843	-1.16816	0.384462	-3.03843	0.00237816	0.0483387
Pi_full_DN1209_c0_g4_i2	326.777	-1.16871	0.335651	-3.48191	0.000497846	0.0163718
Pi_full_DN4733_c0_g3_i2	249.762	-1.17213	0.43473	-2.69623	0.00701293	0.0986279
Pi_full_DN7762_c0_g1_i8	86.5784	-1.17244	0.38026	-3.08325	0.0020475	0.0434784
Pi_full_DN6375_c0_g1_i1	944.406	-1.17396	0.344729	-3.40546	0.000660519	0.020068
Pi_full_DN1520_c0_g1_i2	154.233	-1.17407	0.338399	-3.46949	0.000521445	0.0169107
Pi_full_DN2212_c0_g1_i9	49.5356	-1.17447	0.419745	-2.79806	0.00514098	0.080759
Pi_full_DN6405_c0_g3_i1	642.063	-1.17658	0.340565	-3.45479	0.000550726	0.0175629
Pi_full_DN709_c0_g2_i2	266.85	-1.18125	0.43776	-2.69839	0.00696763	0.0981894
Pi_full_DN3182_c0_g1_i1	759.395	-1.18209	0.412176	-2.86794	0.0041316	0.0697372
Pi_full_DN17523_c0_g1_i1	61.9034	-1.18212	0.370425	-3.19124	0.00141661	0.0340122
Pi_full_DN175_c0_g1_i1	3118.56	-1.18578	0.416171	-2.84927	0.00438194	0.0723995
Pi_full_DN200_c0_g1_i1	266.552	-1.18613	0.397363	-2.98501	0.0028357	0.0543974
Pi_full_DN150_c0_g1_i1	3915.2	-1.18756	0.405239	-2.93052	0.00338392	0.06106
Pi_full_DN4719_c0_g2_i1	150.572	-1.18761	0.436584	-2.72022	0.00652377	0.0941843
Pi_full_DN2420_c0_g1_i1	121.999	-1.19123	0.438922	-2.71399	0.00664775	0.095314
Pi_full_DN3387_c0_g1_i9	87.0225	-1.19187	0.414679	-2.8742	0.00405054	0.0688959
Pi_full_DN6980_c0_g1_i2	755.198	-1.19254	0.377696	-3.1574	0.00159181	0.0367782
Pi_full_DN7515_c0_g1_i1	2203.42	-1.19508	0.386468	-3.09231	0.00198603	0.0424861
Pi_full_DN23456_c0_g1_i1	61.622	-1.19744	0.376087	-3.18393	0.00145288	0.034547
Pi_full_DN9508_c1_g1_i1	172.465	-1.19782	0.41407	-2.89279	0.00381838	0.0663302
Pi_full_DN9656_c0_g1_i1	612.24	-1.20033	0.412292	-2.91137	0.00359851	0.0636902
Pi_full_DN24839_c0_g1_i1	216.386	-1.20179	0.371592	-3.23417	0.00121998	0.030888
Pi_full_DN1312_c0_g2_i2	61.6316	-1.20288	0.429907	-2.79801	0.00514187	0.080759
Pi_full_DN19361_c0_g1_i1	63.0159	-1.2032	0.421863	-2.85211	0.00434306	0.0719154
Pi_full_DN24663_c0_g1_i1	611.037	-1.20328	0.409677	-2.93715	0.00331245	0.0603685
Pi_full_DN8407_c0_g1_i1	122.241	-1.20396	0.428886	-2.80719	0.0049976	0.0793904
Pi_full_DN7331_c0_g2_i1	137.606	-1.20427	0.335976	-3.5844	0.000337852	0.0126028
Pi_full_DN7862_c0_g1_i2	386.143	-1.20511	0.403014	-2.99025	0.00278745	0.0537612	homeobox-leucine zipper protein HDG2 isoform X5	GO:0004725;GO:0005737;GO:0006355;GO:0006570;GO:0008138;GO:0008289;GO:0035335;GO:0043565	protein tyrosine phosphatase activity;cytoplasm;regulation of transcription, DNA-templated;tyrosine metabolic process;protein tyrosine/serine/threonine phosphatase activity;lipid binding;peptidyl-tyrosine dephosphorylation;sequence-specific DNA binding	EC:3.1.3.16;EC:3.1.3.48	Protein-serine/threonine phosphatase;Protein-tyrosine-phosphatase	noIPR;IPR001356;IPR002913;IPR023393;noIPR;IPR001356;IPR002913;noIPR;noIPR;noIPR;noIPR;IPR017970;IPR001356;IPR002913;noIPR;IPR001356;IPR009057;noIPR;noIPR	;DNA binding;lipid binding;;;DNA binding;lipid binding;;;;;regulation of transcription, DNA-templated/sequence-specific DNA binding;DNA binding;lipid binding;;DNA binding;DNA binding;;	;Molecular Function;Molecular Function;;;Molecular Function;Molecular Function;;;;;Biological Process/Molecular Function;Molecular Function;Molecular Function;;Molecular Function;Molecular Function;;
Pi_full_DN8999_c0_g4_i1	30.3075	-1.20683	0.432768	-2.78864	0.00529303	0.0821021
Pi_full_DN8470_c0_g2_i1	93.1839	-1.20705	0.338394	-3.567	0.000361087	0.0131286
Pi_full_DN9453_c0_g2_i1	242.666	-1.2093	0.361578	-3.34452	0.000824262	0.0233771
Pi_full_DN1125_c0_g1_i1	301.065	-1.21085	0.412879	-2.9327	0.00336025	0.0608804
Pi_full_DN1447_c0_g2_i2	396.079	-1.213	0.360234	-3.36726	0.000759179	0.0219968
Pi_full_DN22226_c0_g1_i1	321.555	-1.21346	0.35774	-3.39203	0.000693763	0.0208418
Pi_full_DN3788_c0_g1_i1	1003.07	-1.21434	0.373124	-3.25452	0.00113585	0.0294537
Pi_full_DN6366_c1_g2_i1	69.9592	-1.21533	0.379604	-3.20157	0.00136682	0.0333891
Pi_full_DN11765_c1_g1_i1	53.6155	-1.21608	0.432023	-2.81485	0.00487996	0.0781023
Pi_full_DN1068_c0_g1_i2	172.085	-1.21614	0.383811	-3.16859	0.00153179	0.0358349
Pi_full_DN924_c0_g1_i4	422.916	-1.21699	0.424092	-2.86963	0.00410948	0.0694576
Pi_full_DN1776_c0_g1_i2	875.191	-1.21699	0.416315	-2.92324	0.00346407	0.0620866
Pi_full_DN7914_c0_g1_i3	55.2803	-1.2176	0.428337	-2.84262	0.00447438	0.0735124
Pi_full_DN15730_c1_g1_i1	78.6462	-1.22162	0.442416	-2.76125	0.00575799	0.087114
Pi_full_DN12835_c0_g1_i1	74.6379	-1.22259	0.374545	-3.26419	0.00109776	0.0289053
Pi_full_DN1776_c0_g1_i1	1821.66	-1.22385	0.400028	-3.05941	0.0022177	0.045923
Pi_full_DN16614_c1_g2_i3	490.955	-1.2243	0.449385	-2.72439	0.006442	0.0935075
Pi_full_DN4184_c0_g1_i10	49.2108	-1.22706	0.411145	-2.98451	0.00284035	0.0544587
Pi_full_DN1236_c0_g2_i1	557.747	-1.23011	0.400306	-3.07292	0.00211973	0.0445333
Pi_full_DN2222_c0_g1_i5	86.5076	-1.23151	0.403753	-3.05015	0.00228728	0.04684
Pi_full_DN3615_c0_g1_i1	239.434	-1.23175	0.338236	-3.6417	0.000270847	0.0108576
Pi_full_DN660_c0_g1_i1	134.701	-1.23217	0.348036	-3.54034	0.000399611	0.0140264
Pi_full_DN4177_c0_g2_i1	32.7291	-1.23455	0.420925	-2.93295	0.00335762	0.0608663
Pi_full_DN7580_c0_g2_i1	1932.32	-1.2359	0.392725	-3.14699	0.00164959	0.0375915
Pi_full_DN8470_c0_g2_i2	154.345	-1.23593	0.287165	-4.30391	1.67808e-05	0.0014263
Pi_full_DN67_c1_g1_i6	321.463	-1.23935	0.446392	-2.77637	0.00549691	0.0843234
Pi_full_DN4589_c0_g3_i1	84.7032	-1.24021	0.420444	-2.94975	0.00318027	0.0588993
Pi_full_DN7683_c0_g1_i1	331.911	-1.24066	0.460772	-2.69257	0.00709031	0.0991956
Pi_full_DN12344_c0_g1_i1	89.5189	-1.2433	0.438315	-2.83654	0.00456054	0.0743679
Pi_full_DN50_c0_g1_i2	622.413	-1.24588	0.458345	-2.71822	0.00656334	0.0946462
Pi_full_DN5561_c0_g2_i2	240.405	-1.24653	0.377345	-3.30342	0.00095514	0.0261013
Pi_full_DN2061_c0_g1_i1	900.711	-1.24735	0.407666	-3.05972	0.00221541	0.0459009
Pi_full_DN21758_c0_g1_i1	289.29	-1.24792	0.316627	-3.94129	8.1043e-05	0.00461831
Pi_full_DN7369_c1_g2_i1	97.7222	-1.24841	0.379194	-3.29227	0.000993811	0.0269046
Pi_full_DN4544_c0_g1_i2	274.112	-1.25104	0.386641	-3.23565	0.00121366	0.0307695
Pi_full_DN3307_c0_g2_i1	68.634	-1.25234	0.425457	-2.94352	0.00324508	0.0596287
Pi_full_DN14480_c0_g1_i1	355.772	-1.25263	0.290855	-4.30673	1.65684e-05	0.00141613
Pi_full_DN19960_c0_g1_i1	321.952	-1.25356	0.41709	-3.00548	0.0026516	0.0521726
Pi_full_DN2061_c0_g1_i6	661.453	-1.25636	0.393784	-3.19047	0.0014204	0.0340552
Pi_full_DN19114_c0_g1_i1	206.122	-1.25697	0.404527	-3.10725	0.00188839	0.0412206
Pi_full_DN6633_c0_g1_i2	973.746	-1.2576	0.373327	-3.36864	0.000755398	0.0219226
Pi_full_DN43_c0_g2_i1	133.875	-1.25828	0.452803	-2.77887	0.00545487	0.0838843
Pi_full_DN7946_c0_g1_i1	161.286	-1.2588	0.382799	-3.2884	0.00100759	0.0272382
Pi_full_DN67_c1_g1_i5	371.219	-1.2597	0.449641	-2.80156	0.00508559	0.0801793
Pi_full_DN26556_c0_g1_i1	32.8985	-1.26089	0.464449	-2.71481	0.00663128	0.095166
Pi_full_DN8230_c0_g1_i1	190.77	-1.26117	0.430564	-2.92911	0.00339937	0.0612344
Pi_full_DN4250_c0_g2_i1	343.356	-1.26272	0.431484	-2.92645	0.00342854	0.061671
Pi_full_DN5080_c0_g1_i1	1155.78	-1.26289	0.447088	-2.8247	0.00473251	0.0762772
Pi_full_DN4636_c0_g1_i7	249.758	-1.26483	0.454792	-2.78112	0.0054172	0.0835251
Pi_full_DN6493_c0_g1_i2	136.799	-1.26736	0.459633	-2.75733	0.00582757	0.0878513
Pi_full_DN19193_c0_g1_i1	42.2381	-1.26925	0.444737	-2.85392	0.00431832	0.0716639
Pi_full_DN3191_c0_g1_i1	189.112	-1.27008	0.409153	-3.10416	0.00190818	0.0414585
Pi_full_DN4636_c0_g1_i1	262.804	-1.27129	0.418642	-3.0367	0.00239181	0.0485112
Pi_full_DN1471_c0_g2_i1	284.982	-1.27631	0.458092	-2.78613	0.00533412	0.0826029
Pi_full_DN6924_c0_g2_i1	1569.41	-1.27677	0.385934	-3.30826	0.000938776	0.0257303
Pi_full_DN8660_c0_g1_i1	162.713	-1.27747	0.440133	-2.90246	0.00370245	0.0648266
Pi_full_DN8608_c0_g2_i1	59.3399	-1.27898	0.438545	-2.91642	0.00354074	0.0629955
Pi_full_DN2135_c0_g1_i4	175.577	-1.2795	0.404288	-3.16482	0.0015518	0.0361711
Pi_full_DN19362_c0_g1_i1	468.23	-1.27981	0.446389	-2.86702	0.00414353	0.0698758
Pi_full_DN19653_c0_g1_i1	321.427	-1.28222	0.364457	-3.51816	0.000434558	0.0148773
Pi_full_DN2108_c0_g1_i1	100.369	-1.28851	0.455869	-2.82649	0.00470606	0.0760552
Pi_full_DN6633_c0_g1_i5	163.267	-1.29135	0.430995	-2.99622	0.00273351	0.0531564
Pi_full_DN9115_c0_g1_i1	43.2297	-1.29198	0.446351	-2.89454	0.0037971	0.0660595
Pi_full_DN21239_c0_g1_i1	188.886	-1.29554	0.442083	-2.93053	0.00338379	0.06106
Pi_full_DN15781_c0_g1_i1	374.397	-1.29591	0.433823	-2.98718	0.00281566	0.0541513
Pi_full_DN3969_c0_g1_i8	33.0353	-1.29684	0.431111	-3.00813	0.00262858	0.0519659
Pi_full_DN23195_c0_g1_i1	383.915	-1.29912	0.433235	-2.99866	0.00271169	0.052911
Pi_full_DN2818_c1_g1_i1	127.31	-1.30087	0.470021	-2.76768	0.00564567	0.0858335
Pi_full_DN688_c0_g1_i1	460.507	-1.30192	0.357185	-3.64494	0.000267451	0.0107444
Pi_full_DN17468_c0_g1_i1	36.0521	-1.3037	0.457837	-2.84753	0.00440604	0.0726697
Pi_full_DN4564_c1_g1_i1	887.548	-1.30378	0.403247	-3.23321	0.00122406	0.030908
Pi_full_DN2970_c0_g2_i1	606.515	-1.30426	0.433651	-3.00762	0.00263303	0.0519982
Pi_full_DN7118_c0_g1_i1	27.6348	-1.30508	0.483341	-2.70013	0.00693134	0.0978104
Pi_full_DN2058_c0_g1_i3	338.373	-1.30545	0.480852	-2.71487	0.00663023	0.095166
Pi_full_DN3164_c0_g1_i1	308.968	-1.3056	0.421042	-3.10087	0.00192951	0.0417229
Pi_full_DN23214_c0_g1_i1	361.754	-1.30607	0.437153	-2.98766	0.00281119	0.0541208
Pi_full_DN6977_c0_g1_i2	45.0894	-1.30744	0.460848	-2.83703	0.00455353	0.0742858
Pi_full_DN989_c0_g1_i3	101.371	-1.30764	0.424501	-3.08042	0.00206707	0.0437453	NADH--cytochrome b5 reductase 1	GO:0005737;GO:0006464;GO:0008113;GO:0034599;GO:0036456;GO:0055114	cytoplasm;cellular protein modification process;peptide-methionine (S)-S-oxide reductase activity;cellular response to oxidative stress;L-methionine-(S)-S-oxide reductase activity;oxidation-reduction process	EC:1.8.4.13;EC:1.8.4.11	L-methionine (S)-S-oxide reductase;Peptide-methionine (S)-S-oxide reductase	IPR001709;IPR001834;IPR001433;noIPR;IPR008333;IPR039261;noIPR;noIPR;noIPR;noIPR;noIPR;IPR017927;noIPR;IPR039261;IPR017938;noIPR	oxidation-reduction process/oxidoreductase activity;oxidation-reduction process/oxidoreductase activity;oxidation-reduction process/oxidoreductase activity;;;;;;;;;oxidation-reduction process/oxidoreductase activity;;;;	Biological Process/Molecular Function;Biological Process/Molecular Function;Biological Process/Molecular Function;;;;;;;;;Biological Process/Molecular Function;;;;
Pi_full_DN11983_c0_g1_i3	117.911	-1.30892	0.465543	-2.81159	0.00492974	0.0785785
Pi_full_DN9548_c0_g1_i1	439.174	-1.309	0.386505	-3.38676	0.000707231	0.0211906
Pi_full_DN4831_c0_g2_i2	31.2957	-1.31005	0.476764	-2.74779	0.0059999	0.0895142
Pi_full_DN3020_c0_g1_i4	33.3905	-1.31011	0.456475	-2.87007	0.00410384	0.0694482
Pi_full_DN22041_c0_g1_i1	144.533	-1.3102	0.395326	-3.31422	0.000918987	0.0253546
Pi_full_DN26020_c0_g1_i1	40.4552	-1.31026	0.484834	-2.70249	0.00688218	0.097373
Pi_full_DN1432_c0_g1_i2	4348.5	-1.31089	0.295273	-4.43958	9.01333e-06	0.000878437
Pi_full_DN2901_c1_g1_i1	43.4445	-1.31104	0.427247	-3.06858	0.00215079	0.0449343
Pi_full_DN11612_c0_g1_i1	58.7804	-1.31124	0.485455	-2.70105	0.00691211	0.0976432
Pi_full_DN5281_c0_g1_i1	33.7365	-1.31324	0.485269	-2.70621	0.00680553	0.096653
Pi_full_DN23201_c0_g1_i1	595.176	-1.31546	0.359909	-3.65499	0.000257194	0.0103986
Pi_full_DN6481_c0_g1_i1	74.1362	-1.31616	0.468847	-2.80723	0.00499695	0.0793904
Pi_full_DN1981_c0_g1_i1	285.656	-1.31654	0.420799	-3.12868	0.00175595	0.0391717
Pi_full_DN6411_c0_g4_i1	615.787	-1.31752	0.483648	-2.72413	0.00644709	0.0935451
Pi_full_DN11357_c0_g1_i1	542.151	-1.3188	0.368223	-3.58151	0.000341608	0.0127048
Pi_full_DN2230_c0_g1_i1	695.948	-1.32004	0.341168	-3.86919	0.000109199	0.00565463
Pi_full_DN5740_c0_g1_i2	59.4873	-1.32031	0.477717	-2.7638	0.00571323	0.086685
Pi_full_DN4564_c1_g1_i2	160.011	-1.3228	0.422046	-3.13427	0.00172284	0.0386704
Pi_full_DN15736_c0_g3_i2	76.5454	-1.32328	0.428261	-3.08988	0.00200239	0.0427868
Pi_full_DN8058_c0_g1_i1	61.8412	-1.32403	0.48147	-2.74997	0.00596002	0.0891318
Pi_full_DN13918_c0_g1_i1	29.3274	-1.33109	0.494206	-2.69339	0.00707286	0.0990622
Pi_full_DN942_c0_g1_i1	657.302	-1.33145	0.45475	-2.92787	0.00341295	0.0614495
Pi_full_DN1447_c0_g2_i1	373.273	-1.33185	0.33725	-3.94914	7.84329e-05	0.00450683
Pi_full_DN21215_c0_g1_i1	40.6443	-1.33251	0.411652	-3.23698	0.001208	0.0306676
Pi_full_DN18217_c0_g1_i1	54.4016	-1.33344	0.408993	-3.2603	0.00111296	0.0291217
Pi_full_DN3290_c0_g3_i1	51.2844	-1.33542	0.482416	-2.76819	0.00563694	0.0858335
Pi_full_DN16275_c0_g1_i1	203.937	-1.33562	0.413056	-3.23352	0.00122275	0.030908
Pi_full_DN17257_c0_g1_i1	76.0753	-1.33568	0.444955	-3.00183	0.00268365	0.0525278
Pi_full_DN3474_c2_g1_i1	340.374	-1.33651	0.383352	-3.48637	0.000489622	0.0161296
Pi_full_DN7706_c0_g1_i1	1138.77	-1.33925	0.41414	-3.2338	0.00122154	0.0309068
Pi_full_DN863_c0_g2_i2	123.584	-1.34003	0.39044	-3.43211	0.000598905	0.0186694
Pi_full_DN18705_c0_g1_i1	92.1412	-1.34025	0.410628	-3.26391	0.00109887	0.0289144
Pi_full_DN5902_c0_g3_i1	101.961	-1.34065	0.45515	-2.94551	0.00322422	0.0593182
Pi_full_DN502_c0_g1_i5	42.4523	-1.34198	0.411332	-3.26252	0.00110425	0.0289949
Pi_full_DN26083_c0_g1_i1	100.789	-1.34247	0.435077	-3.08559	0.00203148	0.043236
Pi_full_DN4966_c1_g1_i1	136.214	-1.34391	0.425603	-3.15766	0.00159041	0.0367782
Pi_full_DN5175_c1_g1_i1	53.3889	-1.34411	0.36213	-3.71167	0.000205897	0.00885973
Pi_full_DN528_c0_g6_i1	85.0807	-1.34492	0.4589	-2.93075	0.00338142	0.06106
Pi_full_DN5287_c0_g1_i6	100.434	-1.34541	0.417838	-3.21993	0.00128223	0.031968
Pi_full_DN15661_c0_g1_i2	449.624	-1.34961	0.379333	-3.55784	0.000373914	0.0133748
Pi_full_DN3888_c0_g1_i1	210.363	-1.34993	0.319733	-4.22206	2.42076e-05	0.00188058
Pi_full_DN2222_c0_g1_i3	85.8285	-1.35044	0.434692	-3.10666	0.00189214	0.0412381
Pi_full_DN17033_c0_g4_i1	81.6703	-1.3506	0.486902	-2.77386	0.00553949	0.0848032
Pi_full_DN10971_c0_g1_i1	246.491	-1.35134	0.429314	-3.14767	0.00164575	0.0375848
Pi_full_DN18377_c0_g1_i1	185.419	-1.35299	0.416955	-3.24493	0.00117481	0.0300487
Pi_full_DN18176_c0_g1_i1	275.524	-1.35314	0.412039	-3.28401	0.00102341	0.0274878
Pi_full_DN7762_c0_g1_i6	81.2011	-1.35366	0.415511	-3.25781	0.00112276	0.0292558
Pi_full_DN6073_c0_g1_i1	1187.4	-1.3538	0.398824	-3.39448	0.000687596	0.020673
Pi_full_DN181_c0_g7_i1	116.342	-1.35537	0.363001	-3.73379	0.000188617	0.00826785
Pi_full_DN11501_c3_g2_i1	39.2982	-1.35576	0.446603	-3.03572	0.00239963	0.0486352
Pi_full_DN6637_c0_g2_i2	808.546	-1.35644	0.470081	-2.88555	0.00390729	0.0673029
Pi_full_DN13083_c0_g1_i1	1117.88	-1.3582	0.441539	-3.07605	0.00209761	0.0441922
Pi_full_DN1447_c0_g2_i3	432.844	-1.36034	0.370494	-3.6717	0.000240944	0.0099022
Pi_full_DN7666_c0_g2_i1	22.8819	-1.36049	0.490002	-2.77651	0.00549463	0.0843229
Pi_full_DN15183_c0_g1_i2	366.502	-1.36129	0.421024	-3.23329	0.00122373	0.030908
Pi_full_DN12852_c0_g1_i1	1664.89	-1.36338	0.390268	-3.49345	0.000476831	0.0158193
Pi_full_DN21955_c0_g1_i1	244.32	-1.36807	0.420179	-3.25593	0.00113022	0.0293674
Pi_full_DN8726_c0_g1_i1	34.9131	-1.36843	0.466546	-2.93311	0.00335589	0.0608663
Pi_full_DN10608_c0_g6_i1	114.228	-1.36967	0.423768	-3.23213	0.00122869	0.031004
Pi_full_DN2184_c0_g1_i3	67.5423	-1.37014	0.388569	-3.52612	0.0004217	0.0145972
Pi_full_DN9119_c0_g1_i1	184.219	-1.37124	0.480852	-2.85169	0.00434873	0.0719458
Pi_full_DN14163_c0_g1_i2	81.7099	-1.37233	0.470555	-2.91642	0.00354079	0.0629955
Pi_full_DN10280_c1_g1_i1	108.94	-1.37313	0.382263	-3.59211	0.000328008	0.012357
Pi_full_DN2230_c0_g1_i4	674.478	-1.37323	0.33722	-4.07222	4.65677e-05	0.00306546
Pi_full_DN4589_c0_g3_i2	138.895	-1.37375	0.431175	-3.18607	0.00144221	0.0343802
Pi_full_DN10282_c0_g2_i1	64.7841	-1.37562	0.451035	-3.04993	0.00228896	0.04684
Pi_full_DN924_c0_g1_i2	349.118	-1.37655	0.421585	-3.26519	0.0010939	0.0288392
Pi_full_DN13889_c0_g1_i1	46.8333	-1.38148	0.468	-2.95188	0.00315847	0.0586984
Pi_full_DN2196_c0_g1_i2	274.457	-1.38188	0.490302	-2.81842	0.00482611	0.0774863
Pi_full_DN1449_c0_g1_i4	3953.15	-1.38202	0.494841	-2.79285	0.00522453	0.0816472
Pi_full_DN8210_c0_g1_i1	93.1908	-1.38413	0.451039	-3.06875	0.00214956	0.0449336
Pi_full_DN1715_c0_g1_i1	108.549	-1.38589	0.409304	-3.38596	0.0007093	0.0212208
Pi_full_DN25823_c0_g1_i1	101.545	-1.38681	0.385014	-3.60197	0.000315819	0.0120728
Pi_full_DN3441_c2_g1_i1	196.516	-1.38887	0.402988	-3.44643	0.000568053	0.0180283
Pi_full_DN1977_c0_g2_i1	84.7414	-1.38999	0.461579	-3.01137	0.0026007	0.0516042
Pi_full_DN6941_c0_g4_i1	42.0203	-1.39235	0.451657	-3.08276	0.00205093	0.0435145
Pi_full_DN6789_c0_g1_i1	276.722	-1.39356	0.372189	-3.74421	0.00018096	0.00808329
Pi_full_DN3299_c2_g1_i1	189.813	-1.39622	0.398263	-3.50578	0.000455279	0.0153032
Pi_full_DN615_c0_g3_i1	59.7297	-1.40036	0.402972	-3.47508	0.00051071	0.0166924
Pi_full_DN2544_c0_g1_i1	48.263	-1.40102	0.489504	-2.86213	0.00420801	0.0706086
Pi_full_DN20502_c0_g1_i1	57.6497	-1.40357	0.440349	-3.1874	0.00143557	0.0342875
Pi_full_DN8811_c0_g1_i1	338.946	-1.40436	0.422495	-3.32397	0.000887455	0.0246843
Pi_full_DN8133_c0_g1_i1	634.995	-1.40443	0.431627	-3.2538	0.00113871	0.0295074
Pi_full_DN1715_c0_g1_i2	103.513	-1.40459	0.388458	-3.61582	0.000299402	0.0116183
Pi_full_DN18995_c0_g1_i1	844.568	-1.40724	0.448818	-3.13545	0.00171593	0.0385923
Pi_full_DN16036_c0_g1_i1	95.5194	-1.40726	0.514725	-2.73401	0.00625675	0.0919423
Pi_full_DN356_c0_g1_i5	447.514	-1.40788	0.327918	-4.29339	1.75969e-05	0.00146581
Pi_full_DN6683_c0_g2_i1	51.3402	-1.40804	0.453222	-3.10674	0.00189165	0.0412381
Pi_full_DN25329_c0_g1_i1	304.405	-1.40858	0.49627	-2.83834	0.00453486	0.0740134
Pi_full_DN2222_c0_g1_i2	80.6907	-1.40904	0.397692	-3.54306	0.000395518	0.0139349
Pi_full_DN21010_c0_g1_i1	155.053	-1.40929	0.474089	-2.97263	0.0029526	0.0561912
Pi_full_DN14907_c0_g1_i1	34.5864	-1.41039	0.468442	-3.01082	0.00260544	0.051671
Pi_full_DN4132_c0_g2_i1	499.269	-1.41172	0.445845	-3.16639	0.00154341	0.0360598
Pi_full_DN4779_c0_g2_i1	130.302	-1.4126	0.358568	-3.93955	8.1633e-05	0.00463394
Pi_full_DN12337_c0_g1_i1	457.925	-1.41418	0.448819	-3.15089	0.00162774	0.0373326
Pi_full_DN4041_c1_g1_i1	839.822	-1.41554	0.471719	-3.00082	0.00269254	0.052647
Pi_full_DN14032_c0_g1_i1	2031.99	-1.41651	0.420139	-3.37152	0.000747534	0.021783
Pi_full_DN4910_c0_g2_i1	38.2078	-1.41816	0.459818	-3.08417	0.00204119	0.0433936
Pi_full_DN6274_c0_g1_i1	28.3335	-1.4209	0.521751	-2.72333	0.00646271	0.0936394
Pi_full_DN6899_c0_g3_i1	167.057	-1.42109	0.40302	-3.52611	0.00042171	0.0145972
Pi_full_DN6493_c0_g1_i1	118.96	-1.42156	0.470709	-3.02005	0.00252736	0.0506309
Pi_full_DN201_c0_g4_i1	565.91	-1.42271	0.422013	-3.37126	0.000748265	0.021783
Pi_full_DN5727_c0_g3_i2	353.334	-1.42308	0.368594	-3.86084	0.000112998	0.00579223
Pi_full_DN4425_c0_g1_i1	86.4756	-1.42367	0.507996	-2.80252	0.00507055	0.0800746
Pi_full_DN25955_c0_g1_i1	264.064	-1.42529	0.480762	-2.96466	0.00303022	0.0570581
Pi_full_DN1170_c0_g1_i3	204.423	-1.42585	0.446294	-3.19487	0.00139893	0.0337559
Pi_full_DN15504_c0_g2_i1	56.0315	-1.4261	0.440285	-3.23903	0.00119938	0.0305312
Pi_full_DN10722_c0_g1_i1	797.109	-1.42668	0.406727	-3.50771	0.000451985	0.0152375
Pi_full_DN1708_c2_g1_i3	460.476	-1.42694	0.451374	-3.16132	0.00157058	0.0365126
Pi_full_DN2190_c0_g1_i1	114.124	-1.42773	0.438527	-3.25574	0.00113096	0.0293674
Pi_full_DN11400_c0_g1_i1	126.231	-1.42964	0.457081	-3.12777	0.00176139	0.0392232
Pi_full_DN2222_c0_g1_i9	85.3913	-1.4315	0.45222	-3.16549	0.00154824	0.0361276
Pi_full_DN15249_c0_g1_i1	464.425	-1.43165	0.523866	-2.73285	0.00627889	0.0920811
Pi_full_DN1708_c0_g4_i1	204.808	-1.43284	0.397806	-3.60185	0.000315961	0.0120728
Pi_full_DN924_c0_g1_i7	607.997	-1.43373	0.397172	-3.60984	0.000306389	0.0118253
Pi_full_DN15183_c0_g1_i3	137.633	-1.43539	0.461025	-3.11348	0.00184898	0.0406191
Pi_full_DN21957_c0_g1_i1	135.436	-1.43583	0.467428	-3.07176	0.002128	0.0446072
Pi_full_DN6572_c0_g1_i1	1546.73	-1.43712	0.514697	-2.79217	0.00523565	0.0817189
Pi_full_DN2061_c1_g1_i1	733.593	-1.43813	0.430085	-3.34384	0.000826278	0.0234166
Pi_full_DN7971_c0_g1_i1	419.648	-1.43869	0.52687	-2.73065	0.00632104	0.0926115
Pi_full_DN9364_c0_g1_i1	164.123	-1.44054	0.427031	-3.37339	0.000742488	0.0217434
Pi_full_DN5939_c0_g3_i1	48.4164	-1.44095	0.494515	-2.91386	0.00356987	0.0633626
Pi_full_DN158_c0_g4_i1	1278.28	-1.44339	0.514605	-2.80486	0.00503386	0.0798312
Pi_full_DN14077_c0_g1_i1	79.0378	-1.44393	0.424005	-3.40547	0.00066051	0.020068
Pi_full_DN26007_c0_g1_i1	314.605	-1.44581	0.416637	-3.47018	0.000520104	0.0168964
Pi_full_DN859_c0_g2_i1	194.04	-1.45065	0.441318	-3.28709	0.00101229	0.0273259
Pi_full_DN5100_c0_g1_i1	67.8676	-1.452	0.369728	-3.9272	8.59409e-05	0.00478438
Pi_full_DN6411_c3_g1_i1	298.452	-1.45216	0.539865	-2.68986	0.00714831	0.0996782
Pi_full_DN13466_c0_g3_i2	69.7521	-1.45373	0.469675	-3.09518	0.00196692	0.0422453
Pi_full_DN1640_c1_g3_i1	55.574	-1.45543	0.465974	-3.12341	0.00178766	0.0396833
Pi_full_DN4242_c0_g1_i1	19.6779	-1.45572	0.532013	-2.73625	0.00621434	0.0914051
Pi_full_DN1809_c0_g2_i1	33.3693	-1.46463	0.522061	-2.80548	0.00502422	0.0797456
Pi_full_DN19769_c0_g1_i2	1088.49	-1.46463	0.433928	-3.37528	0.000737395	0.0217008
Pi_full_DN6637_c0_g2_i1	525.575	-1.4657	0.423907	-3.4576	0.000545007	0.0174486
Pi_full_DN23094_c0_g1_i1	253.78	-1.46589	0.465067	-3.152	0.00162155	0.0372436
Pi_full_DN10960_c0_g1_i2	111.307	-1.46672	0.326565	-4.49135	7.07719e-06	0.000737278
Pi_full_DN18340_c0_g1_i1	1639.5	-1.46742	0.34907	-4.2038	2.62474e-05	0.00200174
Pi_full_DN16195_c0_g1_i1	269.873	-1.46773	0.468631	-3.13196	0.00173644	0.0388752
Pi_full_DN15539_c0_g1_i1	27.6619	-1.46851	0.511442	-2.87131	0.0040878	0.0693098
Pi_full_DN26577_c0_g1_i1	183.765	-1.469	0.539005	-2.72538	0.00642268	0.0935075
Pi_full_DN9272_c0_g2_i1	29.9904	-1.46904	0.511532	-2.87185	0.00408074	0.0692526
Pi_full_DN20158_c0_g1_i1	266.127	-1.46928	0.394444	-3.72495	0.00019535	0.00849354
Pi_full_DN6522_c0_g1_i1	60.7791	-1.47214	0.494074	-2.97959	0.00288638	0.0551721
Pi_full_DN1791_c0_g4_i1	228.12	-1.47472	0.412219	-3.57752	0.000346864	0.0128353
Pi_full_DN12858_c0_g3_i1	27.1096	-1.476	0.524897	-2.81198	0.00492377	0.0785166
Pi_full_DN8523_c0_g1_i1	20.9758	-1.4764	0.492602	-2.99714	0.00272529	0.0530937
Pi_full_DN12839_c0_g2_i1	21.3915	-1.47702	0.508858	-2.90261	0.00370067	0.0648266
Pi_full_DN11267_c0_g1_i1	63.5032	-1.47842	0.506348	-2.91977	0.00350294	0.062514
Pi_full_DN2615_c0_g1_i1	113.89	-1.47885	0.453135	-3.2636	0.00110006	0.0289254
Pi_full_DN7141_c0_g1_i1	78.7912	-1.48044	0.463369	-3.19495	0.00139857	0.0337559
Pi_full_DN3661_c0_g1_i1	289.758	-1.48262	0.3915	-3.78701	0.000152469	0.00722335
Pi_full_DN10670_c0_g1_i2	147.642	-1.48335	0.51308	-2.89107	0.00383936	0.0665672
Pi_full_DN9507_c0_g2_i1	29.8968	-1.48471	0.465794	-3.18748	0.0014352	0.0342875
Pi_full_DN6477_c0_g1_i1	407.834	-1.48704	0.486325	-3.0577	0.0022304	0.0461326
Pi_full_DN10317_c0_g2_i1	128.097	-1.49036	0.429429	-3.47055	0.000519395	0.016888
Pi_full_DN6696_c0_g2_i1	44.6075	-1.4904	0.477295	-3.1226	0.00179261	0.0397296
Pi_full_DN14104_c0_g2_i1	44.5916	-1.4951	0.452288	-3.30563	0.000947634	0.0259163
Pi_full_DN4087_c0_g1_i1	4474.32	-1.49562	0.301561	-4.9596	7.06396e-07	0.000129295
Pi_full_DN9296_c0_g1_i1	2922.78	-1.49664	0.474384	-3.15491	0.0016055	0.0370033
Pi_full_DN2061_c0_g1_i7	465.054	-1.49698	0.421756	-3.54941	0.000386098	0.013693
Pi_full_DN780_c1_g1_i2	148.249	-1.49835	0.374073	-4.0055	6.18876e-05	0.00377585
Pi_full_DN20548_c0_g1_i1	142.937	-1.49847	0.462819	-3.2377	0.00120496	0.0306112
Pi_full_DN1776_c0_g1_i4	1432.23	-1.49919	0.427378	-3.50788	0.000451693	0.0152375
Pi_full_DN16770_c0_g6_i1	25.4598	-1.50075	0.544105	-2.75819	0.00581221	0.0877256
Pi_full_DN924_c0_g1_i9	51.5233	-1.50115	0.479669	-3.12955	0.00175075	0.0391104
Pi_full_DN9264_c0_g1_i1	45.5018	-1.50265	0.557718	-2.69428	0.00705404	0.0989248
Pi_full_DN8863_c4_g1_i1	20.1488	-1.50804	0.525981	-2.86709	0.00414267	0.0698758
Pi_full_DN3810_c0_g1_i1	1092.68	-1.50875	0.475864	-3.17055	0.00152153	0.0357488
Pi_full_DN4364_c0_g1_i1	24.1718	-1.51122	0.504827	-2.99353	0.00275768	0.0534749
Pi_full_DN19151_c0_g1_i1	86.8444	-1.51223	0.456317	-3.31399	0.00091974	0.0253567
Pi_full_DN18363_c0_g4_i1	692.398	-1.5123	0.452481	-3.34224	0.00083104	0.0234983
Pi_full_DN3860_c0_g1_i1	973.087	-1.51387	0.450307	-3.36187	0.000774169	0.0222593
Pi_full_DN19769_c0_g1_i1	1185.1	-1.51416	0.451449	-3.35399	0.000796546	0.0227458
Pi_full_DN9357_c0_g2_i1	45.1199	-1.51584	0.554535	-2.73354	0.00626574	0.0919448
Pi_full_DN1233_c0_g1_i1	1440.86	-1.51618	0.391781	-3.86996	0.000108852	0.00565463
Pi_full_DN1738_c0_g1_i1	1701.32	-1.51665	0.408671	-3.71118	0.000206297	0.00886677
Pi_full_DN4636_c0_g1_i5	99.0316	-1.51681	0.390129	-3.88796	0.000101091	0.00539672
Pi_full_DN17507_c0_g1_i1	168.967	-1.51838	0.412935	-3.67704	0.000235957	0.00973992
Pi_full_DN3682_c0_g1_i1	618.821	-1.51881	0.503421	-3.01698	0.00255305	0.0509821
Pi_full_DN7729_c0_g1_i1	52.2289	-1.52306	0.498996	-3.05224	0.00227139	0.0466718
Pi_full_DN1977_c0_g3_i1	234.974	-1.52307	0.38546	-3.9513	7.77291e-05	0.00448995
Pi_full_DN14678_c0_g2_i1	60.2983	-1.52519	0.485744	-3.1399	0.00169006	0.0382237
Pi_full_DN7925_c0_g3_i1	67.3915	-1.52542	0.427268	-3.57018	0.000356735	0.0130082
Pi_full_DN421_c0_g3_i1	1013.42	-1.52598	0.452552	-3.37195	0.000746378	0.021783
Pi_full_DN3567_c0_g2_i1	1167.41	-1.52711	0.356522	-4.28336	1.84095e-05	0.0015215
Pi_full_DN1866_c0_g1_i1	78.8175	-1.52791	0.468392	-3.26204	0.00110613	0.029024
Pi_full_DN26650_c0_g1_i1	59.5397	-1.5292	0.429226	-3.56269	0.000367074	0.0132309
Pi_full_DN23385_c0_g1_i1	70.2974	-1.53128	0.440456	-3.47658	0.000507861	0.0166282
Pi_full_DN2105_c0_g1_i1	182.545	-1.53227	0.469938	-3.26057	0.00111188	0.0291137
Pi_full_DN4166_c0_g4_i1	54.6148	-1.53345	0.397146	-3.86116	0.000112849	0.00579223
Pi_full_DN5874_c0_g1_i1	57.1594	-1.53362	0.429998	-3.56658	0.000361672	0.0131291
Pi_full_DN2628_c0_g1_i2	249.641	-1.53445	0.491748	-3.12039	0.00180611	0.0398875
Pi_full_DN2628_c0_g1_i1	240.702	-1.53675	0.468683	-3.27886	0.00104228	0.027855
Pi_full_DN1648_c0_g1_i1	2251.23	-1.53724	0.528556	-2.90838	0.00363301	0.0641496
Pi_full_DN827_c0_g1_i2	382.535	-1.53742	0.564306	-2.72445	0.00644094	0.0935075
Pi_full_DN6635_c0_g1_i1	121.458	-1.53783	0.477987	-3.2173	0.00129405	0.0321558
Pi_full_DN4445_c0_g2_i1	134.034	-1.53876	0.411367	-3.7406	0.000183582	0.00816856
Pi_full_DN19382_c0_g1_i1	22.6708	-1.53997	0.560805	-2.746	0.0060326	0.0897523
Pi_full_DN511_c0_g1_i1	358.665	-1.54673	0.446085	-3.46733	0.000525649	0.0170029
Pi_full_DN1327_c0_g2_i1	248.754	-1.54706	0.491309	-3.14886	0.00163911	0.0375246
Pi_full_DN9330_c0_g1_i1	97.831	-1.5481	0.480395	-3.22256	0.0012705	0.0317178
Pi_full_DN11295_c0_g1_i1	21.8093	-1.54814	0.575175	-2.6916	0.00711093	0.0993359
Pi_full_DN2715_c0_g2_i2	239.111	-1.54971	0.495724	-3.12616	0.00177103	0.039391
Pi_full_DN19948_c0_g1_i1	367.026	-1.55168	0.541594	-2.86503	0.00416976	0.0701777
Pi_full_DN23891_c0_g1_i1	1496.99	-1.55225	0.464774	-3.3398	0.000838373	0.0236522
Pi_full_DN15766_c0_g1_i1	23.1726	-1.55545	0.495153	-3.14135	0.00168168	0.038127
Pi_full_DN18946_c0_g1_i1	190.103	-1.55656	0.4871	-3.19556	0.0013956	0.0337559
Pi_full_DN4921_c0_g2_i1	59.0014	-1.55984	0.555277	-2.80912	0.00496769	0.0790825
Pi_full_DN15086_c0_g2_i1	69.5975	-1.56216	0.528432	-2.95622	0.00311436	0.0581295
Pi_full_DN247_c0_g1_i1	263.54	-1.56249	0.473779	-3.29792	0.000974041	0.0264266
Pi_full_DN1167_c0_g1_i1	1132.36	-1.56394	0.437876	-3.57165	0.000354736	0.0129731
Pi_full_DN7721_c0_g2_i1	72.198	-1.56549	0.455417	-3.43747	0.000587165	0.0184143
Pi_full_DN1814_c1_g1_i1	197.837	-1.56851	0.398403	-3.93698	8.25125e-05	0.0046655
Pi_full_DN7433_c0_g2_i1	73.4719	-1.57063	0.579969	-2.70813	0.00676636	0.0964606
Pi_full_DN4278_c0_g1_i1	286.709	-1.57209	0.452858	-3.47149	0.000517581	0.0168582
Pi_full_DN6822_c0_g1_i1	17.7455	-1.57372	0.565899	-2.78093	0.00542039	0.0835251
Pi_full_DN4636_c0_g1_i4	44.5122	-1.57442	0.45346	-3.47202	0.000516564	0.0168397
Pi_full_DN4689_c0_g2_i1	48.5015	-1.57597	0.548173	-2.87494	0.004041	0.0688273
Pi_full_DN7751_c0_g1_i1	120.296	-1.57845	0.436489	-3.61624	0.00029891	0.0116183
Pi_full_DN5405_c0_g1_i1	95.6214	-1.58026	0.495569	-3.18878	0.00142877	0.0341685	hypothetical protein VITISV_031197	GO:0000786;GO:0003677;GO:0046982	nucleosome;DNA binding;protein heterodimerization activity	0	0	IPR000164;IPR000164;IPR007125;IPR009072;IPR000164;noIPR;IPR000164;IPR009072	DNA binding/nucleosome;DNA binding/nucleosome;nucleosome/DNA binding;protein heterodimerization activity;DNA binding/nucleosome;;DNA binding/nucleosome;protein heterodimerization activity	Molecular Function/Cellular Component;Molecular Function/Cellular Component;Cellular Component/Molecular Function;Molecular Function;Molecular Function/Cellular Component;;Molecular Function/Cellular Component;Molecular Function
Pi_full_DN736_c0_g1_i1	377.244	-1.5808	0.473825	-3.33625	0.000849166	0.0238313
Pi_full_DN6107_c0_g1_i1	102.419	-1.58157	0.505585	-3.1282	0.0017588	0.0391985
Pi_full_DN7166_c0_g3_i1	34.1916	-1.584	0.539278	-2.93726	0.00331126	0.0603685
Pi_full_DN2802_c0_g1_i2	122.962	-1.58477	0.497324	-3.1866	0.00143957	0.034345
Pi_full_DN21853_c0_g1_i1	76.9667	-1.58505	0.406518	-3.8991	9.65528e-05	0.00522891
Pi_full_DN25894_c0_g1_i1	629.612	-1.58588	0.492052	-3.22298	0.00126864	0.0316923
Pi_full_DN6821_c0_g1_i1	41.0784	-1.58728	0.589502	-2.69257	0.00709029	0.0991956
Pi_full_DN2082_c0_g1_i1	364.855	-1.58793	0.421462	-3.76767	0.000164776	0.00757626
Pi_full_DN2802_c0_g1_i1	114.272	-1.58824	0.461661	-3.44028	0.000581117	0.0182619
Pi_full_DN13038_c1_g2_i1	19.1768	-1.58849	0.543811	-2.92103	0.00348879	0.0623413
Pi_full_DN8984_c0_g1_i3	37.9498	-1.58938	0.548956	-2.89527	0.00378829	0.0659908
Pi_full_DN10414_c0_g3_i1	16.0521	-1.59015	0.547048	-2.90679	0.00365157	0.0643581
Pi_full_DN12773_c0_g2_i1	43.7593	-1.59033	0.509185	-3.12329	0.0017884	0.0396833
Pi_full_DN16268_c1_g2_i2	154.011	-1.5915	0.422235	-3.76923	0.000163751	0.00756684
Pi_full_DN5287_c0_g1_i7	101.872	-1.5934	0.47604	-3.3472	0.000816326	0.0232047
Pi_full_DN9954_c0_g1_i1	133.302	-1.59369	0.53748	-2.96511	0.00302576	0.0570581
Pi_full_DN6961_c0_g2_i1	69.2368	-1.59763	0.495088	-3.22696	0.00125114	0.0314226
Pi_full_DN4756_c0_g1_i1	23.4578	-1.5977	0.540569	-2.95559	0.00312073	0.05817
Pi_full_DN2919_c0_g3_i1	342.417	-1.59829	0.395657	-4.03959	5.35436e-05	0.00339247
Pi_full_DN6977_c0_g3_i1	502.343	-1.6059	0.45282	-3.54643	0.000390483	0.0137963
Pi_full_DN8541_c0_g2_i1	142.257	-1.6062	0.477726	-3.36219	0.000773275	0.0222506
Pi_full_DN5834_c0_g1_i1	298.626	-1.60634	0.572168	-2.80746	0.00499345	0.0793904
Pi_full_DN4824_c0_g2_i1	26.4193	-1.60643	0.494904	-3.24594	0.00117065	0.0299801
Pi_full_DN6211_c0_g2_i1	113.284	-1.60645	0.456741	-3.5172	0.00043612	0.0149171
Pi_full_DN17679_c0_g1_i1	94.122	-1.61085	0.545309	-2.95401	0.00313672	0.05841
Pi_full_DN10331_c0_g3_i1	236.953	-1.61124	0.516836	-3.1175	0.00182389	0.0402314
Pi_full_DN16187_c0_g1_i1	151.324	-1.6147	0.427849	-3.774	0.000160651	0.00746889
Pi_full_DN10557_c0_g3_i1	46.2538	-1.61474	0.538528	-2.99843	0.00271375	0.0529238
Pi_full_DN2871_c0_g3_i1	115.589	-1.61759	0.508153	-3.18327	0.00145621	0.0346042
Pi_full_DN4589_c0_g5_i1	122.697	-1.62289	0.368965	-4.39849	1.09004e-05	0.00102765
Pi_full_DN23772_c0_g1_i1	477.421	-1.62475	0.432814	-3.75392	0.00017409	0.00787963
Pi_full_DN7762_c0_g1_i3	36.2638	-1.63115	0.450841	-3.61801	0.000296872	0.0115672
Pi_full_DN11355_c0_g2_i1	74.6187	-1.63206	0.496492	-3.28718	0.00101195	0.0273259
Pi_full_DN15443_c0_g1_i1	54.2411	-1.63246	0.583312	-2.79861	0.00513239	0.0807114
Pi_full_DN12816_c0_g2_i1	188.902	-1.63609	0.542809	-3.01411	0.00257735	0.0513308
Pi_full_DN6633_c0_g1_i4	711.533	-1.63715	0.375449	-4.3605	1.29766e-05	0.00118053
Pi_full_DN10103_c0_g1_i1	200.166	-1.64169	0.53453	-3.07127	0.0021315	0.0446556
Pi_full_DN9037_c0_g1_i1	94.6888	-1.64207	0.543677	-3.0203	0.00252521	0.0506149
Pi_full_DN13241_c0_g1_i1	36.5181	-1.64255	0.536185	-3.0634	0.00218838	0.0454915
Pi_full_DN5142_c0_g5_i2	769.027	-1.64266	0.417067	-3.93859	8.19611e-05	0.00464554
Pi_full_DN11331_c0_g2_i1	118.424	-1.64434	0.386346	-4.25612	2.08007e-05	0.00165357
Pi_full_DN13242_c0_g1_i1	130.703	-1.64764	0.514598	-3.2018	0.00136572	0.0333891
Pi_full_DN2082_c0_g2_i1	32.0117	-1.64893	0.507812	-3.24713	0.00116575	0.0299236
Pi_full_DN9415_c0_g1_i1	590.549	-1.64929	0.463315	-3.55975	0.000371214	0.0133417
Pi_full_DN1068_c0_g1_i3	49.5347	-1.65189	0.427339	-3.86552	0.000110854	0.0057293
Pi_full_DN6912_c0_g2_i1	29.6539	-1.65255	0.490572	-3.36862	0.000755449	0.0219226
Pi_full_DN24003_c0_g1_i1	16.9349	-1.65478	0.551148	-3.00242	0.00267842	0.052496
Pi_full_DN15624_c0_g1_i1	597.385	-1.65567	0.497008	-3.33127	0.000864499	0.0241712
Pi_full_DN9013_c0_g1_i1	42.7506	-1.65826	0.454348	-3.64975	0.000262493	0.0105906
Pi_full_DN4921_c0_g1_i1	73.7829	-1.65873	0.573884	-2.89036	0.00384799	0.0665672
Pi_full_DN6323_c0_g2_i1	39.2368	-1.65924	0.551778	-3.00708	0.00263771	0.0520358
Pi_full_DN1066_c0_g3_i1	37.337	-1.66209	0.578209	-2.87454	0.00404612	0.0688618
Pi_full_DN7539_c0_g3_i1	39.8962	-1.6629	0.574381	-2.89512	0.00379013	0.0659922
Pi_full_DN4910_c0_g3_i1	150.924	-1.66329	0.559321	-2.97376	0.00294171	0.0560583
Pi_full_DN11541_c0_g1_i1	25.5105	-1.66358	0.577761	-2.87935	0.00398495	0.068212
Pi_full_DN5623_c0_g2_i1	63.2894	-1.66441	0.594908	-2.79775	0.00514593	0.0807706
Pi_full_DN1783_c0_g2_i2	52.6031	-1.66478	0.439151	-3.7909	0.000150105	0.00714668
Pi_full_DN4733_c0_g5_i1	70.5616	-1.66655	0.439688	-3.7903	0.000150468	0.00714668
Pi_full_DN6822_c0_g4_i1	46.7699	-1.66787	0.570371	-2.92419	0.00345358	0.0620025
Pi_full_DN7375_c0_g2_i1	21.6354	-1.67505	0.580508	-2.88548	0.00390812	0.0673029
Pi_full_DN7392_c2_g2_i1	186.688	-1.67555	0.509844	-3.28639	0.00101479	0.0273542
Pi_full_DN6145_c0_g2_i1	14.5161	-1.67752	0.620596	-2.70308	0.00687002	0.0973478
Pi_full_DN1552_c0_g1_i1	1846.26	-1.67828	0.35874	-4.67828	2.89298e-06	0.000375607
Pi_full_DN9825_c0_g1_i1	758.368	-1.67919	0.530925	-3.16277	0.00156278	0.0363764
Pi_full_DN17359_c0_g1_i1	329.687	-1.67941	0.440518	-3.81236	0.000137648	0.00672501
Pi_full_DN13007_c0_g1_i1	39.1534	-1.68121	0.585568	-2.87108	0.00409066	0.0693268
Pi_full_DN25721_c0_g1_i1	4613.39	-1.6814	0.612251	-2.74626	0.00602793	0.0897302
Pi_full_DN19769_c0_g1_i3	446.552	-1.68151	0.44359	-3.79069	0.000150228	0.00714668
Pi_full_DN4874_c0_g3_i1	38.8544	-1.68307	0.586798	-2.86823	0.00412781	0.0697227
Pi_full_DN6758_c0_g1_i1	46.0819	-1.68309	0.569124	-2.95733	0.00310313	0.0580727
Pi_full_DN2691_c0_g1_i1	358.097	-1.68382	0.479164	-3.51408	0.000441283	0.0150526
Pi_full_DN11111_c0_g1_i1	217.319	-1.68873	0.471552	-3.58123	0.000341981	0.0127048
Pi_full_DN3745_c1_g1_i1	176.469	-1.68876	0.508368	-3.32192	0.000894017	0.0247683
Pi_full_DN8545_c0_g1_i1	19.1672	-1.68915	0.533511	-3.1661	0.00154496	0.0360734
Pi_full_DN9378_c0_g1_i1	327.278	-1.68977	0.543251	-3.11049	0.0018678	0.0409127
Pi_full_DN2551_c0_g1_i2	1157.18	-1.69018	0.466927	-3.61979	0.000294845	0.0115301
Pi_full_DN8984_c0_g1_i2	111.955	-1.69179	0.449651	-3.76246	0.000168253	0.00767094
Pi_full_DN2778_c0_g1_i1	2613.22	-1.69239	0.565983	-2.99017	0.00278821	0.0537612
Pi_full_DN26098_c0_g1_i1	88.9708	-1.69416	0.516029	-3.28308	0.00102681	0.0275396
Pi_full_DN5961_c0_g1_i1	47.829	-1.69763	0.4939	-3.43718	0.000587798	0.0184143
Pi_full_DN5316_c0_g1_i1	59.094	-1.69795	0.572171	-2.96756	0.00300174	0.0569133
Pi_full_DN8840_c0_g1_i1	56.667	-1.69797	0.555657	-3.05578	0.00224472	0.0463547
Pi_full_DN10182_c0_g1_i1	65.824	-1.69886	0.464222	-3.65959	0.000252617	0.0102472
Pi_full_DN1137_c0_g1_i2	281.415	-1.69905	0.461567	-3.68105	0.000232275	0.00964096
Pi_full_DN19142_c0_g1_i1	273.65	-1.69937	0.44271	-3.83857	0.000123752	0.00618297
Pi_full_DN22640_c0_g1_i1	74.2719	-1.70027	0.482427	-3.52442	0.000424416	0.0146503
Pi_full_DN3585_c0_g1_i1	497.247	-1.70029	0.500843	-3.39485	0.00068667	0.0206618
Pi_full_DN10741_c0_g1_i1	35.0299	-1.70071	0.576625	-2.94942	0.0031837	0.0589134
Pi_full_DN6219_c0_g3_i1	33.6183	-1.70124	0.589689	-2.88498	0.00391436	0.0673029
Pi_full_DN19769_c0_g1_i4	289.013	-1.70145	0.498584	-3.41256	0.000643567	0.0197126
Pi_full_DN6185_c0_g2_i1	43.0251	-1.70307	0.504284	-3.3772	0.000732266	0.0216347
Pi_full_DN25095_c0_g1_i1	263.864	-1.70521	0.423064	-4.03062	5.56306e-05	0.0035023
Pi_full_DN8559_c0_g1_i1	26.9388	-1.70722	0.575797	-2.96497	0.00302712	0.0570581
Pi_full_DN15585_c0_g1_i1	32.1555	-1.70878	0.549672	-3.10873	0.00187894	0.0410609
Pi_full_DN3181_c1_g1_i1	1475.14	-1.7123	0.440995	-3.88281	0.000103255	0.0054291
Pi_full_DN7564_c0_g1_i1	130.496	-1.71283	0.555633	-3.08267	0.00205152	0.0435145
Pi_full_DN10012_c1_g1_i2	17.8905	-1.71492	0.570075	-3.00823	0.00262772	0.0519659
Pi_full_DN604_c0_g1_i1	1399.31	-1.71589	0.488996	-3.50901	0.00044977	0.0152176
Pi_full_DN6589_c0_g1_i1	291.613	-1.71591	0.528318	-3.24787	0.00116272	0.0299236
Pi_full_DN259_c0_g2_i1	587.388	-1.71796	0.441525	-3.89097	9.98458e-05	0.00535967
Pi_full_DN164_c1_g2_i1	21.3034	-1.72288	0.518836	-3.32066	0.000898039	0.0248314
Pi_full_DN4032_c0_g1_i2	162.365	-1.72426	0.475412	-3.62688	0.000286868	0.0113184
Pi_full_DN5287_c0_g1_i4	365.525	-1.7251	0.575655	-2.99676	0.00272862	0.0531309
Pi_full_DN731_c0_g3_i2	94.6504	-1.72746	0.410199	-4.21128	2.53927e-05	0.00194843	hypothetical protein VITISV_038036	GO:0005576	extracellular region	0	0	IPR007118;IPR002963;IPR007112;IPR007117;IPR009009;IPR036749;IPR036908;noIPR;noIPR;noIPR;noIPR;noIPR;noIPR;noIPR;IPR007112;IPR007117;noIPR;noIPR;noIPR;IPR036749;IPR036908	extracellular region;plant-type cell wall organization;;;;;;;;;;;;;;;;;;;	Cellular Component;Biological Process;;;;;;;;;;;;;;;;;;;
Pi_full_DN12727_c0_g1_i1	15.1477	-1.7275	0.617301	-2.79847	0.00513455	0.0807116
Pi_full_DN12874_c0_g1_i1	25.9781	-1.72975	0.526537	-3.28514	0.00101932	0.0274566
Pi_full_DN4213_c0_g2_i1	26.3133	-1.73209	0.562926	-3.07694	0.00209138	0.0440858
Pi_full_DN11342_c0_g1_i1	35.6474	-1.73229	0.62365	-2.77767	0.00547502	0.0840908
Pi_full_DN3674_c0_g2_i1	31.759	-1.73271	0.491949	-3.52213	0.000428095	0.0147232
Pi_full_DN20800_c0_g1_i1	60.1496	-1.73331	0.454855	-3.81069	0.000138577	0.00676163
Pi_full_DN22001_c0_g1_i1	417.79	-1.7334	0.387093	-4.47799	7.53485e-06	0.000771872
Pi_full_DN19769_c0_g1_i8	513.027	-1.73432	0.458981	-3.77863	0.000157695	0.00735951
Pi_full_DN6302_c0_g2_i1	33.4118	-1.73506	0.552193	-3.14212	0.00167728	0.038073
Pi_full_DN7046_c0_g1_i1	65.3309	-1.73562	0.483873	-3.58693	0.000334594	0.0125546
Pi_full_DN10648_c0_g1_i1	51.6126	-1.73581	0.553628	-3.13533	0.00171661	0.0385923
Pi_full_DN3681_c0_g1_i1	833.205	-1.73595	0.629658	-2.75698	0.00583385	0.0878755
Pi_full_DN19635_c0_g1_i1	488.859	-1.74116	0.425228	-4.09464	4.22823e-05	0.00288983
Pi_full_DN911_c1_g1_i2	38.5593	-1.74409	0.593787	-2.93722	0.00331166	0.0603685
Pi_full_DN3232_c0_g1_i1	340.626	-1.74666	0.438716	-3.98129	6.85418e-05	0.00406157
Pi_full_DN13719_c0_g2_i1	22.3275	-1.74715	0.539114	-3.24079	0.001192	0.0303846
Pi_full_DN10625_c0_g2_i2	59.9552	-1.74858	0.648825	-2.695	0.00703887	0.0988075
Pi_full_DN19066_c1_g1_i1	25.7498	-1.75288	0.562469	-3.1164	0.00183075	0.0403367
Pi_full_DN13314_c0_g1_i1	20.8124	-1.756	0.532821	-3.29567	0.000981883	0.0266201
Pi_full_DN7602_c0_g2_i3	16.0245	-1.75786	0.649304	-2.70731	0.00678317	0.0965546
Pi_full_DN1965_c1_g2_i1	245.2	-1.75808	0.454918	-3.86461	0.000111266	0.00574265
Pi_full_DN17499_c0_g2_i1	22.4727	-1.76394	0.566747	-3.1124	0.00185576	0.0406965
Pi_full_DN9925_c0_g1_i1	13.3161	-1.76497	0.645021	-2.73629	0.00621357	0.0914051
Pi_full_DN5651_c0_g3_i1	168.208	-1.76883	0.611903	-2.89071	0.00384376	0.0665672
Pi_full_DN5290_c0_g2_i1	85.11	-1.76937	0.53034	-3.33629	0.000849048	0.0238313
Pi_full_DN14414_c0_g1_i1	239.529	-1.77276	0.477281	-3.71428	0.000203781	0.0087888
Pi_full_DN13472_c0_g3_i1	18.0129	-1.77321	0.625493	-2.8349	0.00458396	0.0746525
Pi_full_DN6478_c0_g2_i1	75.064	-1.77472	0.494556	-3.58851	0.000332578	0.0124915
Pi_full_DN4685_c0_g1_i1	201.243	-1.77587	0.435902	-4.07401	4.62095e-05	0.00306546
Pi_full_DN3681_c0_g1_i2	587.47	-1.78073	0.654915	-2.71902	0.00654757	0.0944552
Pi_full_DN4093_c0_g4_i1	78.9881	-1.78442	0.530338	-3.36469	0.000766288	0.0220835
Pi_full_DN6561_c0_g2_i1	27.9815	-1.78444	0.536244	-3.32767	0.000875767	0.0244419
Pi_full_DN22097_c0_g1_i1	89.6593	-1.78498	0.502102	-3.55502	0.000377943	0.0134774
Pi_full_DN23176_c0_g1_i1	120.522	-1.7878	0.59108	-3.02464	0.00248931	0.0501094
Pi_full_DN9434_c0_g1_i1	75.3515	-1.7892	0.55089	-3.24783	0.0011629	0.0299236
Pi_full_DN9098_c0_g1_i1	54.18	-1.79057	0.560077	-3.19701	0.00138862	0.0336588
Pi_full_DN26628_c0_g1_i1	51.3154	-1.792	0.524552	-3.41626	0.000634886	0.0195521
Pi_full_DN117_c0_g1_i1	6270.2	-1.80032	0.467883	-3.84779	0.000119186	0.0060271
Pi_full_DN10695_c1_g1_i1	96.3275	-1.8021	0.47603	-3.78569	0.00015328	0.00723443
Pi_full_DN2231_c1_g1_i1	766.634	-1.80334	0.473916	-3.8052	0.000141689	0.00684295
Pi_full_DN16656_c1_g1_i1	20.2543	-1.80396	0.640888	-2.81478	0.00488113	0.0781023
[truncated: 700 more rows]

## Sheet: Pinot_noir_Inoculated_2dai
Transcript_ID	baseMean	log2FoldChange	lfcSE	stat	pvalue	padj	Description	GO IDs	GO Names	Enzyme Codes	Enzyme Names	InterPro IDs	InterPro GO IDs	InterPro GO Names
Pi_full_DN1405_c0_g2_i1	302.041	11.6409	1.20285	9.67775	3.74884e-22	4.04192e-18
Pi_full_DN153_c0_g1_i3	6878.93	11.469	0.461531	24.8499	2.58954e-136	1.396e-131
Pi_full_DN928_c0_g1_i1	183.256	9.96036	1.18829	8.38211	5.19881e-17	3.11403e-13
Pi_full_DN10740_c0_g1_i1	83.865	9.79203	1.21308	8.07207	6.91156e-16	3.38723e-12
Pi_full_DN22921_c0_g1_i1	73.7556	9.60711	1.21008	7.93925	2.03415e-15	9.13825e-12
Pi_full_DN646_c0_g1_i1	245.102	9.57819	1.02493	9.34519	9.17289e-21	7.06431e-17
Pi_full_DN1851_c0_g1_i1	67.4692	9.47811	1.21807	7.78124	7.18145e-15	2.76532e-11
Pi_full_DN13953_c0_g1_i5	119.792	9.34663	1.19626	7.81323	5.57402e-15	2.31146e-11
Pi_full_DN3333_c0_g1_i1	56.0117	9.20991	1.21585	7.57489	3.59425e-14	1.21101e-10
Pi_full_DN26512_c0_g1_i1	52.1428	9.1058	1.24537	7.31173	2.6372e-13	5.92371e-10
Pi_full_DN7775_c0_g1_i1	49.0767	9.01854	1.22903	7.33791	2.16959e-13	5.16877e-10
Pi_full_DN9868_c0_g1_i1	47.1041	8.96	1.21825	7.35482	1.9118e-13	5.15317e-10
Pi_full_DN26417_c0_g1_i1	46.975	8.95592	1.22086	7.33573	2.20523e-13	5.16877e-10
Pi_full_DN8678_c0_g1_i1	46.8675	8.95306	1.21882	7.34568	2.04719e-13	5.16877e-10
Pi_full_DN24582_c0_g1_i1	44.3466	8.87256	1.22471	7.2446	4.33714e-13	8.99273e-10
Pi_full_DN23100_c0_g1_i1	42.6725	8.81737	1.22463	7.20001	6.02068e-13	1.20211e-09
Pi_full_DN25644_c0_g1_i1	41.1434	8.76442	1.22569	7.15059	8.64051e-13	1.58132e-09
Pi_full_DN6486_c0_g1_i1	40.9525	8.75783	1.2252	7.14808	8.79996e-13	1.58132e-09
Pi_full_DN5438_c0_g1_i1	40.5888	8.74453	1.23119	7.10247	1.22542e-12	2.06442e-09
Pi_full_DN20746_c0_g1_i1	39.7384	8.71416	1.22798	7.09633	1.28116e-12	2.09291e-09
Pi_full_DN12337_c0_g2_i1	39.2455	8.69623	1.22899	7.07593	1.48447e-12	2.35372e-09
Pi_full_DN9026_c0_g1_i1	39.0313	8.68857	1.22923	7.06831	1.5683e-12	2.41558e-09
Pi_full_DN5292_c0_g1_i1	36.9376	8.60911	1.22515	7.02699	2.11039e-12	3.16026e-09
Pi_full_DN13210_c0_g1_i5	36.1408	8.57768	1.2337	6.95283	3.5802e-12	5.07908e-09
Pi_full_DN19849_c0_g1_i1	35.3154	8.54451	1.22542	6.97273	3.10857e-12	4.52919e-09
Pi_full_DN23351_c0_g1_i1	34.6653	8.51694	1.23675	6.88654	5.71662e-12	7.70443e-09
Pi_full_DN10391_c0_g1_i1	34.2932	8.5016	1.23073	6.90778	4.92284e-12	6.80476e-09
Pi_full_DN6489_c0_g1_i1	33.0381	8.44767	1.23334	6.8494	7.41585e-12	9.51859e-09
Pi_full_DN7357_c0_g1_i1	32.4227	8.42141	1.2287	6.85392	7.18553e-12	9.44792e-09
Pi_full_DN24723_c0_g1_i1	32.3864	8.41899	1.23205	6.83332	8.29741e-12	1.04024e-08
Pi_full_DN10984_c0_g1_i1	31.2747	8.36857	1.23522	6.77498	1.24423e-11	1.49055e-08
Pi_full_DN23268_c0_g1_i1	31.042	8.35828	1.23197	6.78448	1.16502e-11	1.42739e-08
Pi_full_DN13210_c0_g1_i6	30.9061	8.35281	1.23884	6.74246	1.55726e-11	1.71327e-08
Pi_full_DN3891_c0_g1_i1	30.5312	8.33457	1.23087	6.77131	1.27624e-11	1.49567e-08
Pi_full_DN5686_c0_g1_i1	30.5525	8.33452	1.24472	6.69591	2.14329e-11	2.31085e-08
Pi_full_DN3136_c0_g1_i1	30.435	8.32883	1.2535	6.64446	3.04337e-11	3.15509e-08
Pi_full_DN23768_c0_g1_i1	29.9781	8.30877	1.23222	6.74294	1.55208e-11	1.71327e-08
Pi_full_DN18104_c0_g1_i2	29.9303	8.30563	1.2311	6.74653	1.51419e-11	1.71327e-08
Pi_full_DN2591_c0_g1_i1	28.4582	8.23207	1.2436	6.61957	3.60255e-11	3.59648e-08
Pi_full_DN16720_c0_g1_i1	28.169	8.2182	1.23316	6.66435	2.65847e-11	2.81011e-08
Pi_full_DN17255_c0_g1_i2	28.0715	8.21273	1.2386	6.63067	3.34168e-11	3.39899e-08
Pi_full_DN637_c0_g1_i1	27.8483	8.20068	1.24881	6.56681	5.14029e-11	4.86154e-08
Pi_full_DN23748_c0_g1_i1	27.5322	8.18525	1.23876	6.60762	3.90559e-11	3.82812e-08
Pi_full_DN2363_c0_g1_i1	27.2813	8.17147	1.23914	6.59448	4.26738e-11	4.10804e-08
Pi_full_DN14634_c0_g1_i1	26.9384	8.15258	1.26136	6.4633	1.02441e-10	8.12129e-08
Pi_full_DN3052_c1_g1_i1	26.5844	8.13464	1.23954	6.56263	5.28686e-11	4.91396e-08
Pi_full_DN5870_c0_g1_i1	26.2332	8.1146	1.25328	6.47467	9.50176e-11	7.88046e-08
Pi_full_DN27266_c0_g1_i1	26.1968	8.11271	1.24319	6.52572	6.76763e-11	5.98092e-08
Pi_full_DN19217_c0_g1_i1	26.0428	8.1055	1.23702	6.55242	5.66113e-11	5.17264e-08
Pi_full_DN7882_c0_g1_i4	25.9239	8.09737	1.25177	6.46876	9.88106e-11	7.95042e-08
Pi_full_DN3107_c0_g1_i1	25.7881	8.09078	1.24174	6.51567	7.23675e-11	6.29235e-08
Pi_full_DN5970_c0_g1_i1	25.5202	8.07447	1.27086	6.35356	2.10389e-10	1.40023e-07
Pi_full_DN1766_c0_g2_i1	25.2839	8.06248	1.25455	6.4266	1.30491e-10	9.37949e-08
Pi_full_DN1758_c0_g1_i1	25.1726	8.05569	1.24048	6.49399	8.35914e-11	7.04113e-08
Pi_full_DN24111_c0_g1_i1	24.6636	8.02651	1.24383	6.45308	1.09598e-10	8.44878e-08
Pi_full_DN22287_c0_g1_i1	24.1437	7.99621	1.24393	6.42816	1.29155e-10	9.37949e-08
Pi_full_DN10752_c0_g1_i1	23.8775	7.9785	1.26029	6.33066	2.44111e-10	1.54821e-07
Pi_full_DN13953_c0_g1_i9	23.3366	7.94581	1.25219	6.34553	2.21661e-10	1.45726e-07
Pi_full_DN165_c0_g2_i1	23.2371	7.9405	1.24568	6.37441	1.83663e-10	1.30277e-07
Pi_full_DN6547_c0_g1_i1	22.9649	7.92306	1.24622	6.35765	2.04864e-10	1.39797e-07
Pi_full_DN15310_c0_g1_i1	44.534	7.91708	1.22704	6.45218	1.1025e-10	8.44878e-08
Pi_full_DN26685_c0_g1_i1	22.8054	7.91299	1.2479	6.34103	2.28234e-10	1.48239e-07
Pi_full_DN23920_c0_g1_i1	22.7857	7.91194	1.24512	6.35436	2.09292e-10	1.40023e-07
Pi_full_DN5310_c0_g1_i1	22.7757	7.91138	1.24186	6.37059	1.88303e-10	1.31834e-07
Pi_full_DN17672_c0_g1_i1	22.5617	7.89837	1.24194	6.35972	2.02125e-10	1.39697e-07
Pi_full_DN10007_c0_g1_i1	22.1769	7.87257	1.24716	6.31241	2.7473e-10	1.72214e-07
Pi_full_DN2198_c0_g1_i1	21.7963	7.84823	1.24513	6.30312	2.91708e-10	1.80755e-07
Pi_full_DN9154_c0_g1_i1	42.377	7.84568	1.20185	6.528	6.66554e-11	5.98092e-08
Pi_full_DN4472_c0_g1_i1	21.4104	7.82151	1.25254	6.24451	4.25134e-10	2.46436e-07
Pi_full_DN3488_c0_g3_i1	21.1732	7.80623	1.24775	6.25624	3.94359e-10	2.35366e-07
Pi_full_DN9037_c0_g1_i1	21.1165	7.80301	1.26265	6.17987	6.41553e-10	3.60266e-07
Pi_full_DN5356_c0_g1_i1	21.0498	7.7974	1.24809	6.24748	4.17123e-10	2.4442e-07
Pi_full_DN2730_c0_g1_i1	21.0376	7.79669	1.24646	6.25508	3.97305e-10	2.35366e-07
Pi_full_DN11420_c0_g1_i1	20.9368	7.7892	1.25528	6.20518	5.4636e-10	3.13337e-07
Pi_full_DN11401_c0_g1_i1	40.5622	7.78211	1.20839	6.44005	1.19435e-10	8.94254e-08
Pi_full_DN2535_c0_g1_i1	20.5614	7.76248	1.2808	6.06064	1.35582e-09	6.526e-07
Pi_full_DN22349_c0_g1_i1	39.9211	7.75899	1.20545	6.43657	1.22203e-10	9.02444e-08
Pi_full_DN5666_c0_g2_i1	20.2844	7.74364	1.25613	6.16467	7.06313e-10	3.92542e-07
Pi_full_DN23624_c0_g1_i1	20.1427	7.73334	1.25695	6.15248	7.62818e-10	4.11228e-07
Pi_full_DN7232_c0_g1_i1	20.1206	7.73204	1.26205	6.12659	8.97845e-10	4.69922e-07
Pi_full_DN1395_c0_g1_i2	20.1058	7.73111	1.25586	6.15603	7.45928e-10	4.06184e-07
Pi_full_DN369_c0_g2_i2	19.8797	7.71557	1.25319	6.15676	7.42505e-10	4.06184e-07
Pi_full_DN646_c0_g1_i4	19.8025	7.70897	1.25552	6.14006	8.24909e-10	4.40297e-07
Pi_full_DN6873_c0_g1_i1	19.695	7.7007	1.26878	6.06938	1.28407e-09	6.23632e-07
Pi_full_DN16006_c0_g1_i1	19.4897	7.68786	1.25557	6.123	9.18295e-10	4.71716e-07
Pi_full_DN5459_c0_g1_i1	19.4634	7.68428	1.255	6.12292	9.18773e-10	4.71716e-07
Pi_full_DN23627_c0_g1_i1	19.3884	7.67793	1.27001	6.04558	1.48873e-09	7.03998e-07
Pi_full_DN6134_c0_g1_i1	19.2813	7.67095	1.25114	6.13116	8.72402e-10	4.61082e-07
Pi_full_DN3441_c0_g4_i5	19.2388	7.66831	1.26062	6.08295	1.17992e-09	5.83562e-07
Pi_full_DN4232_c0_g1_i3	19.2446	7.66717	1.27895	5.99491	2.03595e-09	8.92328e-07
Pi_full_DN3516_c0_g1_i1	18.9879	7.65054	1.25803	6.08137	1.19159e-09	5.83977e-07
Pi_full_DN2300_c0_g1_i1	18.9505	7.64614	1.2523	6.10567	1.02371e-09	5.20635e-07
Pi_full_DN8007_c0_g1_i3	18.7812	7.63334	1.25145	6.09962	1.06322e-09	5.35677e-07
Pi_full_DN16674_c0_g1_i1	18.7415	7.63084	1.25152	6.09724	1.07913e-09	5.38657e-07
Pi_full_DN23027_c0_g1_i1	18.554	7.6167	1.25797	6.05477	1.40619e-09	6.7085e-07
Pi_full_DN2570_c0_g1_i1	18.4823	7.60996	1.26321	6.02429	1.69853e-09	7.82618e-07
Pi_full_DN27357_c0_g1_i1	18.4488	7.60616	1.28364	5.92547	3.11407e-09	1.2815e-06
Pi_full_DN26587_c0_g1_i1	18.194	7.58684	1.25786	6.03155	1.62398e-09	7.54717e-07
Pi_full_DN2523_c0_g2_i1	90.5037	7.57569	0.888834	8.52318	1.55238e-17	1.04609e-13
Pi_full_DN9913_c0_g1_i1	17.98	7.57051	1.25271	6.04328	1.51008e-09	7.07884e-07
Pi_full_DN3753_c0_g1_i1	17.8952	7.5629	1.27576	5.92818	3.06315e-09	1.27024e-06
Pi_full_DN10564_c0_g1_i1	17.8792	7.56162	1.25989	6.00182	1.95121e-09	8.62196e-07
Pi_full_DN6780_c0_g1_i1	34.6452	7.55354	1.21798	6.2017	5.58553e-10	3.16958e-07
Pi_full_DN4719_c0_g1_i1	17.6817	7.54608	1.2547	6.01425	1.80726e-09	8.25655e-07
Pi_full_DN5445_c0_g1_i1	17.6734	7.54554	1.25552	6.0099	1.85638e-09	8.33964e-07
Pi_full_DN17514_c0_g1_i1	17.6237	7.54219	1.25568	6.00647	1.89601e-09	8.44726e-07
Pi_full_DN16117_c0_g1_i1	17.5901	7.53992	1.25807	5.99324	2.05704e-09	8.94297e-07
Pi_full_DN9113_c0_g1_i1	17.5444	7.53453	1.25917	5.98371	2.18106e-09	9.33166e-07
Pi_full_DN8487_c0_g1_i1	17.363	7.51984	1.25581	5.98803	2.12403e-09	9.16033e-07
Pi_full_DN5370_c0_g1_i1	17.3084	7.51422	1.28521	5.84669	5.01453e-09	1.9732e-06
Pi_full_DN25742_c0_g1_i1	17.1727	7.50441	1.2566	5.97201	2.34348e-09	9.94762e-07
Pi_full_DN15410_c0_g1_i1	17.0895	7.49641	1.27382	5.88497	3.98119e-09	1.62592e-06
Pi_full_DN5851_c0_g1_i1	16.9444	7.48614	1.26264	5.92895	3.04885e-09	1.27024e-06
Pi_full_DN6084_c0_g1_i1	16.8635	7.47636	1.29516	5.77255	7.80811e-09	2.75116e-06
Pi_full_DN2990_c0_g2_i3	16.8144	7.47242	1.27435	5.86372	4.52598e-09	1.80734e-06
Pi_full_DN2523_c0_g1_i6	16.3048	7.43063	1.27537	5.82626	5.66849e-09	2.1221e-06
Pi_full_DN9175_c0_g1_i1	16.2756	7.42611	1.26282	5.88058	4.0884e-09	1.65715e-06
Pi_full_DN6640_c0_g1_i1	16.2391	7.42344	1.26565	5.86531	4.48283e-09	1.80347e-06
Pi_full_DN25154_c0_g1_i1	16.1802	7.41697	1.28557	5.76941	7.95481e-09	2.76668e-06
Pi_full_DN2060_c0_g1_i1	16.1494	7.41444	1.27001	5.83811	5.27961e-09	2.02477e-06
Pi_full_DN8389_c0_g1_i1	16.1444	7.41405	1.26936	5.84077	5.19587e-09	2.01514e-06
Pi_full_DN5115_c0_g1_i1	15.9956	7.4006	1.27414	5.80832	6.31032e-09	2.29853e-06
Pi_full_DN4979_c0_g1_i1	15.9938	7.40048	1.27722	5.79421	6.86416e-09	2.46693e-06
Pi_full_DN14367_c0_g1_i1	15.9784	7.39921	1.26851	5.833	5.44385e-09	2.05226e-06
Pi_full_DN12337_c0_g1_i1	15.7727	7.38119	1.26245	5.84673	5.01329e-09	1.9732e-06
Pi_full_DN13420_c0_g1_i1	15.6801	7.37176	1.27485	5.78247	7.36112e-09	2.61073e-06
Pi_full_DN1399_c0_g1_i1	15.6128	7.3665	1.26242	5.83523	5.37149e-09	2.03924e-06
Pi_full_DN19535_c0_g1_i1	15.6034	7.36583	1.26513	5.82219	5.80828e-09	2.14465e-06
Pi_full_DN5920_c0_g1_i1	15.4733	7.35323	1.26528	5.81155	6.18988e-09	2.27e-06
Pi_full_DN1885_c0_g1_i1	15.394	7.34485	1.28625	5.71029	1.12783e-08	3.77642e-06
Pi_full_DN23705_c0_g1_i1	15.3084	7.33786	1.26587	5.79669	6.76375e-09	2.44716e-06
Pi_full_DN14083_c0_g1_i1	15.2628	7.33229	1.29848	5.64683	1.63432e-08	5.24431e-06
Pi_full_DN22950_c0_g1_i1	15.2087	7.3276	1.27874	5.73031	1.00245e-08	3.44209e-06
Pi_full_DN10896_c0_g1_i1	15.1689	7.32434	1.26938	5.77	7.92733e-09	2.76668e-06
Pi_full_DN1973_c0_g1_i1	15.1424	7.32224	1.2656	5.78559	7.22565e-09	2.57965e-06
Pi_full_DN27106_c0_g1_i1	14.971	7.30612	1.279	5.71235	1.11426e-08	3.75429e-06
Pi_full_DN13427_c0_g1_i1	14.7785	7.28798	1.27997	5.69385	1.24204e-08	4.1078e-06
Pi_full_DN21683_c0_g1_i1	14.739	7.2825	1.30291	5.58943	2.27814e-08	6.92393e-06
Pi_full_DN8007_c0_g1_i2	14.6523	7.27509	1.28324	5.6693	1.43382e-08	4.71315e-06
Pi_full_DN8367_c0_g1_i2	14.5193	7.26136	1.27095	5.71333	1.10787e-08	3.75429e-06
Pi_full_DN5849_c0_g1_i1	14.4592	7.25648	1.26659	5.72914	1.00942e-08	3.44411e-06
Pi_full_DN12909_c0_g1_i1	14.3434	7.24412	1.2834	5.64448	1.65677e-08	5.28491e-06
Pi_full_DN7461_c0_g1_i1	14.1405	7.22434	1.26788	5.69797	1.21239e-08	4.03449e-06
Pi_full_DN8764_c0_g2_i1	14.1327	7.22359	1.29657	5.57132	2.5281e-08	7.4474e-06	---NA---	0	0	0	0	IPR041524;noIPR;noIPR;noIPR;noIPR;noIPR;noIPR;noIPR;noIPR;noIPR;noIPR;noIPR	;;;;;;;;;;;	;;;;;;;;;;;
Pi_full_DN22761_c0_g1_i1	14.0705	7.21566	1.28666	5.60807	2.046e-08	6.30273e-06
Pi_full_DN25870_c0_g1_i1	14.0297	7.21207	1.27494	5.65678	1.54235e-08	4.97884e-06
Pi_full_DN1721_c0_g1_i1	14.0086	7.21037	1.32324	5.44904	5.06438e-08	1.36508e-05
Pi_full_DN9909_c0_g1_i1	13.9591	7.20615	1.27346	5.65874	1.5249e-08	4.95921e-06
Pi_full_DN23089_c0_g1_i1	13.9421	7.20195	1.28954	5.5849	2.33837e-08	7.0033e-06
Pi_full_DN24192_c0_g1_i1	13.8048	7.18749	1.30319	5.5153	3.48195e-08	9.6757e-06
Pi_full_DN18345_c1_g1_i1	13.8037	7.18735	1.2998	5.52956	3.21035e-08	9.06109e-06
Pi_full_DN24421_c0_g1_i1	13.6916	7.17724	1.27598	5.62489	1.85621e-08	5.86114e-06
Pi_full_DN8178_c0_g1_i1	13.6232	7.17137	1.275	5.62462	1.85916e-08	5.86114e-06
Pi_full_DN25413_c0_g1_i1	26.5058	7.16594	1.23024	5.82484	5.71666e-09	2.12537e-06
Pi_full_DN27422_c0_g1_i1	13.5588	7.16281	1.2886	5.55858	2.71976e-08	7.85427e-06
Pi_full_DN5097_c0_g1_i1	26.1009	7.14393	1.22228	5.84476	5.07301e-09	1.98175e-06
Pi_full_DN9000_c0_g1_i1	13.3757	7.14354	1.27467	5.60422	2.09199e-08	6.4078e-06
Pi_full_DN6676_c0_g1_i1	13.3338	7.13984	1.28429	5.55938	2.70734e-08	7.85427e-06
Pi_full_DN26485_c0_g1_i1	13.0183	7.10528	1.27513	5.57221	2.51533e-08	7.4474e-06
Pi_full_DN4737_c0_g1_i1	12.9892	7.09975	1.30429	5.44338	5.228e-08	1.39523e-05
Pi_full_DN18189_c0_g1_i1	12.9208	7.09312	1.2788	5.54669	2.9113e-08	8.30397e-06
Pi_full_DN25584_c0_g1_i1	12.826	7.08151	1.29991	5.4477	5.10249e-08	1.36851e-05
Pi_full_DN6675_c0_g1_i1	12.7576	7.07494	1.28626	5.50039	3.7896e-08	1.04766e-05
Pi_full_DN5790_c0_g1_i1	12.4246	7.0371	1.29582	5.4306	5.61653e-08	1.46981e-05
Pi_full_DN9670_c0_g1_i1	12.2618	7.01807	1.28086	5.47917	4.2733e-08	1.16348e-05
Pi_full_DN7893_c0_g2_i1	12.2271	7.01476	1.28711	5.45001	5.0367e-08	1.36444e-05
Pi_full_DN3058_c0_g1_i1	12.2449	7.01403	1.3345	5.25592	1.47289e-07	3.37881e-05	Diacylglycerol kinase 5	GO:0003676;GO:0003951;GO:0004143;GO:0005524;GO:0006769;GO:0007205;GO:0009395;GO:0046486;GO:0046497	nucleic acid binding;NAD+ kinase activity;diacylglycerol kinase activity;ATP binding;nicotinamide metabolic process;protein kinase C-activating G protein-coupled receptor signaling pathway;phospholipid catabolic process;glycerolipid metabolic process;nicotinate nucleotide metabolic process	EC:2.7.1.23;EC:2.7.1.107	NAD(+) kinase;Diacylglycerol kinase (ATP)	IPR000756;IPR001206;IPR001206;noIPR;IPR017438;IPR000756;IPR016961;noIPR;noIPR;IPR037607;noIPR;noIPR;noIPR;noIPR;noIPR;IPR001206;IPR016064	protein kinase C-activating G protein-coupled receptor signaling pathway/diacylglycerol kinase activity;kinase activity;kinase activity;;NAD+ kinase activity;protein kinase C-activating G protein-coupled receptor signaling pathway/diacylglycerol kinase activity;diacylglycerol kinase activity;;;signal transduction/diacylglycerol kinase activity;;;;;;kinase activity;	Biological Process/Molecular Function;Molecular Function;Molecular Function;;Molecular Function;Biological Process/Molecular Function;Molecular Function;;;Biological Process/Molecular Function;;;;;;Molecular Function;
Pi_full_DN6571_c0_g2_i1	12.1621	7.00514	1.29668	5.40236	6.57698e-08	1.66459e-05
Pi_full_DN27201_c0_g1_i1	12.0044	6.98621	1.29516	5.39409	6.8873e-08	1.73499e-05
Pi_full_DN21289_c0_g1_i1	11.9801	6.98374	1.29186	5.40594	6.44687e-08	1.64713e-05
Pi_full_DN15131_c0_g1_i1	11.9718	6.98288	1.28579	5.43081	5.60973e-08	1.46981e-05
Pi_full_DN3812_c0_g1_i1	11.9431	6.98009	1.28416	5.43551	5.46384e-08	1.44387e-05
Pi_full_DN7306_c0_g1_i1	23.1338	6.96873	1.23155	5.65849	1.52707e-08	4.95921e-06
Pi_full_DN7667_c0_g1_i2	11.8284	6.96525	1.30013	5.35736	8.44475e-08	2.07876e-05
Pi_full_DN708_c0_g4_i1	11.7865	6.96095	1.28359	5.42301	5.86038e-08	1.50441e-05
Pi_full_DN1460_c0_g1_i1	11.7722	6.95954	1.2819	5.42908	5.66443e-08	1.47519e-05
Pi_full_DN20805_c0_g1_i1	11.7215	6.95131	1.31632	5.28086	1.28581e-07	3.00072e-05
Pi_full_DN22846_c0_g1_i1	11.6344	6.94222	1.31292	5.28763	1.23908e-07	2.90837e-05
Pi_full_DN21458_c0_g1_i1	11.6327	6.94187	1.28466	5.40366	6.52957e-08	1.66039e-05
Pi_full_DN3894_c0_g1_i2	11.5788	6.93354	1.33154	5.20717	1.91745e-07	4.15132e-05
Pi_full_DN7946_c0_g1_i1	11.4474	6.91934	1.28415	5.38826	7.11437e-08	1.77559e-05
Pi_full_DN2873_c0_g2_i1	11.4309	6.91766	1.29634	5.33629	9.48658e-08	2.30366e-05
Pi_full_DN2785_c0_g1_i1	22.3243	6.91713	1.23127	5.61787	1.93331e-08	6.02444e-06
Pi_full_DN21178_c0_g1_i1	22.2924	6.91547	1.23277	5.60972	2.02653e-08	6.27862e-06
Pi_full_DN5920_c0_g1_i2	11.3366	6.90416	1.29517	5.33072	9.78265e-08	2.35434e-05
Pi_full_DN3399_c0_g1_i2	21.8496	6.88611	1.23575	5.5724	2.51255e-08	7.4474e-06
Pi_full_DN14082_c0_g1_i1	11.1717	6.88317	1.30104	5.2905	1.21981e-07	2.88414e-05
Pi_full_DN2325_c0_g1_i1	11.1491	6.88074	1.28753	5.34413	9.08548e-08	2.21624e-05
Pi_full_DN3612_c0_g1_i1	11.0146	6.86268	1.29674	5.29227	1.2081e-07	2.86906e-05
Pi_full_DN11837_c0_g1_i1	21.4438	6.85885	1.25015	5.4864	4.10197e-08	1.1225e-05
Pi_full_DN8007_c0_g1_i4	21.5177	6.84757	1.23196	5.55828	2.7245e-08	7.85427e-06
Pi_full_DN3660_c0_g1_i8	10.8618	6.84239	1.301	5.25932	1.44585e-07	3.34526e-05
Pi_full_DN14873_c0_g1_i1	10.7834	6.83388	1.29249	5.28738	1.24084e-07	2.90837e-05
Pi_full_DN7814_c0_g1_i1	10.8001	6.83276	1.3517	5.05495	4.30496e-07	8.43914e-05
Pi_full_DN19514_c0_g1_i1	21.0457	6.83217	1.27559	5.35609	8.5044e-08	2.08393e-05
Pi_full_DN7667_c0_g1_i1	21.0054	6.82942	1.23576	5.5265	3.26676e-08	9.17229e-06
Pi_full_DN26984_c0_g1_i1	20.9887	6.82845	1.23692	5.52051	3.3801e-08	9.44135e-06
Pi_full_DN6290_c0_g1_i1	20.9252	6.82445	1.22598	5.56651	2.59894e-08	7.61446e-06
Pi_full_DN22991_c0_g1_i1	10.7102	6.82189	1.30154	5.24141	1.59354e-07	3.56456e-05
Pi_full_DN26638_c0_g1_i1	10.7052	6.82129	1.29857	5.25292	1.4971e-07	3.4198e-05
Pi_full_DN4829_c0_g1_i1	10.687	6.81929	1.30096	5.24173	1.5908e-07	3.56456e-05
Pi_full_DN21300_c0_g1_i1	10.6655	6.81691	1.29168	5.27755	1.30926e-07	3.04228e-05
Pi_full_DN5481_c0_g1_i1	20.6964	6.80788	1.23859	5.49648	3.8745e-08	1.06567e-05
Pi_full_DN4490_c0_g1_i1	10.5266	6.79773	1.33174	5.10438	3.31875e-07	6.67576e-05
Pi_full_DN10798_c0_g1_i6	10.5149	6.79619	1.30366	5.21317	1.8564e-07	4.03534e-05
Pi_full_DN3835_c0_g1_i1	10.4984	6.79436	1.29243	5.25706	1.46374e-07	3.37217e-05
Pi_full_DN2313_c0_g1_i1	20.4675	6.79291	1.25186	5.42628	5.75421e-08	1.49136e-05
Pi_full_DN3214_c0_g1_i1	10.4741	6.79165	1.29705	5.23624	1.63883e-07	3.65073e-05
Pi_full_DN6302_c0_g1_i1	10.4658	6.79076	1.29463	5.24534	1.55991e-07	3.51854e-05
Pi_full_DN25340_c0_g1_i1	10.3324	6.77157	1.29419	5.23227	1.67441e-07	3.71465e-05
Pi_full_DN2873_c0_g1_i14	10.3313	6.77146	1.29784	5.21747	1.81384e-07	3.95881e-05
Pi_full_DN12712_c0_g1_i1	35.4897	6.75901	1.04778	6.45078	1.11273e-10	8.44878e-08
Pi_full_DN26624_c0_g1_i1	10.2012	6.75233	1.29749	5.20415	1.94883e-07	4.20237e-05
Pi_full_DN21769_c0_g1_i1	10.1328	6.74451	1.30477	5.16911	2.35206e-07	4.93375e-05
Pi_full_DN19812_c0_g1_i1	10.0739	6.73342	1.30763	5.14932	2.61434e-07	5.42064e-05
Pi_full_DN21669_c0_g1_i1	10.0567	6.73139	1.30799	5.14637	2.65574e-07	5.47887e-05
Pi_full_DN7359_c1_g1_i1	10.0374	6.72913	1.3092	5.13989	2.74904e-07	5.63491e-05
Pi_full_DN10707_c0_g1_i2	10.0231	6.72744	1.3007	5.17217	2.31386e-07	4.87257e-05
Pi_full_DN5066_c0_g1_i1	10.0231	6.72744	1.3007	5.17217	2.31386e-07	4.87257e-05
Pi_full_DN19261_c0_g1_i1	19.5611	6.7261	1.23604	5.44166	5.27857e-08	1.40179e-05
Pi_full_DN3859_c0_g1_i1	10.0037	6.72519	1.30457	5.15508	2.53521e-07	5.29732e-05
Pi_full_DN6993_c0_g1_i1	10.0005	6.72486	1.29924	5.17601	2.26682e-07	4.8111e-05
Pi_full_DN23921_c0_g1_i1	9.96724	6.72054	1.35317	4.96651	6.81669e-07	0.00012585
Pi_full_DN4659_c0_g1_i4	9.93656	6.71314	1.31948	5.08772	3.624e-07	7.18259e-05
Pi_full_DN5620_c0_g1_i1	19.3103	6.70691	1.24412	5.39087	7.01167e-08	1.7581e-05
Pi_full_DN3711_c0_g1_i1	9.78056	6.69038	1.33231	5.02165	5.12303e-07	9.86347e-05
Pi_full_DN24069_c0_g1_i1	9.73691	6.68474	1.30505	5.12221	3.01968e-07	6.14295e-05
Pi_full_DN4539_c0_g2_i1	9.65524	6.67494	1.31073	5.09255	3.53274e-07	7.07979e-05
Pi_full_DN25464_c0_g1_i1	9.47211	6.64791	1.31991	5.03664	4.73763e-07	9.24234e-05
Pi_full_DN26585_c0_g1_i1	9.43535	6.63903	1.32484	5.01121	5.4088e-07	0.000103255
Pi_full_DN26573_c0_g1_i1	9.43426	6.63899	1.33495	4.97323	6.58467e-07	0.000122828
Pi_full_DN74_c0_g3_i1	7425.36	6.63654	0.697481	9.51502	1.81686e-21	1.63242e-17
Pi_full_DN17620_c0_g1_i1	9.37845	6.63181	1.30346	5.08785	3.62148e-07	7.18259e-05
Pi_full_DN7359_c0_g1_i1	9.33372	6.62616	1.31807	5.02718	4.9774e-07	9.65203e-05
Pi_full_DN8965_c0_g1_i1	18.2113	6.62259	1.26886	5.21932	1.79582e-07	3.94106e-05
Pi_full_DN6865_c0_g1_i1	18.1539	6.61749	1.24065	5.33389	9.61305e-08	2.3239e-05
Pi_full_DN5492_c0_g1_i4	32.2076	6.61331	1.05181	6.28752	3.2257e-10	1.95481e-07
Pi_full_DN6021_c0_g1_i1	18.0866	6.61279	1.23339	5.36146	8.25533e-08	2.04145e-05
Pi_full_DN22586_c0_g1_i1	9.21465	6.6065	1.31558	5.02174	5.12055e-07	9.86347e-05
Pi_full_DN24060_c0_g1_i1	9.18988	6.60339	1.32036	5.00119	5.69783e-07	0.000107777
Pi_full_DN8069_c0_g1_i1	9.16665	6.6004	1.31797	5.00799	5.5002e-07	0.000104405
Pi_full_DN26963_c0_g1_i1	9.1729	6.59713	1.35258	4.87746	1.07462e-06	0.000185086
Pi_full_DN9235_c0_g1_i1	17.8513	6.593	1.2439	5.30026	1.15637e-07	2.75835e-05
Pi_full_DN25619_c0_g1_i1	9.10339	6.58768	1.327	4.96433	6.8939e-07	0.000126841
Pi_full_DN3461_c0_g1_i1	9.09622	6.58677	1.32987	4.95295	7.30969e-07	0.000133168
Pi_full_DN3458_c0_g2_i1	9.05974	6.58196	1.30693	5.03619	4.74898e-07	9.24234e-05
Pi_full_DN25053_c0_g1_i1	17.5737	6.57208	1.25246	5.24732	1.54328e-07	3.49567e-05
Pi_full_DN5266_c0_g1_i1	17.4602	6.56155	1.23561	5.31035	1.09412e-07	2.62147e-05
Pi_full_DN6317_c0_g2_i1	8.93459	6.56079	1.31366	4.9943	5.90489e-07	0.000110915
Pi_full_DN22274_c0_g1_i1	8.93459	6.56079	1.31366	4.9943	5.90489e-07	0.000110915
Pi_full_DN17711_c0_g1_i1	8.78685	6.53642	1.32004	4.95169	7.35709e-07	0.000133168
Pi_full_DN3441_c0_g4_i2	8.7697	6.5341	1.31944	4.95219	7.3382e-07	0.000133168
Pi_full_DN5893_c0_g1_i1	8.72996	6.52882	1.31853	4.95158	7.36132e-07	0.000133168
Pi_full_DN24275_c0_g1_i1	8.65454	6.51381	1.33463	4.88062	1.05751e-06	0.000182723
Pi_full_DN22748_c0_g1_i1	8.64846	6.51291	1.32954	4.89864	9.65039e-07	0.00016946
Pi_full_DN26769_c0_g1_i1	17.059	6.50688	1.24553	5.2242	1.74907e-07	3.86438e-05
Pi_full_DN12072_c0_g1_i1	8.59655	6.50577	1.31567	4.94482	7.62136e-07	0.000136498
Pi_full_DN3661_c0_g1_i1	8.58938	6.50481	1.31351	4.95222	7.33713e-07	0.000133168
Pi_full_DN15755_c0_g1_i1	8.54155	6.49418	1.38029	4.70494	2.53936e-06	0.000393375
Pi_full_DN17414_c0_g1_i1	8.51115	6.48936	1.34975	4.80783	1.52581e-06	0.000250777
Pi_full_DN8056_c0_g1_i1	16.556	6.48408	1.25085	5.18373	2.17491e-07	4.63428e-05
Pi_full_DN5536_c1_g1_i3	8.43556	6.47858	1.31635	4.92162	8.58291e-07	0.000151704
Pi_full_DN2666_c0_g1_i7	8.43121	6.47807	1.36111	4.7594	1.94165e-06	0.000306059
Pi_full_DN25307_c0_g1_i1	8.4273	6.47747	1.32564	4.8863	1.02748e-06	0.000178103
Pi_full_DN9606_c0_g2_i1	8.30434	6.45499	1.3239	4.87572	1.08412e-06	0.000186127
Pi_full_DN26791_c0_g1_i1	8.27285	6.45057	1.33014	4.84954	1.23748e-06	0.000208473
Pi_full_DN5892_c0_g1_i1	8.26958	6.45015	1.31894	4.89039	1.00636e-06	0.000176142
Pi_full_DN13595_c0_g1_i1	8.18418	6.43291	1.34675	4.7766	1.7828e-06	0.00028519
Pi_full_DN20854_c0_g1_i1	8.18418	6.43291	1.34675	4.7766	1.7828e-06	0.00028519
Pi_full_DN3463_c0_g1_i1	8.17592	6.43177	1.35034	4.76306	1.90675e-06	0.000303218
Pi_full_DN3052_c0_g2_i1	8.15877	6.42905	1.33277	4.82382	1.40832e-06	0.000232887
Pi_full_DN23005_c0_g1_i1	8.15551	6.42871	1.34204	4.79027	1.66559e-06	0.000272091
Pi_full_DN6186_c0_g1_i1	8.13836	6.42606	1.32398	4.85359	1.21244e-06	0.000205539
Pi_full_DN2761_c0_g1_i1	8.12402	6.42404	1.32124	4.86213	1.16126e-06	0.000198738
Pi_full_DN8276_c0_g1_i1	16.0685	6.41923	1.25521	5.11405	3.15317e-07	6.36645e-05
Pi_full_DN22395_c0_g1_i1	8.07211	6.41662	1.32732	4.83427	1.33638e-06	0.000223736
Pi_full_DN26146_c0_g1_i1	15.9379	6.40701	1.24912	5.12922	2.90948e-07	5.94117e-05
Pi_full_DN13953_c0_g1_i7	8.01539	6.40328	1.37054	4.67207	2.98174e-06	0.000454075
Pi_full_DN12869_c0_g1_i1	8.00495	6.40142	1.33722	4.78712	1.69194e-06	0.000275561
Pi_full_DN26822_c0_g1_i1	7.99996	6.40066	1.33759	4.78522	1.708e-06	0.000276506
Pi_full_DN8229_c0_g1_i1	7.99061	6.3993	1.33466	4.79472	1.62904e-06	0.000266929
Pi_full_DN10088_c0_g1_i1	7.95305	6.39376	1.324	4.82913	1.37134e-06	0.000228877
Pi_full_DN12714_c0_g1_i1	15.5369	6.39244	1.24224	5.14588	2.66275e-07	5.47887e-05
Pi_full_DN2990_c0_g2_i2	7.93762	6.39156	1.32653	4.81826	1.44812e-06	0.000238737
Pi_full_DN23632_c0_g1_i1	7.93263	6.39082	1.32409	4.82658	1.38897e-06	0.000231104
Pi_full_DN17997_c0_g1_i1	15.4145	6.38079	1.25534	5.08291	3.71697e-07	7.33985e-05
Pi_full_DN2816_c0_g1_i1	15.4078	6.37988	1.24602	5.12021	3.05188e-07	6.18511e-05
Pi_full_DN19555_c0_g1_i1	7.88915	6.37964	1.39087	4.58682	4.50058e-06	0.000641857
Pi_full_DN22881_c0_g1_i1	7.84614	6.37245	1.33986	4.75605	1.97421e-06	0.000310284
Pi_full_DN11417_c0_g1_i1	7.83289	6.37041	1.33328	4.778	1.77048e-06	0.000284909
Pi_full_DN26785_c0_g1_i1	7.78489	6.36331	1.32956	4.78604	1.70104e-06	0.00027621
Pi_full_DN12740_c0_g1_i1	7.75948	6.35952	1.3308	4.77872	1.76418e-06	0.000284746
Pi_full_DN25070_c0_g1_i1	7.668	6.33988	1.33616	4.74485	2.08657e-06	0.000326043
Pi_full_DN6672_c0_g1_i1	7.6454	6.3365	1.33441	4.74855	2.0488e-06	0.000321071
Pi_full_DN24996_c0_g1_i1	7.64041	6.3357	1.32742	4.77294	1.8156e-06	0.000289577
Pi_full_DN23201_c0_g1_i1	7.63606	6.33514	1.36853	4.62915	3.67162e-06	0.000540801
Pi_full_DN1354_c0_g1_i1	7.53242	6.31355	1.36177	4.6363	3.54699e-06	0.000526762
Pi_full_DN12614_c0_g2_i1	7.47225	6.30399	1.34314	4.69347	2.68608e-06	0.000413725
Pi_full_DN23967_c0_g1_i1	7.46336	6.30254	1.3416	4.69778	2.63001e-06	0.00040625
Pi_full_DN27096_c0_g1_i1	7.43595	6.29368	1.41552	4.4462	8.74009e-06	0.00113962
Pi_full_DN12010_c0_g1_i1	7.38404	6.28446	1.37086	4.58431	4.55489e-06	0.000646183
Pi_full_DN25150_c0_g1_i1	7.38404	6.28446	1.37086	4.58431	4.55489e-06	0.000646183
Pi_full_DN25773_c0_g1_i1	14.4071	6.28177	1.28125	4.90285	9.44568e-07	0.000166408
Pi_full_DN21057_c0_g1_i1	7.35319	6.27936	1.35362	4.63892	3.50227e-06	0.000521558
Pi_full_DN4122_c0_g1_i1	14.3845	6.2793	1.26973	4.94539	7.59916e-07	0.000136498
Pi_full_DN3954_c0_g1_i1	7.32669	6.27509	1.34375	4.66981	3.01473e-06	0.000457806
Pi_full_DN5536_c0_g1_i1	7.31063	6.27248	1.34235	4.67276	2.97175e-06	0.000453836
Pi_full_DN3198_c0_g1_i1	14.2561	6.26681	1.29199	4.85052	1.23141e-06	0.0002081
Pi_full_DN5766_c0_g1_i1	14.1766	6.25849	1.25972	4.96816	6.75917e-07	0.000125216
Pi_full_DN22901_c0_g1_i1	7.20372	6.24925	1.35164	4.62345	3.77409e-06	0.000552873
Pi_full_DN21644_c0_g1_i1	7.17614	6.24471	1.33814	4.66671	3.06065e-06	0.000463473
Pi_full_DN22953_c0_g1_i1	7.14247	6.23934	1.33768	4.6643	3.09664e-06	0.000467611
Pi_full_DN6393_c0_g4_i1	7.14029	6.23896	1.35652	4.59925	4.24024e-06	0.000611195
Pi_full_DN25705_c0_g1_i1	7.12532	6.23643	1.35527	4.6016	4.19255e-06	0.000609207
Pi_full_DN10073_c1_g1_i4	7.12314	6.2362	1.34269	4.64457	3.40786e-06	0.000510318
Pi_full_DN8007_c0_g1_i8	7.06814	6.22138	1.38895	4.47921	7.4919e-06	0.00099478
Pi_full_DN13747_c0_g1_i1	13.7502	6.21595	1.25613	4.94847	7.47976e-07	0.000134858
Pi_full_DN23867_c0_g1_i1	7.03384	6.2154	1.38934	4.47365	7.68948e-06	0.00101601
Pi_full_DN9280_c0_g1_i1	7.02231	6.21328	1.34808	4.609	4.04615e-06	0.000589523
Pi_full_DN18978_c0_g1_i1	6.98974	6.2079	1.34059	4.63074	3.64363e-06	0.000538149
Pi_full_DN26992_c0_g1_i1	6.93284	6.19808	1.37474	4.50855	6.52709e-06	0.000884093
Pi_full_DN5851_c0_g1_i2	13.5066	6.18851	1.25707	4.92294	8.52523e-07	0.00015118
Pi_full_DN25081_c0_g1_i1	6.89935	6.18652	1.37343	4.50444	6.65491e-06	0.000898609
Pi_full_DN24053_c0_g1_i1	6.89327	6.18549	1.37626	4.49441	6.9764e-06	0.000935549
Pi_full_DN9912_c0_g1_i1	6.86459	6.18037	1.34673	4.58918	4.45e-06	0.000636327
Pi_full_DN5056_c0_g1_i1	6.85742	6.17917	1.345	4.59417	4.34479e-06	0.000624595
Pi_full_DN17180_c1_g1_i1	6.85025	6.17798	1.34551	4.59155	4.39969e-06	0.000630805
Pi_full_DN7688_c0_g1_i1	6.84916	6.17784	1.35444	4.56118	5.08665e-06	0.000710404
Pi_full_DN11939_c0_g1_i1	6.84744	6.17751	1.37155	4.50403	6.6676e-06	0.000898609
Pi_full_DN24019_c0_g1_i1	6.82875	6.17437	1.36073	4.53756	5.691e-06	0.00078648
Pi_full_DN25007_c0_g1_i1	6.82702	6.174	1.36157	4.53448	5.77462e-06	0.000794142
Pi_full_DN6172_c0_g1_i1	6.81268	6.17161	1.35133	4.56708	4.94565e-06	0.000692506
Pi_full_DN13210_c1_g2_i1	6.81051	6.17129	1.35016	4.5708	4.85876e-06	0.000682112
Pi_full_DN23653_c0_g1_i1	6.80942	6.17106	1.36014	4.53706	5.70431e-06	0.00078648
Pi_full_DN8997_c0_g2_i1	6.73101	6.15622	1.44304	4.26613	1.98889e-05	0.00230578
Pi_full_DN6257_c0_g1_i2	6.75052	6.15484	1.39111	4.4244	9.67109e-06	0.00123838
Pi_full_DN26577_c0_g1_i1	6.73119	6.15113	1.36703	4.49963	6.80727e-06	0.000915144
Pi_full_DN3441_c0_g2_i1	6.71186	6.14763	1.35298	4.54377	5.52564e-06	0.000767736
Pi_full_DN24354_c0_g1_i1	6.68754	6.14343	1.36235	4.50942	6.50041e-06	0.000882697
Pi_full_DN26700_c0_g1_i1	6.68645	6.14323	1.34965	4.55173	5.32059e-06	0.000741157
Pi_full_DN25563_c0_g1_i1	12.9722	6.13086	1.25394	4.88928	1.01204e-06	0.000176563
Pi_full_DN8743_c0_g1_i1	22.8203	6.1126	1.06075	5.76255	8.28526e-09	2.86314e-06
Pi_full_DN16106_c0_g1_i1	6.40467	6.0801	1.45302	4.18445	2.85858e-05	0.00316434
Pi_full_DN22599_c0_g1_i1	12.5151	6.07826	1.25686	4.83606	1.32441e-06	0.000222422
Pi_full_DN5675_c0_g1_i1	6.38706	6.07628	1.35783	4.47499	7.64156e-06	0.00101216
Pi_full_DN8046_c0_g1_i1	6.3838	6.0759	1.38888	4.37466	1.21619e-05	0.00152087
Pi_full_DN6275_c0_g1_i1	6.37382	6.07388	1.35392	4.48614	7.25236e-06	0.000970143
Pi_full_DN21571_c0_g1_i1	6.36991	6.07321	1.38694	4.37885	1.19308e-05	0.00149576
Pi_full_DN27202_c0_g1_i1	6.35948	6.07133	1.35537	4.47948	7.4826e-06	0.00099478
Pi_full_DN10635_c0_g4_i1	6.35839	6.07115	1.36562	4.44572	8.75983e-06	0.00113962
Pi_full_DN25119_c0_g1_i1	6.33516	6.06687	1.36353	4.44938	8.61165e-06	0.00112681
Pi_full_DN6227_c0_g1_i1	6.33298	6.06652	1.36233	4.45305	8.46598e-06	0.00111044
Pi_full_DN18345_c0_g1_i1	6.31101	6.0571	1.47967	4.09354	4.24833e-05	0.00436235
Pi_full_DN5837_c0_g1_i1	6.26691	6.04751	1.39515	4.33468	1.45973e-05	0.00177635
Pi_full_DN3975_c0_g1_i1	6.26083	6.04623	1.3851	4.3652	1.27006e-05	0.00157113
Pi_full_DN23895_c0_g1_i1	6.25584	6.04527	1.38624	4.36091	1.29523e-05	0.00159782
Pi_full_DN3040_c0_g1_i1	6.24976	6.04414	1.38971	4.34921	1.36628e-05	0.00167778
Pi_full_DN21237_c0_g1_i1	6.2415	6.04242	1.36947	4.41222	1.02317e-05	0.00130397
Pi_full_DN7926_c0_g2_i1	6.2376	6.04194	1.40925	4.28735	1.80814e-05	0.00213293
Pi_full_DN4659_c0_g1_i8	6.22108	6.03858	1.35941	4.44205	8.91041e-06	0.00114917
Pi_full_DN5442_c0_g3_i1	6.22108	6.03858	1.35941	4.44205	8.91041e-06	0.00114917
Pi_full_DN4264_c0_g1_i1	6.18851	6.03257	1.35917	4.43843	9.06179e-06	0.0011659
Pi_full_DN7893_c0_g5_i1	40.7657	6.01956	0.814887	7.38699	1.50191e-13	4.49815e-10
Pi_full_DN2164_c0_g1_i1	6.1081	6.01038	1.39866	4.29724	1.7294e-05	0.00205353
Pi_full_DN1460_c0_g1_i3	11.9041	6.00489	1.26134	4.76073	1.92892e-06	0.000304944
Pi_full_DN4585_c0_g1_i1	6.07942	6.00478	1.39623	4.30072	1.70247e-05	0.0020305
Pi_full_DN2990_c0_g2_i1	6.07053	6.00288	1.38238	4.34243	1.40916e-05	0.00172651
Pi_full_DN2374_c0_g2_i1	6.06835	6.0024	1.36631	4.39315	1.11719e-05	0.00141378
Pi_full_DN23059_c0_g1_i1	6.06835	6.0024	1.36631	4.39315	1.11719e-05	0.00141378
Pi_full_DN1772_c0_g1_i4	6.04294	5.99757	1.36394	4.39723	1.09642e-05	0.00139403
Pi_full_DN19896_c0_g1_i2	11.8331	5.99549	1.29239	4.63908	3.4997e-06	0.000521558
Pi_full_DN10707_c0_g1_i1	6.02361	5.99386	1.37239	4.36746	1.25698e-05	0.00156236
Pi_full_DN6317_c0_g1_i1	6.01536	5.99234	1.36775	4.38116	1.1805e-05	0.00148343
Pi_full_DN3660_c0_g1_i7	5.99884	5.98875	1.4274	4.19557	2.72185e-05	0.00303794
Pi_full_DN4645_c0_g1_i1	11.6804	5.97658	1.29663	4.60931	4.0401e-06	0.000589523
Pi_full_DN5975_c0_g1_i1	5.92778	5.9679	1.39435	4.28007	1.86833e-05	0.00218481
Pi_full_DN7414_c0_g1_i1	5.92388	5.96698	1.38388	4.31178	1.61946e-05	0.0019444
Pi_full_DN3769_c0_g1_i1	5.91562	5.96532	1.37488	4.33879	1.43267e-05	0.00174737
Pi_full_DN5455_c0_g1_i10	5.90455	5.96315	1.38239	4.31365	1.60584e-05	0.00193235
Pi_full_DN6571_c0_g1_i1	5.90346	5.9629	1.37013	4.35207	1.34856e-05	0.00165981
Pi_full_DN6084_c0_g1_i2	5.88803	5.95994	1.37315	4.34034	1.42264e-05	0.00173907
Pi_full_DN7144_c0_g4_i1	5.87914	5.9581	1.40526	4.23986	2.2366e-05	0.00255993
Pi_full_DN3770_c0_g1_i1	5.80154	5.93602	1.45408	4.08233	4.4586e-05	0.00455225
Pi_full_DN25018_c0_g1_i1	5.79265	5.93387	1.43561	4.13334	3.57532e-05	0.00377925
Pi_full_DN23932_c0_g1_i1	5.77722	5.93026	1.39499	4.25111	2.12716e-05	0.00245028
Pi_full_DN4669_c0_g1_i1	5.76897	5.92862	1.39594	4.24705	2.16607e-05	0.00248977
Pi_full_DN8500_c0_g1_i1	5.74682	5.92415	1.4272	4.1509	3.31175e-05	0.00355644
Pi_full_DN8042_c0_g1_i1	5.74465	5.92352	1.37785	4.29912	1.71477e-05	0.00204065
Pi_full_DN11725_c0_g1_i1	5.73857	5.92231	1.38315	4.28175	1.85431e-05	0.00217786
Pi_full_DN9786_c0_g2_i1	5.73639	5.92188	1.37195	4.3164	1.58596e-05	0.00191269
Pi_full_DN19971_c0_g1_i1	5.73639	5.92188	1.37195	4.3164	1.58596e-05	0.00191269
Pi_full_DN21987_c0_g1_i1	5.7314	5.92086	1.3751	4.30576	1.66414e-05	0.0019936
Pi_full_DN23208_c0_g1_i1	5.72423	5.91944	1.37073	4.31847	1.57116e-05	0.00190336
Pi_full_DN8627_c0_g1_i1	5.7049	5.91554	1.37854	4.29116	1.77741e-05	0.00210129
Pi_full_DN12955_c0_g1_i1	5.65191	5.90419	1.42392	4.14643	3.37694e-05	0.00361227
Pi_full_DN22947_c0_g1_i1	5.60017	5.88621	1.41567	4.15789	3.21198e-05	0.003477
Pi_full_DN9749_c0_g1_i1	5.59473	5.88519	1.42157	4.13993	3.47412e-05	0.00369401
Pi_full_DN26681_c0_g1_i1	5.59409	5.88499	1.43054	4.11384	3.89137e-05	0.0040498
Pi_full_DN2404_c0_g2_i1	5.58475	5.8828	1.37808	4.26883	1.96499e-05	0.00228299
Pi_full_DN22985_c0_g1_i1	5.58475	5.8828	1.37808	4.26883	1.96499e-05	0.00228299
Pi_full_DN21451_c0_g1_i1	5.57975	5.88181	1.39559	4.21458	2.50245e-05	0.00284009
Pi_full_DN22956_c0_g1_i1	5.53066	5.87162	1.39097	4.22125	2.42957e-05	0.00276904
Pi_full_DN966_c0_g1_i1	10.8107	5.8643	1.27499	4.59948	4.23546e-06	0.000611195
Pi_full_DN20401_c0_g1_i1	5.49935	5.85801	1.46604	3.99581	6.44733e-05	0.00625124
Pi_full_DN26964_c0_g1_i1	5.49435	5.85703	1.47973	3.95817	7.55249e-05	0.00713042
Pi_full_DN23012_c0_g1_i1	5.49327	5.85655	1.45871	4.01488	5.94753e-05	0.00582955
Pi_full_DN24373_c0_g1_i1	5.44635	5.84559	1.40106	4.17228	3.0157e-05	0.00329764
Pi_full_DN25508_c0_g1_i1	5.44417	5.84516	1.39995	4.17527	2.97637e-05	0.00326124
Pi_full_DN19021_c0_g1_i1	5.43809	5.84378	1.39069	4.20207	2.64485e-05	0.00296427
Pi_full_DN3322_c0_g1_i2	5.43092	5.84226	1.39	4.20307	2.63316e-05	0.00295731
Pi_full_DN12743_c0_g1_i1	5.4116	5.83813	1.38004	4.23041	2.33263e-05	0.00266418
Pi_full_DN26623_c0_g1_i1	5.39336	5.83422	1.3895	4.19879	2.68346e-05	0.0030013
Pi_full_DN21193_c0_g1_i1	5.38619	5.83272	1.38649	4.20684	2.58966e-05	0.00291453
Pi_full_DN26786_c0_g1_i1	5.36468	5.828	1.40577	4.14577	3.38673e-05	0.00361535
Pi_full_DN18458_c0_g1_i1	10.7188	5.81892	1.30297	4.4659	7.97343e-06	0.00104839
Pi_full_DN25079_c0_g1_i1	5.30905	5.8083	1.47586	3.93555	8.30062e-05	0.00775526
Pi_full_DN26429_c0_g1_i1	5.30578	5.80708	1.42291	4.08112	4.48193e-05	0.00456741
Pi_full_DN19973_c0_g1_i1	5.28427	5.80224	1.41654	4.09607	4.20216e-05	0.00432317
Pi_full_DN22201_c0_g1_i1	5.27928	5.80094	1.39556	4.15671	3.22868e-05	0.0034811
Pi_full_DN25284_c0_g1_i1	5.27429	5.79988	1.40529	4.12719	3.67228e-05	0.00386658
Pi_full_DN4612_c0_g1_i1	5.2732	5.79958	1.39262	4.1645	3.12034e-05	0.00339142
Pi_full_DN24698_c0_g1_i1	5.26993	5.79911	1.42699	4.06389	4.82626e-05	0.00489979
Pi_full_DN8172_c0_g1_i1	5.26603	5.798	1.38818	4.17669	2.95776e-05	0.00324745
Pi_full_DN9752_c0_g1_i2	5.26603	5.798	1.38818	4.17669	2.95776e-05	0.00324745
Pi_full_DN26537_c0_g1_i1	5.26603	5.798	1.38818	4.17669	2.95776e-05	0.00324745
Pi_full_DN23669_c0_g1_i1	10.3227	5.79754	1.28426	4.51432	6.35204e-06	0.000866487
Pi_full_DN23735_c0_g1_i1	10.321	5.79722	1.28235	4.52078	6.16115e-06	0.000842998
Pi_full_DN3235_c0_g1_i1	5.25496	5.7956	1.41224	4.10384	4.06344e-05	0.00420453
Pi_full_DN8994_c0_g1_i1	5.25169	5.79492	1.39049	4.16754	3.07909e-05	0.00335334
Pi_full_DN22284_c0_g1_i1	5.2467	5.7938	1.38618	4.17969	2.91902e-05	0.00322462
Pi_full_DN12439_c0_g1_i1	5.24171	5.79265	1.41244	4.10117	4.11068e-05	0.00424526
Pi_full_DN6259_c0_g1_i2	27.434	5.79066	0.913901	6.33621	2.35491e-10	1.51132e-07
Pi_full_DN2348_c0_g1_i1	5.18671	5.7735	1.50872	3.82675	0.000129845	0.0114375	40S ribosomal protein S8	GO:0003735;GO:0005840;GO:0006412;GO:0042254	structural constituent of ribosome;ribosome;translation;ribosome biogenesis	0	0	noIPR;IPR001047;noIPR;IPR022309;noIPR;noIPR;noIPR;IPR001047;IPR018283;noIPR	;ribosome/structural constituent of ribosome/translation/intracellular;;;;;;ribosome/structural constituent of ribosome/translation/intracellular;structural constituent of ribosome/translation/intracellular/ribosome;	;Cellular Component/Molecular Function/Biological Process/Cellular Component;;;;;;Cellular Component/Molecular Function/Biological Process/Cellular Component;Molecular Function/Biological Process/Cellular Component/Cellular Component;
Pi_full_DN456_c1_g1_i1	34.749	5.76753	0.809102	7.12831	1.01608e-12	1.76697e-09
Pi_full_DN8519_c0_g1_i1	5.14697	5.76313	1.42962	4.03123	5.54856e-05	0.00551877
Pi_full_DN8229_c0_g1_i2	5.12047	5.7568	1.40208	4.1059	4.02749e-05	0.00417534
Pi_full_DN8317_c0_g1_i1	5.11938	5.75661	1.40538	4.09613	4.20122e-05	0.00432317
Pi_full_DN25235_c0_g1_i1	5.11439	5.75541	1.40146	4.10672	4.01316e-05	0.0041685
Pi_full_DN22288_c0_g1_i1	5.10613	5.75357	1.3969	4.11881	3.8083e-05	0.00397871
Pi_full_DN14696_c0_g1_i1	5.0868	5.74922	1.39048	4.13471	3.55398e-05	0.00376408
Pi_full_DN4655_c0_g1_i1	5.08072	5.74784	1.39187	4.12958	3.63424e-05	0.00383401
Pi_full_DN13210_c0_g2_i1	5.06856	5.74502	1.40722	4.08254	4.4547e-05	0.00455225
Pi_full_DN12927_c0_g1_i1	5.05813	5.74256	1.43365	4.00555	6.18725e-05	0.00602073
Pi_full_DN7036_c0_g1_i1	5.04315	5.73882	1.45011	3.9575	7.57369e-05	0.00713794
Pi_full_DN6030_c0_g2_i1	5.02056	5.73344	1.45507	3.94032	8.13743e-05	0.00762923
Pi_full_DN9032_c0_g1_i1	5.00748	5.72294	1.47447	3.88135	0.000103876	0.00945924
Pi_full_DN23862_c0_g1_i1	4.97382	5.71427	1.42314	4.01527	5.93776e-05	0.00582955
Pi_full_DN7926_c0_g1_i1	4.96338	5.7124	1.51265	3.77641	0.000159103	0.0135285
Pi_full_DN4367_c0_g3_i1	4.92908	5.70366	1.40632	4.05573	4.9978e-05	0.00502661
Pi_full_DN5541_c1_g1_i1	4.92908	5.70366	1.40632	4.05573	4.9978e-05	0.00502661
Pi_full_DN24216_c0_g1_i1	4.92581	5.70297	1.41742	4.0235	5.73395e-05	0.0056822
Pi_full_DN9010_c0_g1_i1	4.91474	5.70038	1.39958	4.07292	4.64282e-05	0.00472245
Pi_full_DN20938_c0_g1_i1	4.83651	5.67302	1.46545	3.87117	0.000108314	0.00983014
Pi_full_DN3660_c0_g1_i5	4.82716	5.67071	1.4627	3.87688	0.000105805	0.00961865
Pi_full_DN21693_c0_g1_i1	4.815	5.66734	1.4291	3.96568	7.31864e-05	0.00693393
Pi_full_DN11453_c0_g1_i1	4.81391	5.66721	1.43999	3.93559	8.29934e-05	0.00775526
Pi_full_DN12869_c0_g1_i2	4.81283	5.66716	1.46443	3.86988	0.00010889	0.00986581
Pi_full_DN3839_c0_g1_i1	4.80892	5.66579	1.42227	3.98362	6.78727e-05	0.00654552
Pi_full_DN23003_c0_g1_i1	4.80892	5.66579	1.42227	3.98362	6.78727e-05	0.00654552
Pi_full_DN21330_c0_g1_i1	4.80783	5.66557	1.42466	3.9768	6.98484e-05	0.00665275
Pi_full_DN26456_c0_g1_i1	4.80783	5.66557	1.42466	3.9768	6.98484e-05	0.00665275
Pi_full_DN21366_c0_g1_i1	4.80566	5.66541	1.46992	3.85422	0.000116099	0.010414
Pi_full_DN26137_c0_g1_i1	4.79568	5.66252	1.41192	4.0105	6.05907e-05	0.0059281
Pi_full_DN26655_c0_g1_i1	4.77698	5.65828	1.52613	3.70759	0.000209241	0.0171168
Pi_full_DN5748_c0_g1_i1	4.77526	5.65762	1.40286	4.03292	5.50882e-05	0.00548937
Pi_full_DN6810_c0_g1_i1	4.77526	5.65762	1.40286	4.03292	5.50882e-05	0.00548937
Pi_full_DN6359_c0_g2_i1	4.77308	5.65717	1.42906	3.95867	7.53689e-05	0.00712818
Pi_full_DN5956_c0_g1_i1	4.76809	5.65593	1.40452	4.02695	5.65054e-05	0.00560986
Pi_full_DN9163_c0_g1_i2	4.75593	5.65299	1.40773	4.01566	5.92785e-05	0.00582955
Pi_full_DN23325_c0_g1_i1	4.75094	5.65161	1.44059	3.92313	8.74071e-05	0.00811021
Pi_full_DN23858_c0_g1_i1	4.74876	5.65128	1.40985	4.00842	6.11261e-05	0.00595885
Pi_full_DN5905_c0_g1_i2	9.29146	5.6463	1.28839	4.38245	1.17352e-05	0.00147812
Pi_full_DN5297_c0_g1_i1	15.9958	5.639	1.09471	5.15112	2.58934e-07	5.38953e-05
Pi_full_DN22683_c0_g1_i1	9.21105	5.63101	1.28732	4.37421	1.21875e-05	0.00152087
Pi_full_DN18280_c0_g1_i1	4.67661	5.62439	1.46812	3.83101	0.000127618	0.0112724
Pi_full_DN9752_c0_g1_i1	4.65619	5.61885	1.43704	3.91001	9.22935e-05	0.0085196
Pi_full_DN20752_c0_g1_i1	4.64902	5.617	1.4302	3.92742	8.58605e-05	0.00799422
Pi_full_DN2873_c0_g1_i4	4.64294	5.61541	1.42325	3.94549	7.9638e-05	0.00747945
Pi_full_DN3976_c0_g1_i1	4.63686	5.61388	1.4226	3.94621	7.93979e-05	0.00746991
Pi_full_DN6393_c0_g2_i1	4.63468	5.61343	1.42872	3.92898	8.53057e-05	0.0079563
Pi_full_DN22389_c0_g1_i1	4.63187	5.61279	1.46317	3.83604	0.000125034	0.0111229
Pi_full_DN966_c0_g2_i1	4.62253	5.6103	1.41125	3.97542	7.02557e-05	0.00667974
Pi_full_DN19145_c0_g1_i1	4.61536	5.60855	1.41296	3.96935	7.20675e-05	0.00683994
Pi_full_DN5457_c0_g1_i2	4.60928	5.60704	1.40981	3.97715	6.97452e-05	0.00665275
Pi_full_DN26820_c0_g1_i1	4.60928	5.60704	1.40981	3.97715	6.97452e-05	0.00665275
Pi_full_DN23315_c0_g1_i1	4.60492	5.60592	1.52243	3.68222	0.000231215	0.0186317
Pi_full_DN19796_c0_g1_i1	4.50346	5.57038	1.45579	3.82635	0.000130055	0.0114375
Pi_full_DN17970_c0_g1_i1	4.50128	5.57024	1.49663	3.72187	0.000197755	0.0162512
Pi_full_DN7940_c0_g1_i1	4.49411	5.56834	1.50083	3.71017	0.000207124	0.0169694
Pi_full_DN8625_c0_g2_i1	4.47914	5.56401	1.46926	3.78696	0.000152502	0.0130912
Pi_full_DN2462_c0_g1_i1	4.4648	5.5601	1.43055	3.88669	0.000101622	0.00930109
Pi_full_DN5056_c0_g2_i1	4.46045	5.55917	1.47654	3.76499	0.000166554	0.0140513
Pi_full_DN26919_c0_g1_i1	4.45872	5.55854	1.44305	3.85194	0.000117188	0.0104941
Pi_full_DN4612_c0_g2_i1	4.45546	5.55776	1.43057	3.88501	0.000102325	0.00933373
Pi_full_DN5314_c0_g1_i1	4.45546	5.55776	1.43057	3.88501	0.000102325	0.00933373
Pi_full_DN17196_c0_g3_i1	4.45155	5.55669	1.42912	3.88818	0.000101	0.0092599
Pi_full_DN11840_c0_g1_i1	4.45046	5.55644	1.41714	3.92089	8.82231e-05	0.00815784
Pi_full_DN9634_c0_g2_i1	4.44656	5.5553	1.4915	3.72463	0.000195605	0.016139
Pi_full_DN24612_c0_g1_i1	4.43504	5.55243	1.44883	3.83235	0.000126927	0.0112542
Pi_full_DN26620_c0_g1_i1	4.43005	5.55119	1.42682	3.89061	9.99917e-05	0.00919872
Pi_full_DN25586_c0_g1_i1	8.71093	5.55065	1.30155	4.26464	2.00222e-05	0.00231625
Pi_full_DN9280_c0_g1_i2	8.68053	5.54622	1.28946	4.3012	1.69879e-05	0.0020305
Pi_full_DN8728_c0_g1_i1	4.41072	5.54599	1.44628	3.83466	0.000125737	0.011167
Pi_full_DN10016_c0_g2_i1	4.3833	5.5308	1.60113	3.45431	0.000551694	0.0395382
Pi_full_DN23772_c0_g1_i1	8.55865	5.52543	1.32913	4.15717	3.22214e-05	0.00348101
Pi_full_DN25741_c0_g1_i1	4.35898	5.52278	1.49951	3.68304	0.000230465	0.018599
Pi_full_DN4200_c0_g1_i1	4.34465	5.51847	1.46593	3.76449	0.000166889	0.0140575
Pi_full_DN7445_c0_g2_i1	4.33748	5.51643	1.45627	3.78806	0.000151825	0.0130538
Pi_full_DN5781_c0_g1_i1	4.33249	5.51512	1.46468	3.76542	0.000166271	0.0140493
Pi_full_DN25097_c0_g1_i1	4.33249	5.51512	1.46468	3.76542	0.000166271	0.0140493
Pi_full_DN20613_c0_g1_i1	4.32922	5.51436	1.47162	3.74714	0.000178864	0.0149495
Pi_full_DN10527_c0_g1_i1	4.32205	5.51244	1.47692	3.7324	0.000189666	0.0157304
Pi_full_DN25330_c0_g1_i1	4.31706	5.5108	1.43641	3.83651	0.000124793	0.0111197
Pi_full_DN3458_c0_g1_i1	4.30989	5.50891	1.43808	3.83074	0.000127761	0.0112724
Pi_full_DN10560_c0_g2_i1	4.30989	5.50891	1.43808	3.83074	0.000127761	0.0112724
Pi_full_DN24122_c0_g1_i1	4.3049	5.5075	1.42854	3.85534	0.000115568	0.0103836
Pi_full_DN3829_c0_g1_i1	4.30272	5.50703	1.44473	3.81179	0.000137962	0.0120541
Pi_full_DN3938_c0_g2_i1	14.4044	5.48792	1.10432	4.96951	6.7124e-07	0.000124779
Pi_full_DN3846_c0_g2_i1	8.27206	5.47501	1.33771	4.09283	4.26137e-05	0.00436742
Pi_full_DN25240_c0_g1_i1	4.19908	5.46871	1.5037	3.63684	0.000276002	0.0218483
Pi_full_DN10008_c0_g1_i1	4.19083	5.46638	1.50424	3.63397	0.000279091	0.0219591
Pi_full_DN6493_c0_g1_i1	4.17867	5.46249	1.466	3.72611	0.000194458	0.0160783
Pi_full_DN7946_c0_g1_i2	8.40226	5.45901	1.30205	4.19263	2.75742e-05	0.00306494
Pi_full_DN18824_c0_g1_i1	8.40226	5.45901	1.30205	4.19263	2.75742e-05	0.00306494
Pi_full_DN22314_c0_g1_i1	4.16542	5.45864	1.44924	3.76656	0.000165515	0.0140295
Pi_full_DN10063_c0_g2_i1	4.16043	5.45739	1.47758	3.69346	0.000221222	0.0179362
Pi_full_DN25362_c0_g1_i1	4.15825	5.45662	1.44304	3.78134	0.000155986	0.0133055
Pi_full_DN6603_c0_g1_i1	4.15217	5.45491	1.43874	3.79144	0.000149775	0.0128981
Pi_full_DN5440_c0_g1_i1	4.15108	5.45466	1.44225	3.78206	0.000155538	0.0132883
Pi_full_DN6079_c0_g1_i7	8.2469	5.45397	1.29591	4.20861	2.56941e-05	0.00290386
Pi_full_DN5782_c0_g1_i1	4.145	5.45294	1.43491	3.8002	0.000144578	0.0125508
Pi_full_DN7021_c0_g1_i1	4.145	5.45294	1.43491	3.8002	0.000144578	0.0125508
Pi_full_DN11018_c0_g1_i1	4.13892	5.45126	1.43421	3.80088	0.000144181	0.0125508
Pi_full_DN10190_c0_g1_i1	4.13783	5.45099	1.43714	3.79295	0.000148869	0.0128406
Pi_full_DN4518_c0_g1_i1	4.13175	5.44931	1.4334	3.80167	0.000143727	0.0125375
Pi_full_DN3847_c0_g1_i1	4.13066	5.44903	1.44542	3.76987	0.000163333	0.0138664
Pi_full_DN10144_c1_g1_i1	4.12567	5.44762	1.43569	3.79443	0.000147986	0.0127849
Pi_full_DN23309_c0_g1_i1	4.12458	5.44734	1.43926	3.78481	0.000153827	0.0131629
Pi_full_DN3319_c0_g1_i1	8.1176	5.44614	1.31117	4.15365	3.27219e-05	0.00352097
Pi_full_DN4409_c0_g1_i1	4.1185	5.44565	1.43857	3.78547	0.00015342	0.013149
Pi_full_DN2873_c0_g1_i5	8.09002	5.44175	1.29998	4.18604	2.83864e-05	0.00314873
Pi_full_DN21020_c0_g1_i1	4.05553	5.42578	1.60728	3.37575	0.000736148	0.0501707
Pi_full_DN21572_c0_g1_i1	4.03918	5.41268	1.52044	3.55994	0.000370938	0.0280461
Pi_full_DN22835_c0_g1_i1	4.03201	5.41045	1.51117	3.5803	0.000343197	0.0262804
Pi_full_DN19088_c0_g1_i1	4.01985	5.40648	1.47889	3.65578	0.000256399	0.0205382
Pi_full_DN22184_c0_g1_i1	4.01985	5.40648	1.47889	3.65578	0.000256399	0.0205382
Pi_full_DN5150_c0_g1_i1	4.00769	5.40295	1.48768	3.6318	0.00028145	0.0220222
Pi_full_DN7179_c0_g1_i1	4.00769	5.40295	1.48768	3.6318	0.00028145	0.0220222
Pi_full_DN5747_c0_g1_i1	4.00052	5.40072	1.46585	3.68435	0.000229287	0.0185317
Pi_full_DN25719_c0_g1_i1	3.99444	5.399	1.47897	3.65052	0.000261711	0.0209016
Pi_full_DN25469_c0_g1_i1	3.98837	5.39727	1.5025	3.5922	0.000327894	0.0251443
Pi_full_DN3214_c1_g1_i1	3.98728	5.39685	1.45896	3.6991	0.000216364	0.0175927
Pi_full_DN20432_c0_g1_i1	3.9851	5.39626	1.45058	3.72006	0.000199175	0.0163429
Pi_full_DN5137_c0_g1_i1	3.97902	5.39449	1.44315	3.73798	0.000185501	0.0154086
Pi_full_DN14120_c1_g1_i1	3.97403	5.39302	1.45747	3.70025	0.000215389	0.0175399
Pi_full_DN9361_c0_g1_i1	3.97294	5.39274	1.44244	3.73862	0.000185034	0.0153935
Pi_full_DN5619_c0_g2_i1	3.96967	5.39181	1.51413	3.56099	0.000369463	0.0279739
Pi_full_DN22923_c0_g1_i1	3.96359	5.39	1.49559	3.60392	0.000313453	0.0242645
Pi_full_DN3784_c0_g1_i1	3.9586	5.38863	1.45577	3.70157	0.000214271	0.0174752
Pi_full_DN2410_c0_g1_i1	3.9547	5.38729	1.48209	3.63493	0.000278057	0.0219149
Pi_full_DN10205_c0_g3_i1	3.8732	5.35228	1.52049	3.5201	0.000431379	0.0318242
Pi_full_DN5536_c0_g1_i3	3.85169	5.34557	1.51123	3.53724	0.000404336	0.0302321
Pi_full_DN23847_c0_g1_i1	3.85169	5.34557	1.51123	3.53724	0.000404336	0.0302321
Pi_full_DN4281_c0_g1_i1	3.8467	5.34369	1.46985	3.63553	0.000277408	0.0218957
Pi_full_DN22823_c0_g1_i1	3.83953	5.34152	1.46605	3.64348	0.000268982	0.0213872
Pi_full_DN12400_c0_g1_i1	3.83736	5.34123	1.52907	3.49313	0.000477393	0.0349196
Pi_full_DN2404_c0_g1_i1	3.83563	5.34048	1.50952	3.53786	0.000403388	0.0302321
Pi_full_DN26605_c0_g1_i1	3.83454	5.33999	1.46845	3.63647	0.000276402	0.0218483
Pi_full_DN1460_c0_g2_i1	3.82629	5.33752	1.45625	3.66526	0.000247085	0.0198511
Pi_full_DN4838_c0_g1_i1	3.82629	5.33752	1.45625	3.66526	0.000247085	0.0198511
Pi_full_DN25166_c0_g1_i1	3.8213	5.336	1.46393	3.64497	0.000267425	0.0212949
Pi_full_DN23751_c0_g1_i1	3.81912	5.33541	1.46214	3.64903	0.000263232	0.020992
Pi_full_DN5850_c0_g1_i1	3.81522	5.33415	1.48034	3.60333	0.00031417	0.0242645
Pi_full_DN6653_c0_g1_i1	3.80088	5.3299	1.46001	3.6506	0.000261632	0.0209016
Pi_full_DN7971_c0_g1_i1	3.79589	5.32811	1.51265	3.52237	0.000427705	0.0316719
Pi_full_DN27007_c0_g1_i1	3.79371	5.32775	1.4638	3.63967	0.000272991	0.021674
Pi_full_DN6114_c0_g2_i1	3.79262	5.32737	1.47786	3.60477	0.000312427	0.024234
Pi_full_DN4790_c0_g1_i1	3.78545	5.32501	1.50433	3.53979	0.00040045	0.0300667
Pi_full_DN23068_c0_g1_i1	7.44433	5.32103	1.32291	4.02222	5.76512e-05	0.00570261
Pi_full_DN23035_c0_g1_i1	7.40785	5.31489	1.30909	4.05999	4.90746e-05	0.00496353
Pi_full_DN4659_c0_g1_i5	7.40677	5.31473	1.30841	4.06198	4.86585e-05	0.0049307
Pi_full_DN1045_c0_g1_i6	167.789	5.31205	0.429121	12.3789	3.39931e-35	9.16266e-31
Pi_full_DN6847_c0_g1_i1	3.70831	5.28956	1.51884	3.48263	0.000496507	0.036073
Pi_full_DN27006_c0_g1_i1	3.70722	5.28927	1.52156	3.47622	0.000508541	0.0367986
Pi_full_DN21751_c0_g1_i1	3.69615	5.28572	1.53103	3.4524	0.000555615	0.0396199	hypothetical protein VITISV_031197	GO:0000786;GO:0003677;GO:0046982	nucleosome;DNA binding;protein heterodimerization activity	0	0	IPR000164;IPR000164;IPR007125;IPR009072;IPR000164;noIPR;IPR009072	DNA binding/nucleosome;DNA binding/nucleosome;nucleosome/DNA binding;protein heterodimerization activity;DNA binding/nucleosome;;protein heterodimerization activity	Molecular Function/Cellular Component;Molecular Function/Cellular Component;Cellular Component/Molecular Function;Molecular Function;Molecular Function/Cellular Component;;Molecular Function
Pi_full_DN10649_c0_g1_i1	3.69506	5.28511	1.49632	3.53206	0.000412331	0.0307021
Pi_full_DN4773_c0_g2_i1	3.68789	5.28274	1.4819	3.56485	0.000364064	0.0276427
Pi_full_DN22815_c0_g1_i1	3.68181	5.28081	1.48119	3.56524	0.000363523	0.0276427
Pi_full_DN2404_c0_g1_i2	3.67854	5.28012	1.52931	3.45263	0.00055516	0.0396199
Pi_full_DN22897_c0_g1_i1	3.67573	5.27893	1.49101	3.54051	0.000399359	0.0300266
Pi_full_DN6830_c0_g1_i1	3.67464	5.27852	1.46901	3.59325	0.000326573	0.0250787
Pi_full_DN24265_c0_g1_i1	3.67464	5.27852	1.46901	3.59325	0.000326573	0.0250787
Pi_full_DN14895_c0_g1_i1	3.66638	5.27603	1.47946	3.56619	0.000362215	0.0276427
Pi_full_DN6595_c0_g1_i1	3.6653	5.27579	1.5144	3.48374	0.00049446	0.0359728
Pi_full_DN23943_c0_g1_i1	3.66139	5.27439	1.46364	3.60361	0.000313829	0.0242645
Pi_full_DN1045_c0_g1_i5	125.265	5.26906	0.504091	10.4526	1.4257e-25	2.56193e-21
Pi_full_DN2374_c0_g1_i1	3.63381	5.26574	1.48329	3.55005	0.000385154	0.0290801
Pi_full_DN25252_c0_g1_i1	3.61666	5.25972	1.53964	3.4162	0.000635015	0.044058
Pi_full_DN6135_c0_g1_i5	3.61557	5.25966	1.50906	3.48538	0.000491441	0.03585
Pi_full_DN25301_c0_g1_i1	3.6084	5.25722	1.52205	3.45403	0.000552269	0.0395382
Pi_full_DN25254_c0_g1_i1	3.60232	5.25504	1.53823	3.41628	0.000634827	0.044058
Pi_full_DN7864_c0_g1_i1	3.56275	5.23116	1.57167	3.32842	0.000873411	0.0581293
Pi_full_DN18217_c0_g1_i1	12.5854	5.23058	1.11026	4.71112	2.46354e-06	0.000382728
Pi_full_DN3540_c0_g1_i1	3.55059	5.22712	1.58911	3.28935	0.0010042	0.0650664
Pi_full_DN25175_c0_g1_i1	3.54233	5.22371	1.51917	3.43853	0.000584876	0.0413238
Pi_full_DN25651_c0_g1_i1	3.53017	5.21971	1.53162	3.40796	0.0006545	0.0452352
Pi_full_DN13357_c0_g2_i1	3.51692	5.2152	1.52131	3.4281	0.000607827	0.042555
Pi_full_DN25299_c0_g1_i1	3.51474	5.21437	1.48135	3.52001	0.000431532	0.0318242
Pi_full_DN17179_c0_g1_i1	3.50367	5.21075	1.51691	3.4351	0.000592335	0.041796
Pi_full_DN23617_c0_g1_i1	3.50149	5.21005	1.47498	3.53229	0.00041197	0.0307021
Pi_full_DN8997_c0_g3_i1	6.88233	5.21003	1.34907	3.86194	0.000112492	0.010141
Pi_full_DN23734_c0_g1_i1	3.49541	5.20807	1.47423	3.53273	0.000411293	0.0307021
Pi_full_DN8092_c0_g2_i1	3.49432	5.20774	1.4827	3.51234	0.000444181	0.0325787
Pi_full_DN24233_c0_g1_i1	3.49323	5.20738	1.51385	3.43983	0.000582079	0.0411802
Pi_full_DN2410_c0_g2_i2	3.48824	5.20575	1.47818	3.52173	0.000428742	0.0317051
Pi_full_DN9985_c0_g1_i1	3.48216	5.20374	1.48123	3.51312	0.000442875	0.0325272
Pi_full_DN7208_c0_g5_i1	3.47391	5.20088	1.51665	3.42919	0.000605395	0.0424398
Pi_full_DN10984_c0_g1_i2	3.47391	5.20088	1.51665	3.42919	0.000605395	0.0424398
Pi_full_DN18995_c0_g1_i1	3.46892	5.19929	1.49728	3.47248	0.000515669	0.0372644
Pi_full_DN4773_c0_g1_i1	3.46066	5.19616	1.54895	3.35463	0.00079472	0.0535532
Pi_full_DN1399_c0_g1_i6	6.83885	5.19585	1.34374	3.86672	0.000110311	0.00997774
Pi_full_DN2666_c0_g1_i5	3.45957	5.19539	1.61191	3.22312	0.00126804	0.078573
Pi_full_DN8766_c0_g1_i1	3.39785	5.1632	1.61127	3.20442	0.00135335	0.0833802
Pi_full_DN24160_c0_g1_i1	3.3846	5.15821	1.58887	3.24647	0.00116847	0.0732452
Pi_full_DN11742_c0_g1_i2	3.38352	5.15743	1.54102	3.34675	0.000817642	0.0549604
Pi_full_DN7447_c0_g1_i1	3.37136	5.15334	1.57296	3.27621	0.00105209	0.067313
Pi_full_DN1938_c1_g1_i7	3.367	5.15191	1.57259	3.27608	0.0010526	0.067313
Pi_full_DN4495_c0_g1_i1	3.36201	5.14972	1.50404	3.42393	0.000617223	0.0431009
Pi_full_DN7329_c0_g1_i1	3.35811	5.14855	1.56299	3.29404	0.000987591	0.064222
Pi_full_DN23610_c0_g1_i1	3.35593	5.14756	1.49242	3.44914	0.000562369	0.0399957
Pi_full_DN3477_c0_g2_i1	3.35484	5.14729	1.50696	3.41568	0.000636223	0.044085
Pi_full_DN2873_c0_g1_i9	3.34767	5.14486	1.51757	3.39019	0.000698442	0.0479037
Pi_full_DN3540_c0_g1_i2	3.34268	5.14304	1.48596	3.4611	0.000537979	0.0386692
Pi_full_DN27423_c0_g1_i1	3.33551	5.14063	1.48995	3.4502	0.000560173	0.0398922
Pi_full_DN12856_c0_g2_i1	3.33052	5.13884	1.50406	3.41664	0.000633996	0.044058
Pi_full_DN21397_c0_g1_i1	3.33052	5.13884	1.50406	3.41664	0.000633996	0.044058
Pi_full_DN1734_c0_g1_i1	3.32335	5.13642	1.49707	3.43099	0.000601376	0.0423232
Pi_full_DN21374_c1_g1_i1	6.55988	5.13436	1.37858	3.72439	0.000195792	0.016139
Pi_full_DN17630_c0_g2_i1	3.31836	5.13432	1.56768	3.27511	0.00105619	0.0674625
Pi_full_DN12955_c0_g2_i1	3.31727	5.13422	1.51405	3.39105	0.000696261	0.0478149
Pi_full_DN4881_c0_g1_i1	3.31727	5.13422	1.51405	3.39105	0.000696261	0.0478149
Pi_full_DN27174_c0_g1_i1	3.31727	5.13422	1.51405	3.39105	0.000696261	0.0478149
Pi_full_DN25881_c0_g1_i1	3.30901	5.13135	1.52072	3.3743	0.00074003	0.0503716
Pi_full_DN3214_c0_g3_i1	3.24403	5.09569	1.61209	3.16092	0.00157271	0.0938329
Pi_full_DN5744_c0_g1_i1	3.23078	5.09028	1.57121	3.23973	0.00119645	0.0747384
Pi_full_DN6401_c0_g3_i1	3.22361	5.08745	1.55125	3.27959	0.00103959	0.0667147
Pi_full_DN18433_c0_g1_i1	3.21145	5.08294	1.54991	3.27951	0.00103988	0.0667147
Pi_full_DN8107_c0_g2_i1	6.32158	5.08202	1.34462	3.77951	0.00015714	0.0133827
Pi_full_DN2666_c0_g1_i3	3.20819	5.082	1.57547	3.22571	0.00125659	0.0781714
Pi_full_DN3371_c0_g2_i1	3.20537	5.08083	1.57512	3.22567	0.00125676	0.0781714
Pi_full_DN7283_c0_g2_i1	3.20429	5.08016	1.52342	3.33471	0.000853877	0.0568994
Pi_full_DN17630_c0_g2_i2	3.20429	5.08016	1.52342	3.33471	0.000853877	0.0568994
Pi_full_DN3849_c0_g1_i1	3.19821	5.07801	1.53715	3.30353	0.000954751	0.0625484
Pi_full_DN10089_c0_g1_i1	3.19821	5.07801	1.53715	3.30353	0.000954751	0.0625484
Pi_full_DN5695_c0_g1_i1	3.18278	5.07243	1.50609	3.36795	0.000757304	0.0514175
Pi_full_DN21803_c0_g1_i1	3.17779	5.07058	1.5117	3.35421	0.000795915	0.0535668
Pi_full_DN5589_c0_g1_i1	3.16236	5.06501	1.5331	3.30376	0.000953974	0.0625484
Pi_full_DN6462_c0_g2_i1	3.15846	5.06342	1.54406	3.2793	0.00104065	0.0667147
Pi_full_DN11634_c0_g1_i1	3.15737	5.06321	1.5179	3.33567	0.000850938	0.0568442
Pi_full_DN24448_c0_g1_i1	3.1502	5.06053	1.53168	3.3039	0.000953506	0.0625484
Pi_full_DN7600_c0_g1_i1	3.14412	5.05818	1.54247	3.27927	0.00104077	0.0667147
Pi_full_DN7144_c0_g3_i1	3.13087	5.05286	1.58081	3.19637	0.00139166	0.0849641
Pi_full_DN2490_c0_g2_i4	71.5778	5.04718	0.517697	9.74928	1.85786e-22	2.50388e-18
Pi_full_DN3399_c0_g1_i1	6.17492	5.04677	1.34083	3.76392	0.000167271	0.0140677
Pi_full_DN23758_c0_g1_i1	3.05763	5.01148	1.55453	3.22379	0.00126508	0.0785706
Pi_full_DN27191_c0_g1_i1	3.05155	5.00906	1.54546	3.24115	0.00119048	0.0744521
Pi_full_DN25439_c0_g1_i1	3.04438	5.00624	1.52984	3.2724	0.00106639	0.0674744
Pi_full_DN26626_c0_g1_i1	3.04438	5.00624	1.52984	3.2724	0.00106639	0.0674744
Pi_full_DN25045_c0_g1_i1	3.0383	5.00392	1.5291	3.27247	0.00106613	0.0674744
Pi_full_DN4011_c0_g2_i1	3.03722	5.00353	1.52414	3.28285	0.00102762	0.0662652
Pi_full_DN26662_c0_g1_i1	3.03722	5.00353	1.52414	3.28285	0.00102762	0.0662652
Pi_full_DN7073_c0_g2_i1	3.03114	5.0012	1.51704	3.29667	0.000978379	0.0636998
Pi_full_DN10736_c0_g2_i1	3.03005	5.00086	1.52813	3.27253	0.00106591	0.0674744
Pi_full_DN12989_c0_g1_i1	3.03005	5.00086	1.52813	3.27253	0.00106591	0.0674744
Pi_full_DN5917_c0_g1_i1	3.02397	4.99853	1.5161	3.29697	0.000977354	0.0636998
Pi_full_DN26394_c0_g1_i1	3.02397	4.99853	1.5161	3.29697	0.000977354	0.0636998
Pi_full_DN12708_c0_g2_i1	3.01789	4.99623	1.51533	3.29711	0.000976839	0.0636998
Pi_full_DN8092_c0_g1_i1	3.01072	4.99355	1.52089	3.2833	0.001026	0.0662652
Pi_full_DN27329_c0_g1_i1	3.00963	4.99309	1.5491	3.22322	0.0012676	0.078573
Pi_full_DN1067_c0_g2_i1	3.00464	4.99122	1.52503	3.27286	0.00106465	0.0674744
Pi_full_DN5589_c0_g2_i1	3.00464	4.99122	1.52503	3.27286	0.00106465	0.0674744
Pi_full_DN3425_c0_g1_i1	3.00355	4.99077	1.5398	3.24117	0.00119038	0.0744521
Pi_full_DN24311_c0_g1_i1	2.99638	4.98783	1.57441	3.16806	0.0015346	0.0920232
Pi_full_DN15041_c0_g1_i1	2.99248	4.98627	1.56475	3.18663	0.00143939	0.0875804
Pi_full_DN18237_c0_g1_i1	2.97814	4.98053	1.58369	3.14489	0.00166149	0.098212
Pi_full_DN25348_c0_g1_i1	5.89986	4.97947	1.3923	3.57644	0.000348311	0.0266342
Pi_full_DN23144_c0_g1_i1	2.88448	4.92845	1.55447	3.17049	0.00152181	0.0915453
Pi_full_DN26397_c0_g1_i1	2.8784	4.92591	1.53872	3.20131	0.00136804	0.0836287
Pi_full_DN10579_c0_g1_i1	2.87731	4.92561	1.55847	3.16055	0.00157472	0.0938329
Pi_full_DN22925_c0_g1_i1	2.87731	4.92561	1.55847	3.16055	0.00157472	0.0938329
Pi_full_DN11966_c0_g2_i1	2.87123	4.92309	1.53785	3.20128	0.00136816	0.0836287
Pi_full_DN7318_c0_g3_i1	2.86624	4.92106	1.55228	3.17022	0.00152324	0.0915453
Pi_full_DN8509_c0_g1_i1	2.86515	4.92065	1.53058	3.2149	0.00130491	0.0804876
Pi_full_DN11186_c0_g2_i1	2.86407	4.92028	1.54828	3.1779	0.00148345	0.0900446
Pi_full_DN24919_c0_g1_i1	2.85907	4.91822	1.53633	3.20129	0.00136815	0.0836287
Pi_full_DN5457_c0_g1_i3	2.85799	4.91783	1.53621	3.20127	0.00136824	0.0836287
Pi_full_DN27011_c0_g1_i1	2.85299	4.91573	1.55557	3.16009	0.00157719	0.0938329
Pi_full_DN10172_c0_g2_i1	2.85191	4.9154	1.53545	3.20128	0.0013682	0.0836287
Pi_full_DN12369_c0_g1_i1	2.85191	4.9154	1.53545	3.20128	0.0013682	0.0836287
Pi_full_DN16281_c1_g1_i1	2.85082	4.91495	1.55535	3.16002	0.00157759	0.0938329
Pi_full_DN24490_c0_g1_i1	2.84474	4.9125	1.54974	3.16989	0.00152498	0.0915481
Pi_full_DN3441_c0_g3_i1	2.83866	4.91001	1.55389	3.15981	0.00157871	0.0938329
Pi_full_DN18427_c0_g1_i1	18.6452	4.8959	0.876017	5.58882	2.28618e-08	6.92393e-06
Pi_full_DN13317_c0_g1_i8	5.51599	4.88222	1.34993	3.61665	0.000298437	0.0232156
Pi_full_DN7090_c0_g1_i5	43.6061	4.87418	0.681298	7.15426	8.4123e-13	1.58132e-09
Pi_full_DN3278_c0_g1_i7	5.68267	4.86926	1.36559	3.56568	0.000362914	0.0276427
Pi_full_DN5535_c0_g1_i1	5.33458	4.83554	1.40344	3.44548	0.000570039	0.0404809
Pi_full_DN3495_c0_g1_i1	9.00998	4.81025	1.16078	4.14396	3.41354e-05	0.00363677
Pi_full_DN2873_c0_g1_i2	5.01914	4.74484	1.36796	3.46856	0.000523255	0.0377619
Pi_full_DN21581_c0_g1_i1	4.95307	4.7216	1.42928	3.30349	0.000954893	0.0625484
Pi_full_DN2448_c0_g1_i1	4.89617	4.70713	1.41608	3.32406	0.000887172	0.0588272
Pi_full_DN4874_c0_g1_i1	8.89921	4.70537	1.14354	4.11476	3.8759e-05	0.00404151
Pi_full_DN2707_c0_g2_i1	4.55595	4.60126	1.38286	3.32736	0.000876744	0.0582792
Pi_full_DN22682_c0_g1_i1	4.7298	4.58882	1.38178	3.32095	0.000897104	0.0594128
Pi_full_DN23606_c0_g1_i1	7.37776	4.52062	1.18522	3.81416	0.000136648	0.0119587
Pi_full_DN6311_c0_g1_i1	4.25765	4.49986	1.39955	3.21522	0.00130342	0.0804876
Pi_full_DN6740_c0_g1_i5	22.9989	3.78038	0.672614	5.62043	1.90486e-08	5.97031e-06
Pi_full_DN2490_c0_g2_i5	68.2678	3.68118	0.444053	8.28995	1.13293e-16	6.1075e-13
Pi_full_DN4874_c0_g4_i1	7.80514	3.43589	1.05459	3.25804	0.00112183	0.0707331
Pi_full_DN4874_c0_g2_i1	9.56696	3.40244	0.981241	3.46749	0.000525351	0.0378625
Pi_full_DN10664_c0_g1_i1	7.12188	3.3824	1.05147	3.21683	0.00129614	0.0801305
Pi_full_DN4230_c0_g1_i1	6.58356	3.25897	1.03237	3.15678	0.00159522	0.0946058
Pi_full_DN3684_c0_g1_i8	66.2561	3.24319	0.51582	6.28745	3.22725e-10	1.95481e-07
Pi_full_DN5836_c0_g1_i1	7.50147	2.74165	0.833163	3.29065	0.000999552	0.0648434
Pi_full_DN8007_c0_g1_i6	30.7221	2.51323	0.791382	3.17575	0.00149449	0.0904225
Pi_full_DN9489_c0_g1_i1	7.87515	2.39955	0.758932	3.16174	0.00156828	0.0938329
Pi_full_DN2227_c0_g1_i1	96.5622	2.066	0.280897	7.35498	1.90949e-13	5.15317e-10
Pi_full_DN1244_c0_g1_i1	1589.28	1.92975	0.253179	7.62208	2.49621e-14	8.97122e-11
Pi_full_DN1244_c0_g1_i3	1352.36	1.91674	0.26275	7.29491	2.98848e-13	6.44424e-10
Pi_full_DN1244_c0_g1_i2	442.05	1.91286	0.258467	7.40078	1.3539e-13	4.29338e-10
Pi_full_DN1045_c0_g1_i1	67.535	1.902	0.583978	3.25697	0.00112607	0.0709177
Pi_full_DN1705_c0_g3_i1	14.4225	1.80825	0.573418	3.15347	0.00161343	0.095581
Pi_full_DN6453_c0_g1_i1	46.2831	1.66482	0.523919	3.17762	0.0014849	0.0900446
Pi_full_DN3140_c0_g1_i1	752.259	1.58032	0.264879	5.96618	2.42866e-09	1.02287e-06
Pi_full_DN24900_c0_g1_i1	74.336	1.52784	0.34086	4.48232	7.38369e-06	0.000985265
Pi_full_DN2512_c0_g2_i4	29.1886	1.46339	0.434606	3.36717	0.000759425	0.0514967
Pi_full_DN2512_c0_g2_i2	26.815	1.41707	0.402834	3.51776	0.000435207	0.0320513
Pi_full_DN3779_c0_g1_i1	110.101	1.37774	0.274953	5.0108	5.42046e-07	0.000103255
Pi_full_DN6151_c0_g2_i1	46.0753	1.36053	0.356652	3.81474	0.000136326	0.0119499
Pi_full_DN4185_c0_g1_i1	359.188	1.3498	0.28851	4.67851	2.88963e-06	0.000442549
Pi_full_DN6697_c0_g1_i1	76.0392	1.33639	0.300624	4.4454	8.77298e-06	0.00113962
Pi_full_DN809_c1_g1_i1	57.2977	1.33229	0.32131	4.14642	3.37715e-05	0.00361227
Pi_full_DN9126_c0_g2_i1	161.515	1.23251	0.228941	5.38352	7.30427e-08	1.81459e-05
Pi_full_DN5841_c0_g1_i1	28.9424	1.20891	0.384693	3.14253	0.00167496	0.0988994
Pi_full_DN9126_c0_g2_i3	316.376	1.19328	0.235376	5.06968	3.98475e-07	7.83993e-05
Pi_full_DN9670_c0_g1_i1	82.8328	1.14112	0.298622	3.8213	0.000132752	0.0116556
Pi_full_DN25296_c0_g1_i1	963.203	1.13917	0.33556	3.39484	0.000686688	0.047399
Pi_full_DN9126_c0_g2_i2	216.022	1.02863	0.257146	4.00019	6.32925e-05	0.00614781
Pi_full_DN2530_c0_g1_i1	60.4887	1.02336	0.301768	3.39121	0.000695841	0.0478149
Pi_full_DN2689_c0_g1_i2	91.2707	1.01026	0.289978	3.48391	0.00049414	0.0359728
Pi_full_DN3407_c0_g2_i2	1792.79	1.00354	0.229785	4.36732	1.2578e-05	0.00156236
Pi_full_DN4712_c0_g2_i2	256.076	0.996517	0.282373	3.52908	0.000417	0.0310069
Pi_full_DN3407_c0_g2_i1	2137.95	0.980582	0.228885	4.28418	1.83418e-05	0.00215893
Pi_full_DN721_c0_g1_i2	780.761	0.960994	0.185132	5.19086	2.09322e-07	4.49575e-05
Pi_full_DN8159_c0_g1_i1	768.487	0.949997	0.278384	3.41254	0.000643611	0.0445397
Pi_full_DN18635_c0_g1_i1	128.722	0.928277	0.24446	3.79726	0.000146302	0.0126801
Pi_full_DN5044_c0_g1_i1	2402.62	0.915887	0.258019	3.54969	0.000385692	0.0290801
Pi_full_DN2798_c0_g1_i1	415.892	0.894179	0.245814	3.63763	0.000275157	0.0218139
Pi_full_DN721_c0_g1_i1	894.228	0.883746	0.195086	4.53003	5.89766e-06	0.000808999
Pi_full_DN1673_c0_g1_i1	1475.83	0.860325	0.208587	4.12453	3.71498e-05	0.00390392
Pi_full_DN3825_c0_g2_i1	512.311	0.84968	0.209887	4.04828	5.15959e-05	0.00516045
Pi_full_DN7738_c0_g1_i2	222.996	0.843677	0.255755	3.29876	0.000971119	0.063534
Pi_full_DN12381_c0_g2_i1	250.875	0.82624	0.207682	3.9784	6.93812e-05	0.00665275
Pi_full_DN7150_c0_g2_i2	301.387	0.789985	0.235257	3.35797	0.000785182	0.0530431
Pi_full_DN1211_c0_g1_i1	299.301	0.731059	0.221176	3.30533	0.000948631	0.062518
Pi_full_DN17258_c0_g2_i1	198.439	0.729116	0.224114	3.25333	0.00114061	0.0715824
Pi_full_DN1855_c0_g1_i1	1020.48	0.710818	0.168807	4.21084	2.54419e-05	0.0028814
Pi_full_DN18996_c0_g2_i1	798.392	0.70029	0.211156	3.31646	0.00091165	0.060302
Pi_full_DN14325_c0_g1_i2	271.211	0.61596	0.194532	3.16636	0.00154359	0.0924594
Pi_full_DN548_c0_g1_i2	2707.69	-0.550816	0.1736	-3.17289	0.00150928	0.0909091
Pi_full_DN4274_c0_g1_i1	648.861	-0.57112	0.17706	-3.22557	0.0012572	0.0781714
Pi_full_DN56_c0_g1_i3	2158.34	-0.607623	0.180133	-3.3732	0.000743009	0.0505105
Pi_full_DN5571_c0_g3_i1	1347.99	-0.616372	0.1801	-3.42239	0.000620729	0.0432896
Pi_full_DN548_c0_g1_i10	2122.46	-0.620167	0.184349	-3.36409	0.000767961	0.0520101
Pi_full_DN20088_c0_g1_i1	2202.59	-0.656036	0.2015	-3.25576	0.00113089	0.0711379
Pi_full_DN7219_c2_g3_i1	414.274	-0.671789	0.201926	-3.3269	0.000878188	0.0583032
Pi_full_DN21791_c0_g1_i1	284.299	-0.679683	0.183453	-3.70494	0.000211439	0.0172704
Pi_full_DN10396_c2_g1_i1	183.798	-0.723854	0.208881	-3.46538	0.000529475	0.0381087
Pi_full_DN1368_c0_g1_i1	970.03	-0.754749	0.169833	-4.44408	8.82707e-06	0.00114389
Pi_full_DN7709_c0_g1_i1	384.308	-0.759437	0.241391	-3.14608	0.00165473	0.0979199
Pi_full_DN4898_c0_g1_i2	672.067	-0.785419	0.201333	-3.90109	9.57615e-05	0.00882463
Pi_full_DN258_c0_g1_i11	153.814	-0.789494	0.229992	-3.4327	0.000597593	0.042112
Pi_full_DN10493_c0_g4_i2	157.205	-0.794085	0.220766	-3.59694	0.000321977	0.0247963
Pi_full_DN2552_c0_g1_i1	853.118	-0.798777	0.238009	-3.35608	0.000790551	0.053339
Pi_full_DN889_c0_g1_i5	428.461	-0.805628	0.21504	-3.74642	0.000179379	0.0149692
Pi_full_DN7652_c0_g1_i1	255.741	-0.822736	0.248106	-3.31606	0.000912949	0.0603139
Pi_full_DN25269_c0_g1_i1	323.883	-0.832446	0.194725	-4.27497	1.91159e-05	0.00223056
Pi_full_DN1036_c0_g1_i2	3977.1	-0.850927	0.257116	-3.30951	0.000934589	0.061668
Pi_full_DN3559_c0_g1_i3	123.276	-0.859983	0.228957	-3.75609	0.00017259	0.0144474
Pi_full_DN6894_c0_g1_i1	793.908	-0.868921	0.22346	-3.88849	0.00010087	0.0092599
Pi_full_DN1180_c0_g1_i1	227.941	-0.871457	0.225895	-3.8578	0.00011441	0.0102967
Pi_full_DN11737_c0_g1_i1	220.842	-0.882089	0.264164	-3.33917	0.000840285	0.0562021
Pi_full_DN4964_c0_g1_i1	211.609	-0.883175	0.208222	-4.24151	2.22018e-05	0.00254655
Pi_full_DN4964_c0_g1_i2	208.45	-0.892268	0.253142	-3.52477	0.000423843	0.0314291
Pi_full_DN8599_c0_g1_i1	108.525	-0.9068	0.288776	-3.14014	0.00168865	0.099599
Pi_full_DN12586_c0_g1_i1	562.708	-0.917721	0.180357	-5.08836	3.61169e-07	7.18259e-05
Pi_full_DN6408_c0_g1_i1	229.244	-0.924372	0.195897	-4.71867	2.37389e-06	0.000369866
Pi_full_DN9953_c0_g1_i2	168.901	-0.93813	0.227559	-4.12258	3.74655e-05	0.00392943
Pi_full_DN2586_c0_g1_i2	259.195	-0.941198	0.213047	-4.4178	9.97117e-06	0.00127378
Pi_full_DN3161_c0_g1_i3	254.278	-0.959847	0.299631	-3.20343	0.001358	0.0835714
Pi_full_DN2090_c0_g1_i1	922.251	-0.974538	0.235685	-4.13491	3.55098e-05	0.00376408
Pi_full_DN665_c0_g1_i1	380.767	-0.97815	0.243973	-4.00926	6.0909e-05	0.00594845
Pi_full_DN13772_c0_g1_i1	670.873	-0.992189	0.227301	-4.36509	1.27069e-05	0.00157113
Pi_full_DN4533_c0_g1_i1	172.99	-0.992385	0.23584	-4.20788	2.57779e-05	0.00290724
Pi_full_DN4087_c0_g1_i1	2552.22	-0.993782	0.241149	-4.12103	3.77177e-05	0.00394821
Pi_full_DN23174_c0_g1_i1	205.213	-1.00274	0.249425	-4.02022	5.8143e-05	0.00574072
Pi_full_DN19873_c0_g1_i1	183.477	-1.01395	0.280639	-3.613	0.000302671	0.023511
Pi_full_DN11872_c0_g2_i1	1093.38	-1.01778	0.244493	-4.16282	3.1434e-05	0.00340961
Pi_full_DN8950_c0_g1_i1	295.016	-1.02251	0.210619	-4.85479	1.20514e-06	0.000204947
Pi_full_DN18279_c0_g1_i1	92.9507	-1.02745	0.30409	-3.37878	0.000728085	0.049684
Pi_full_DN2934_c0_g1_i1	733.277	-1.02932	0.20512	-5.01814	5.21747e-07	0.000100096
Pi_full_DN6857_c0_g1_i1	81.0647	-1.03166	0.263019	-3.92237	8.76812e-05	0.00812166
Pi_full_DN15255_c0_g1_i1	90.3158	-1.04092	0.327685	-3.1766	0.00149014	0.0902608
Pi_full_DN6900_c0_g2_i1	51.4493	-1.04686	0.32524	-3.21874	0.00128754	0.0796903
Pi_full_DN2934_c0_g1_i2	821.841	-1.04859	0.200916	-5.21905	1.7984e-07	3.94106e-05
Pi_full_DN708_c0_g1_i1	308.394	-1.05229	0.259917	-4.04854	5.15375e-05	0.00516045
Pi_full_DN3185_c0_g1_i2	1435.81	-1.05462	0.240593	-4.38343	1.16824e-05	0.00147491
Pi_full_DN7614_c0_g1_i1	73.5399	-1.05463	0.323146	-3.26364	0.00109992	0.0695142
Pi_full_DN13455_c0_g1_i1	441.063	-1.05583	0.285867	-3.69343	0.000221253	0.0179362
Pi_full_DN356_c0_g1_i5	304.057	-1.06667	0.294146	-3.62634	0.000287467	0.0223946
Pi_full_DN3185_c0_g1_i4	1429.29	-1.09284	0.236245	-4.62588	3.73003e-06	0.000547907
Pi_full_DN1238_c0_g1_i2	764.139	-1.11706	0.258307	-4.32455	1.52847e-05	0.00185581
Pi_full_DN26551_c0_g1_i1	128.219	-1.12732	0.310404	-3.63179	0.000281461	0.0220222
Pi_full_DN6429_c0_g1_i1	86.0084	-1.12779	0.357161	-3.15765	0.00159047	0.0944281
Pi_full_DN9466_c0_g1_i1	127.392	-1.1452	0.296479	-3.86267	0.000112155	0.0101275
Pi_full_DN3413_c0_g1_i1	374.073	-1.15294	0.207897	-5.54575	2.92697e-08	8.30475e-06
Pi_full_DN1238_c0_g1_i1	907.008	-1.16894	0.258964	-4.51389	6.36496e-06	0.000866487
Pi_full_DN25824_c0_g1_i1	992.977	-1.17396	0.274236	-4.28085	1.86177e-05	0.00218188
Pi_full_DN2515_c0_g1_i4	147.698	-1.19156	0.285739	-4.17009	3.04482e-05	0.00332274
Pi_full_DN3413_c0_g1_i2	353.223	-1.19495	0.204699	-5.8376	5.29582e-09	2.02477e-06
Pi_full_DN21793_c0_g1_i1	196.001	-1.19729	0.315453	-3.79546	0.000147368	0.0127519
Pi_full_DN12628_c0_g1_i1	296.578	-1.20433	0.265224	-4.54079	5.60426e-06	0.000776658
Pi_full_DN16757_c0_g1_i1	229.074	-1.224	0.260963	-4.69031	2.7279e-06	0.00041897
Pi_full_DN4533_c0_g1_i2	48.561	-1.22933	0.37454	-3.28224	0.00102984	0.0663295
Pi_full_DN2827_c0_g1_i1	2546.53	-1.23924	0.260296	-4.76089	1.92743e-06	0.000304944
Pi_full_DN14678_c0_g2_i1	43.1941	-1.25622	0.388215	-3.2359	0.00121259	0.0756594
Pi_full_DN2515_c0_g1_i5	138.305	-1.27309	0.313981	-4.05469	5.0201e-05	0.00503963	putative aldo-keto reductase 4	0	0	0	0	IPR023210;IPR036812;noIPR;noIPR;IPR023210;IPR036812	;;;;;	;;;;;
Pi_full_DN16090_c0_g2_i2	268.967	-1.27925	0.279496	-4.57697	4.71759e-06	0.000665761
Pi_full_DN8407_c0_g1_i1	171.655	-1.28121	0.347477	-3.68719	0.000226743	0.0183536
Pi_full_DN708_c0_g1_i2	310.906	-1.28514	0.276669	-4.64505	3.39991e-06	0.000510318
Pi_full_DN5869_c0_g1_i3	365.879	-1.29892	0.399206	-3.25377	0.00113885	0.0715549
Pi_full_DN5869_c0_g1_i1	1317.23	-1.3044	0.390215	-3.34277	0.000829458	0.0556853
Pi_full_DN4188_c0_g3_i2	197.389	-1.30536	0.33974	-3.84222	0.000121927	0.0109005
Pi_full_DN0_c0_g2_i2	4832.7	-1.31888	0.254158	-5.18921	2.11187e-07	4.51781e-05
Pi_full_DN2515_c0_g1_i11	133.835	-1.32176	0.287338	-4.60003	4.22421e-06	0.000611195
Pi_full_DN14448_c0_g1_i1	131.434	-1.33156	0.310206	-4.29252	1.76653e-05	0.00209301
Pi_full_DN2515_c0_g1_i7	144.959	-1.3376	0.273706	-4.88701	1.0238e-06	0.000178039	putative aldo-keto reductase 4	0	0	0	0	IPR036812;IPR023210;noIPR;noIPR;IPR023210;IPR036812	;;;;;	;;;;;
Pi_full_DN2515_c0_g1_i8	122.278	-1.34014	0.292373	-4.58367	4.5688e-06	0.000646455	putative aldo-keto reductase 4	0	0	0	0	IPR036812;IPR023210;noIPR;noIPR;IPR023210;IPR036812	;;;;;	;;;;;
Pi_full_DN5037_c0_g2_i1	1630.04	-1.34666	0.386872	-3.48088	0.000499764	0.0362608
Pi_full_DN2515_c0_g1_i1	159.089	-1.36353	0.280548	-4.86024	1.17242e-06	0.000200013
Pi_full_DN2515_c0_g1_i6	118.602	-1.37593	0.300859	-4.57332	4.80056e-06	0.000675701	putative aldo-keto reductase 4	0	0	0	0	IPR036812;IPR023210;noIPR;noIPR;IPR023210;IPR036812	;;;;;	;;;;;
Pi_full_DN10670_c0_g1_i2	122.144	-1.40677	0.374383	-3.75756	0.000171577	0.0144074
Pi_full_DN2515_c0_g1_i9	136.938	-1.41731	0.293807	-4.82394	1.40747e-06	0.000232887
Pi_full_DN17679_c0_g1_i1	89.818	-1.43539	0.360665	-3.97985	6.89592e-05	0.00663843
Pi_full_DN8407_c0_g1_i9	263.659	-1.43714	0.308595	-4.65704	3.20792e-06	0.00048306
Pi_full_DN26636_c0_g1_i1	75.3041	-1.45866	0.457467	-3.18855	0.00142988	0.0870998
Pi_full_DN8407_c0_g1_i2	816.383	-1.47841	0.227342	-6.50304	7.87127e-11	6.73543e-08
Pi_full_DN2515_c0_g1_i12	106.53	-1.49193	0.302916	-4.92521	8.42684e-07	0.000150425
Pi_full_DN8407_c0_g1_i6	80.7191	-1.51203	0.424563	-3.56139	0.000368898	0.0279704
Pi_full_DN8407_c0_g1_i4	286.935	-1.51711	0.234427	-6.47154	9.70074e-11	7.92359e-08
Pi_full_DN4493_c0_g1_i1	86.4011	-1.54077	0.361774	-4.25894	2.05401e-05	0.00237108
Pi_full_DN6731_c0_g1_i4	151.227	-1.5478	0.277016	-5.58743	2.30461e-08	6.94073e-06
Pi_full_DN7684_c0_g1_i4	28.1398	-1.55095	0.464165	-3.34138	0.000833628	0.0558956
Pi_full_DN6567_c0_g1_i1	606.555	-1.56917	0.494544	-3.17297	0.00150888	0.0909091
Pi_full_DN1483_c0_g2_i1	116.422	-1.5805	0.321022	-4.92333	8.50842e-07	0.00015118
Pi_full_DN8407_c0_g1_i5	170.579	-1.58473	0.318636	-4.97347	6.57643e-07	0.000122828
Pi_full_DN657_c0_g1_i2	183.969	-1.59685	0.400372	-3.98841	6.65167e-05	0.00643779
Pi_full_DN6567_c0_g1_i4	276.196	-1.6068	0.457342	-3.51334	0.000442509	0.0325272
Pi_full_DN6731_c0_g1_i6	198.258	-1.62969	0.271119	-6.01098	1.84407e-09	8.33964e-07
Pi_full_DN12733_c0_g1_i8	431.388	-1.6501	0.439216	-3.75692	0.000172017	0.0144219
Pi_full_DN3518_c0_g1_i3	50.9397	-1.65367	0.459146	-3.60162	0.000316236	0.024389
Pi_full_DN6567_c0_g1_i6	645.016	-1.66188	0.494295	-3.36212	0.000773459	0.0523167
Pi_full_DN6567_c0_g1_i7	1051.51	-1.68332	0.463971	-3.62807	0.000285549	0.0222773
Pi_full_DN7188_c0_g1_i2	36.1398	-1.68371	0.477571	-3.52556	0.000422589	0.0313793
Pi_full_DN12733_c0_g1_i4	738.59	-1.68748	0.487794	-3.4594	0.000541382	0.038862
Pi_full_DN18994_c0_g1_i1	270.987	-1.70203	0.324172	-5.25039	1.51779e-07	3.45243e-05
Pi_full_DN14032_c0_g1_i1	1765	-1.70292	0.497147	-3.42538	0.000613944	0.0429275
Pi_full_DN8407_c0_g1_i8	80.643	-1.71544	0.431165	-3.97861	6.93198e-05	0.00665275
Pi_full_DN6322_c0_g5_i1	25.4666	-1.75456	0.46903	-3.74083	0.000183416	0.0152825
Pi_full_DN4401_c0_g2_i1	85.9728	-1.78414	0.562169	-3.17368	0.0015052	0.0908668
Pi_full_DN701_c0_g1_i3	389.802	-1.83806	0.411131	-4.47074	7.79481e-06	0.00102741
Pi_full_DN3518_c0_g1_i1	50.6336	-1.84244	0.397759	-4.63206	3.62045e-06	0.000536194
Pi_full_DN1782_c0_g1_i9	48.1519	-1.88866	0.465447	-4.05774	4.95502e-05	0.00500225
Pi_full_DN11372_c1_g1_i2	25.8539	-1.89615	0.550435	-3.44482	0.000571444	0.0404809
Pi_full_DN1175_c0_g1_i5	48.9604	-1.97345	0.468067	-4.21616	2.48497e-05	0.0028262
Pi_full_DN5262_c0_g1_i1	82.1875	-1.98877	0.579939	-3.42927	0.000605208	0.0424398
Pi_full_DN25095_c0_g1_i1	264.094	-1.98953	0.577527	-3.44491	0.000571251	0.0404809
Pi_full_DN3540_c0_g1_i2	73.4083	-2.01313	0.371092	-5.42489	5.79892e-08	1.49576e-05
Pi_full_DN7684_c0_g3_i1	22.3934	-2.04626	0.549783	-3.72194	0.000197694	0.0162512
Pi_full_DN6728_c0_g3_i1	24.8649	-2.08994	0.654491	-3.19323	0.00140689	0.0857966
Pi_full_DN5080_c0_g1_i1	1113.82	-2.14549	0.655571	-3.2727	0.00106526	0.0674744
Pi_full_DN3860_c0_g1_i1	861.759	-2.24836	0.706673	-3.18161	0.00146458	0.0890126
Pi_full_DN1462_c0_g1_i11	22.3291	-2.25534	0.653121	-3.45318	0.000554026	0.0396114
Pi_full_DN1012_c0_g4_i1	27.9184	-2.25853	0.621559	-3.63366	0.000279432	0.0219591
Pi_full_DN3518_c0_g2_i1	2186.78	-2.29946	0.699494	-3.28732	0.00101147	0.065459
Pi_full_DN19596_c0_g1_i1	9.76924	-2.38981	0.705801	-3.38595	0.000709315	0.0485876
Pi_full_DN4470_c0_g3_i2	175.858	-2.56843	0.720454	-3.56501	0.00036384	0.0276427
Pi_full_DN18222_c0_g1_i1	15.3362	-2.56863	0.734839	-3.4955	0.000473173	0.034658
Pi_full_DN14465_c0_g1_i1	24.9937	-2.58405	0.692707	-3.73037	0.000191202	0.0158334
Pi_full_DN26615_c0_g1_i1	98.4052	-2.81021	0.633703	-4.43458	9.22532e-06	0.00118411
Pi_full_DN496_c0_g2_i1	30.0066	-2.87413	0.79208	-3.62859	0.000284976	0.0222649
Pi_full_DN3278_c1_g1_i2	12.7488	-2.97946	0.892026	-3.3401	0.000837486	0.0560845
Pi_full_DN1012_c0_g1_i1	37.4305	-3.25696	0.586955	-5.54892	2.87444e-08	8.24245e-06
Pi_full_DN27439_c0_g1_i1	6.71606	-3.2707	0.993415	-3.29238	0.000993437	0.0645243
Pi_full_DN8467_c0_g2_i1	13.6215	-3.29925	0.94805	-3.48004	0.000501337	0.036326
Pi_full_DN18347_c0_g1_i2	10.8121	-3.39323	0.958118	-3.54156	0.000397768	0.0299487
Pi_full_DN12298_c0_g1_i1	6.26808	-3.59216	1.06131	-3.38465	0.000712692	0.048757
Pi_full_DN20861_c0_g1_i1	16.9685	-3.65604	1.15194	-3.17381	0.00150455	0.0908668
Pi_full_DN8399_c1_g1_i1	25.6298	-3.67202	0.935518	-3.92512	8.66874e-05	0.00805729
Pi_full_DN8399_c1_g1_i2	12.3393	-4.25635	1.21997	-3.4889	0.000485012	0.0354289
Pi_full_DN22098_c1_g1_i1	11.592	-4.58191	1.19311	-3.84032	0.000122873	0.0109669
Pi_full_DN22098_c1_g1_i2	8.42517	-4.6868	1.38497	-3.38404	0.000714281	0.0488037
Pi_full_DN6564_c0_g1_i1	3.37084	-5.20692	1.59628	-3.26191	0.00110662	0.069856
Pi_full_DN8947_c0_g1_i1	18819.3	-7.04465	1.75301	-4.0186	5.85446e-05	0.0057698

## Sheet: Pinot_noir_Inoculated_3dai
Transcript_ID	baseMean	log2FoldChange	lfcSE	stat	pvalue	padj	Description	GO IDs	GO Names	Enzyme Codes	Enzyme Names	InterPro IDs	InterPro GO IDs	InterPro GO Names
Pi_full_DN153_c0_g1_i3	12134.2	11.8866	0.344709	34.4831	1.43938e-260	1.81054e-256
Pi_full_DN74_c0_g3_i1	11091.2	8.35948	0.142991	58.4617	0	0
Pi_full_DN5984_c0_g1_i1	15.7161	5.51089	1.08924	5.05941	4.20564e-07	7.9511e-06
Pi_full_DN2860_c0_g1_i1	8.23694	5.4728	1.28917	4.2452	2.18394e-05	0.000277019
Pi_full_DN5529_c0_g1_i1	7.51031	5.34195	1.3094	4.07971	4.50921e-05	0.000526647	polyubiquitin isoform X1	GO:0005515;GO:0005975;GO:0016773	protein binding;carbohydrate metabolic process;phosphotransferase activity, alcohol group as acceptor	0	0	IPR019956;IPR000626;noIPR;noIPR;IPR000626;noIPR;noIPR;noIPR;noIPR;noIPR;noIPR;IPR019954;IPR019954;IPR019954;IPR000626;IPR000626;IPR000626;IPR000626;noIPR;noIPR;IPR029071;IPR029071;IPR029071;IPR029071	;protein binding;;;protein binding;;;;;;;;;;protein binding;protein binding;protein binding;protein binding;;;;;;	;Molecular Function;;;Molecular Function;;;;;;;;;;Molecular Function;Molecular Function;Molecular Function;Molecular Function;;;;;;
Pi_full_DN13692_c0_g1_i1	281.54	5.30876	0.257904	20.5843	3.79713e-94	5.30698e-91
Pi_full_DN6233_c0_g2_i1	6.89677	5.22187	1.32477	3.94171	8.09012e-05	0.000876177
Pi_full_DN229_c0_g2_i2	50.7185	5.19041	0.556866	9.32076	1.15505e-20	1.0113e-18
Pi_full_DN8078_c0_g1_i1	142.388	5.15963	0.33626	15.3442	3.8752e-53	1.46235e-50
Pi_full_DN8722_c0_g1_i2	80.0823	5.15046	0.440108	11.7027	1.23427e-31	2.17647e-29
Pi_full_DN229_c0_g2_i1	23.4776	5.08036	0.789178	6.43753	1.21435e-10	4.12463e-09
Pi_full_DN2871_c0_g3_i1	20.0971	4.85181	0.798168	6.07867	1.21181e-09	3.47482e-08
Pi_full_DN25186_c0_g1_i1	71.9191	4.67991	0.409864	11.4182	3.3921e-30	5.51742e-28
Pi_full_DN1232_c0_g1_i3	22.2033	4.66259	0.726847	6.41482	1.40992e-10	4.73832e-09
Pi_full_DN23352_c0_g1_i1	8.68598	4.63376	1.14419	4.04983	5.12549e-05	0.000589502
Pi_full_DN6857_c0_g2_i1	8.23217	4.56005	1.1497	3.9663	7.29982e-05	0.000803342
Pi_full_DN27086_c0_g1_i1	11.9449	4.50289	0.946139	4.75923	1.94333e-06	3.16365e-05
Pi_full_DN23145_c0_g1_i1	18.8825	4.41776	0.735327	6.00788	1.87961e-09	5.24235e-08
Pi_full_DN3166_c0_g2_i1	14.2499	4.33069	0.824198	5.25443	1.4848e-07	3.09389e-06
Pi_full_DN27306_c0_g1_i1	27.5209	4.27112	0.590262	7.23598	4.62194e-13	2.08379e-11
Pi_full_DN5819_c0_g1_i1	30.2038	4.23353	0.558936	7.57425	3.61195e-14	1.832e-12
Pi_full_DN5544_c0_g1_i1	40.0487	4.11515	0.476842	8.63	6.135e-18	4.40972e-16
Pi_full_DN1232_c0_g1_i2	24.0751	4.075	0.605465	6.73036	1.69241e-11	6.42502e-10
Pi_full_DN12334_c0_g2_i1	8.97493	4.07441	0.981743	4.15018	3.32208e-05	0.000401673
Pi_full_DN395_c0_g1_i8	328.578	4.03289	0.192578	20.9416	2.24008e-97	3.84234e-94
Pi_full_DN24193_c0_g1_i1	14.3214	3.98933	0.762606	5.23119	1.68426e-07	3.45796e-06
Pi_full_DN12534_c0_g1_i1	22.3736	3.96908	0.605603	6.55394	5.60389e-11	1.99499e-09
Pi_full_DN5984_c0_g2_i1	16.6397	3.94483	0.696998	5.65974	1.51606e-08	3.73677e-07
Pi_full_DN23843_c0_g1_i1	45.9824	3.91334	0.42321	9.2468	2.31322e-20	1.97492e-18
Pi_full_DN10124_c0_g1_i2	229.254	3.89577	0.425625	9.15305	5.53479e-20	4.58028e-18
Pi_full_DN10121_c0_g1_i1	77.2499	3.88684	0.329607	11.7923	4.27538e-32	7.75652e-30
Pi_full_DN3684_c0_g3_i1	21.2762	3.88536	0.615146	6.31616	2.68138e-10	8.61879e-09
Pi_full_DN79_c0_g1_i2	403.578	3.84863	0.169773	22.6692	9.01216e-114	2.26722e-110
Pi_full_DN10121_c0_g1_i2	35.9655	3.83813	0.467833	8.20406	2.32402e-16	1.45438e-14
Pi_full_DN15062_c0_g1_i1	54.1678	3.83608	0.382927	10.0178	1.27343e-23	1.41753e-21
Pi_full_DN4011_c0_g3_i1	20.4287	3.82162	0.612274	6.24169	4.3288e-10	1.34335e-08
Pi_full_DN17493_c0_g1_i1	50.0975	3.79272	0.396135	9.57433	1.02523e-21	9.74514e-20
Pi_full_DN12271_c0_g3_i2	458.333	3.79105	0.165742	22.8733	8.5776e-116	2.31203e-112
Pi_full_DN11624_c0_g1_i1	7.32473	3.75797	1.00118	3.75355	0.000174347	0.00169853
Pi_full_DN9980_c0_g2_i1	14.2161	3.69223	0.723642	5.10229	3.35559e-07	6.47707e-06
Pi_full_DN3799_c0_g1_i1	258.869	3.68527	0.187336	19.672	3.7469e-86	4.15862e-83
Pi_full_DN6905_c0_g1_i3	102.811	3.64702	0.271099	13.4527	2.96781e-41	7.5671e-39
Pi_full_DN23001_c0_g1_i1	18.2221	3.63711	0.623381	5.83448	5.39592e-09	1.41109e-07
Pi_full_DN25053_c0_g1_i1	20.9905	3.637	1.14857	3.16654	0.00154266	0.0108568
Pi_full_DN12271_c0_g3_i1	741.994	3.62687	0.124604	29.1072	2.90639e-186	2.19351e-182
Pi_full_DN5643_c0_g4_i2	11.3023	3.62575	0.790535	4.58646	4.50835e-06	6.74305e-05
Pi_full_DN5643_c0_g4_i1	15.7434	3.61678	0.676381	5.34726	8.92962e-08	1.92114e-06
Pi_full_DN11609_c0_g1_i1	8.99345	3.61421	0.882463	4.0956	4.21077e-05	0.000494546
Pi_full_DN12334_c0_g1_i1	10.5289	3.52352	0.795326	4.43029	9.41079e-06	0.000131043
Pi_full_DN25_c0_g1_i5	73.6617	3.52307	0.307619	11.4527	2.27889e-30	3.77176e-28
Pi_full_DN2644_c0_g1_i1	337.601	3.51605	0.157779	22.2846	5.20867e-110	1.1562e-106
Pi_full_DN7366_c0_g2_i1	361.244	3.51534	0.159738	22.0069	2.47077e-107	4.9072e-104
Pi_full_DN6857_c0_g3_i1	12.335	3.48728	0.728455	4.78723	1.69098e-06	2.79873e-05
Pi_full_DN26650_c0_g1_i1	20.6548	3.48686	0.569329	6.12451	9.09626e-10	2.66731e-08
Pi_full_DN4022_c0_g1_i1	8.16308	3.47824	0.890077	3.9078	9.31414e-05	0.000989244
Pi_full_DN2534_c0_g1_i2	22.4925	3.47659	0.539744	6.44118	1.18551e-10	4.03395e-09
Pi_full_DN7633_c0_g1_i1	156.885	3.47308	0.219845	15.7978	3.21939e-56	1.36502e-53
Pi_full_DN4428_c0_g2_i1	14.0573	3.44277	0.69443	4.95769	7.13371e-07	1.27885e-05
Pi_full_DN10060_c0_g2_i1	55.728	3.43161	0.344463	9.9622	2.23073e-23	2.44706e-21
Pi_full_DN5690_c1_g1_i5	374.072	3.39223	0.152746	22.2083	2.85724e-109	5.99003e-106
Pi_full_DN19238_c0_g1_i1	381.813	3.3723	0.159194	21.1836	1.35386e-99	2.43282e-96
Pi_full_DN10192_c0_g3_i1	13.3029	3.36467	0.689289	4.88137	1.0535e-06	1.83202e-05
Pi_full_DN5544_c0_g2_i1	16.9612	3.34951	0.605362	5.53306	3.14685e-08	7.30766e-07
Pi_full_DN1032_c0_g1_i4	248.681	3.33608	0.17443	19.1256	1.54673e-81	1.53598e-78
Pi_full_DN3684_c0_g2_i2	7.51828	3.33479	0.91209	3.65621	0.000255976	0.00237043
Pi_full_DN1673_c0_g1_i1	737.086	3.31712	0.122708	27.0326	6.11131e-161	3.29452e-157
Pi_full_DN18777_c0_g1_i1	23.9243	3.31066	0.519365	6.37445	1.83624e-10	6.07829e-09
Pi_full_DN18222_c0_g1_i1	32.57	3.27932	0.446341	7.34713	2.02508e-13	9.46944e-12
Pi_full_DN11378_c0_g1_i1	131.82	3.27644	0.233679	14.0211	1.15762e-44	3.3603e-42
Pi_full_DN8345_c0_g1_i1	7.21286	3.26828	0.918253	3.55923	0.000371941	0.00326823
Pi_full_DN1050_c0_g1_i1	30.3337	3.26525	0.448078	7.28723	3.16391e-13	1.45602e-11
Pi_full_DN4516_c0_g1_i1	41.0142	3.25456	0.388846	8.36979	5.77229e-17	3.8081e-15
Pi_full_DN22952_c0_g1_i1	21.1244	3.24703	0.544366	5.96479	2.44954e-09	6.71285e-08
Pi_full_DN6482_c0_g3_i1	45.7201	3.24092	0.368094	8.80461	1.31303e-18	1.00098e-16
Pi_full_DN26929_c0_g1_i1	14.1025	3.23915	0.652154	4.96684	6.80512e-07	1.22811e-05
Pi_full_DN10599_c0_g2_i1	10.5589	3.23607	0.757486	4.27212	1.93624e-05	0.000248947
Pi_full_DN11620_c0_g1_i1	55.9876	3.2304	0.331251	9.75212	1.80647e-22	1.82758e-20
Pi_full_DN4667_c0_g1_i1	61.0561	3.21842	0.32454	9.91687	3.51596e-23	3.8126e-21
Pi_full_DN9761_c0_g1_i1	8.55677	3.2029	0.852883	3.75538	0.000173077	0.00168984
Pi_full_DN4965_c0_g2_i2	23.8208	3.18274	0.498976	6.37853	1.78796e-10	5.93406e-09
Pi_full_DN7738_c0_g1_i2	93.3295	3.17888	0.263902	12.0457	2.04389e-33	3.93511e-31
Pi_full_DN4877_c0_g2_i1	27.0372	3.17489	0.463998	6.84247	7.78367e-12	3.07243e-10
Pi_full_DN3684_c0_g2_i1	10.0566	3.15305	0.765972	4.11641	3.84826e-05	0.000457956
Pi_full_DN13127_c0_g2_i1	15.0399	3.1478	0.627681	5.01497	5.30423e-07	9.80568e-06
Pi_full_DN4733_c0_g7_i1	11.5624	3.12921	0.703535	4.44784	8.67362e-06	0.000121812
Pi_full_DN19078_c0_g1_i1	14.8965	3.12642	0.627881	4.97932	6.38085e-07	1.15708e-05
Pi_full_DN3301_c0_g2_i6	11.3792	3.10919	0.70242	4.4264	9.58182e-06	0.00013308
Pi_full_DN11075_c0_g2_i1	41.8819	3.09701	0.377466	8.20474	2.311e-16	1.44864e-14
Pi_full_DN7741_c0_g2_i1	30.3395	3.09198	0.444658	6.95361	3.56056e-12	1.45728e-10
Pi_full_DN3936_c0_g1_i1	10.9982	3.05203	0.70688	4.3176	1.57733e-05	0.000207034
Pi_full_DN5690_c1_g1_i4	79.5997	3.04288	0.274398	11.0893	1.41356e-28	2.14226e-26
Pi_full_DN10487_c0_g1_i1	12.5131	3.04273	0.69002	4.40963	1.03547e-05	0.000142608
Pi_full_DN10034_c0_g2_i1	34.2819	3.03761	0.408056	7.44412	9.75964e-14	4.7892e-12
Pi_full_DN6708_c0_g2_i1	7.76401	3.03439	0.836662	3.62678	0.000286975	0.00261135
Pi_full_DN3579_c0_g1_i3	44.4393	3.02191	0.379925	7.95395	1.80652e-15	1.03919e-13
Pi_full_DN4732_c0_g1_i1	42.6943	3.00989	0.360829	8.34158	7.3307e-17	4.78601e-15
Pi_full_DN5686_c0_g1_i1	7.60828	2.99391	0.849035	3.52625	0.000421485	0.00363215
Pi_full_DN4599_c0_g1_i1	88.8083	2.95675	0.268804	10.9996	3.83701e-28	5.72306e-26
Pi_full_DN10060_c0_g1_i1	23.4309	2.94538	0.487937	6.0364	1.57592e-09	4.43799e-08
Pi_full_DN1244_c0_g1_i1	1233.93	2.90677	0.1011	28.7515	8.67742e-182	5.45752e-178
Pi_full_DN17481_c0_g1_i1	27.1444	2.89081	0.448819	6.44092	1.18749e-10	4.03705e-09
Pi_full_DN2644_c0_g1_i7	207.504	2.88357	0.172653	16.7015	1.27804e-62	6.18311e-60
Pi_full_DN11620_c0_g1_i2	11.055	2.86482	0.706494	4.05498	5.01394e-05	0.000577905
Pi_full_DN2408_c0_g3_i1	20.4675	2.83139	0.504542	5.61181	2.00223e-08	4.82479e-07
Pi_full_DN7276_c0_g1_i1	8.12384	2.82003	0.789106	3.5737	0.000351973	0.00311566
Pi_full_DN8933_c0_g1_i1	14.8461	2.81303	0.598567	4.69961	2.60659e-06	4.12767e-05
Pi_full_DN7738_c0_g1_i1	921.661	2.80058	0.107461	26.0614	9.98926e-150	3.76955e-146
Pi_full_DN1244_c0_g1_i2	341.631	2.7975	0.152007	18.4037	1.22621e-75	9.84514e-73
Pi_full_DN2494_c0_g1_i1	14.8628	2.79723	0.589989	4.74116	2.12496e-06	3.43709e-05
Pi_full_DN7162_c0_g1_i4	143.302	2.7967	0.203656	13.7325	6.48561e-43	1.78643e-40
Pi_full_DN12337_c0_g1_i1	30.6716	2.79285	0.411452	6.78779	1.13864e-11	4.40243e-10
Pi_full_DN2908_c0_g1_i1	224.34	2.77084	0.163952	16.9003	4.47407e-64	2.34491e-61
Pi_full_DN323_c1_g1_i4	477.06	2.76444	0.158105	17.4849	1.86803e-68	1.21538e-65
Pi_full_DN20816_c0_g1_i1	27.5222	2.75762	0.440934	6.25403	3.99983e-10	1.24639e-08
Pi_full_DN1244_c0_g1_i3	1026.94	2.75247	0.102348	26.8933	2.63188e-159	1.10352e-155
Pi_full_DN651_c0_g1_i6	61.8403	2.7265	0.302731	9.00635	2.13037e-19	1.70683e-17
Pi_full_DN4428_c0_g1_i2	68.2913	2.70232	0.278425	9.70574	2.84997e-22	2.808e-20
Pi_full_DN6904_c0_g1_i10	71.706	2.69594	0.300489	8.97185	2.91586e-19	2.32628e-17
Pi_full_DN23176_c0_g1_i1	10.1431	2.69531	0.703961	3.82878	0.000128778	0.00131021
Pi_full_DN1516_c0_g1_i1	23.9324	2.68575	0.459705	5.84235	5.1471e-09	1.3507e-07
Pi_full_DN162_c1_g1_i1	13.9121	2.68253	0.626955	4.27865	1.88027e-05	0.000242495
Pi_full_DN24521_c0_g1_i1	47.6562	2.67832	0.330096	8.11377	4.90746e-16	2.95828e-14
Pi_full_DN3330_c0_g1_i4	108.455	2.6771	0.225901	11.8508	2.13252e-32	3.94475e-30
Pi_full_DN690_c0_g1_i1	1702.56	2.65724	0.0877015	30.2987	1.1935e-201	1.12595e-197
Pi_full_DN24921_c0_g1_i1	11.0496	2.65225	0.660057	4.01822	5.86396e-05	0.000663772
Pi_full_DN21013_c0_g1_i1	29.5497	2.64829	0.410941	6.44446	1.16016e-10	3.9584e-09
Pi_full_DN10566_c1_g1_i3	14.488	2.62106	0.577024	4.54236	5.56267e-06	8.14879e-05
Pi_full_DN3681_c0_g1_i1	93.3298	2.61148	0.239194	10.9178	9.47215e-28	1.38543e-25
Pi_full_DN10487_c0_g2_i1	70.3977	2.60163	0.268743	9.68074	3.64086e-22	3.54101e-20
Pi_full_DN1066_c0_g1_i1	139.149	2.59577	0.202489	12.8193	1.27821e-37	2.94113e-35
Pi_full_DN376_c0_g1_i3	73.652	2.59502	0.262138	9.89947	4.18503e-23	4.48654e-21
Pi_full_DN21443_c0_g1_i1	91.1549	2.58985	0.23972	10.8036	3.30892e-27	4.69419e-25
Pi_full_DN322_c0_g1_i1	44.8568	2.58791	0.331212	7.81348	5.56322e-15	3.04252e-13
Pi_full_DN6054_c0_g1_i4	35.4867	2.58087	0.372815	6.92266	4.43248e-12	1.80436e-10
Pi_full_DN322_c0_g1_i2	146.584	2.57167	0.208688	12.3231	6.80591e-35	1.37169e-32
Pi_full_DN344_c0_g3_i3	251.873	2.55481	0.153252	16.6706	2.14319e-62	1.02374e-59
Pi_full_DN8467_c0_g1_i1	6.9579	2.55069	0.840052	3.03635	0.00239462	0.015623
Pi_full_DN4101_c0_g1_i1	6.97432	2.54406	0.828964	3.06896	0.00214806	0.0143265
Pi_full_DN23074_c0_g1_i1	18.3961	2.53752	0.515882	4.91879	8.70787e-07	1.53695e-05
Pi_full_DN5103_c0_g2_i2	27.442	2.52628	0.418932	6.03028	1.63679e-09	4.59911e-08
Pi_full_DN5327_c0_g1_i1	50.2949	2.52228	0.331285	7.61363	2.6651e-14	1.36274e-12
Pi_full_DN349_c0_g1_i2	22.5289	2.50957	0.464037	5.40813	6.36855e-08	1.40734e-06
Pi_full_DN21733_c0_g1_i1	69.8616	2.50559	0.263418	9.51186	1.8729e-21	1.74508e-19
Pi_full_DN136_c1_g2_i1	315.363	2.50175	0.156263	16.0098	1.09117e-57	4.78797e-55
Pi_full_DN6482_c0_g1_i1	20.026	2.48774	0.480154	5.18113	2.2055e-07	4.42696e-06
Pi_full_DN22658_c0_g1_i1	8.86674	2.48421	0.725285	3.42515	0.000614467	0.00500594
Pi_full_DN8662_c0_g1_i3	7.80533	2.48216	0.763912	3.24928	0.00115697	0.00857244
Pi_full_DN4153_c0_g2_i1	13.2705	2.48049	0.592056	4.18962	2.79417e-05	0.000344691
Pi_full_DN14414_c0_g1_i1	17.5988	2.47383	0.51346	4.81797	1.45029e-06	2.44432e-05
Pi_full_DN475_c0_g1_i2	36.4743	2.47219	0.35792	6.90711	4.94637e-12	2.00922e-10
Pi_full_DN12241_c0_g1_i3	12.2755	2.46631	0.635036	3.88373	0.000102866	0.00107947
Pi_full_DN136_c0_g2_i1	515.28	2.46582	0.123906	19.9008	4.00725e-88	4.72555e-85
Pi_full_DN2227_c0_g1_i1	71.4721	2.46492	0.264466	9.32038	1.15922e-20	1.0126e-18
Pi_full_DN20406_c0_g1_i1	34.0104	2.46355	0.370251	6.65373	2.8576e-11	1.06032e-09
Pi_full_DN6524_c0_g3_i1	14.1925	2.45927	0.582196	4.22413	2.39865e-05	0.000301317
Pi_full_DN27089_c0_g1_i1	15.3296	2.45804	0.553329	4.44228	8.90109e-06	0.000124728
Pi_full_DN21253_c0_g1_i2	21.8308	2.45732	0.469165	5.23764	1.62642e-07	3.35014e-06
Pi_full_DN7976_c1_g1_i1	18.6001	2.45523	0.49556	4.95445	7.25363e-07	1.29788e-05
Pi_full_DN344_c0_g3_i2	94.9068	2.45393	0.22851	10.7388	6.68929e-27	9.24642e-25
Pi_full_DN7417_c0_g2_i1	7.67499	2.45082	0.770943	3.17899	0.00147788	0.010479
Pi_full_DN2562_c0_g1_i1	422.593	2.44857	0.136738	17.9071	1.03879e-71	7.39615e-69
Pi_full_DN2534_c0_g1_i1	16.2965	2.44577	0.529526	4.61879	3.85986e-06	5.86612e-05
Pi_full_DN24557_c0_g1_i1	47.8618	2.44548	0.314437	7.77735	7.40619e-15	4.00401e-13
Pi_full_DN25296_c0_g1_i1	878.407	2.43937	0.286737	8.50734	1.77966e-17	1.23678e-15
Pi_full_DN9714_c0_g1_i1	8.66254	2.42253	0.746016	3.24729	0.0011651	0.00861915
Pi_full_DN5925_c0_g1_i1	12.7362	2.40955	0.590819	4.07833	4.53604e-05	0.000529289
Pi_full_DN2350_c0_g1_i2	22.3331	2.40326	0.452928	5.30605	1.12026e-07	2.37895e-06
Pi_full_DN1834_c0_g1_i2	117.355	2.394	0.213441	11.2162	3.39542e-29	5.29461e-27
Pi_full_DN136_c1_g3_i1	84.2213	2.39145	0.241445	9.90474	3.96992e-23	4.26805e-21
Pi_full_DN8610_c0_g1_i1	7.28314	2.37822	0.803576	2.95955	0.00308089	0.0191849
Pi_full_DN3681_c0_g1_i2	67.827	2.37685	0.268042	8.86745	7.48415e-19	5.81115e-17
Pi_full_DN2724_c0_g1_i1	138.009	2.37415	0.20567	11.5435	7.96001e-31	1.34098e-28
Pi_full_DN11568_c0_g1_i1	8.31102	2.36741	0.735446	3.21901	0.00128635	0.00936457
Pi_full_DN1334_c0_g1_i1	414.133	2.36555	0.136445	17.337	2.47213e-67	1.50465e-64
Pi_full_DN6405_c2_g1_i1	103.36	2.35523	0.222809	10.5706	4.07744e-26	5.43697e-24
Pi_full_DN11369_c0_g1_i9	15.5507	2.35389	0.561663	4.19094	2.77805e-05	0.000343151
Pi_full_DN8303_c0_g1_i1	19.6078	2.35264	0.482929	4.87161	1.10693e-06	1.91611e-05
Pi_full_DN2696_c0_g1_i5	21.6268	2.34806	0.464632	5.05359	4.33573e-07	8.17656e-06
Pi_full_DN7052_c0_g2_i1	9.28804	2.34675	0.693252	3.38513	0.000711442	0.00566392
Pi_full_DN2644_c0_g1_i4	130.301	2.34515	0.194954	12.0292	2.4944e-33	4.77811e-31
Pi_full_DN5205_c0_g4_i1	11.3796	2.3446	0.644823	3.63603	0.000276868	0.00253344
Pi_full_DN20595_c0_g1_i1	125.192	2.34392	0.201443	11.6356	2.71523e-31	4.72175e-29
Pi_full_DN5067_c0_g1_i1	8.22151	2.33847	0.741131	3.15528	0.00160347	0.0112094
Pi_full_DN1233_c0_g2_i1	33.8888	2.33752	0.372201	6.28025	3.38029e-10	1.06476e-08
Pi_full_DN376_c0_g1_i4	31.4654	2.33533	0.385228	6.0622	1.34276e-09	3.82995e-08	Cysteine protease RD19A	GO:0006508;GO:0008234	proteolysis;cysteine-type peptidase activity	0	0	IPR000668;IPR013201;IPR000668;IPR013201;IPR000668;noIPR;IPR013128;noIPR;IPR025661;IPR025660;IPR000169;noIPR;noIPR;noIPR;noIPR;noIPR;IPR039417;noIPR;noIPR;noIPR;IPR038765;noIPR	proteolysis/cysteine-type peptidase activity;;proteolysis/cysteine-type peptidase activity;;proteolysis/cysteine-type peptidase activity;;cysteine-type peptidase activity;;;;;;;;;;;;;;;	Biological Process/Molecular Function;;Biological Process/Molecular Function;;Biological Process/Molecular Function;;Molecular Function;;;;;;;;;;;;;;;
Pi_full_DN1812_c0_g1_i1	19.2099	2.33156	0.483409	4.82316	1.41302e-06	2.39004e-05
Pi_full_DN3550_c0_g1_i3	14.2695	2.33109	0.570516	4.08593	4.39007e-05	0.000513845
Pi_full_DN299_c1_g1_i1	18.3065	2.33037	0.49203	4.73625	2.1771e-06	3.5094e-05
Pi_full_DN885_c0_g3_i1	215.58	2.32987	0.161826	14.3974	5.3764e-47	1.67673e-44
Pi_full_DN1777_c0_g1_i1	73.3273	2.3253	0.26164	8.88741	6.25515e-19	4.89718e-17
Pi_full_DN8081_c0_g1_i1	37.2794	2.3154	0.349903	6.61726	3.65921e-11	1.33673e-09
Pi_full_DN5643_c0_g3_i1	25.2069	2.31433	0.430828	5.37182	7.79442e-08	1.6943e-06
Pi_full_DN376_c0_g1_i5	61.38	2.31268	0.28276	8.17897	2.86277e-16	1.77973e-14
Pi_full_DN19742_c0_g1_i1	17.0217	2.30377	0.519804	4.432	9.33613e-06	0.000130099
Pi_full_DN6780_c0_g1_i1	49.3116	2.30329	0.311153	7.40244	1.33705e-13	6.42736e-12
Pi_full_DN3577_c0_g1_i2	12.9752	2.29489	0.575819	3.98544	6.7355e-05	0.000747122
Pi_full_DN3392_c0_g2_i2	37.7774	2.28923	0.354411	6.45925	1.05223e-10	3.60317e-09
Pi_full_DN5760_c0_g1_i1	132.633	2.28559	0.202658	11.2781	1.68358e-29	2.63617e-27
Pi_full_DN12288_c0_g2_i1	158.776	2.28282	0.1868	12.2207	2.41095e-34	4.81374e-32
Pi_full_DN5437_c0_g2_i1	14.9837	2.28177	0.555935	4.10439	4.05392e-05	0.000479106
Pi_full_DN9552_c0_g1_i1	24.5983	2.27484	0.44557	5.10545	3.30013e-07	6.38963e-06
Pi_full_DN3935_c0_g1_i1	9.8637	2.2709	0.662857	3.42593	0.000612688	0.00499361
Pi_full_DN7741_c0_g1_i1	11.7979	2.26929	0.602968	3.76354	0.000167526	0.00164458
Pi_full_DN8662_c0_g1_i1	40.1704	2.26143	0.335016	6.75021	1.47631e-11	5.63866e-10
Pi_full_DN4329_c0_g3_i1	44.7344	2.25763	0.316157	7.14087	9.27445e-13	4.01354e-11
Pi_full_DN8395_c0_g1_i7	294.956	2.251	0.144567	15.5707	1.15146e-54	4.62249e-52
Pi_full_DN475_c0_g3_i1	94.9378	2.2467	0.222601	10.0929	5.93648e-24	6.74756e-22
Pi_full_DN6729_c0_g1_i1	61.658	2.23709	0.27743	8.06361	7.40728e-16	4.40191e-14
Pi_full_DN345_c0_g1_i4	944.621	2.22949	0.102041	21.8489	7.96117e-106	1.50211e-102
Pi_full_DN23476_c0_g1_i1	47.6697	2.21998	0.306178	7.25063	4.14847e-13	1.87706e-11
Pi_full_DN18779_c0_g2_i1	38.8706	2.21226	0.344868	6.4148	1.41009e-10	4.73832e-09
Pi_full_DN136_c0_g3_i1	36.0954	2.20983	0.357761	6.17684	6.53977e-10	1.96017e-08
Pi_full_DN5643_c0_g2_i1	16.1186	2.20859	0.526107	4.19799	2.69297e-05	0.000333734
Pi_full_DN269_c0_g2_i1	409.949	2.20822	0.346177	6.37888	1.78382e-10	5.92769e-09
Pi_full_DN4383_c0_g1_i2	13.2683	2.20584	0.581525	3.79319	0.000148723	0.00148471
Pi_full_DN6054_c0_g1_i6	12.3606	2.20524	0.585694	3.76517	0.000166438	0.00163646
Pi_full_DN3165_c0_g1_i1	12.3576	2.20469	0.596161	3.69815	0.000217179	0.00205606
Pi_full_DN11230_c0_g1_i1	26.5487	2.20302	0.406353	5.42144	5.91201e-08	1.31001e-06
Pi_full_DN1494_c0_g2_i1	18.0185	2.19525	0.499333	4.39636	1.1008e-05	0.000150561
Pi_full_DN24734_c0_g1_i1	12.1113	2.18744	0.597882	3.65865	0.00025355	0.00235066
Pi_full_DN11506_c0_g1_i1	15.8699	2.18616	0.51687	4.22963	2.3408e-05	0.000294421
Pi_full_DN9377_c0_g2_i1	20.6789	2.18435	0.457447	4.77509	1.79629e-06	2.95746e-05
Pi_full_DN6044_c0_g2_i1	9.35921	2.18386	0.67197	3.24993	0.00115432	0.00855614
Pi_full_DN6054_c0_g1_i10	47.5388	2.18297	0.305546	7.14449	9.03301e-13	3.91354e-11
Pi_full_DN3902_c0_g1_i1	11.1216	2.17136	0.611949	3.54827	0.000387766	0.00338173
Pi_full_DN8548_c0_g1_i3	9.28131	2.17021	0.673435	3.22259	0.00127035	0.00925622
Pi_full_DN12703_c0_g3_i1	16.7194	2.16211	0.514887	4.19918	2.67881e-05	0.000332088
Pi_full_DN13735_c0_g2_i1	8.28851	2.16111	0.712751	3.03207	0.00242882	0.0158161
Pi_full_DN16309_c0_g1_i1	233.441	2.15795	0.160923	13.4098	5.29667e-41	1.32368e-38
Pi_full_DN3461_c0_g2_i1	9.25612	2.15624	0.679091	3.17518	0.00149744	0.0105839
Pi_full_DN22824_c0_g1_i1	266.001	2.15339	0.157226	13.6962	1.07013e-42	2.9052e-40
Pi_full_DN136_c0_g6_i1	93.6323	2.15322	0.225437	9.55134	1.28031e-21	1.21087e-19
Pi_full_DN11295_c0_g2_i1	9.20414	2.15303	0.693022	3.10672	0.00189173	0.012867
Pi_full_DN5050_c0_g3_i1	8.29203	2.15039	0.706305	3.04456	0.00233019	0.0152739
Pi_full_DN1834_c0_g1_i1	139.774	2.14884	0.203556	10.5565	4.7397e-26	6.2757e-24
Pi_full_DN6947_c0_g1_i1	75.995	2.14707	0.251751	8.52855	1.48188e-17	1.03385e-15
Pi_full_DN200_c0_g2_i1	20.9641	2.145	0.453541	4.72946	2.2512e-06	3.61649e-05
Pi_full_DN1248_c0_g1_i1	120.695	2.14111	0.198219	10.8018	3.37669e-27	4.77239e-25
Pi_full_DN15286_c0_g1_i1	152.552	2.12692	0.186367	11.4126	3.61954e-30	5.83705e-28
Pi_full_DN5645_c0_g1_i1	36.1383	2.12342	0.356097	5.96303	2.47606e-09	6.77077e-08
Pi_full_DN9037_c0_g1_i1	31.4844	2.11606	0.380492	5.56138	2.67652e-08	6.30075e-07
Pi_full_DN11295_c0_g1_i1	7.11558	2.11271	0.769491	2.7456	0.00604004	0.0332013
Pi_full_DN2696_c0_g1_i6	24.1139	2.10544	0.419837	5.0149	5.30613e-07	9.80568e-06
Pi_full_DN4712_c0_g2_i1	212.983	2.10357	0.159335	13.2022	8.52262e-40	2.0749e-37
Pi_full_DN2696_c0_g1_i9	63.9748	2.09811	0.264026	7.94663	1.9166e-15	1.0975e-13
Pi_full_DN6190_c0_g2_i1	11.5157	2.09648	0.599369	3.49781	0.000469088	0.00395918
Pi_full_DN7038_c0_g1_i1	80.6399	2.09253	0.237465	8.81197	1.22963e-18	9.41203e-17
Pi_full_DN9045_c0_g1_i1	19.4693	2.08983	0.479017	4.36274	1.28443e-05	0.000172244
Pi_full_DN17128_c0_g1_i1	42.5407	2.08951	0.319058	6.54898	5.79321e-11	2.0585e-09
Pi_full_DN12097_c0_g1_i1	19.4618	2.08841	0.459523	4.54473	5.50067e-06	8.06424e-05
Pi_full_DN26571_c0_g1_i1	39.7942	2.08508	0.325236	6.41098	1.44588e-10	4.84993e-09
Pi_full_DN3651_c1_g1_i1	417.836	2.07727	0.132342	15.6963	1.604e-55	6.72538e-53
Pi_full_DN5583_c0_g1_i1	44.2146	2.07489	0.330163	6.28445	3.2901e-10	1.03896e-08
Pi_full_DN6054_c0_g1_i8	32.419	2.07231	0.377173	5.49433	3.92199e-08	8.98605e-07
Pi_full_DN16187_c0_g1_i1	16.7808	2.06938	0.513052	4.03348	5.49579e-05	0.000626566
Pi_full_DN7536_c0_g2_i1	10.4605	2.06853	0.639712	3.23354	0.00122268	0.00897125
Pi_full_DN27032_c0_g1_i1	8.78269	2.06748	0.677987	3.04944	0.00229266	0.0150832
Pi_full_DN4965_c0_g2_i1	19.2108	2.06714	0.469398	4.40381	1.06365e-05	0.000145902
Pi_full_DN604_c0_g1_i1	26.4348	2.06685	0.410742	5.032	4.85392e-07	9.06321e-06
Pi_full_DN10566_c1_g1_i14	17.448	2.06144	0.49069	4.2011	2.65623e-05	0.000329722
Pi_full_DN2272_c0_g1_i3	20.0057	2.05821	0.488048	4.21724	2.47312e-05	0.000309592
Pi_full_DN6764_c0_g1_i1	21.7143	2.05411	0.43674	4.70327	2.56023e-06	4.05937e-05
Pi_full_DN6654_c0_g1_i1	17.5647	2.05404	0.508052	4.04296	5.27798e-05	0.000604461
Pi_full_DN3086_c1_g2_i1	12.178	2.05393	0.579733	3.54289	0.000395771	0.00344359
Pi_full_DN15462_c0_g1_i1	66.515	2.04588	0.273675	7.47557	7.68693e-14	3.80674e-12
Pi_full_DN3484_c0_g1_i1	70.8069	2.04441	0.25108	8.14249	3.87235e-16	2.36451e-14
Pi_full_DN23712_c0_g1_i1	13.0666	2.04088	0.573519	3.55853	0.000372941	0.00327439
Pi_full_DN7408_c0_g2_i1	9.49846	2.03543	0.661785	3.07567	0.00210033	0.0140803
Pi_full_DN6054_c0_g1_i16	17.2217	2.03538	0.493368	4.12547	3.69979e-05	0.00044224
Pi_full_DN10678_c0_g1_i1	7.70691	2.03325	0.724349	2.807	0.00500046	0.0285129
Pi_full_DN601_c0_g2_i1	23.3575	2.02919	0.439241	4.61976	3.84178e-06	5.84571e-05
Pi_full_DN16987_c0_g1_i1	23.0127	2.01533	0.422187	4.77355	1.8101e-06	2.97696e-05
Pi_full_DN4383_c0_g1_i1	27.2304	2.01528	0.392071	5.14008	2.74617e-07	5.40581e-06
Pi_full_DN20280_c0_g1_i1	26.5206	2.0127	0.403613	4.98671	6.1417e-07	1.11855e-05
Pi_full_DN10566_c1_g1_i5	7.61249	2.00497	0.732319	2.73783	0.00618454	0.0338231
Pi_full_DN13794_c0_g1_i1	19.3304	1.99781	0.474152	4.21344	2.51516e-05	0.00031407
Pi_full_DN456_c0_g2_i1	53.9487	1.99692	0.293253	6.80954	9.79086e-12	3.82077e-10
Pi_full_DN660_c1_g1_i1	160.803	1.99553	0.178903	11.1542	6.82749e-29	1.03888e-26
Pi_full_DN4251_c0_g1_i1	12.6404	1.99207	0.568795	3.50227	0.000461308	0.00391014
Pi_full_DN3911_c0_g6_i1	16.7175	1.99035	0.49187	4.04651	5.19869e-05	0.000597159
Pi_full_DN19962_c0_g1_i1	15.9794	1.98781	0.50642	3.92523	8.66476e-05	0.000930223
Pi_full_DN6054_c0_g1_i2	43.4259	1.98781	0.313181	6.34715	2.19337e-10	7.14141e-09
Pi_full_DN2947_c0_g1_i2	20.8094	1.98666	0.457838	4.33923	1.42984e-05	0.000189776
Pi_full_DN8451_c0_g5_i1	21.8017	1.98543	0.447883	4.43293	9.29628e-06	0.000129639
Pi_full_DN268_c0_g1_i6	71.9384	1.97975	0.25224	7.84868	4.20432e-15	2.3229e-13
Pi_full_DN9840_c0_g1_i2	22.4654	1.97935	0.42932	4.61042	4.01856e-06	6.08281e-05
Pi_full_DN2872_c1_g2_i1	34.2355	1.97469	0.352583	5.60065	2.13551e-08	5.11006e-07
Pi_full_DN8632_c0_g3_i2	19.1039	1.97274	0.458226	4.30516	1.66865e-05	0.000217883
Pi_full_DN8462_c0_g1_i1	12.393	1.9702	0.568871	3.46335	0.000533488	0.00443625
Pi_full_DN5437_c0_g1_i2	44.274	1.96513	0.336514	5.83968	5.23007e-09	1.37152e-07
Pi_full_DN23545_c0_g1_i1	23.1577	1.96278	0.431871	4.54483	5.49789e-06	8.06329e-05
Pi_full_DN8949_c0_g1_i1	9.03581	1.96239	0.673021	2.9158	0.00354781	0.0215762
Pi_full_DN8579_c0_g1_i1	205.579	1.96191	0.154821	12.6721	8.43982e-37	1.84095e-34
Pi_full_DN4329_c0_g2_i2	33.9102	1.96025	0.35061	5.59097	2.25799e-08	5.38266e-07
Pi_full_DN4872_c0_g2_i1	8.23032	1.95958	0.697914	2.80777	0.00498862	0.0284668
Pi_full_DN2691_c0_g1_i1	36.8907	1.95242	0.350529	5.56993	2.54843e-08	6.02554e-07
Pi_full_DN12164_c0_g1_i2	54.285	1.94989	0.284505	6.85364	7.19925e-12	2.85669e-10
Pi_full_DN13997_c0_g1_i1	277.733	1.94921	0.155319	12.5497	3.98795e-36	8.51657e-34
Pi_full_DN25410_c0_g1_i1	38.3811	1.94686	0.328655	5.92372	3.14739e-09	8.49569e-08
Pi_full_DN27331_c0_g1_i1	18.6672	1.93835	0.472705	4.10056	4.12154e-05	0.000485881
Pi_full_DN4374_c0_g1_i1	569.996	1.93797	0.345415	5.61054	2.01702e-08	4.85732e-07
Pi_full_DN9922_c0_g1_i1	10.5607	1.93652	0.609043	3.17961	0.00147475	0.0104608
Pi_full_DN807_c0_g1_i1	55.5776	1.93638	0.281709	6.87369	6.25604e-12	2.50348e-10
Pi_full_DN363_c0_g2_i2	420.815	1.93482	0.123943	15.6106	6.16426e-55	2.55621e-52
Pi_full_DN6753_c0_g1_i1	38.262	1.93399	0.339978	5.68855	1.2812e-08	3.19123e-07
Pi_full_DN1520_c0_g1_i1	23.5715	1.93333	0.411052	4.70337	2.55904e-06	4.05918e-05
Pi_full_DN7469_c0_g1_i1	28.5312	1.93327	0.377363	5.12311	3.00545e-07	5.87027e-06
Pi_full_DN2696_c0_g1_i17	28.4024	1.9322	0.376027	5.13847	2.76989e-07	5.44967e-06
Pi_full_DN6921_c0_g1_i1	8.13356	1.92966	0.706267	2.73219	0.00629141	0.0342834
Pi_full_DN12164_c0_g2_i1	11.3443	1.92719	0.598736	3.21876	0.00128745	0.00936457
Pi_full_DN8926_c0_g1_i1	8.10487	1.92473	0.698212	2.75665	0.00583971	0.0322741
Pi_full_DN24900_c0_g1_i1	75.1952	1.92313	0.240922	7.98237	1.43548e-15	8.35944e-14
Pi_full_DN3047_c0_g1_i3	45.3031	1.91917	0.311406	6.16291	7.14185e-10	2.12879e-08
Pi_full_DN3095_c0_g2_i1	26.5139	1.91194	0.410758	4.65467	3.24507e-06	5.0228e-05
Pi_full_DN9735_c0_g2_i1	10.3445	1.91072	0.659856	2.89567	0.00378349	0.0227058
Pi_full_DN200_c2_g1_i1	45.5841	1.91014	0.316331	6.03842	1.55628e-09	4.39251e-08
Pi_full_DN2696_c0_g1_i7	57.0291	1.91006	0.280602	6.80701	9.96481e-12	3.88062e-10
Pi_full_DN475_c0_g1_i1	113.787	1.90637	0.196909	9.68146	3.61525e-22	3.52519e-20
Pi_full_DN4329_c0_g2_i3	26.498	1.90629	0.396055	4.81321	1.48526e-06	2.49434e-05
Pi_full_DN7328_c1_g3_i2	599.151	1.89674	0.112748	16.8228	1.66122e-63	8.24839e-61
Pi_full_DN8967_c0_g4_i1	15.0684	1.89592	0.513732	3.69048	0.00022383	0.00211003
Pi_full_DN3534_c1_g1_i1	9.49707	1.8937	0.646255	2.93028	0.00338661	0.0207597
Pi_full_DN22456_c0_g1_i1	17.4553	1.89367	0.487968	3.88073	0.000104144	0.00108954
Pi_full_DN4712_c0_g2_i2	168.67	1.89355	0.189572	9.98856	1.71041e-23	1.88175e-21
Pi_full_DN2696_c0_g1_i2	35.6567	1.88903	0.345831	5.46229	4.7002e-08	1.06081e-06
Pi_full_DN2460_c0_g1_i1	7.86969	1.88712	0.70271	2.6855	0.00724221	0.0384377
Pi_full_DN10625_c0_g3_i2	7.92663	1.88566	0.697444	2.70368	0.00685763	0.0367637
Pi_full_DN1814_c0_g1_i7	38.8221	1.88407	0.323799	5.81863	5.93324e-09	1.54518e-07
Pi_full_DN3242_c0_g1_i1	22.9955	1.88221	0.421315	4.46747	7.91511e-06	0.000111993
Pi_full_DN2542_c0_g1_i5	152.935	1.88146	0.181716	10.3539	4.01813e-25	4.95517e-23
Pi_full_DN827_c0_g1_i2	67.4218	1.88041	0.264685	7.10432	1.2092e-12	5.16182e-11
Pi_full_DN11066_c0_g1_i2	13.452	1.87952	0.559541	3.35904	0.000782148	0.0061222
Pi_full_DN8130_c0_g1_i3	143.899	1.87803	0.18342	10.2389	1.32679e-24	1.57445e-22
Pi_full_DN24736_c0_g1_i1	3433	1.87159	0.0981087	19.0767	3.94687e-81	3.81895e-78
Pi_full_DN10566_c1_g2_i1	47.9072	1.86992	0.291149	6.42256	1.34003e-10	4.52303e-09
Pi_full_DN14668_c0_g5_i1	900.883	1.8688	0.236285	7.90908	2.59305e-15	1.46265e-13
Pi_full_DN8366_c0_g1_i1	18.1229	1.86655	0.480762	3.88248	0.000103398	0.00108329
Pi_full_DN1675_c0_g1_i1	8.60413	1.86633	0.669049	2.78953	0.00527852	0.0297926
Pi_full_DN17176_c0_g1_i1	125.08	1.86563	0.208914	8.93015	4.25432e-19	3.37271e-17
Pi_full_DN18865_c0_g1_i1	28.276	1.86364	0.380311	4.90029	9.5693e-07	1.67645e-05
Pi_full_DN1940_c0_g1_i1	89.9603	1.86156	0.219427	8.48376	2.18032e-17	1.49593e-15
Pi_full_DN8719_c0_g1_i1	18.6119	1.86103	0.474253	3.92413	8.70426e-05	0.000933402
Pi_full_DN5241_c0_g1_i1	25.0404	1.85906	0.409994	4.53435	5.77818e-06	8.43176e-05
Pi_full_DN7347_c0_g2_i1	9.34696	1.85803	0.653583	2.84284	0.00447139	0.0260349
Pi_full_DN3550_c0_g1_i5	17.8809	1.85759	0.468515	3.96486	7.34403e-05	0.000807501
Pi_full_DN2351_c0_g1_i1	487.273	1.85741	0.127639	14.5521	5.66724e-48	1.79713e-45
Pi_full_DN8953_c0_g1_i1	12.4496	1.85661	0.561015	3.30938	0.000935032	0.00715707
Pi_full_DN3441_c0_g1_i1	10.0728	1.85495	0.628243	2.9526	0.00315109	0.0195414
Pi_full_DN7205_c0_g1_i1	62.219	1.85477	0.274297	6.76191	1.36187e-11	5.21743e-10
Pi_full_DN1410_c0_g1_i1	85.6739	1.84352	0.231501	7.96335	1.67448e-15	9.6618e-14
Pi_full_DN1248_c0_g1_i2	105.747	1.84244	0.210509	8.75229	2.09061e-18	1.57468e-16
Pi_full_DN22352_c0_g1_i1	504.601	1.83941	0.121324	15.1612	6.39378e-52	2.25491e-49
Pi_full_DN3849_c0_g1_i1	10.7226	1.83877	0.650401	2.82714	0.00469659	0.0270788
Pi_full_DN7646_c0_g1_i1	36.1218	1.83581	0.341299	5.37889	7.49475e-08	1.63575e-06
Pi_full_DN5437_c0_g1_i1	289.164	1.83463	0.1482	12.3794	3.37807e-35	6.89052e-33
Pi_full_DN24711_c0_g1_i1	13.851	1.82664	0.547633	3.33552	0.000851415	0.00660275
Pi_full_DN1103_c0_g4_i1	908.065	1.82599	0.135775	13.4486	3.13815e-41	7.94774e-39
Pi_full_DN2696_c0_g1_i11	19.8572	1.82566	0.442648	4.1244	3.71697e-05	0.000443732
Pi_full_DN2117_c0_g1_i1	247.064	1.82528	0.154963	11.7788	5.02202e-32	8.98155e-30
Pi_full_DN8540_c0_g1_i1	56.5274	1.82101	0.276317	6.5903	4.3894e-11	1.58203e-09
Pi_full_DN1910_c0_g1_i1	521.377	1.81995	0.126714	14.3627	8.87402e-47	2.74484e-44
Pi_full_DN14790_c0_g2_i1	8.39033	1.81775	0.689221	2.6374	0.00835441	0.0430509
Pi_full_DN322_c0_g2_i1	234.189	1.81691	0.154155	11.7862	4.59619e-32	8.29866e-30
Pi_full_DN3083_c0_g1_i4	136.077	1.81381	0.203694	8.90458	5.3589e-19	4.22178e-17
Pi_full_DN6054_c0_g1_i15	18.2388	1.80765	0.467293	3.86833	0.000109583	0.00114076
Pi_full_DN8607_c0_g1_i1	170.642	1.80435	0.16623	10.8546	1.8965e-27	2.73154e-25
Pi_full_DN14668_c0_g5_i2	98.4524	1.7957	0.223118	8.04818	8.4031e-16	4.97801e-14
Pi_full_DN11506_c0_g2_i1	12.798	1.79525	0.547324	3.28005	0.00103787	0.00782496
Pi_full_DN2696_c0_g1_i8	50.9894	1.79039	0.283906	6.3063	2.85789e-10	9.10857e-09
Pi_full_DN1340_c3_g1_i1	42.7172	1.7891	0.31264	5.72256	1.04933e-08	2.63984e-07
Pi_full_DN23372_c0_g1_i1	9.06193	1.78894	0.650195	2.75139	0.00593432	0.0326964
Pi_full_DN3884_c0_g2_i1	133.105	1.78778	0.189212	9.44856	3.43508e-21	3.13865e-19
Pi_full_DN18246_c0_g1_i1	29.2988	1.78775	0.367899	4.85936	1.17769e-06	2.02558e-05
Pi_full_DN807_c0_g1_i6	49.7466	1.78706	0.324356	5.50955	3.59751e-08	8.28283e-07
Pi_full_DN19052_c0_g1_i1	14.1235	1.77875	0.526027	3.38148	0.00072097	0.00572528
Pi_full_DN1969_c0_g1_i1	199.471	1.77731	0.153176	11.6031	3.975e-31	6.81821e-29
Pi_full_DN38_c0_g1_i4	9.8189	1.77634	0.640628	2.77281	0.00555749	0.0309866
Pi_full_DN24414_c0_g1_i1	18.4654	1.77276	0.472104	3.75501	0.000173332	0.00169102
Pi_full_DN2916_c1_g4_i4	42.7938	1.77152	0.32793	5.40213	6.58549e-08	1.45243e-06
Pi_full_DN23063_c0_g1_i1	14.829	1.77035	0.512669	3.45321	0.000553961	0.00458427
Pi_full_DN11044_c0_g2_i1	51.2499	1.76419	0.288014	6.12535	9.0487e-10	2.65729e-08
Pi_full_DN3655_c0_g1_i1	522.45	1.76148	0.140824	12.5084	6.71282e-36	1.41517e-33
Pi_full_DN3860_c0_g3_i1	249.258	1.76121	0.165366	10.6504	1.73666e-26	2.36587e-24
Pi_full_DN3047_c0_g1_i1	81.0906	1.75856	0.234603	7.49591	6.58407e-14	3.27779e-12
Pi_full_DN172_c0_g1_i1	533.756	1.75833	0.117991	14.9022	3.18762e-50	1.09353e-47
Pi_full_DN6681_c0_g2_i1	14.898	1.7571	0.526817	3.33531	0.000852046	0.00660629
Pi_full_DN1387_c0_g1_i2	37.4379	1.75554	0.342427	5.12675	2.9479e-07	5.76683e-06
Pi_full_DN1577_c0_g4_i1	569.887	1.75546	0.118948	14.7582	2.72332e-49	9.09444e-47
Pi_full_DN12367_c0_g3_i2	59.0357	1.75333	0.277836	6.31065	2.77858e-10	8.87829e-09
Pi_full_DN2385_c0_g1_i1	533.193	1.74966	0.124086	14.1004	3.77652e-45	1.11337e-42
Pi_full_DN12156_c0_g1_i1	51.3804	1.74849	0.286098	6.11151	9.86954e-10	2.88041e-08
Pi_full_DN21375_c0_g1_i1	48.5818	1.74839	0.289416	6.04109	1.53072e-09	4.32359e-08
Pi_full_DN19203_c0_g1_i1	8.85589	1.74498	0.671373	2.59912	0.00934645	0.0468576
Pi_full_DN9581_c0_g2_i1	14.6977	1.73947	0.522166	3.33125	0.000864556	0.00668406
Pi_full_DN98_c0_g1_i2	965.42	1.73745	0.0922125	18.8418	3.4308e-79	3.15768e-76
Pi_full_DN2696_c0_g1_i10	68.0195	1.73629	0.244453	7.10277	1.22279e-12	5.21393e-11
Pi_full_DN24747_c0_g1_i1	71.3823	1.72852	0.240706	7.18107	6.91665e-13	3.04559e-11
Pi_full_DN2083_c0_g1_i2	18.1049	1.72818	0.46377	3.72637	0.000194257	0.00186667
Pi_full_DN7547_c0_g1_i2	17.2346	1.72396	0.489028	3.52528	0.000423028	0.00364129
Pi_full_DN23377_c0_g1_i1	26.1773	1.7235	0.391163	4.40609	1.05252e-05	0.000144586
Pi_full_DN50_c1_g1_i1	507.273	1.7216	0.138424	12.4371	1.64275e-35	3.38748e-33
Pi_full_DN807_c0_g1_i5	146.505	1.7183	0.181048	9.49086	2.29145e-21	2.11419e-19
Pi_full_DN12877_c0_g1_i1	134.117	1.71816	0.189768	9.05401	1.37813e-19	1.11599e-17
Pi_full_DN9377_c0_g1_i1	34.7846	1.71753	0.335299	5.12239	3.0168e-07	5.88938e-06
Pi_full_DN10661_c0_g1_i1	10.8711	1.71748	0.587355	2.92409	0.00345463	0.0211014
Pi_full_DN24353_c0_g1_i1	21.7022	1.71668	0.422366	4.06444	4.81469e-05	0.000557665
Pi_full_DN10566_c1_g1_i9	10.1618	1.71654	0.608476	2.82105	0.00478671	0.0275101
Pi_full_DN2696_c0_g1_i16	35.2586	1.71429	0.338392	5.066	4.06271e-07	7.71955e-06
Pi_full_DN2696_c0_g1_i12	41.7011	1.70751	0.30771	5.54909	2.87161e-08	6.71811e-07
Pi_full_DN6900_c1_g1_i1	10.1245	1.70686	0.626583	2.72408	0.00644803	0.0349954
Pi_full_DN4476_c0_g1_i1	141.274	1.70678	0.188286	9.06487	1.24753e-19	1.01459e-17
Pi_full_DN5024_c0_g1_i1	298.22	1.70532	0.144179	11.8278	2.80323e-32	5.16013e-30
Pi_full_DN4681_c0_g2_i1	83.3667	1.70318	0.231231	7.36573	1.76184e-13	8.31058e-12
Pi_full_DN9209_c0_g1_i1	29.3977	1.70305	0.366879	4.642	3.45048e-06	5.31026e-05
Pi_full_DN19151_c0_g1_i1	49.4565	1.70252	0.282845	6.01925	1.75228e-09	4.90897e-08
Pi_full_DN13161_c0_g1_i1	57.2889	1.70173	0.280951	6.05703	1.38654e-09	3.9459e-08
Pi_full_DN404_c0_g1_i4	81.1277	1.70005	0.237578	7.15573	8.32264e-13	3.61824e-11
Pi_full_DN5237_c0_g1_i2	69.4343	1.69976	0.251798	6.7505	1.47338e-11	5.63318e-10
Pi_full_DN4636_c0_g1_i1	7.77621	1.6966	0.70603	2.40302	0.0162603	0.0721458
Pi_full_DN638_c0_g1_i2	56.7674	1.69527	0.275535	6.15265	7.62006e-10	2.26062e-08
Pi_full_DN5316_c0_g1_i1	29.965	1.69255	0.357435	4.73528	2.18749e-06	3.52464e-05
Pi_full_DN19095_c0_g1_i1	49.9585	1.69112	0.28765	5.8791	4.12514e-09	1.09856e-07
Pi_full_DN4412_c0_g1_i1	14.9716	1.69054	0.530361	3.18753	0.00143495	0.0102342
Pi_full_DN19823_c0_g1_i1	30.6084	1.68894	0.365955	4.61517	3.9278e-06	5.95737e-05
Pi_full_DN990_c0_g1_i2	17.0323	1.68531	0.47685	3.53425	0.000408927	0.00353442
Pi_full_DN18886_c0_g1_i2	37.0938	1.68187	0.331975	5.06626	4.05697e-07	7.71643e-06
Pi_full_DN7521_c0_g1_i1	9.82805	1.68154	0.637392	2.63816	0.00833579	0.0429648
Pi_full_DN8865_c0_g2_i2	11.2848	1.6798	0.606825	2.76818	0.00563709	0.0313464
Pi_full_DN8769_c0_g1_i1	37.5137	1.67719	0.321698	5.21356	1.85254e-07	3.77062e-06
Pi_full_DN172_c0_g1_i3	572.211	1.67356	0.112392	14.8903	3.81072e-50	1.29551e-47
Pi_full_DN2449_c0_g1_i1	333.362	1.67275	0.144621	11.5664	6.09709e-31	1.0364e-28
Pi_full_DN6681_c0_g3_i1	10.5557	1.6726	0.623185	2.68395	0.00727573	0.0385722
Pi_full_DN8985_c0_g1_i1	7.07565	1.67133	0.743451	2.24808	0.0245714	0.0985782
Pi_full_DN2696_c0_g1_i14	38.0927	1.67068	0.320911	5.20605	1.92898e-07	3.91354e-06
Pi_full_DN2135_c0_g1_i4	45.0419	1.66955	0.297855	5.60525	2.0795e-08	4.99503e-07
Pi_full_DN2542_c0_g1_i1	922.804	1.66665	0.0934621	17.8323	3.96404e-71	2.71976e-68
Pi_full_DN1263_c1_g2_i1	1463.56	1.66375	0.0975629	17.0531	3.31528e-65	1.83978e-62
Pi_full_DN18913_c0_g1_i1	20.3177	1.66283	0.443006	3.75351	0.000174372	0.00169853
Pi_full_DN26796_c0_g1_i1	1286.94	1.66002	0.128032	12.9657	1.9147e-38	4.46007e-36
Pi_full_DN1200_c0_g1_i1	90.6659	1.65987	0.22104	7.50935	5.94196e-14	2.96595e-12
Pi_full_DN4406_c0_g1_i2	7.72288	1.65921	0.69974	2.37118	0.0177313	0.077016
Pi_full_DN804_c0_g1_i1	184.673	1.65918	0.160972	10.3072	6.5352e-25	7.98098e-23
Pi_full_DN2542_c0_g1_i1	645.028	1.65825	0.113494	14.6108	2.39561e-48	7.72656e-46
Pi_full_DN480_c0_g3_i1	18.9154	1.65575	0.466147	3.55199	0.000382337	0.00333901
Pi_full_DN6453_c0_g1_i1	47.5943	1.65291	0.286751	5.76427	8.20106e-09	2.08261e-07
Pi_full_DN694_c0_g1_i2	33.5377	1.64661	0.340871	4.83059	1.36131e-06	2.31086e-05
Pi_full_DN2696_c0_g1_i15	31.4219	1.64622	0.350042	4.70291	2.56479e-06	4.06488e-05
Pi_full_DN496_c0_g2_i1	51.8588	1.64583	0.294978	5.57951	2.41198e-08	5.72174e-07
Pi_full_DN4537_c0_g1_i1	40.2424	1.64176	0.319401	5.14012	2.74558e-07	5.40581e-06
Pi_full_DN22369_c0_g1_i1	332.711	1.63746	0.168555	9.71468	2.61061e-22	2.59247e-20
Pi_full_DN10823_c0_g3_i1	7.58902	1.6352	0.700236	2.33522	0.019532	0.0827505
Pi_full_DN20831_c0_g1_i1	39.5028	1.63482	0.319885	5.11064	3.21061e-07	6.23229e-06
Pi_full_DN20872_c0_g1_i1	44.412	1.63283	0.32767	4.98315	6.25584e-07	1.13659e-05
Pi_full_DN10271_c0_g1_i1	44.9625	1.62923	0.302024	5.39439	6.87581e-08	1.5138e-06
Pi_full_DN8786_c0_g1_i1	18.5118	1.62785	0.461732	3.52552	0.000422652	0.00363888
Pi_full_DN9413_c0_g1_i1	32.3603	1.62558	0.342116	4.75154	2.01876e-06	3.27655e-05
Pi_full_DN2528_c0_g1_i2	10.9587	1.6246	0.588156	2.76219	0.00574153	0.0318247
Pi_full_DN6524_c0_g1_i5	16.6133	1.62373	0.484461	3.35162	0.000803411	0.00626832
Pi_full_DN12381_c0_g2_i1	248.005	1.62368	0.156257	10.3911	2.72271e-25	3.4248e-23
Pi_full_DN18235_c0_g1_i1	9.64866	1.62015	0.615865	2.63069	0.00852111	0.0437427
Pi_full_DN12061_c0_g1_i1	9.67516	1.61866	0.630548	2.56707	0.0102562	0.0503617
Pi_full_DN3779_c0_g1_i1	63.8849	1.61436	0.259042	6.23202	4.60446e-10	1.42188e-08
Pi_full_DN9603_c0_g2_i1	17.7133	1.61342	0.470145	3.43175	0.000599705	0.00490192
Pi_full_DN818_c0_g1_i2	336.531	1.61277	0.137492	11.7299	8.95398e-32	1.58633e-29
Pi_full_DN23207_c0_g1_i1	38.3493	1.61014	0.319315	5.04247	4.59559e-07	8.64934e-06
Pi_full_DN26194_c0_g1_i1	20.4826	1.60952	0.424939	3.78764	0.000152082	0.00151368
Pi_full_DN1200_c0_g1_i2	45.7149	1.60877	0.292919	5.4922	3.96953e-08	9.08395e-07
Pi_full_DN6054_c0_g1_i14	19.7339	1.60822	0.457382	3.51614	0.000437875	0.00374346
Pi_full_DN2135_c0_g1_i7	107.892	1.60765	0.197483	8.14069	3.93029e-16	2.3945e-14
Pi_full_DN2010_c0_g1_i1	80.6286	1.6072	0.234236	6.86149	6.81479e-12	2.71843e-10
Pi_full_DN8894_c0_g1_i1	54.1845	1.5996	0.27586	5.79859	6.68759e-09	1.72144e-07
Pi_full_DN10823_c0_g1_i1	9.60127	1.59846	0.651601	2.45313	0.0141621	0.0647624
Pi_full_DN6054_c0_g1_i20	31.13	1.5984	0.360202	4.4375	9.10105e-06	0.00012733
Pi_full_DN2696_c0_g1_i13	45.4903	1.59631	0.28977	5.50889	3.61103e-08	8.30889e-07
Pi_full_DN3950_c0_g1_i1	35.4343	1.59502	0.332476	4.79738	1.60752e-06	2.68057e-05
Pi_full_DN20060_c0_g1_i1	7.42372	1.58758	0.706033	2.24859	0.0245385	0.0984987
Pi_full_DN9378_c0_g1_i1	23.6347	1.58719	0.406137	3.90801	9.30589e-05	0.000988646
Pi_full_DN640_c0_g2_i1	14.1938	1.58675	0.515557	3.07773	0.00208583	0.013993
Pi_full_DN1910_c0_g1_i2	257.324	1.58658	0.14874	10.6667	1.45649e-26	1.99138e-24
Pi_full_DN3687_c0_g1_i1	273.445	1.58481	0.134309	11.7998	3.91322e-32	7.13378e-30
Pi_full_DN2255_c0_g1_i2	10.1129	1.58463	0.609209	2.60113	0.00929178	0.0466455
Pi_full_DN4906_c0_g2_i1	239.285	1.58438	0.158108	10.0209	1.234e-23	1.3777e-21
Pi_full_DN5848_c0_g2_i1	12.1105	1.58427	0.572312	2.76819	0.0056368	0.0313464
Pi_full_DN20877_c0_g1_i1	10.7825	1.58051	0.604409	2.61497	0.00892358	0.0453068
Pi_full_DN7800_c0_g1_i1	28.8972	1.57972	0.362264	4.36069	1.29656e-05	0.000173623
Pi_full_DN19278_c0_g1_i1	14.1088	1.57553	0.510175	3.08821	0.00201365	0.0135764
Pi_full_DN22079_c0_g1_i1	91.6523	1.57451	0.219999	7.15692	8.25111e-13	3.59128e-11
Pi_full_DN9491_c0_g7_i1	8.08828	1.57313	0.673046	2.33733	0.0194218	0.0824226
Pi_full_DN3810_c0_g1_i1	168.657	1.57286	0.176703	8.90114	5.52759e-19	4.33657e-17
Pi_full_DN20846_c0_g1_i1	55.7373	1.57281	0.268408	5.85976	4.63543e-09	1.22287e-07
Pi_full_DN10145_c0_g2_i1	20.7225	1.57154	0.428828	3.66474	0.000247594	0.00230632
Pi_full_DN6148_c0_g1_i2	39.5066	1.57056	0.31192	5.03515	4.77477e-07	8.95086e-06
Pi_full_DN818_c0_g1_i1	143.61	1.56963	0.189776	8.27098	1.32859e-16	8.5265e-15
Pi_full_DN10130_c0_g1_i2	58.4245	1.56919	0.268832	5.83708	5.31248e-09	1.3912e-07
Pi_full_DN8351_c0_g1_i1	7.99387	1.56791	0.682275	2.29807	0.021558	0.0893556
Pi_full_DN1810_c0_g1_i2	13.9732	1.56435	0.511155	3.06043	0.00221021	0.0146555
Pi_full_DN1231_c0_g1_i1	16.5886	1.56402	0.475651	3.28817	0.00100841	0.00762746
Pi_full_DN741_c0_g1_i1	117.76	1.56144	0.200433	7.79034	6.68276e-15	3.63373e-13
Pi_full_DN4762_c0_g2_i1	11.3522	1.56144	0.568379	2.74718	0.00601093	0.033075
Pi_full_DN5777_c0_g1_i1	7.97405	1.56015	0.675264	2.31043	0.0208644	0.0870564
Pi_full_DN9667_c0_g3_i1	11.2858	1.55723	0.571621	2.72424	0.00644497	0.0349838
Pi_full_DN176_c0_g2_i1	9.25361	1.55308	0.630756	2.46225	0.0138067	0.0634915
Pi_full_DN4567_c0_g1_i1	15.8981	1.5512	0.480506	3.22826	0.00124544	0.00911168
Pi_full_DN61_c0_g1_i7	662.132	1.55048	0.13339	11.6236	3.12551e-31	5.41029e-29
Pi_full_DN13136_c0_g1_i1	36.5319	1.54988	0.325088	4.76757	1.86457e-06	3.05653e-05
Pi_full_DN2515_c0_g1_i11	62.114	1.54867	0.291831	5.30674	1.11602e-07	2.37397e-06
Pi_full_DN21827_c0_g1_i1	11.2446	1.54721	0.566984	2.72885	0.00635557	0.0345881
Pi_full_DN7366_c0_g1_i1	165.325	1.54582	0.163751	9.44006	3.72552e-21	3.38762e-19
Pi_full_DN5787_c0_g1_i1	15.8014	1.54562	0.492112	3.14078	0.00168496	0.0116817
Pi_full_DN6642_c0_g2_i1	264.455	1.54495	0.148692	10.3903	2.74563e-25	3.44217e-23
Pi_full_DN418_c0_g1_i2	85.2782	1.54464	0.218042	7.08412	1.39929e-12	5.933e-11
Pi_full_DN1029_c0_g1_i3	58.8828	1.54233	0.2744	5.62072	1.90158e-08	4.59987e-07
Pi_full_DN14077_c0_g1_i1	13.2078	1.53992	0.530348	2.90361	0.00368885	0.0222297
Pi_full_DN4574_c0_g1_i1	26.3212	1.53921	0.394685	3.89983	9.62589e-05	0.00101777
Pi_full_DN2964_c0_g1_i1	34.1934	1.53643	0.34062	4.51067	6.4622e-06	9.34053e-05
Pi_full_DN1814_c0_g1_i10	35.545	1.53574	0.328373	4.6768	2.91382e-06	4.56437e-05
Pi_full_DN886_c0_g1_i1	95.543	1.53473	0.208594	7.35748	1.87412e-13	8.79625e-12
Pi_full_DN2506_c0_g1_i1	15.2102	1.53342	0.502576	3.05113	0.00227984	0.0150196
Pi_full_DN21722_c0_g1_i1	9.17894	1.53203	0.678291	2.25867	0.0239041	0.0964962
Pi_full_DN1016_c0_g1_i1	191.346	1.53174	0.157934	9.69863	3.05583e-22	3.00299e-20
Pi_full_DN3477_c0_g1_i1	25.6771	1.53013	0.387039	3.95343	7.70375e-05	0.000840442
Pi_full_DN638_c0_g1_i1	66.5951	1.52832	0.270477	5.65047	1.60013e-08	3.9184e-07
Pi_full_DN4401_c0_g2_i1	65.5032	1.52753	0.255498	5.97861	2.25046e-09	6.20332e-08
Pi_full_DN2792_c0_g1_i2	438.778	1.52137	0.130314	11.6746	1.71902e-31	3.01715e-29
Pi_full_DN435_c0_g2_i1	87.6018	1.52086	0.234599	6.4828	9.00334e-11	3.13134e-09
Pi_full_DN6055_c0_g1_i1	11.0302	1.52077	0.586088	2.59478	0.00946525	0.0473247
Pi_full_DN6681_c0_g1_i3	33.3505	1.51853	0.335634	4.52437	6.05759e-06	8.79189e-05
Pi_full_DN19925_c0_g1_i1	7.86314	1.51804	0.676827	2.24288	0.0249044	0.0995626
Pi_full_DN1732_c0_g1_i1	44.2677	1.51405	0.302156	5.01082	5.41978e-07	9.98637e-06
Pi_full_DN2216_c0_g1_i1	840.581	1.51156	0.228364	6.61906	3.61485e-11	1.32308e-09
Pi_full_DN5817_c0_g1_i1	22.7466	1.5091	0.428537	3.52151	0.000429094	0.00368509
Pi_full_DN4716_c0_g1_i1	117.177	1.50757	0.418691	3.60067	0.000317395	0.00284562
Pi_full_DN9421_c0_g1_i1	24.0487	1.50584	0.403486	3.73207	0.00018991	0.00182911
Pi_full_DN8965_c0_g1_i2	73.996	1.50274	0.242989	6.18438	6.23481e-10	1.87322e-08
Pi_full_DN3477_c0_g1_i3	103.053	1.49664	0.20595	7.26701	3.67531e-13	1.673e-11
Pi_full_DN17532_c0_g1_i1	58.6648	1.49528	0.264609	5.65089	1.59615e-08	3.91119e-07
Pi_full_DN2916_c1_g4_i2	36.637	1.49313	0.332149	4.49538	6.94465e-06	9.95681e-05
Pi_full_DN5577_c0_g1_i1	25.8177	1.49307	0.38466	3.88153	0.0001038	0.00108715
Pi_full_DN615_c0_g2_i1	81.7745	1.48939	0.221553	6.72252	1.78614e-11	6.76047e-10
Pi_full_DN26243_c0_g1_i1	18.5051	1.48615	0.465846	3.19022	0.00142167	0.0101529
Pi_full_DN6017_c0_g1_i4	66.2303	1.4854	0.254836	5.82883	5.58168e-09	1.45664e-07
Pi_full_DN4598_c0_g1_i1	131.553	1.48454	0.179517	8.26967	1.34327e-16	8.60603e-15
Pi_full_DN12835_c0_g1_i1	36.0444	1.48235	0.329701	4.49604	6.92312e-06	9.93727e-05
Pi_full_DN5698_c0_g1_i1	21.8121	1.48206	0.412698	3.59114	0.000329228	0.00293637
Pi_full_DN25752_c0_g1_i1	10.877	1.48178	0.596973	2.48216	0.0130589	0.0608457
Pi_full_DN7791_c0_g1_i1	10.2472	1.48038	0.621265	2.38284	0.0171795	0.0752072
Pi_full_DN4815_c0_g1_i3	110.215	1.47966	0.199299	7.42429	1.13387e-13	5.52259e-12
Pi_full_DN5699_c0_g1_i1	24.3699	1.47953	0.3954	3.74186	0.000182663	0.00176969
Pi_full_DN3891_c0_g1_i2	12.1	1.47885	0.567145	2.60754	0.00911951	0.0459949
Pi_full_DN1014_c0_g2_i1	179.281	1.47831	0.15931	9.27943	1.7038e-20	1.47127e-18
Pi_full_DN24488_c0_g1_i1	26.6606	1.47688	0.389587	3.79088	0.000150113	0.0014978
Pi_full_DN4304_c0_g2_i1	9.50234	1.47325	0.65602	2.24574	0.0247209	0.0990305
Pi_full_DN22097_c0_g1_i1	17.9728	1.473	0.474565	3.1039	0.00190991	0.012979
Pi_full_DN25538_c0_g1_i1	22.9771	1.47234	0.400252	3.67853	0.000234584	0.00219885
Pi_full_DN12271_c0_g1_i6	11.4955	1.4703	0.599843	2.45113	0.0142407	0.0650448
Pi_full_DN6792_c0_g1_i1	52.9991	1.46954	0.293472	5.00743	5.51607e-07	1.01539e-05
Pi_full_DN10945_c1_g1_i1	17.7429	1.46916	0.452907	3.24384	0.0011793	0.00870201
Pi_full_DN3416_c0_g1_i3	236.066	1.46571	0.322498	4.54484	5.49757e-06	8.06329e-05
Pi_full_DN4716_c0_g1_i2	82.1571	1.46554	0.502151	2.91853	0.00351689	0.0214165
Pi_full_DN4606_c0_g1_i1	10.8425	1.46478	0.595896	2.45812	0.0139667	0.0640787
Pi_full_DN12876_c0_g1_i1	17.7009	1.46468	0.469718	3.11822	0.00181948	0.0124474
Pi_full_DN3631_c0_g1_i1	17.8282	1.46274	0.465576	3.14178	0.00167921	0.0116504
Pi_full_DN5103_c0_g2_i1	22.9213	1.46077	0.404604	3.61036	0.000305774	0.00275518
Pi_full_DN2540_c0_g1_i1	41.2755	1.45988	0.313179	4.66149	3.13925e-06	4.873e-05
Pi_full_DN5362_c0_g1_i1	52.507	1.45961	0.27004	5.40517	6.47482e-08	1.42885e-06
Pi_full_DN13960_c0_g3_i1	18.3672	1.45921	0.455717	3.20201	0.00136473	0.00981313
Pi_full_DN24030_c0_g1_i1	54.0192	1.45912	0.284916	5.12121	3.03583e-07	5.92042e-06
Pi_full_DN2837_c0_g1_i1	34.0432	1.45848	0.344861	4.22918	2.34548e-05	0.000294833
Pi_full_DN13494_c0_g1_i2	13.3129	1.45693	0.53436	2.72649	0.00640116	0.0348011
Pi_full_DN814_c0_g1_i2	237.429	1.45691	0.14538	10.0214	1.22763e-23	1.37466e-21
Pi_full_DN2542_c0_g1_i4	296.28	1.45686	0.149637	9.73598	2.11759e-22	2.12525e-20
Pi_full_DN6493_c0_g1_i2	18.8412	1.45306	0.441546	3.29085	0.000998866	0.0075674
Pi_full_DN2098_c0_g1_i1	183.067	1.45248	0.390123	3.72312	0.000196773	0.0018875
Pi_full_DN5399_c2_g1_i1	28.2022	1.44931	0.379558	3.81842	0.000134308	0.00135769
Pi_full_DN3827_c0_g2_i1	47.0827	1.44904	0.284504	5.09322	3.52035e-07	6.76884e-06
Pi_full_DN22572_c0_g1_i1	43.0187	1.449	0.333848	4.3403	1.4229e-05	0.000188932
Pi_full_DN8967_c0_g3_i3	1250.01	1.44726	0.103552	13.9761	2.17969e-44	6.18443e-42
Pi_full_DN4800_c0_g1_i2	107.886	1.44622	0.196028	7.37763	1.61132e-13	7.65804e-12
Pi_full_DN4186_c0_g1_i1	15.0557	1.4454	0.498441	2.89984	0.00373354	0.0224488
Pi_full_DN11612_c0_g1_i1	11.8459	1.44474	0.568029	2.54343	0.0109771	0.0532158
Pi_full_DN20461_c0_g1_i1	58.3451	1.44427	0.275744	5.23772	1.62572e-07	3.35014e-06
Pi_full_DN7675_c0_g1_i1	281.322	1.44331	0.338517	4.26362	2.01143e-05	0.000257425
Pi_full_DN1880_c0_g1_i3	313.471	1.44179	0.127794	11.2821	1.60835e-29	2.53944e-27
Pi_full_DN268_c0_g1_i4	62.0333	1.43941	0.256999	5.60085	2.13298e-08	5.10724e-07
Pi_full_DN13911_c0_g1_i1	16.35	1.4388	0.503307	2.8587	0.00425376	0.0249564
Pi_full_DN4604_c0_g4_i1	22.5662	1.43411	0.404554	3.54491	0.000392751	0.00341967
Pi_full_DN27682_c0_g1_i1	26.3748	1.43396	0.378638	3.78715	0.000152383	0.00151604
Pi_full_DN741_c0_g1_i2	99.0254	1.4339	0.202348	7.08632	1.37721e-12	5.84593e-11
Pi_full_DN6696_c0_g2_i1	11.7953	1.43222	0.554814	2.58144	0.00983902	0.0488084
Pi_full_DN3754_c0_g1_i3	9.32761	1.43135	0.627841	2.2798	0.0226194	0.0926178
Pi_full_DN3846_c0_g2_i1	20.5998	1.42852	0.423984	3.36928	0.000753636	0.0059372
Pi_full_DN8422_c0_g1_i1	260.529	1.42683	0.134384	10.6176	2.46838e-26	3.33859e-24
Pi_full_DN1789_c0_g1_i1	62.7986	1.42674	0.254661	5.60248	2.11305e-08	5.06274e-07
Pi_full_DN10209_c0_g1_i1	21.2027	1.42629	0.413703	3.44762	0.000565547	0.00466787
Pi_full_DN25699_c0_g1_i1	22.9948	1.4261	0.407397	3.50051	0.000464364	0.00392861
Pi_full_DN6535_c0_g1_i2	27.8543	1.4252	0.406276	3.50796	0.000451557	0.0038361
Pi_full_DN565_c0_g1_i1	52.0539	1.42496	0.27044	5.26903	1.37147e-07	2.87521e-06
Pi_full_DN916_c0_g1_i3	153.296	1.42334	0.173053	8.22489	1.95376e-16	1.23496e-14
Pi_full_DN9670_c0_g1_i1	76.2069	1.42208	0.244623	5.81336	6.12305e-09	1.59022e-07
Pi_full_DN276_c0_g1_i1	362.775	1.42087	0.138144	10.2854	8.20004e-25	9.91784e-23
Pi_full_DN804_c0_g1_i4	122.2	1.42011	0.182896	7.76457	8.19213e-15	4.40996e-13
Pi_full_DN5100_c0_g1_i1	28.6556	1.41976	0.368904	3.84859	0.0001188	0.0012212
Pi_full_DN15800_c0_g1_i2	172.16	1.41847	0.162587	8.7244	2.67595e-18	1.99171e-16
Pi_full_DN2522_c0_g2_i1	24.2109	1.41511	0.389871	3.62968	0.000283777	0.00258849
Pi_full_DN472_c0_g1_i1	19.099	1.41163	0.442347	3.19124	0.00141666	0.0101248
Pi_full_DN4709_c0_g1_i1	100.112	1.40983	0.201312	7.00323	2.50129e-12	1.03838e-10
Pi_full_DN2208_c0_g1_i4	12.2972	1.40969	0.564075	2.49913	0.01245	0.0588812
Pi_full_DN10273_c0_g2_i1	29.0552	1.40966	0.359012	3.92651	8.61863e-05	0.000925534
Pi_full_DN12691_c0_g1_i2	16.0404	1.40958	0.473514	2.97684	0.00291233	0.0183227
Pi_full_DN11115_c0_g1_i1	13.816	1.4079	0.593745	2.37123	0.0177292	0.077016
Pi_full_DN12142_c0_g2_i1	13.636	1.40765	0.514086	2.73817	0.0061782	0.0338007
Pi_full_DN3083_c0_g1_i2	197.044	1.40616	0.177436	7.92487	2.28386e-15	1.296e-13
Pi_full_DN5298_c0_g1_i2	37.6437	1.40449	0.319932	4.38996	1.13374e-05	0.00015445
Pi_full_DN4762_c0_g1_i1	103.867	1.40374	0.214644	6.53984	6.15861e-11	2.18628e-09
Pi_full_DN6332_c0_g2_i1	15.3692	1.40347	0.503973	2.78482	0.0053558	0.0301202
Pi_full_DN675_c0_g1_i1	290.972	1.40292	0.13242	10.5945	3.16027e-26	4.25914e-24
Pi_full_DN6017_c0_g1_i3	96.8601	1.40288	0.220471	6.36309	1.97731e-10	6.50531e-09
Pi_full_DN2098_c0_g1_i3	332.637	1.40284	0.380906	3.68291	0.000230584	0.00216505
Pi_full_DN2696_c0_g1_i1	12.9927	1.39966	0.546512	2.56108	0.0104346	0.051025
Pi_full_DN873_c0_g1_i2	70.6714	1.39767	0.238422	5.86219	4.56812e-09	1.20716e-07
Pi_full_DN7337_c0_g2_i1	10.375	1.39686	0.611776	2.28328	0.0224139	0.0920863
Pi_full_DN5729_c0_g2_i15	75.6021	1.3959	0.23539	5.93017	3.02618e-09	8.19784e-08
Pi_full_DN2709_c0_g1_i3	63.6762	1.39561	0.250701	5.56683	2.59415e-08	6.11067e-07
Pi_full_DN2659_c0_g1_i1	1237.28	1.39351	0.0949589	14.6749	9.3404e-49	3.09184e-46
Pi_full_DN1732_c0_g1_i6	51.07	1.39345	0.289572	4.81211	1.49345e-06	2.50698e-05
Pi_full_DN4358_c0_g1_i1	28.2299	1.39295	0.36547	3.81139	0.000138185	0.00138981
Pi_full_DN26948_c0_g1_i1	23.3413	1.39007	0.406414	3.42032	0.000625473	0.00507697
Pi_full_DN426_c0_g1_i1	2957.99	1.38969	0.107069	12.9793	1.60283e-38	3.75679e-36
Pi_full_DN2168_c2_g1_i1	12.8874	1.3885	0.534266	2.5989	0.00935227	0.0468772
Pi_full_DN2135_c0_g1_i2	17.8008	1.38832	0.468509	2.96328	0.0030438	0.0189947
Pi_full_DN12794_c0_g2_i1	15.2762	1.38787	0.495817	2.79917	0.00512346	0.0290823
Pi_full_DN4129_c0_g1_i1	15.8054	1.38771	0.485677	2.85727	0.00427297	0.0250613
Pi_full_DN4919_c0_g1_i1	38.8821	1.38769	0.313889	4.42096	9.82617e-06	0.000135924
Pi_full_DN7826_c1_g2_i1	15.3862	1.38532	0.501992	2.75965	0.00578634	0.0320401
Pi_full_DN4294_c0_g2_i1	80.3527	1.38476	0.225814	6.13229	8.66217e-10	2.55084e-08
Pi_full_DN8557_c3_g1_i1	101.183	1.38355	0.19884	6.9581	3.44886e-12	1.4131e-10
Pi_full_DN10059_c0_g1_i1	10.3603	1.38117	0.592891	2.32955	0.0198299	0.083719
Pi_full_DN14163_c0_g1_i2	14.1424	1.38053	0.524741	2.63088	0.00851629	0.0437299
Pi_full_DN19796_c0_g1_i1	10.9094	1.38032	0.580412	2.37817	0.0173989	0.0759651
Pi_full_DN24939_c0_g1_i1	27.3125	1.38005	0.36602	3.77041	0.00016298	0.0016079
Pi_full_DN19670_c0_g1_i1	24.4147	1.37978	0.386876	3.56647	0.000361823	0.00319311
Pi_full_DN10671_c0_g1_i2	33.5373	1.37967	0.33387	4.13234	3.59092e-05	0.000430454
Pi_full_DN9080_c0_g1_i1	13.34	1.37859	0.528529	2.60835	0.00909803	0.0459295
Pi_full_DN4800_c0_g1_i1	108.697	1.37848	0.19335	7.12947	1.00759e-12	4.35041e-11
Pi_full_DN780_c0_g3_i2	48.5601	1.37806	0.282789	4.87309	1.09865e-06	1.90265e-05
Pi_full_DN19290_c0_g1_i1	79.9798	1.37785	0.226919	6.07198	1.26346e-09	3.61197e-08
Pi_full_DN8436_c0_g1_i1	24.3073	1.37764	0.39974	3.44633	0.000568246	0.00468809
Pi_full_DN6546_c0_g1_i1	379.63	1.37549	0.136462	10.0796	6.79773e-24	7.67275e-22
Pi_full_DN19902_c0_g1_i1	11.3906	1.37494	0.574542	2.39311	0.0167062	0.073536
Pi_full_DN6999_c0_g2_i1	17.686	1.3749	0.455946	3.0155	0.00256556	0.0165579
Pi_full_DN9516_c0_g2_i1	51.6111	1.3743	0.276856	4.96393	6.908e-07	1.2437e-05
Pi_full_DN15082_c0_g1_i1	80.3394	1.37361	0.231986	5.92109	3.19817e-09	8.62045e-08
Pi_full_DN6054_c0_g1_i5	16.8974	1.37154	0.477289	2.8736	0.00405829	0.0240358
Pi_full_DN1213_c1_g3_i1	183.358	1.36856	0.165788	8.25488	1.52051e-16	9.69224e-15
Pi_full_DN886_c0_g1_i1	258.271	1.36153	0.136705	9.95963	2.28916e-23	2.50387e-21
Pi_full_DN8004_c0_g1_i1	51.3018	1.35882	0.313039	4.34075	1.41997e-05	0.000188638
Pi_full_DN1813_c0_g1_i1	15.1336	1.35844	0.504692	2.69162	0.00711054	0.037872
Pi_full_DN2522_c1_g2_i1	87.2353	1.35514	0.212859	6.36634	1.93589e-10	6.3913e-09
Pi_full_DN1828_c0_g2_i1	41.6224	1.35326	0.325652	4.15553	3.24528e-05	0.000393648
Pi_full_DN26135_c0_g1_i1	27.5816	1.35199	0.370424	3.64985	0.000262394	0.00242214
Pi_full_DN280_c1_g1_i1	259.411	1.35178	0.142122	9.51141	1.881e-21	1.74831e-19
Pi_full_DN7891_c0_g2_i5	14.339	1.35032	0.509528	2.65014	0.00804579	0.0417686
Pi_full_DN2135_c0_g1_i3	107.437	1.34979	0.197338	6.84002	7.91848e-12	3.12238e-10
Pi_full_DN21786_c0_g1_i1	89.2352	1.3424	0.215803	6.22049	4.95592e-10	1.51799e-08
Pi_full_DN15183_c0_g1_i3	20.2635	1.34214	0.421511	3.18412	0.00145196	0.0103243
Pi_full_DN9058_c0_g3_i1	94.4061	1.34169	0.21791	6.1571	7.40899e-10	2.20494e-08
Pi_full_DN7263_c1_g1_i1	27.942	1.34062	0.362103	3.70232	0.000213641	0.00202714
Pi_full_DN6268_c0_g1_i2	53.6702	1.33824	0.267712	4.99881	5.76858e-07	1.05723e-05
Pi_full_DN25657_c0_g1_i1	32.2624	1.3378	0.338831	3.94828	7.87162e-05	0.000856774
Pi_full_DN17113_c0_g2_i2	257.839	1.33749	0.138099	9.685	3.49218e-22	3.41401e-20
Pi_full_DN3161_c0_g1_i1	265.818	1.3353	0.162496	8.21744	2.07898e-16	1.31191e-14
Pi_full_DN9690_c0_g1_i1	20.8935	1.33509	0.422394	3.16077	0.00157351	0.0110429
Pi_full_DN3567_c0_g2_i2	17.3024	1.33449	0.457421	2.91742	0.00352935	0.0214778
Pi_full_DN2350_c0_g1_i4	15.4031	1.33435	0.501746	2.65941	0.00782777	0.0408956
Pi_full_DN5199_c0_g1_i1	88.5309	1.33174	0.213439	6.23944	4.39149e-10	1.35834e-08
Pi_full_DN1749_c0_g1_i1	44.9916	1.33148	0.289397	4.60087	4.20728e-06	6.34556e-05
Pi_full_DN780_c1_g1_i1	74.179	1.3301	0.236389	5.62675	1.83642e-08	4.45081e-07
Pi_full_DN873_c0_g1_i1	63.0217	1.32756	0.255861	5.18859	2.11896e-07	4.2737e-06
Pi_full_DN8598_c0_g3_i1	13.112	1.32491	0.527417	2.51207	0.0120027	0.0571453
Pi_full_DN12117_c0_g4_i1	23.7098	1.32283	0.39323	3.36402	0.000768157	0.0060302
Pi_full_DN26549_c0_g1_i1	380.096	1.32281	0.125372	10.5511	5.02205e-26	6.6263e-24
Pi_full_DN10_c1_g1_i1	12.3723	1.32118	0.582596	2.26774	0.023345	0.0948988
Pi_full_DN3441_c0_g2_i1	84.1321	1.32108	0.226808	5.82466	5.72304e-09	1.49147e-07
Pi_full_DN15358_c0_g1_i1	16.5135	1.3209	0.476011	2.77493	0.0055213	0.0308213
Pi_full_DN6826_c0_g1_i1	12.4539	1.32007	0.532556	2.47875	0.0131845	0.0613023
Pi_full_DN19902_c0_g2_i1	21.2754	1.31954	0.429805	3.07008	0.00214002	0.0142931
Pi_full_DN26781_c0_g1_i1	36.1287	1.31899	0.33052	3.99066	6.58884e-05	0.000734525
Pi_full_DN2777_c0_g3_i5	292.703	1.31535	0.135222	9.72733	2.30556e-22	2.30776e-20
Pi_full_DN11249_c0_g1_i1	24.3252	1.31529	0.414638	3.17214	0.00151318	0.0106814
Pi_full_DN20933_c0_g1_i1	18.3355	1.31517	0.472896	2.7811	0.00541753	0.0303632
Pi_full_DN1610_c0_g2_i1	21.1167	1.31403	0.429153	3.06191	0.00219928	0.0146061
Pi_full_DN24550_c0_g1_i1	28.2492	1.31253	0.360029	3.64563	0.000266741	0.00245215
Pi_full_DN916_c0_g1_i2	97.1247	1.31112	0.207398	6.32173	2.58654e-10	8.33523e-09
Pi_full_DN25450_c0_g1_i1	246.11	1.31058	0.314728	4.16415	3.12511e-05	0.000381753
Pi_full_DN99_c0_g2_i10	313.087	1.31048	0.156706	8.36268	6.1307e-17	4.03749e-15
Pi_full_DN6366_c1_g2_i1	34.5029	1.30985	0.333985	3.92189	8.78576e-05	0.000940271
Pi_full_DN2135_c0_g1_i1	97.8114	1.30958	0.200677	6.52581	6.7636e-11	2.3903e-09
Pi_full_DN4865_c0_g1_i1	10.5765	1.30905	0.575076	2.2763	0.022828	0.0932193
Pi_full_DN351_c0_g2_i1	315.889	1.30868	0.150876	8.67387	4.17659e-18	3.05442e-16
Pi_full_DN9062_c0_g1_i1	45.3066	1.3084	0.29044	4.50489	6.64076e-06	9.58301e-05
Pi_full_DN10034_c0_g1_i3	48.1211	1.30797	0.295533	4.4258	9.60838e-06	0.0001334
Pi_full_DN4864_c1_g1_i3	21.2775	1.30758	0.433722	3.01479	0.00257159	0.016594
Pi_full_DN5437_c0_g1_i5	21.6159	1.3069	0.423227	3.08793	0.00201554	0.0135867
Pi_full_DN3578_c0_g1_i1	11.7858	1.3063	0.548066	2.38347	0.0171504	0.0751163
Pi_full_DN19231_c0_g1_i1	41.1491	1.30348	0.306809	4.2485	2.15203e-05	0.000273344
Pi_full_DN4904_c0_g1_i1	46.2762	1.30328	0.2888	4.51275	6.39923e-06	9.26281e-05
Pi_full_DN247_c0_g1_i5	63.1503	1.30292	0.250323	5.20497	1.94032e-07	3.93233e-06
Pi_full_DN5335_c0_g2_i1	407.341	1.3017	0.1557	8.36034	6.25389e-17	4.10429e-15
Pi_full_DN15906_c0_g1_i1	116.148	1.29974	0.186446	6.97113	3.144e-12	1.29663e-10
Pi_full_DN23062_c0_g1_i1	86.9147	1.29974	0.213985	6.07396	1.24791e-09	3.57293e-08
Pi_full_DN2515_c0_g1_i4	70.9822	1.29917	0.251098	5.17396	2.29185e-07	4.58564e-06
Pi_full_DN3416_c0_g1_i1	215.293	1.29885	0.39009	3.32962	0.000869637	0.00672059
Pi_full_DN8325_c0_g2_i1	77.2646	1.29738	0.234996	5.52088	3.37303e-08	7.79452e-07
Pi_full_DN780_c1_g1_i3	59.2063	1.29612	0.26576	4.87703	1.07696e-06	1.86938e-05
Pi_full_DN1327_c0_g2_i1	22.0857	1.29392	0.435706	2.96971	0.00298083	0.0186758
Pi_full_DN6316_c0_g2_i3	357.724	1.29284	0.128135	10.0896	6.14031e-24	6.95828e-22
Pi_full_DN734_c0_g1_i5	12.1955	1.2925	0.541544	2.38668	0.0170011	0.0745817
Pi_full_DN22440_c0_g1_i1	137.464	1.29225	0.178887	7.22385	5.05358e-13	2.25416e-11
Pi_full_DN25171_c0_g1_i1	21.444	1.29132	0.411332	3.13936	0.00169316	0.0117302
Pi_full_DN1274_c0_g1_i2	63.782	1.29118	0.274136	4.70999	2.47731e-06	3.9428e-05
Pi_full_DN14004_c0_g1_i1	12.1885	1.29007	0.546071	2.36246	0.0181542	0.0783382
Pi_full_DN277_c0_g1_i1	89.6823	1.28958	0.21264	6.0646	1.32285e-09	3.77604e-08
Pi_full_DN916_c0_g1_i1	164.582	1.28944	0.164199	7.85289	4.06574e-15	2.24963e-13
Pi_full_DN9696_c0_g1_i2	75.0107	1.2874	0.230304	5.59	2.27066e-08	5.40945e-07
Pi_full_DN2375_c0_g1_i1	1076.34	1.28603	0.102444	12.5535	3.8041e-36	8.20295e-34
Pi_full_DN9022_c0_g1_i1	16.1734	1.28569	0.470988	2.72977	0.00633779	0.0345162
Pi_full_DN3022_c0_g1_i3	91.0427	1.28566	0.228783	5.61958	1.91425e-08	4.62754e-07
Pi_full_DN4166_c0_g4_i1	19.0668	1.28553	0.430763	2.9843	0.00284224	0.0179596
Pi_full_DN8514_c0_g2_i1	12.8205	1.28541	0.534882	2.40317	0.0162534	0.0721237
Pi_full_DN776_c0_g1_i1	11.6513	1.28486	0.547373	2.34732	0.0189091	0.080759
Pi_full_DN6255_c0_g1_i1	33.5109	1.28265	0.328444	3.90523	9.41361e-05	0.000998684
Pi_full_DN2515_c0_g1_i1	79.7659	1.2826	0.248699	5.15723	2.50635e-07	4.97264e-06
Pi_full_DN14907_c0_g1_i1	30.1492	1.28197	0.348119	3.68255	0.000230911	0.00216757
Pi_full_DN13449_c0_g1_i1	78.5297	1.28186	0.232986	5.50188	3.75773e-08	8.63591e-07
Pi_full_DN1147_c0_g1_i10	83.9305	1.28181	0.21956	5.83808	5.28073e-09	1.38384e-07
Pi_full_DN8711_c0_g1_i1	87.8948	1.28168	0.256055	5.0055	5.5717e-07	1.02513e-05
Pi_full_DN4365_c0_g1_i3	103.932	1.28165	0.208399	6.14996	7.75019e-10	2.29742e-08
Pi_full_DN6015_c0_g1_i1	12.31	1.27961	0.557899	2.29361	0.0218128	0.0901563
Pi_full_DN12668_c0_g1_i1	16.238	1.27876	0.467104	2.73764	0.00618812	0.0338379
Pi_full_DN18946_c0_g1_i1	17.283	1.2781	0.454946	2.80934	0.00496431	0.0283581
Pi_full_DN4265_c0_g1_i1	80.4142	1.2778	0.225905	5.65636	1.54615e-08	3.80349e-07
Pi_full_DN7132_c0_g1_i1	24.2858	1.27713	0.387935	3.29212	0.000994348	0.00753692
Pi_full_DN4294_c0_g1_i11	129.13	1.27496	0.180324	7.0704	1.5449e-12	6.5357e-11
Pi_full_DN12086_c0_g1_i1	50.1916	1.27372	0.275459	4.62399	3.76428e-06	5.73472e-05
Pi_full_DN22052_c0_g1_i1	24.3007	1.27134	0.389464	3.26432	0.00109728	0.00821077
Pi_full_DN1481_c0_g1_i1	108.053	1.26477	0.200883	6.29606	3.05307e-10	9.68971e-09
Pi_full_DN807_c0_g1_i3	110.908	1.26315	0.211809	5.96364	2.46683e-09	6.75041e-08
Pi_full_DN6316_c0_g2_i4	349.009	1.26308	0.149336	8.45792	2.72193e-17	1.85406e-15
Pi_full_DN296_c0_g1_i3	14.2598	1.26187	0.497448	2.53668	0.0111908	0.054023
Pi_full_DN22189_c0_g1_i1	18.9179	1.26126	0.430444	2.93013	0.00338815	0.0207659
Pi_full_DN21893_c0_g1_i1	468.293	1.26106	0.122597	10.2863	8.12782e-25	9.86211e-23
Pi_full_DN11240_c0_g1_i1	11.3679	1.25991	0.561614	2.24337	0.0248731	0.0994897
Pi_full_DN804_c0_g1_i5	123.613	1.25842	0.179587	7.0073	2.42965e-12	1.00975e-10
Pi_full_DN16757_c0_g1_i1	110.051	1.25806	0.198181	6.34804	2.18071e-10	7.11249e-09
Pi_full_DN24440_c0_g1_i1	279.151	1.25761	0.147704	8.51436	1.67512e-17	1.16628e-15
Pi_full_DN8643_c0_g1_i2	118.32	1.25621	0.189821	6.61787	3.64406e-11	1.33248e-09
Pi_full_DN2505_c0_g1_i1	56.5614	1.25572	0.288187	4.35733	1.31658e-05	0.000176116
Pi_full_DN2950_c0_g1_i1	343.717	1.25554	0.122443	10.2541	1.13471e-24	1.35505e-22
Pi_full_DN5978_c0_g1_i1	23.4205	1.25157	0.389961	3.20948	0.00132974	0.00961651
Pi_full_DN3911_c0_g4_i1	15.9278	1.25145	0.46835	2.67204	0.00753911	0.0396676
Pi_full_DN2552_c0_g1_i1	41.6993	1.25055	0.294527	4.24596	2.17663e-05	0.000276277
Pi_full_DN17507_c0_g1_i1	39.2967	1.24923	0.312604	3.99622	6.43628e-05	0.000720496
Pi_full_DN1447_c0_g2_i3	257.453	1.24901	0.152889	8.16943	3.09847e-16	1.91678e-14
Pi_full_DN3161_c0_g1_i3	242.144	1.24744	0.183549	6.79621	1.07409e-11	4.17424e-10
Pi_full_DN5766_c0_g2_i1	15.2804	1.24198	0.480053	2.58718	0.00967649	0.0481452
Pi_full_DN351_c0_g1_i1	12.4803	1.24185	0.527527	2.3541	0.0185677	0.0796852
Pi_full_DN2515_c0_g1_i8	65.4528	1.24153	0.242502	5.11968	3.06058e-07	5.96252e-06	putative aldo-keto reductase 4	0	0	0	0	IPR036812;IPR023210;noIPR;noIPR;IPR023210;IPR036812	;;;;;	;;;;;
Pi_full_DN465_c0_g1_i2	114.041	1.24105	0.190181	6.52564	6.77132e-11	2.3903e-09
Pi_full_DN7277_c0_g1_i1	12.5004	1.24066	0.532862	2.32829	0.0198967	0.0839095
Pi_full_DN6185_c0_g5_i1	509.791	1.24051	0.125784	9.86225	6.06736e-23	6.37766e-21
Pi_full_DN16021_c0_g1_i1	33.5606	1.24045	0.330501	3.75324	0.000174562	0.0016998
Pi_full_DN2656_c0_g2_i4	32.3051	1.23692	0.341031	3.62702	0.000286714	0.00261087
Pi_full_DN2315_c0_g1_i2	62.4705	1.23588	0.257165	4.80579	1.5414e-06	2.57909e-05
Pi_full_DN17596_c0_g1_i1	18.173	1.23521	0.450542	2.74161	0.00611392	0.033528
Pi_full_DN7833_c0_g3_i2	20.2562	1.23504	0.424143	2.91184	0.00359304	0.0217986
Pi_full_DN2578_c0_g1_i1	64.1702	1.23433	0.25163	4.90532	9.32737e-07	1.63787e-05
Pi_full_DN9254_c0_g1_i1	37.8682	1.23344	0.315315	3.91178	9.16169e-05	0.000974974
Pi_full_DN951_c0_g1_i1	3199.46	1.23332	0.0943447	13.0724	4.73259e-39	1.13031e-36
Pi_full_DN22338_c0_g1_i1	81.2778	1.23282	0.224867	5.48245	4.19474e-08	9.54721e-07
Pi_full_DN2836_c0_g2_i1	26.006	1.23103	0.370924	3.31882	0.000903995	0.00695619
Pi_full_DN17981_c0_g1_i1	32.913	1.23032	0.336408	3.65722	0.000254966	0.00236281
Pi_full_DN10034_c0_g1_i1	91.538	1.2298	0.238128	5.16444	2.41157e-07	4.8048e-06
Pi_full_DN5945_c0_g2_i1	820.415	1.22946	0.516518	2.3803	0.0172987	0.0756413
Pi_full_DN150_c0_g1_i2	397.393	1.22945	0.153154	8.02753	9.94526e-16	5.86397e-14
Pi_full_DN1231_c0_g1_i4	17.503	1.22943	0.452068	2.71957	0.0065367	0.0353192
Pi_full_DN24600_c0_g1_i1	148.557	1.22693	0.188964	6.49296	8.41651e-11	2.95172e-09
Pi_full_DN3800_c2_g1_i1	59.1714	1.22692	0.254642	4.81822	1.44845e-06	2.44231e-05
Pi_full_DN423_c0_g3_i1	25.9231	1.22678	0.37132	3.30384	0.000953692	0.00728071
Pi_full_DN1738_c0_g1_i1	235.061	1.22617	0.164866	7.43742	1.02672e-13	5.02519e-12
Pi_full_DN7291_c0_g1_i1	20.8288	1.22502	0.425961	2.8759	0.00402878	0.0238923
Pi_full_DN2822_c0_g1_i1	692.37	1.22454	0.112466	10.8881	1.31371e-27	1.9067e-25
Pi_full_DN10771_c0_g2_i1	17.319	1.2238	0.457417	2.67545	0.00746284	0.039343
Pi_full_DN404_c0_g1_i3	68.4356	1.22243	0.2454	4.98136	6.31397e-07	1.1455e-05
Pi_full_DN8948_c0_g1_i1	28.2217	1.22181	0.358817	3.40512	0.000661348	0.00532238
Pi_full_DN326_c0_g2_i1	18.5	1.21946	0.438166	2.78311	0.00538405	0.0302295
Pi_full_DN2604_c0_g5_i1	31.8937	1.21779	0.335177	3.63326	0.000279868	0.00255717
Pi_full_DN175_c0_g1_i1	279.851	1.21764	0.130362	9.34051	9.58682e-21	8.51219e-19
Pi_full_DN22400_c0_g1_i1	117.427	1.21742	0.188922	6.44402	1.16351e-10	3.96625e-09
Pi_full_DN26556_c0_g1_i1	12.8907	1.21704	0.526079	2.31342	0.0206993	0.08654
Pi_full_DN2222_c0_g1_i3	27.5398	1.21645	0.360372	3.37553	0.00073674	0.00582233
Pi_full_DN4719_c0_g2_i1	22.4566	1.21521	0.397197	3.05945	0.00221742	0.0146782
Pi_full_DN258_c0_g1_i2	158.502	1.21445	0.178882	6.78911	1.12827e-11	4.36682e-10
Pi_full_DN11451_c0_g1_i1	23.4643	1.21409	0.393756	3.08336	0.00204676	0.0137676
Pi_full_DN1236_c0_g3_i1	33.0527	1.21228	0.332414	3.64689	0.000265432	0.0024448
Pi_full_DN423_c0_g1_i6	52.1768	1.21122	0.270129	4.48385	7.33094e-06	0.00010455
Pi_full_DN23873_c0_g1_i1	23.9972	1.21109	0.384792	3.14738	0.00164739	0.0114676
Pi_full_DN1447_c0_g2_i2	250.926	1.21043	0.163682	7.395	1.41409e-13	6.76327e-12
Pi_full_DN23105_c0_g1_i1	33.0049	1.21036	0.330997	3.65672	0.000255468	0.00236631
Pi_full_DN4768_c0_g1_i2	373.303	1.21008	0.11927	10.1457	3.46178e-24	3.99492e-22
Pi_full_DN5192_c0_g2_i1	62.1213	1.20889	0.253334	4.7719	1.82495e-06	2.9968e-05
Pi_full_DN12033_c0_g1_i1	32.2295	1.20806	0.34848	3.46666	0.000526959	0.00438872
Pi_full_DN4762_c0_g2_i1	13.4671	1.20694	0.512944	2.35298	0.0186239	0.0798478
Pi_full_DN5857_c0_g1_i3	15.0236	1.20476	0.479558	2.51222	0.0119974	0.0571343
Pi_full_DN3748_c0_g2_i2	348.977	1.20469	0.129872	9.27604	1.75902e-20	1.51203e-18
Pi_full_DN7545_c0_g1_i4	121.775	1.20442	0.183585	6.56058	5.35995e-11	1.91356e-09
Pi_full_DN3408_c0_g1_i2	174.393	1.20432	0.156735	7.68381	1.54423e-14	8.07104e-13
Pi_full_DN973_c0_g1_i1	79.1771	1.2036	0.227086	5.30018	1.15688e-07	2.45258e-06
Pi_full_DN10899_c0_g2_i1	19.5713	1.2029	0.428264	2.80877	0.00497307	0.0283952
Pi_full_DN3293_c0_g1_i2	26.2243	1.20046	0.381721	3.14487	0.00166161	0.0115559
Pi_full_DN6017_c0_g1_i2	104.838	1.19924	0.214489	5.59113	2.25592e-08	5.38112e-07
Pi_full_DN2515_c0_g1_i5	62.7308	1.19906	0.267748	4.4783	7.52395e-06	0.00010706	putative aldo-keto reductase 4	0	0	0	0	IPR023210;IPR036812;noIPR;noIPR;IPR023210;IPR036812	;;;;;	;;;;;
Pi_full_DN1083_c0_g1_i3	40.1379	1.19859	0.312588	3.83442	0.00012586	0.00128364
Pi_full_DN607_c0_g1_i9	16.7873	1.19639	0.48003	2.49233	0.0126908	0.0596539
Pi_full_DN99_c0_g2_i9	307.787	1.1957	0.161192	7.41785	1.19034e-13	5.77362e-12
Pi_full_DN4859_c0_g1_i1	26.1648	1.1938	0.369726	3.22888	0.00124276	0.00909476
Pi_full_DN10945_c1_g1_i2	18.7523	1.19339	0.435425	2.74076	0.00612982	0.0335872
Pi_full_DN247_c0_g1_i2	81.4208	1.19024	0.216558	5.49618	3.881e-08	8.90294e-07
Pi_full_DN995_c0_g1_i1	79.593	1.18942	0.219933	5.40809	6.36989e-08	1.40734e-06
Pi_full_DN8886_c0_g2_i1	13.6712	1.18926	0.527921	2.25272	0.0242769	0.0976666
Pi_full_DN83_c0_g1_i6	52.561	1.18922	0.262001	4.53899	5.65242e-06	8.26102e-05
Pi_full_DN18360_c0_g1_i1	86.8749	1.18916	0.211621	5.6193	1.91729e-08	4.63194e-07
Pi_full_DN22631_c0_g1_i1	18.1783	1.18891	0.451533	2.63305	0.00846222	0.043508
Pi_full_DN1807_c0_g2_i1	19.9246	1.18868	0.471096	2.52322	0.0116286	0.0557299
Pi_full_DN5841_c0_g1_i1	31.1802	1.18812	0.353767	3.35848	0.000783729	0.00613331
Pi_full_DN7952_c1_g1_i1	15.4289	1.18796	0.493399	2.40771	0.0160528	0.0714014
Pi_full_DN3566_c0_g1_i3	1133.73	1.1871	0.113509	10.4582	1.34363e-25	1.74839e-23
Pi_full_DN7391_c0_g1_i1	1016.68	1.18662	0.131409	9.02995	1.71743e-19	1.38185e-17
Pi_full_DN3966_c0_g2_i1	45.2564	1.1855	0.282157	4.20154	2.651e-05	0.000329242
Pi_full_DN26792_c0_g1_i1	28.1257	1.18526	0.352952	3.35814	0.00078469	0.00613956
Pi_full_DN83_c0_g1_i5	61.9989	1.18451	0.253777	4.66753	3.04848e-06	4.74577e-05
Pi_full_DN3281_c1_g1_i3	25.266	1.18376	0.399798	2.9609	0.00306738	0.0191197
Pi_full_DN1147_c0_g1_i17	96.9918	1.18256	0.211438	5.59293	2.23263e-08	5.33231e-07
Pi_full_DN4696_c0_g1_i1	12.6511	1.18207	0.520423	2.27136	0.0231249	0.0941462
Pi_full_DN1147_c0_g1_i22	101.813	1.18167	0.206061	5.73454	9.77781e-09	2.46806e-07
Pi_full_DN22398_c0_g1_i1	94.9073	1.18153	0.207505	5.69397	1.24116e-08	3.10382e-07
Pi_full_DN23494_c0_g1_i1	41.6551	1.18081	0.30305	3.89643	9.76196e-05	0.00103043
Pi_full_DN465_c0_g1_i3	296.83	1.17989	0.131959	8.94134	3.84472e-19	3.0544e-17
Pi_full_DN3748_c0_g2_i1	129.677	1.17759	0.197068	5.97554	2.29336e-09	6.31233e-08
Pi_full_DN22762_c0_g1_i1	14.9202	1.17637	0.495318	2.37498	0.0175499	0.0764473
Pi_full_DN1082_c0_g1_i5	909.919	1.17484	0.115586	10.1642	2.86474e-24	3.32627e-22
Pi_full_DN157_c0_g1_i4	245.686	1.17452	0.163806	7.17022	7.48795e-13	3.27946e-11
Pi_full_DN5729_c0_g2_i9	97.6456	1.17432	0.205337	5.719	1.07154e-08	2.69212e-07
Pi_full_DN809_c1_g1_i1	43.8691	1.1732	0.29806	3.93614	8.28022e-05	0.00089326
Pi_full_DN5044_c0_g1_i1	1220.29	1.17249	0.10758	10.8988	1.16808e-27	1.70188e-25
Pi_full_DN6793_c0_g2_i1	24.6845	1.17234	0.384523	3.04883	0.00229737	0.0151087
Pi_full_DN8722_c0_g1_i1	32.9668	1.17163	0.331815	3.53098	0.000414023	0.00357274
Pi_full_DN22524_c0_g1_i1	178.259	1.17066	0.157838	7.41683	1.19955e-13	5.80338e-12
Pi_full_DN5738_c0_g2_i1	138.289	1.1706	0.183973	6.36289	1.97994e-10	6.50827e-09
Pi_full_DN1154_c1_g1_i1	45.4935	1.17041	0.281365	4.15975	3.18591e-05	0.000387443
Pi_full_DN11654_c0_g1_i1	556.092	1.17002	0.108631	10.7706	4.74101e-27	6.62618e-25
Pi_full_DN14279_c0_g2_i1	13.1098	1.16943	0.521174	2.24384	0.0248425	0.0994016
Pi_full_DN4957_c0_g1_i2	35.4207	1.16941	0.325431	3.59343	0.000326356	0.00291419
Pi_full_DN1147_c0_g1_i19	101.463	1.16874	0.197168	5.92764	3.07327e-09	8.30753e-08
Pi_full_DN4060_c0_g1_i2	150.433	1.16866	0.167138	6.99219	2.70627e-12	1.12224e-10
Pi_full_DN4104_c0_g1_i1	176.592	1.16762	0.172165	6.78196	1.18556e-11	4.5698e-10
Pi_full_DN6872_c0_g1_i1	14.3119	1.16732	0.514791	2.26755	0.0233565	0.0949263
Pi_full_DN19597_c0_g1_i1	49.3996	1.16695	0.302834	3.85344	0.000116471	0.00120119
Pi_full_DN3336_c0_g1_i2	43.8775	1.16617	0.297656	3.91783	8.9349e-05	0.000954067
Pi_full_DN26199_c0_g1_i1	20.8886	1.16494	0.416701	2.79562	0.00518002	0.0293415
Pi_full_DN3711_c0_g1_i3	91.6147	1.16368	0.22654	5.13675	2.79535e-07	5.48831e-06
Pi_full_DN2825_c0_g1_i1	25.0098	1.16176	0.381846	3.04249	0.00234632	0.0153637
Pi_full_DN660_c0_g1_i1	33.6052	1.16166	0.359917	3.22757	0.00124845	0.00913014
Pi_full_DN1363_c2_g1_i1	281.946	1.16067	0.139545	8.31754	8.98054e-17	5.84293e-15
Pi_full_DN18360_c0_g1_i2	136.301	1.15932	0.179973	6.4416	1.18221e-10	4.02633e-09
Pi_full_DN547_c0_g1_i3	27.2799	1.1592	0.358315	3.23514	0.00121584	0.00893148
Pi_full_DN6531_c0_g1_i2	20.6918	1.15909	0.40844	2.83784	0.00454197	0.0263726
Pi_full_DN1880_c0_g1_i1	678.943	1.1587	0.117671	9.84689	7.06977e-23	7.34944e-21
Pi_full_DN2969_c0_g1_i1	71.9417	1.15731	0.228982	5.05413	4.3235e-07	8.15758e-06
Pi_full_DN1231_c0_g1_i2	15.8545	1.15728	0.498347	2.32223	0.0202206	0.0849148
Pi_full_DN423_c0_g1_i7	118.204	1.15712	0.184901	6.25805	3.8983e-10	1.21676e-08
Pi_full_DN16090_c0_g2_i2	131.399	1.15452	0.188016	6.14051	8.22556e-10	2.425e-08
Pi_full_DN19787_c0_g1_i1	19.6419	1.15357	0.449746	2.56493	0.0103198	0.0505882
Pi_full_DN2753_c0_g2_i1	623.455	1.15207	0.104593	11.0147	3.24459e-28	4.85864e-26
Pi_full_DN516_c0_g1_i6	71.4055	1.15115	0.242521	4.74662	2.06848e-06	3.35293e-05
Pi_full_DN2222_c0_g1_i5	31.3292	1.1489	0.338043	3.39867	0.000677143	0.00542635
Pi_full_DN4298_c0_g1_i1	1026.78	1.14858	0.123519	9.29887	1.41951e-20	1.23141e-18
Pi_full_DN1912_c0_g1_i5	156.07	1.14792	0.19451	5.90161	3.59975e-09	9.65461e-08
Pi_full_DN2822_c0_g1_i2	147.041	1.1446	0.170583	6.70992	1.94731e-11	7.34837e-10
Pi_full_DN6508_c0_g1_i1	108.905	1.14325	0.194833	5.86785	4.41495e-09	1.16914e-07
Pi_full_DN19111_c0_g1_i1	231.814	1.14308	0.140102	8.1589	3.38094e-16	2.08129e-14
Pi_full_DN640_c0_g1_i1	3854.54	1.14291	0.102318	11.1701	5.71029e-29	8.79524e-27
Pi_full_DN3146_c0_g2_i2	78.6511	1.14229	0.226909	5.03414	4.80008e-07	8.98491e-06
Pi_full_DN1924_c3_g1_i1	353.402	1.14159	0.1237	9.2287	2.7393e-20	2.31772e-18
Pi_full_DN9899_c0_g1_i2	189.595	1.14118	0.15796	7.22448	5.03022e-13	2.24905e-11
Pi_full_DN13692_c0_g1_i4	458.114	1.14065	0.118863	9.59635	8.28253e-22	7.95291e-20
Pi_full_DN6408_c0_g1_i1	204.814	1.14007	0.175859	6.48285	9.00074e-11	3.13134e-09
Pi_full_DN14410_c0_g2_i1	19.4555	1.13762	0.419946	2.70896	0.0067495	0.0362664
Pi_full_DN6092_c0_g1_i1	31.4701	1.13732	0.363546	3.12841	0.00175753	0.0121092
Pi_full_DN7461_c0_g3_i1	52.4841	1.13726	0.287349	3.95776	7.56565e-05	0.000828489
Pi_full_DN4966_c1_g1_i1	25.3557	1.13629	0.384235	2.95727	0.00310376	0.0192891
Pi_full_DN8048_c0_g1_i1	14.7437	1.1362	0.506597	2.24281	0.0249091	0.0995626
Pi_full_DN5896_c0_g1_i1	80.3084	1.13406	0.225246	5.03476	4.78453e-07	8.96469e-06
Pi_full_DN1447_c0_g2_i1	215.819	1.13305	0.187436	6.04498	1.49432e-09	4.22712e-08
Pi_full_DN1387_c0_g1_i2	63.5974	1.13205	0.245123	4.6183	3.86891e-06	5.8775e-05
Pi_full_DN5941_c0_g1_i2	36.6369	1.13196	0.321722	3.51843	0.000434112	0.00371887
Pi_full_DN1240_c0_g3_i1	127.05	1.13169	0.17725	6.38468	1.71756e-10	5.73068e-09
Pi_full_DN27112_c0_g1_i1	43.6223	1.13156	0.298999	3.78448	0.000154029	0.00153039
Pi_full_DN3199_c0_g1_i1	35.335	1.13089	0.339803	3.32807	0.000874498	0.00675124
Pi_full_DN14102_c0_g1_i1	30.0249	1.13059	0.381374	2.96452	0.00303154	0.0189244
Pi_full_DN6261_c0_g1_i1	139.877	1.12994	0.177138	6.37883	1.78446e-10	5.92769e-09
Pi_full_DN18359_c0_g2_i1	176.895	1.12941	0.163926	6.88977	5.58838e-12	2.25543e-10
Pi_full_DN20600_c1_g1_i1	320.692	1.12815	0.399002	2.82743	0.00469237	0.0270627
Pi_full_DN4459_c0_g1_i1	23.1789	1.12773	0.394289	2.86016	0.0042343	0.0248771
Pi_full_DN5962_c0_g3_i2	37.1978	1.12731	0.316923	3.55703	0.000375066	0.00328998
Pi_full_DN3457_c0_g1_i3	129.763	1.12703	0.201028	5.60634	2.06655e-08	4.97025e-07
Pi_full_DN2914_c0_g1_i1	64.7728	1.1268	0.251145	4.48666	7.23477e-06	0.000103374
Pi_full_DN23395_c0_g1_i1	47.4316	1.1261	0.280664	4.01227	6.01386e-05	0.000677835
Pi_full_DN7026_c0_g1_i2	14.9483	1.12591	0.48655	2.31406	0.0206642	0.0864315
Pi_full_DN12054_c1_g1_i1	61.7405	1.12518	0.250157	4.49789	6.86305e-06	9.85854e-05
Pi_full_DN15661_c0_g1_i2	260.541	1.12498	0.155745	7.22327	5.07537e-13	2.26121e-11
Pi_full_DN2045_c0_g1_i1	125.829	1.12477	0.18067	6.22556	4.79839e-10	1.47453e-08
Pi_full_DN607_c0_g1_i10	14.551	1.12419	0.496466	2.26439	0.0235502	0.0954963
Pi_full_DN22310_c0_g1_i1	32.2407	1.12411	0.332912	3.37661	0.000733844	0.00580437
Pi_full_DN14208_c0_g1_i1	54.2861	1.12386	0.262698	4.27815	1.88449e-05	0.00024279
Pi_full_DN11034_c0_g1_i2	22.9645	1.12145	0.393013	2.85346	0.00432458	0.0253205
Pi_full_DN6559_c0_g1_i1	23.575	1.12116	0.405292	2.76631	0.00566943	0.0314991
Pi_full_DN277_c0_g2_i1	1358.91	1.11995	0.10423	10.745	6.25406e-27	8.67659e-25
Pi_full_DN5237_c0_g1_i1	478.77	1.11978	0.111949	10.0025	1.48531e-23	1.64368e-21
Pi_full_DN200_c0_g1_i2	404.592	1.11934	0.129188	8.66442	4.53827e-18	3.3125e-16
Pi_full_DN6411_c0_g1_i2	77.0814	1.11924	0.225433	4.96485	6.87551e-07	1.23904e-05
Pi_full_DN7501_c0_g1_i2	211.329	1.1192	0.168865	6.6278	3.40738e-11	1.24957e-09
Pi_full_DN4571_c0_g1_i2	194.003	1.11897	0.153922	7.26975	3.60164e-13	1.64343e-11
Pi_full_DN14052_c0_g4_i1	29.4175	1.11853	0.354757	3.15296	0.00161624	0.0112883
Pi_full_DN1926_c1_g1_i1	56.0441	1.11828	0.255906	4.36989	1.24311e-05	0.000167237
Pi_full_DN1029_c0_g1_i4	33.6838	1.11631	0.322359	3.46293	0.000534327	0.00444029
Pi_full_DN8081_c0_g1_i1	18.7078	1.11559	0.42907	2.60001	0.00932218	0.0467795
Pi_full_DN5099_c1_g4_i2	189.559	1.11483	0.165012	6.75608	1.41776e-11	5.42603e-10
Pi_full_DN14783_c0_g1_i1	89.9809	1.11389	0.215091	5.17868	2.23462e-07	4.48063e-06
Pi_full_DN13689_c0_g1_i1	393.939	1.11365	0.114731	9.70657	2.82691e-22	2.79257e-20
Pi_full_DN3500_c0_g2_i1	19.6958	1.11355	0.425936	2.61437	0.00893929	0.0453588
Pi_full_DN4945_c0_g1_i1	264.578	1.11289	0.150132	7.41272	1.23739e-13	5.97876e-12
Pi_full_DN4720_c0_g1_i1	35.5456	1.11252	0.322657	3.44801	0.000564736	0.00466321
Pi_full_DN12847_c0_g1_i1	282.536	1.1108	0.139738	7.94912	1.87835e-15	1.07723e-13
Pi_full_DN9904_c0_g1_i1	17.1257	1.10863	0.455972	2.43135	0.0150428	0.0678931
Pi_full_DN5533_c0_g2_i1	26.5522	1.10851	0.369759	2.99793	0.00271823	0.0173158
Pi_full_DN675_c0_g1_i12	124.076	1.10846	0.182629	6.06944	1.28357e-09	3.66666e-08
Pi_full_DN1843_c0_g1_i3	116.214	1.10697	0.190753	5.80318	6.50687e-09	1.67757e-07
Pi_full_DN19114_c0_g1_i1	43.7151	1.10642	0.300779	3.67852	0.000234592	0.00219885
Pi_full_DN15358_c0_g2_i1	26.8916	1.10624	0.391304	2.82707	0.00469761	0.0270805
Pi_full_DN8189_c0_g3_i1	16.4333	1.10583	0.483972	2.2849	0.0223185	0.0917539
Pi_full_DN12902_c0_g1_i1	145.53	1.10557	0.187414	5.89909	3.65508e-09	9.79116e-08
Pi_full_DN8638_c0_g1_i1	14.8933	1.1052	0.48815	2.26406	0.0235703	0.0955575
Pi_full_DN14161_c0_g1_i1	24.4235	1.1042	0.375993	2.93675	0.00331674	0.0203911
Pi_full_DN3441_c0_g3_i1	38.0939	1.10405	0.316737	3.48571	0.00049084	0.0041234
Pi_full_DN26491_c0_g1_i1	47.477	1.10342	0.285253	3.86822	0.000109631	0.00114094
Pi_full_DN1147_c0_g1_i18	95.2502	1.10145	0.207091	5.31866	1.04536e-07	2.23119e-06
Pi_full_DN10657_c0_g1_i2	52.0067	1.10107	0.270377	4.07236	4.65399e-05	0.000541044
Pi_full_DN200_c0_g1_i4	461.706	1.10022	0.114661	9.59541	8.35836e-22	7.99641e-20
Pi_full_DN1147_c0_g1_i1	106.933	1.09937	0.19855	5.53697	3.07753e-08	7.1599e-07
Pi_full_DN18343_c0_g1_i1	67.5179	1.09759	0.249203	4.40439	1.06083e-05	0.000145569
Pi_full_DN321_c0_g1_i5	453.612	1.09679	0.117627	9.32434	1.11678e-20	9.82348e-19
Pi_full_DN13868_c0_g1_i1	109.34	1.09647	0.189473	5.78696	7.16721e-09	1.8353e-07
Pi_full_DN7069_c0_g2_i1	133.211	1.09617	0.181133	6.05173	1.43294e-09	4.06262e-08
Pi_full_DN17042_c0_g1_i1	54.8677	1.09374	0.256167	4.26964	1.95788e-05	0.000251216
Pi_full_DN25269_c0_g1_i1	403.375	1.09357	0.140209	7.79956	6.21223e-15	3.38275e-13
Pi_full_DN200_c0_g1_i7	383.476	1.09166	0.144484	7.55561	4.16901e-14	2.10887e-12
Pi_full_DN6508_c0_g1_i5	39.152	1.09142	0.304232	3.58746	0.00033392	0.00297189
Pi_full_DN4298_c0_g1_i2	1572.85	1.0914	0.120273	9.0744	1.14301e-19	9.31591e-18
Pi_full_DN9396_c0_g1_i1	53.5063	1.09127	0.270473	4.03466	5.46813e-05	0.000624532
Pi_full_DN25277_c0_g1_i1	15.3404	1.09109	0.471446	2.31435	0.0206486	0.0863757
Pi_full_DN5553_c0_g1_i1	65.9285	1.09108	0.237797	4.5883	4.46876e-06	6.69977e-05
Pi_full_DN258_c0_g1_i7	149.855	1.08887	0.168357	6.4676	9.95703e-11	3.43608e-09
Pi_full_DN7448_c0_g2_i1	20.058	1.08873	0.440321	2.47258	0.0134142	0.0621028
Pi_full_DN4634_c0_g1_i1	39.9683	1.08844	0.313047	3.47692	0.000507208	0.00424015
Pi_full_DN18937_c0_g1_i1	16.9659	1.08667	0.455499	2.38567	0.0170479	0.0747351
Pi_full_DN1640_c1_g1_i2	35.9473	1.08642	0.321251	3.38186	0.000719978	0.00571981
Pi_full_DN7545_c0_g1_i2	94.1281	1.08535	0.209402	5.1831	2.18229e-07	4.38434e-06
Pi_full_DN21138_c0_g1_i1	76.6468	1.08505	0.230108	4.7154	2.41233e-06	3.84749e-05
Pi_full_DN1700_c0_g2_i1	735.079	1.08494	0.11095	9.77861	1.39113e-22	1.41498e-20
Pi_full_DN7149_c0_g1_i1	21.4009	1.08298	0.425203	2.54698	0.010866	0.0527656
Pi_full_DN200_c0_g1_i9	438.136	1.07869	0.133615	8.07311	6.85318e-16	4.09196e-14
Pi_full_DN3161_c0_g1_i2	34.2124	1.07853	0.323606	3.33284	0.000859643	0.00665425
Pi_full_DN9844_c1_g3_i3	17.4473	1.07815	0.459794	2.34486	0.0190341	0.0810874
Pi_full_DN119_c1_g1_i5	67.6682	1.07791	0.234013	4.60617	4.1015e-06	6.19344e-05
Pi_full_DN990_c0_g1_i3	39.558	1.07675	0.314381	3.42498	0.000614844	0.00500685
Pi_full_DN11635_c0_g2_i1	17.2237	1.07548	0.454783	2.36483	0.0180383	0.0779718
Pi_full_DN730_c0_g1_i1	203.975	1.07507	0.170901	6.29064	3.16168e-10	1.00176e-08
Pi_full_DN26589_c0_g1_i1	17.3592	1.07489	0.477566	2.25076	0.0244009	0.0980712
Pi_full_DN23369_c0_g1_i1	21.4673	1.07457	0.410801	2.61579	0.00890205	0.0452245
Pi_full_DN4132_c0_g2_i1	36.1403	1.07381	0.31452	3.41412	0.000639887	0.00517799
Pi_full_DN277_c0_g2_i2	1405.25	1.07363	0.108034	9.93792	2.84717e-23	3.09628e-21
Pi_full_DN1160_c0_g1_i2	37.9123	1.0732	0.329621	3.25586	0.0011305	0.00840937
Pi_full_DN18265_c0_g1_i1	15.2461	1.07215	0.476472	2.2502	0.0244365	0.0981726
Pi_full_DN18263_c1_g1_i1	17.1959	1.07167	0.446255	2.40149	0.0163286	0.072359
Pi_full_DN6257_c2_g1_i1	100.962	1.07135	0.19367	5.53184	3.16897e-08	7.34998e-07
Pi_full_DN227_c0_g2_i15	65.0178	1.07067	0.245738	4.35698	1.3187e-05	0.000176337
Pi_full_DN21188_c0_g1_i1	192.906	1.07014	0.166815	6.41512	1.40713e-10	4.73681e-09
Pi_full_DN20633_c0_g1_i1	27.3547	1.06997	0.380094	2.81501	0.00487752	0.0279215
Pi_full_DN9817_c1_g1_i1	86.5184	1.06984	0.233686	4.57814	4.69137e-06	6.97806e-05
Pi_full_DN3441_c0_g4_i2	55.9524	1.06828	0.281879	3.78987	0.000150726	0.00150272
Pi_full_DN200_c0_g1_i5	407.601	1.06749	0.123956	8.61186	7.18835e-18	5.14724e-16
Pi_full_DN7237_c0_g2_i1	17.6802	1.06747	0.453099	2.35594	0.018476	0.0794
Pi_full_DN3975_c0_g1_i2	1341.3	1.06605	0.0860128	12.3941	2.81195e-35	5.76694e-33
Pi_full_DN13782_c0_g3_i1	16.7307	1.06462	0.459552	2.31664	0.0205232	0.085937
Pi_full_DN19142_c0_g1_i1	114.119	1.0645	0.195168	5.4543	4.91667e-08	1.10468e-06
Pi_full_DN13991_c1_g1_i1	142.325	1.06282	0.179384	5.9248	3.1268e-09	8.44617e-08
Pi_full_DN2515_c0_g1_i9	69.0282	1.06197	0.23877	4.44767	8.68056e-06	0.000121818
Pi_full_DN3146_c0_g2_i1	189.39	1.06144	0.156496	6.78256	1.18063e-11	4.55544e-10
Pi_full_DN2953_c0_g6_i2	76.4089	1.06119	0.225409	4.70785	2.50339e-06	3.9776e-05
Pi_full_DN7839_c0_g1_i5	143.861	1.06011	0.170556	6.21558	5.11348e-10	1.56245e-08
Pi_full_DN295_c0_g1_i2	509.425	1.05983	0.134808	7.86173	3.78853e-15	2.10551e-13
Pi_full_DN7032_c0_g1_i1	16.5981	1.05832	0.454463	2.32873	0.0198735	0.0838512
Pi_full_DN5755_c0_g1_i1	38.9234	1.05689	0.312434	3.38277	0.000717595	0.00570448
Pi_full_DN9146_c0_g1_i1	189.383	1.05672	0.173731	6.0825	1.18323e-09	3.41626e-08
Pi_full_DN3684_c0_g2_i1	25.5649	1.05669	0.380708	2.77559	0.00551019	0.0307865
Pi_full_DN10955_c0_g2_i1	79.7506	1.052	0.228093	4.61218	3.98474e-06	6.03888e-05
Pi_full_DN8436_c0_g2_i1	31.6566	1.05149	0.344214	3.05476	0.00225239	0.0148673
Pi_full_DN547_c0_g1_i2	34.7014	1.05085	0.317476	3.31002	0.000932905	0.00714369
Pi_full_DN342_c0_g1_i2	720.03	1.05066	0.103637	10.1378	3.75336e-24	4.31819e-22
Pi_full_DN2515_c0_g1_i7	77.8991	1.04911	0.221822	4.72951	2.25065e-06	3.61649e-05	putative aldo-keto reductase 4	0	0	0	0	IPR036812;IPR023210;noIPR;noIPR;IPR023210;IPR036812	;;;;;	;;;;;
Pi_full_DN2515_c0_g1_i12	55.5339	1.04834	0.260202	4.02895	5.60261e-05	0.000637384
Pi_full_DN18351_c0_g1_i1	16.0474	1.04626	0.461827	2.26547	0.0234838	0.0952782
Pi_full_DN2768_c0_g1_i1	221.338	1.0438	0.172324	6.0572	1.38511e-09	3.94479e-08
Pi_full_DN8080_c0_g1_i11	18.6228	1.04328	0.434967	2.39852	0.0164616	0.0727472
Pi_full_DN1030_c0_g1_i3	66.7004	1.0432	0.236422	4.41244	1.02213e-05	0.000140925
Pi_full_DN16897_c0_g6_i2	18.235	1.04319	0.447779	2.3297	0.0198219	0.0836969
Pi_full_DN25849_c0_g1_i1	25.8827	1.04317	0.368397	2.83164	0.00463097	0.0267864
Pi_full_DN539_c0_g1_i5	28.9452	1.04261	0.352664	2.95638	0.00311269	0.0193414
Pi_full_DN3820_c0_g1_i2	65.5746	1.04244	0.238096	4.37823	1.19648e-05	0.000161714
Pi_full_DN229_c0_g2_i3	361.767	1.04171	0.118922	8.75961	1.95919e-18	1.4816e-16
Pi_full_DN811_c0_g1_i1	95.2961	1.0389	0.22122	4.69623	2.65013e-06	4.18958e-05
Pi_full_DN3668_c0_g1_i1	682.751	1.03887	0.109822	9.45961	3.09092e-21	2.83793e-19
Pi_full_DN10942_c0_g1_i3	28.3566	1.0388	0.360806	2.87911	0.003988	0.0237069
Pi_full_DN10657_c0_g1_i1	56.6161	1.03843	0.252987	4.1047	4.04846e-05	0.000478761
Pi_full_DN7132_c0_g1_i2	107.745	1.03807	0.236515	4.38901	1.13865e-05	0.000154952
Pi_full_DN4365_c0_g1_i2	144.829	1.03667	0.190962	5.42868	5.67717e-08	1.2651e-06
Pi_full_DN5786_c1_g1_i1	474.971	1.03605	0.112739	9.18976	3.93719e-20	3.29432e-18
Pi_full_DN3036_c0_g1_i2	106.563	1.03546	0.198821	5.20802	1.90865e-07	3.87439e-06
Pi_full_DN9511_c0_g1_i1	956.878	1.03448	0.102148	10.1273	4.18086e-24	4.79541e-22
Pi_full_DN4365_c0_g1_i8	162.034	1.03417	0.171629	6.02562	1.68465e-09	4.72304e-08
Pi_full_DN4009_c0_g1_i2	192.598	1.03322	0.150776	6.85268	7.24809e-12	2.87172e-10
Pi_full_DN1078_c0_g1_i1	38.9757	1.03244	0.300946	3.43064	0.000602154	0.00491731
Pi_full_DN448_c2_g1_i1	159.077	1.03233	0.176883	5.83624	5.33933e-09	1.39726e-07
Pi_full_DN1253_c0_g1_i1	165.744	1.03205	0.163532	6.311	2.77247e-10	8.86625e-09
Pi_full_DN2953_c0_g1_i1	47.2887	1.03139	0.276517	3.72994	0.000191524	0.00184337
Pi_full_DN11546_c1_g2_i1	30.3468	1.03139	0.352906	2.92255	0.00347174	0.0211818
Pi_full_DN3707_c0_g2_i1	188.389	1.03115	0.154042	6.69394	2.17233e-11	8.17299e-10
Pi_full_DN558_c0_g1_i2	36.5315	1.03014	0.312347	3.29808	0.000973499	0.00740495
Pi_full_DN18963_c0_g1_i1	34.7996	1.02832	0.322453	3.18907	0.00142732	0.0101875
Pi_full_DN21508_c0_g1_i1	132.052	1.02786	0.18424	5.57894	2.41984e-08	5.73587e-07
Pi_full_DN20745_c0_g1_i1	70.8283	1.02727	0.236212	4.34892	1.3681e-05	0.000182297
Pi_full_DN258_c0_g1_i8	32.7391	1.02588	0.325055	3.15603	0.00159934	0.0111847
Pi_full_DN5569_c0_g1_i1	139.672	1.0257	0.169415	6.05439	1.40955e-09	4.00231e-08
Pi_full_DN2914_c0_g1_i2	72.7813	1.02536	0.23404	4.38115	1.18055e-05	0.000159847
Pi_full_DN472_c0_g1_i2	23.5679	1.02486	0.379248	2.70236	0.00688496	0.0368892
Pi_full_DN4597_c0_g1_i1	264.134	1.02465	0.150169	6.82332	8.89631e-12	3.47887e-10
Pi_full_DN26020_c0_g1_i1	18.4662	1.0235	0.429441	2.38333	0.0171569	0.0751344
Pi_full_DN8159_c0_g1_i1	897.107	1.0228	0.107193	9.54162	1.40615e-21	1.32656e-19
Pi_full_DN21129_c0_g1_i1	119.231	1.02229	0.181551	5.63088	1.79296e-08	4.35108e-07
Pi_full_DN19829_c0_g1_i1	17.3625	1.0222	0.442372	2.31072	0.0208486	0.0870001
Pi_full_DN83_c0_g1_i7	98.2501	1.02197	0.199339	5.1268	2.94716e-07	5.76683e-06
Pi_full_DN9955_c0_g1_i1	78.837	1.0213	0.222474	4.59067	4.41826e-06	6.62932e-05
Pi_full_DN15444_c0_g1_i2	114.103	1.018	0.193529	5.26021	1.4389e-07	3.00489e-06
Pi_full_DN8354_c0_g1_i2	1265.14	1.01744	0.10123	10.0508	9.11314e-24	1.02349e-21
Pi_full_DN4513_c0_g3_i1	19.3451	1.01665	0.419721	2.42221	0.0154262	0.0691687
Pi_full_DN4779_c0_g1_i2	51.0819	1.01614	0.264058	3.84818	0.000118999	0.00122291
Pi_full_DN6411_c0_g1_i1	95.976	1.01582	0.202705	5.01134	5.4053e-07	9.96456e-06
Pi_full_DN1677_c0_g1_i4	46.428	1.01557	0.276128	3.67792	0.000235146	0.00220294
Pi_full_DN17469_c0_g1_i1	18.6991	1.01361	0.441097	2.29793	0.021566	0.0893615
Pi_full_DN4294_c0_g1_i9	127.408	1.01355	0.181863	5.57315	2.50168e-08	5.92242e-07
Pi_full_DN10638_c0_g1_i1	274.191	1.0135	0.1372	7.38703	1.50147e-13	7.15396e-12
Pi_full_DN20750_c0_g1_i1	154.335	1.01344	0.161342	6.28129	3.35778e-10	1.05944e-08
Pi_full_DN19124_c0_g1_i1	37.1732	1.0132	0.316733	3.19891	0.00137948	0.0099021
Pi_full_DN9434_c0_g1_i1	34.5011	1.01271	0.340084	2.97782	0.00290302	0.0182885
Pi_full_DN334_c0_g1_i1	35.3386	1.01152	0.329859	3.06651	0.00216574	0.0144241
Pi_full_DN3430_c0_g1_i1	1979.83	1.01135	0.124278	8.13778	4.02585e-16	2.44637e-14
Pi_full_DN2222_c0_g1_i9	29.0985	1.01122	0.368436	2.74463	0.00605795	0.0332724
Pi_full_DN516_c0_g1_i1	478.038	1.01107	0.108119	9.35139	8.65019e-21	7.69867e-19
Pi_full_DN24408_c0_g1_i1	33.5842	1.0107	0.328265	3.07892	0.00207751	0.0139471
Pi_full_DN621_c0_g1_i4	25.2717	1.01067	0.387101	2.61087	0.00903116	0.0456945
Pi_full_DN6904_c0_g1_i7	21.8465	1.01036	0.405917	2.48908	0.0128075	0.0600005
Pi_full_DN144_c0_g1_i2	228.084	1.01016	0.144931	6.96995	3.17058e-12	1.30617e-10
Pi_full_DN10243_c0_g2_i2	29.0601	1.01008	0.346005	2.91926	0.00350869	0.0213761
Pi_full_DN6056_c0_g1_i5	30.1106	1.00979	0.370728	2.72379	0.00645371	0.0350072
Pi_full_DN11194_c1_g3_i1	305.886	1.00962	0.139758	7.22408	5.04509e-13	2.25304e-11
Pi_full_DN227_c0_g2_i13	29.9515	1.0094	0.351746	2.86969	0.00410877	0.0242718
Pi_full_DN9541_c0_g1_i6	121.934	1.00885	0.18176	5.55046	2.84921e-08	6.66983e-07
Pi_full_DN25401_c0_g1_i1	662.521	1.00796	0.105756	9.53102	1.5575e-21	1.4584e-19
Pi_full_DN8286_c0_g1_i1	28.5161	1.00702	0.349903	2.87798	0.00400228	0.0237782
Pi_full_DN3214_c0_g1_i2	125.136	1.00566	0.188346	5.33943	9.32389e-08	1.99974e-06
Pi_full_DN22204_c0_g1_i1	300.13	1.00543	0.131045	7.67241	1.68788e-14	8.78538e-13
Pi_full_DN8393_c0_g2_i1	1810.95	1.00525	0.207417	4.84651	1.25655e-06	2.15239e-05
Pi_full_DN1891_c0_g1_i1	646.864	1.00493	0.102081	9.8445	7.24006e-23	7.5058e-21
Pi_full_DN9683_c0_g1_i1	1812	1.00491	0.206739	4.86078	1.16922e-06	2.01376e-05
Pi_full_DN3707_c0_g2_i2	98.0642	1.00489	0.206954	4.85564	1.19998e-06	2.06111e-05
Pi_full_DN3430_c0_g1_i2	2386.05	1.00466	0.234358	4.28685	1.81224e-05	0.000234763
Pi_full_DN7102_c0_g2_i1	18.6319	1.00151	0.438176	2.28564	0.0222755	0.0915972
Pi_full_DN9500_c0_g1_i1	32.8595	1.0009	0.38496	2.60002	0.00932193	0.0467795
Pi_full_DN11587_c0_g1_i1	18.644	1.00047	0.437025	2.28929	0.0220627	0.0909373
Pi_full_DN11290_c0_g2_i1	34.8968	1.00037	0.313568	3.19029	0.00142131	0.0101523
Pi_full_DN8426_c0_g1_i1	35.6304	1.00004	0.330816	3.02295	0.00250322	0.0162389
Pi_full_DN2077_c0_g2_i1	1470.5	0.999199	0.107536	9.29179	1.5172e-20	1.31314e-18
Pi_full_DN38_c0_g1_i6	25.8052	0.997266	0.371585	2.68382	0.00727865	0.0385823
Pi_full_DN22593_c0_g1_i1	184.821	0.995793	0.165243	6.02624	1.67818e-09	4.70838e-08
Pi_full_DN164_c0_g1_i4	39.0776	0.994336	0.323397	3.07466	0.0021074	0.0141202
Pi_full_DN9541_c0_g1_i9	64.7741	0.994077	0.24902	3.99196	6.55305e-05	0.000731404
Pi_full_DN15514_c0_g2_i1	49.5684	0.991727	0.282358	3.51231	0.000444234	0.00378411
Pi_full_DN14206_c0_g3_i3	48.7523	0.990279	0.28061	3.52903	0.000417087	0.00359671
Pi_full_DN10320_c0_g3_i1	617.437	0.990106	0.105568	9.37881	6.67233e-21	6.00924e-19
Pi_full_DN5817_c0_g1_i2	34.1214	0.989286	0.324309	3.05044	0.00228505	0.0150486
Pi_full_DN258_c0_g1_i5	123.868	0.988959	0.192015	5.15043	2.59895e-07	5.14283e-06
Pi_full_DN8354_c0_g1_i1	397.593	0.987191	0.126991	7.77369	7.62313e-15	4.1154e-13
Pi_full_DN505_c0_g1_i8	67.8437	0.985598	0.234997	4.19409	2.73965e-05	0.000338851
Pi_full_DN334_c0_g1_i11	231.7	0.984566	0.183498	5.36554	8.07079e-08	1.74733e-06
Pi_full_DN351_c0_g2_i2	230.669	0.983315	0.144761	6.79269	1.10063e-11	4.26422e-10
Pi_full_DN12215_c0_g3_i1	22.6873	0.982608	0.39416	2.49292	0.0126698	0.0596023
Pi_full_DN4636_c0_g1_i1	115.49	0.982402	0.185435	5.29783	1.17189e-07	2.48302e-06
Pi_full_DN12807_c0_g1_i1	61.9946	0.98229	0.25678	3.82541	0.000130554	0.00132483
Pi_full_DN1880_c0_g1_i4	4762.26	0.982269	0.0717986	13.6809	1.3207e-42	3.50971e-40
Pi_full_DN6913_c0_g1_i1	196.263	0.981735	0.154595	6.35037	2.14796e-10	7.01171e-09
Pi_full_DN4297_c0_g1_i1	54.7319	0.981026	0.254811	3.85001	0.000118112	0.00121512
Pi_full_DN12061_c0_g1_i1	250.325	0.980456	0.138084	7.10042	1.24375e-12	5.29732e-11
Pi_full_DN9449_c0_g1_i1	162.486	0.980275	0.175437	5.58761	2.30214e-08	5.48099e-07
Pi_full_DN1957_c0_g1_i1	314.49	0.980215	0.135813	7.21738	5.29993e-13	2.35569e-11
Pi_full_DN705_c0_g1_i4	63.3837	0.978539	0.250379	3.90824	9.29722e-05	0.000988003
Pi_full_DN24566_c0_g1_i1	30.634	0.978435	0.345034	2.83576	0.00457162	0.0265162
Pi_full_DN405_c0_g1_i2	29.7866	0.977812	0.379794	2.57459	0.010036	0.0495249
Pi_full_DN6411_c0_g1_i3	91.6308	0.977573	0.202447	4.82878	1.3737e-06	2.32944e-05
Pi_full_DN200_c0_g1_i1	439.176	0.976673	0.139138	7.01947	2.22709e-12	9.28633e-11
Pi_full_DN1093_c1_g1_i1	177.961	0.976462	0.157311	6.2072	5.39372e-10	1.63484e-08
Pi_full_DN3413_c0_g1_i1	289.016	0.976336	0.161701	6.0379	1.56137e-09	4.40028e-08
Pi_full_DN7791_c0_g1_i1	29.4203	0.975797	0.34398	2.83679	0.004557	0.0264436
Pi_full_DN7325_c2_g2_i1	36.549	0.975647	0.312275	3.12432	0.00178217	0.0122521
Pi_full_DN19759_c0_g1_i1	93.911	0.974125	0.202313	4.81493	1.47254e-06	2.47738e-05
Pi_full_DN1043_c0_g1_i1	116.153	0.973216	0.189256	5.14233	2.71349e-07	5.34985e-06
Pi_full_DN4564_c1_g1_i1	105.372	0.97255	0.19324	5.03286	4.83215e-07	9.03151e-06
Pi_full_DN8196_c0_g1_i1	504.422	0.971355	0.112537	8.63146	6.0573e-18	4.36218e-16
Pi_full_DN4981_c0_g1_i1	33.0839	0.971009	0.334344	2.90422	0.00368165	0.0221945
Pi_full_DN22947_c0_g1_i1	22.536	0.969429	0.396961	2.44212	0.0146012	0.0663019
Pi_full_DN73_c0_g1_i2	213.494	0.968687	0.158166	6.12449	9.09724e-10	2.66731e-08
Pi_full_DN4007_c0_g2_i1	152.149	0.968358	0.163187	5.93403	2.9559e-09	8.01568e-08
Pi_full_DN516_c0_g1_i12	69.8291	0.968059	0.233776	4.14097	3.45844e-05	0.000416293
Pi_full_DN1640_c0_g1_i1	29.9239	0.96705	0.34791	2.7796	0.00544262	0.0304767	---NA---	0	0	0	0	0	0	0
Pi_full_DN2083_c0_g1_i1	38.2594	0.966691	0.305853	3.16063	0.00157426	0.011045
Pi_full_DN6040_c0_g2_i1	35.468	0.96658	0.319029	3.02976	0.00244751	0.0159267
Pi_full_DN3413_c0_g1_i2	288.053	0.966426	0.156009	6.19467	5.84082e-10	1.76327e-08
Pi_full_DN516_c0_g1_i5	465.307	0.96597	0.110469	8.74425	2.24503e-18	1.68426e-16
Pi_full_DN3299_c2_g1_i1	66.2188	0.965969	0.250786	3.85177	0.000117268	0.00120809
Pi_full_DN6017_c0_g1_i1	181.998	0.96574	0.157798	6.12008	9.35262e-10	2.73589e-08
Pi_full_DN13488_c0_g1_i1	19.9572	0.965739	0.420216	2.2982	0.0215506	0.0893367
Pi_full_DN22728_c0_g1_i1	43.0044	0.96455	0.291752	3.30606	0.000946177	0.00723358
Pi_full_DN5589_c0_g2_i8	281.609	0.964347	0.129928	7.42216	1.15224e-13	5.59602e-12
Pi_full_DN2786_c0_g1_i2	20.0191	0.963749	0.422187	2.28275	0.0224448	0.0921129
Pi_full_DN258_c0_g1_i13	57.6601	0.963745	0.260307	3.70234	0.000213622	0.00202714
Pi_full_DN4294_c0_g1_i4	103.912	0.96367	0.193287	4.98569	6.17411e-07	1.12306e-05
Pi_full_DN1700_c0_g1_i1	1448.73	0.962513	0.0993675	9.6864	3.44472e-22	3.37637e-20
Pi_full_DN9921_c0_g1_i2	89.3712	0.96183	0.216097	4.45091	8.55058e-06	0.000120288
Pi_full_DN11945_c0_g1_i1	71.2033	0.961664	0.226618	4.24355	2.20007e-05	0.000278878
Pi_full_DN11246_c0_g1_i1	48.7603	0.961657	0.279394	3.44193	0.000577572	0.00475568
Pi_full_DN7858_c0_g1_i1	29.8332	0.961014	0.338919	2.83553	0.00457502	0.026524
Pi_full_DN3668_c0_g1_i2	639.987	0.960856	0.105802	9.08162	1.06973e-19	8.75643e-18
Pi_full_DN144_c0_g1_i6	69.3688	0.960717	0.235618	4.07744	4.55352e-05	0.000531
Pi_full_DN12271_c0_g1_i1	28.8288	0.960482	0.35322	2.71922	0.00654364	0.0353465
Pi_full_DN10736_c0_g1_i1	25.2169	0.959862	0.373854	2.56748	0.010244	0.0503148
Pi_full_DN9706_c1_g1_i2	32.3403	0.95977	0.349063	2.74956	0.00596747	0.0328502
Pi_full_DN9948_c0_g1_i1	27.5259	0.95773	0.399556	2.39699	0.0165305	0.0729668
Pi_full_DN7040_c0_g1_i2	28.6293	0.956724	0.375018	2.55114	0.0107371	0.0522401
Pi_full_DN2416_c0_g1_i1	421.631	0.95514	0.289854	3.29525	0.000983341	0.00746327
Pi_full_DN2613_c0_g1_i1	55.9029	0.954437	0.287714	3.31732	0.000908863	0.00698226
Pi_full_DN1219_c0_g1_i3	257.88	0.954267	0.151428	6.30181	2.94192e-10	9.36055e-09
Pi_full_DN15650_c0_g1_i1	42.7542	0.953971	0.29571	3.22604	0.00125517	0.00917394
Pi_full_DN5469_c0_g1_i1	1095.81	0.953592	0.118452	8.05046	8.24863e-16	4.89419e-14
Pi_full_DN6539_c0_g1_i2	78.9696	0.953346	0.219254	4.34814	1.37295e-05	0.000182815
Pi_full_DN21803_c0_g1_i1	39.5706	0.952934	0.297406	3.20415	0.00135462	0.00976463
Pi_full_DN2955_c1_g1_i1	74.2894	0.952152	0.223967	4.2513	2.12535e-05	0.000270314
Pi_full_DN1147_c0_g1_i12	88.2588	0.951315	0.21457	4.43359	9.26753e-06	0.000129286
Pi_full_DN10182_c0_g1_i1	41.6158	0.949945	0.306368	3.10067	0.00193084	0.013093
Pi_full_DN15357_c0_g1_i1	76.5916	0.948698	0.232043	4.08845	4.34261e-05	0.000508921
Pi_full_DN1715_c0_g1_i1	23.1534	0.948604	0.401462	2.36288	0.0181338	0.0782768
Pi_full_DN2222_c0_g1_i11	27.6796	0.947792	0.360764	2.62718	0.00860962	0.0440951
Pi_full_DN3631_c0_g3_i1	29.28	0.946306	0.358645	2.63856	0.00832592	0.0429217
Pi_full_DN19476_c0_g1_i2	27.0873	0.944877	0.366564	2.57766	0.00994717	0.0491807
Pi_full_DN7906_c0_g1_i1	226.072	0.940942	0.152424	6.17319	6.69252e-10	2.00277e-08
Pi_full_DN3822_c0_g3_i1	151.798	0.940371	0.199185	4.7211	2.34577e-06	3.75244e-05
Pi_full_DN17673_c0_g1_i1	56.621	0.9393	0.263883	3.55953	0.000371526	0.00326728
Pi_full_DN2681_c0_g1_i1	107.354	0.938577	0.190284	4.9325	8.11856e-07	1.43967e-05
Pi_full_DN12089_c0_g1_i2	22.1215	0.938552	0.405855	2.31253	0.0207486	0.0866786
Pi_full_DN1435_c0_g1_i3	69.8495	0.937641	0.251383	3.72992	0.000191538	0.00184337
Pi_full_DN11022_c0_g1_i1	39.8078	0.937232	0.30082	3.11559	0.00183576	0.0125315
Pi_full_DN242_c0_g1_i2	8833.46	0.936603	0.0864869	10.8294	2.4973e-27	3.55615e-25
Pi_full_DN11516_c0_g1_i1	19.6313	0.93639	0.414153	2.26098	0.0237607	0.0960507
Pi_full_DN22424_c0_g1_i1	26.6207	0.935042	0.379457	2.46416	0.0137336	0.0632665
Pi_full_DN5776_c0_g1_i1	183.792	0.934644	0.164193	5.69236	1.25299e-08	3.1313e-07
Pi_full_DN705_c0_g1_i2	72.5166	0.934335	0.231861	4.02971	5.58447e-05	0.000635511
Pi_full_DN3796_c0_g1_i1	6470.5	0.93408	0.205295	4.54995	5.36596e-06	7.88511e-05
Pi_full_DN51_c0_g1_i1	3589.4	0.933844	0.109812	8.50402	1.83144e-17	1.26577e-15	40S ribosomal protein S15	GO:0003723;GO:0003735;GO:0006412;GO:0015935;GO:0042254	RNA binding;structural constituent of ribosome;translation;small ribosomal subunit;ribosome biogenesis	0	0	IPR002222;IPR002222;IPR002222;IPR023575;IPR005713;IPR002222;noIPR;IPR020934;IPR002222;IPR023575	translation/structural constituent of ribosome/ribosome;translation/structural constituent of ribosome/ribosome;translation/structural constituent of ribosome/ribosome;structural constituent of ribosome/ribosome/translation;small ribosomal subunit/structural constituent of ribosome/translation;translation/structural constituent of ribosome/ribosome;;RNA binding;translation/structural constituent …	Biological Process/Molecular Function/Cellular Component;Biological Process/Molecular Function/Cellular Component;Biological Process/Molecular Function/Cellular Component;Molecular Function/Cellular Component/Biological Process;Cellular Component/Molecular Function/Biological Process;Biological Process/Molecular Function/Cellular Component;;Molecular Function;Biological Process/Molecular Function…
Pi_full_DN2480_c3_g1_i1	40.8949	0.933083	0.302335	3.08626	0.00202691	0.0136511
Pi_full_DN14083_c0_g1_i2	95.8413	0.932802	0.209549	4.45147	8.52827e-06	0.000120038
Pi_full_DN10073_c0_g1_i2	38.3894	0.932675	0.361371	2.58094	0.00985326	0.0488597
Pi_full_DN25917_c0_g1_i1	35.7089	0.932042	0.318855	2.92309	0.00346578	0.0211557
Pi_full_DN14170_c0_g1_i1	555.583	0.931793	0.106711	8.73194	2.50331e-18	1.8669e-16
Pi_full_DN18958_c0_g1_i1	61.7383	0.931557	0.241541	3.85673	0.000114915	0.00118839
Pi_full_DN2222_c0_g1_i2	32.8874	0.93079	0.32542	2.86028	0.0042327	0.0248716
Pi_full_DN4636_c0_g1_i5	39.6203	0.93062	0.296178	3.1421	0.00167739	0.0116421
Pi_full_DN6313_c0_g1_i3	87.3923	0.929773	0.206984	4.49199	7.05595e-06	0.000101049
Pi_full_DN3966_c0_g1_i1	25.5589	0.929218	0.377904	2.45888	0.0139372	0.0639669
Pi_full_DN258_c0_g1_i11	157.413	0.929075	0.181219	5.12682	2.94676e-07	5.76683e-06
Pi_full_DN5578_c0_g1_i1	265.524	0.928813	0.13091	7.09507	1.29288e-12	5.50037e-11
Pi_full_DN6140_c0_g1_i1	175.996	0.928397	0.164345	5.64907	1.61322e-08	3.94278e-07
Pi_full_DN621_c0_g1_i5	51.117	0.928181	0.284664	3.26061	0.00111171	0.00830065
Pi_full_DN24286_c0_g1_i1	29.9764	0.928048	0.348416	2.66362	0.00773044	0.040488
Pi_full_DN3440_c1_g2_i1	917.372	0.927904	0.12758	7.27309	3.51366e-13	1.60522e-11
Pi_full_DN5264_c0_g3_i4	556.175	0.92757	0.110014	8.43142	3.41508e-17	2.30127e-15
Pi_full_DN2914_c0_g1_i3	60.7764	0.927228	0.244019	3.79983	0.000144797	0.00144973
Pi_full_DN4365_c0_g1_i6	114.773	0.926806	0.205478	4.51049	6.46771e-06	9.34401e-05
Pi_full_DN11299_c0_g6_i1	27.8894	0.926189	0.369888	2.50397	0.0122808	0.0582343
Pi_full_DN2777_c0_g3_i4	843.475	0.926133	0.104637	8.85087	8.68382e-19	6.7288e-17
Pi_full_DN227_c0_g2_i6	56.2312	0.92557	0.261201	3.54352	0.000394823	0.00343691
Pi_full_DN12611_c0_g1_i1	33.5487	0.925508	0.327082	2.82959	0.00466079	0.0269093
Pi_full_DN7501_c0_g1_i1	337.285	0.925269	0.16769	5.51773	3.43406e-08	7.92586e-07
Pi_full_DN342_c0_g1_i1	1505.68	0.925161	0.0885909	10.4431	1.57635e-25	2.04416e-23
Pi_full_DN5901_c0_g1_i2	413.683	0.924703	0.118039	7.83388	4.73046e-15	2.60597e-13
Pi_full_DN25650_c0_g1_i1	918.161	0.924512	0.120904	7.64664	2.06297e-14	1.06496e-12
Pi_full_DN20519_c0_g3_i3	36.1677	0.924282	0.308467	2.99637	0.00273215	0.0173774
Pi_full_DN1128_c0_g1_i1	3354.84	0.924236	0.238031	3.88284	0.000103242	0.00108251
Pi_full_DN6257_c0_g1_i1	138.817	0.923932	0.178593	5.1734	2.29873e-07	4.59696e-06
Pi_full_DN986_c0_g1_i2	132.832	0.923897	0.181173	5.09954	3.40484e-07	6.5587e-06
Pi_full_DN8273_c0_g1_i1	39.129	0.923395	0.302922	3.04829	0.00230146	0.015125
Pi_full_DN2709_c0_g1_i2	43.5762	0.923056	0.284516	3.2443	0.00117738	0.00869466
Pi_full_DN25104_c0_g1_i1	112.846	0.922128	0.201191	4.58334	4.57612e-06	6.82785e-05
Pi_full_DN4328_c0_g2_i1	241.581	0.920896	0.145825	6.31507	2.70046e-10	8.66537e-09
Pi_full_DN26744_c0_g1_i1	70.6035	0.92089	0.227759	4.04327	5.27106e-05	0.000603966
Pi_full_DN22683_c0_g1_i1	37.2219	0.920818	0.313263	2.93944	0.00328804	0.0202575
Pi_full_DN5427_c0_g1_i2	63.8584	0.919947	0.243689	3.77508	0.000159953	0.00158206
Pi_full_DN3748_c0_g1_i1	51.1124	0.919848	0.263549	3.49023	0.000482597	0.00406048
Pi_full_DN6508_c0_g1_i3	42.9497	0.91957	0.296685	3.09948	0.00193862	0.0131362
Pi_full_DN9944_c0_g1_i1	390.467	0.919075	0.12667	7.25565	3.99749e-13	1.81092e-11
Pi_full_DN4093_c0_g4_i1	29.8724	0.918897	0.361046	2.54509	0.0109248	0.0530101
Pi_full_DN8132_c0_g1_i1	192.261	0.918539	0.150734	6.09379	1.10271e-09	3.19844e-08
Pi_full_DN20240_c0_g4_i1	988.061	0.918232	0.0936129	9.80882	1.03166e-22	1.05504e-20
Pi_full_DN405_c0_g1_i5	33.9788	0.91685	0.329124	2.78573	0.00534076	0.030058
Pi_full_DN1783_c0_g1_i1	219.423	0.916802	0.153268	5.98168	2.20842e-09	6.09188e-08
Pi_full_DN25295_c0_g1_i1	173.807	0.916458	0.168629	5.43477	5.48665e-08	1.22606e-06
Pi_full_DN327_c0_g1_i2	434.925	0.916192	0.139571	6.56436	5.22568e-11	1.86916e-09
Pi_full_DN26081_c0_g1_i1	223.766	0.915711	0.158672	5.7711	7.87572e-09	2.00538e-07
Pi_full_DN2575_c1_g1_i1	696.112	0.915641	0.0990173	9.24729	2.30265e-20	1.97036e-18
Pi_full_DN3748_c0_g1_i1	140.253	0.915296	0.166808	5.48712	4.08536e-08	9.31512e-07
Pi_full_DN23269_c0_g1_i1	69.6542	0.914543	0.231455	3.95129	7.77323e-05	0.000847041
Pi_full_DN3639_c0_g3_i1	422.19	0.914538	0.152249	6.00686	1.89153e-09	5.2717e-08
Pi_full_DN15620_c0_g1_i1	188.155	0.913256	0.173259	5.27104	1.35652e-07	2.84604e-06
Pi_full_DN242_c0_g1_i2	750.694	0.912769	0.105034	8.69024	3.61686e-18	2.66054e-16
Pi_full_DN23348_c0_g1_i1	33.055	0.911814	0.333234	2.73626	0.00621415	0.0339556
Pi_full_DN15800_c0_g1_i1	29.736	0.91113	0.339458	2.68407	0.00727319	0.0385696
Pi_full_DN1274_c0_g1_i1	334.912	0.910805	0.140394	6.48747	8.72876e-11	3.04707e-09
Pi_full_DN11907_c0_g2_i1	230.642	0.909767	0.137668	6.60843	3.8841e-11	1.41341e-09
Pi_full_DN20450_c0_g1_i1	24.359	0.908631	0.386215	2.35265	0.0186399	0.0799033
Pi_full_DN2891_c0_g1_i5	302.591	0.908277	0.136515	6.65331	2.86579e-11	1.06231e-09
Pi_full_DN38_c0_g1_i3	221.283	0.908011	0.143554	6.32523	2.52848e-10	8.16208e-09
Pi_full_DN15896_c0_g1_i2	26.6178	0.907449	0.379093	2.39374	0.0166778	0.0734281
Pi_full_DN10638_c0_g1_i2	284.795	0.907217	0.127593	7.11027	1.15816e-12	4.94952e-11
Pi_full_DN780_c1_g1_i2	49.2381	0.906991	0.292849	3.09713	0.00195406	0.0132243
Pi_full_DN24305_c0_g1_i1	37.6495	0.90655	0.310455	2.92007	0.00349953	0.0213341
Pi_full_DN15444_c0_g1_i1	1784.16	0.903125	0.0880088	10.2618	1.04781e-24	1.26326e-22
Pi_full_DN9093_c0_g1_i3	32.5461	0.90223	0.332611	2.71257	0.00667642	0.0359505
Pi_full_DN932_c2_g1_i1	44.9371	0.901658	0.288697	3.1232	0.00178897	0.0122854
Pi_full_DN7103_c1_g1_i1	56.0049	0.901038	0.282102	3.19402	0.00140309	0.0100449
Pi_full_DN7102_c0_g1_i1	36.2317	0.901019	0.311376	2.89367	0.00380772	0.0228257
Pi_full_DN3352_c0_g2_i1	32.64	0.90068	0.343055	2.62547	0.0086529	0.0442267
Pi_full_DN1782_c0_g1_i15	51.5835	0.900577	0.266321	3.38155	0.000720783	0.005725
Pi_full_DN15444_c0_g1_i5	1775.97	0.900545	0.0807233	11.156	6.69705e-29	1.02316e-26
Pi_full_DN4482_c0_g1_i1	28.6756	0.899644	0.358663	2.50833	0.0121304	0.0576441
Pi_full_DN26123_c0_g1_i1	27.0325	0.899349	0.355722	2.52823	0.0114638	0.0551031
Pi_full_DN2894_c0_g1_i1	36.7333	0.89934	0.318266	2.82575	0.00471698	0.0271714
Pi_full_DN6059_c0_g6_i1	743.826	0.899332	0.112821	7.9713	1.57012e-15	9.08744e-14
Pi_full_DN21337_c0_g1_i2	56.9875	0.897503	0.254911	3.52085	0.000430171	0.00369014
Pi_full_DN4070_c0_g1_i1	74.4357	0.896625	0.22512	3.98288	6.80864e-05	0.000754569
Pi_full_DN6853_c0_g1_i1	160.41	0.896548	0.165965	5.40201	6.58968e-08	1.4525e-06
Pi_full_DN6789_c0_g1_i1	99.3338	0.896053	0.196091	4.56957	4.88717e-06	7.23793e-05
Pi_full_DN6913_c0_g1_i2	174.266	0.895866	0.17215	5.20398	1.95068e-07	3.9475e-06
Pi_full_DN24647_c0_g1_i1	1432.77	0.894651	0.102372	8.73924	2.34675e-18	1.75709e-16
Pi_full_DN242_c0_g1_i1	10413.8	0.894129	0.0904812	9.88193	4.98624e-23	5.31528e-21
Pi_full_DN11535_c0_g2_i1	108.724	0.893927	0.190517	4.69211	2.704e-06	4.26581e-05
Pi_full_DN20158_c0_g1_i1	110.673	0.893605	0.197364	4.52771	5.96267e-06	8.66746e-05
Pi_full_DN901_c1_g1_i1	62.2165	0.891871	0.280925	3.17477	0.00149957	0.010597
Pi_full_DN1759_c0_g1_i1	167.839	0.890438	0.159591	5.57948	2.41236e-08	5.72174e-07
Pi_full_DN9374_c0_g1_i4	31.4655	0.890252	0.354271	2.51292	0.0119738	0.0570365
Pi_full_DN9355_c0_g1_i3	42.789	0.889799	0.291381	3.05373	0.00226017	0.0149108
Pi_full_DN3026_c0_g1_i1	36.7113	0.889789	0.310021	2.87009	0.00410354	0.0242486
Pi_full_DN579_c0_g1_i3	376.268	0.889328	0.12657	7.0264	2.11934e-12	8.85664e-11
Pi_full_DN217_c0_g1_i7	266.987	0.888144	0.136791	6.49272	8.43022e-11	2.95379e-09
Pi_full_DN6316_c0_g2_i6	35.3258	0.887147	0.325591	2.72473	0.00643542	0.034942
Pi_full_DN24975_c0_g1_i1	22.5484	0.886726	0.389276	2.27789	0.0227334	0.0929735
Pi_full_DN144_c0_g1_i1	394.912	0.886596	0.121131	7.31931	2.49254e-13	1.15693e-11
Pi_full_DN1744_c0_g1_i4	1310.8	0.886328	0.126126	7.02731	2.10559e-12	8.80894e-11
Pi_full_DN13312_c0_g1_i1	92.0511	0.885877	0.220564	4.01641	5.90918e-05	0.000667604
Pi_full_DN9178_c0_g1_i1	90.4179	0.885746	0.210852	4.20078	2.65991e-05	0.000329962
Pi_full_DN117_c0_g1_i1	598.262	0.884973	0.111947	7.90531	2.6726e-15	1.50527e-13
Pi_full_DN4007_c0_g2_i2	410.145	0.884935	0.120141	7.36582	1.76064e-13	8.31058e-12
Pi_full_DN2161_c1_g1_i1	380.357	0.88491	0.121036	7.31111	2.64949e-13	1.22676e-11
Pi_full_DN16614_c1_g1_i4	180.715	0.884087	0.192155	4.60092	4.20638e-06	6.34556e-05
Pi_full_DN2891_c0_g1_i1	475.587	0.884022	0.111174	7.95172	1.83938e-15	1.05648e-13
Pi_full_DN6294_c0_g1_i2	295.95	0.883712	0.13965	6.32805	2.48286e-10	8.03544e-09
Pi_full_DN217_c0_g1_i27	275.18	0.883247	0.129288	6.83165	8.39438e-12	3.29969e-10
Pi_full_DN5135_c1_g3_i1	278.347	0.882517	0.136002	6.48901	8.64034e-11	3.0218e-09
Pi_full_DN1307_c0_g1_i1	784.223	0.881074	0.101735	8.66049	4.69743e-18	3.40889e-16
Pi_full_DN2222_c0_g1_i6	30.5734	0.880768	0.340868	2.5839	0.00976906	0.0485379
Pi_full_DN3977_c0_g1_i2	319.673	0.880491	0.133686	6.58627	4.51018e-11	1.62401e-09
Pi_full_DN2484_c0_g1_i1	61.1421	0.879111	0.246267	3.56975	0.000357327	0.00315861
Pi_full_DN667_c0_g2_i2	215.116	0.878372	0.155753	5.63951	1.70531e-08	4.1437e-07
Pi_full_DN4847_c0_g1_i4	35.4601	0.878027	0.310703	2.82594	0.00471425	0.0271599
Pi_full_DN11531_c0_g1_i1	35.5147	0.877971	0.314906	2.78804	0.00530281	0.029889
Pi_full_DN1936_c0_g1_i1	267.474	0.877419	0.142206	6.17004	6.82711e-10	2.03981e-08
Pi_full_DN2654_c0_g1_i4	186.81	0.875927	0.166146	5.27202	1.34929e-07	2.83343e-06
Pi_full_DN12354_c1_g3_i1	92.5813	0.875922	0.218149	4.01525	5.9382e-05	0.000669907
Pi_full_DN11560_c0_g1_i3	38.9687	0.875108	0.328083	2.66733	0.00764556	0.0401269
Pi_full_DN1380_c0_g1_i1	467.829	0.875076	0.143478	6.09901	1.06728e-09	3.10044e-08
Pi_full_DN21265_c0_g1_i1	140.244	0.874794	0.173517	5.04155	4.61774e-07	8.68669e-06
Pi_full_DN12833_c0_g1_i1	167.348	0.874282	0.174284	5.01642	5.26421e-07	9.7473e-06
Pi_full_DN423_c0_g1_i9	23.3426	0.873709	0.382162	2.28623	0.0222409	0.0914747
Pi_full_DN11212_c0_g2_i1	72.4893	0.873595	0.222578	3.9249	8.67653e-05	0.000930957
Pi_full_DN7762_c0_g1_i8	28.635	0.873105	0.350407	2.49169	0.0127137	0.059702
Pi_full_DN958_c1_g1_i2	333.943	0.871946	0.149958	5.81461	6.07739e-09	1.58054e-07
Pi_full_DN15249_c0_g1_i1	80.6169	0.871761	0.22922	3.80317	0.000142856	0.00143334
Pi_full_DN3281_c1_g2_i1	111.023	0.871082	0.188576	4.61926	3.85119e-06	5.85766e-05
Pi_full_DN50_c0_g1_i2	124.503	0.870535	0.178738	4.87045	1.11347e-06	1.92566e-05
Pi_full_DN6208_c0_g1_i3	191.461	0.870363	0.156297	5.56864	2.56738e-08	6.06273e-07
Pi_full_DN4009_c0_g1_i1	191.869	0.870106	0.160138	5.43348	5.52662e-08	1.23331e-06
Pi_full_DN11538_c0_g1_i1	28.6283	0.868876	0.35448	2.45112	0.0142411	0.0650448
Pi_full_DN8621_c0_g1_i3	98.1236	0.86735	0.202129	4.29107	1.77811e-05	0.000230738
Pi_full_DN6669_c0_g1_i1	26.2858	0.866993	0.360983	2.40176	0.0163166	0.0723359
Pi_full_DN301_c1_g1_i3	45.6479	0.866873	0.283478	3.05799	0.00222826	0.0147415
Pi_full_DN5919_c0_g1_i5	226.917	0.866278	0.150948	5.7389	9.5296e-09	2.40863e-07
Pi_full_DN2654_c0_g1_i3	214.388	0.865107	0.144062	6.00511	1.91199e-09	5.32478e-08
Pi_full_DN4365_c0_g1_i4	160.389	0.86484	0.171902	5.031	4.87918e-07	9.10587e-06
Pi_full_DN2655_c0_g1_i1	146.183	0.864797	0.173297	4.99027	6.02948e-07	1.10023e-05
Pi_full_DN8541_c0_g2_i1	52.2	0.862785	0.285777	3.01908	0.00253539	0.0163997
Pi_full_DN906_c0_g1_i3	491.907	0.862605	0.126515	6.81821	9.21821e-12	3.60102e-10
Pi_full_DN1147_c0_g1_i13	113.476	0.862139	0.188161	4.58191	4.60746e-06	6.86556e-05
Pi_full_DN7460_c0_g2_i1	196.889	0.861985	0.151948	5.67289	1.40406e-08	3.4766e-07
Pi_full_DN19623_c0_g1_i1	823.792	0.861933	0.135797	6.34721	2.19259e-10	7.14141e-09
Pi_full_DN1499_c0_g1_i4	80.9284	0.86109	0.213269	4.03758	5.40045e-05	0.000617362
Pi_full_DN9846_c0_g1_i1	119.18	0.860729	0.195978	4.39196	1.12333e-05	0.000153309
Pi_full_DN599_c0_g2_i1	85.9764	0.860552	0.209583	4.10602	4.02529e-05	0.00047617
Pi_full_DN2209_c0_g1_i1	1736.84	0.860342	0.110573	7.78074	7.21038e-15	3.90935e-13
Pi_full_DN6572_c0_g1_i1	243.914	0.859901	0.162531	5.2907	1.2185e-07	2.5731e-06
Pi_full_DN5760_c0_g1_i1	103.332	0.859564	0.201039	4.27561	1.90613e-05	0.000245243
Pi_full_DN3559_c0_g1_i3	108.045	0.859159	0.228229	3.76445	0.000166913	0.00164027
Pi_full_DN258_c0_g1_i14	59.3406	0.85911	0.245191	3.50384	0.000458595	0.00389064
Pi_full_DN708_c0_g1_i2	217.792	0.858634	0.147291	5.82952	5.55857e-09	1.45161e-07
Pi_full_DN25236_c0_g1_i1	63.8536	0.858344	0.254847	3.36807	0.000756963	0.00595719
Pi_full_DN8273_c0_g1_i2	84.3412	0.858291	0.2179	3.93892	8.1849e-05	0.000884748
Pi_full_DN14907_c0_g2_i2	35.6971	0.857576	0.318508	2.69247	0.00709239	0.0377913
Pi_full_DN790_c0_g1_i3	104.342	0.857328	0.194459	4.40878	1.03956e-05	0.000143009
Pi_full_DN26581_c0_g1_i1	60.6951	0.857202	0.268957	3.18713	0.00143691	0.0102443
Pi_full_DN5874_c0_g1_i1	704.982	0.856278	0.140152	6.10962	9.98679e-10	2.91238e-08
Pi_full_DN9878_c0_g1_i1	48.5352	0.854883	0.289872	2.94918	0.0031862	0.0197235
Pi_full_DN8119_c0_g1_i1	49.9858	0.854671	0.271035	3.15337	0.001614	0.0112747
Pi_full_DN1215_c0_g3_i2	123.082	0.853643	0.192743	4.42893	9.47037e-06	0.000131775
Pi_full_DN8170_c0_g1_i1	61.277	0.853329	0.274475	3.10895	0.00187756	0.0127868
Pi_full_DN428_c0_g2_i1	212.935	0.853088	0.154365	5.52644	3.26792e-08	7.57017e-07
Pi_full_DN7245_c0_g1_i1	32.0964	0.852893	0.330425	2.5812	0.00984582	0.0488357
Pi_full_DN15159_c0_g1_i2	88.3706	0.851322	0.217051	3.92222	8.7736e-05	0.000939502
Pi_full_DN6702_c0_g2_i6	42.2629	0.850493	0.299615	2.83862	0.00453087	0.0263244
Pi_full_DN12054_c0_g1_i3	1117.32	0.849773	0.109898	7.7324	1.05538e-14	5.64105e-13
Pi_full_DN837_c0_g2_i1	374.689	0.849486	0.131787	6.44588	1.14929e-10	3.92839e-09
Pi_full_DN1623_c0_g1_i1	272.095	0.84939	0.13694	6.20263	5.55282e-10	1.67901e-08
Pi_full_DN423_c0_g2_i1	31.9494	0.84776	0.330886	2.56209	0.0104044	0.0509366
Pi_full_DN505_c0_g1_i9	41.6697	0.847704	0.290905	2.91402	0.00356804	0.0216922
Pi_full_DN82_c0_g1_i3	2481.88	0.846754	0.0858933	9.85821	6.31629e-23	6.62088e-21
Pi_full_DN1592_c0_g2_i3	1469.54	0.846484	0.117482	7.20523	5.79463e-13	2.5665e-11
Pi_full_DN5309_c0_g1_i1	31.6272	0.846202	0.32876	2.57392	0.0100553	0.0495945
Pi_full_DN5679_c0_g2_i2	88.9247	0.845806	0.205521	4.11543	3.86465e-05	0.000459762
Pi_full_DN20842_c0_g1_i1	1452.69	0.84471	0.0943627	8.95174	3.49925e-19	2.78582e-17
Pi_full_DN3708_c0_g3_i1	673.896	0.844056	0.126488	6.67299	2.50636e-11	9.38294e-10
Pi_full_DN153_c0_g1_i1	339.137	0.843868	0.141237	5.97483	2.30327e-09	6.33499e-08
Pi_full_DN1936_c0_g1_i2	284.833	0.843414	0.13718	6.14824	7.83476e-10	2.31884e-08
Pi_full_DN22225_c0_g1_i1	124.393	0.843212	0.188299	4.47805	7.53272e-06	0.000107145
Pi_full_DN306_c0_g2_i4	393.262	0.843018	0.116803	7.21741	5.29874e-13	2.35569e-11
Pi_full_DN6830_c0_g1_i1	174.862	0.842753	0.167104	5.0433	4.57575e-07	8.61629e-06
Pi_full_DN686_c0_g1_i8	415.713	0.842188	0.115659	7.28164	3.29775e-13	1.51024e-11
Pi_full_DN14448_c0_g1_i2	35.4587	0.841567	0.351152	2.39659	0.0165484	0.0730121
Pi_full_DN20012_c0_g1_i1	268.112	0.839753	0.133023	6.31285	2.73947e-10	8.77562e-09
Pi_full_DN23174_c0_g1_i1	318.333	0.838267	0.144838	5.7876	7.1401e-09	1.83043e-07
Pi_full_DN8080_c0_g1_i6	122.432	0.838025	0.179281	4.67436	2.94878e-06	4.60958e-05
Pi_full_DN736_c0_g1_i1	91.0179	0.836876	0.206981	4.04326	5.27128e-05	0.000603966
Pi_full_DN12884_c0_g3_i2	77.6735	0.836797	0.217317	3.85058	0.000117839	0.00121291
Pi_full_DN227_c0_g2_i11	145.904	0.836524	0.174135	4.80389	1.55608e-06	2.5994e-05
Pi_full_DN1592_c0_g2_i4	1331.67	0.835789	0.119963	6.96705	3.23653e-12	1.33043e-10
Pi_full_DN990_c0_g1_i4	38.8988	0.834718	0.29979	2.78434	0.0053636	0.0301596
Pi_full_DN4226_c0_g1_i1	271.837	0.834565	0.133458	6.25337	4.01685e-10	1.25066e-08
Pi_full_DN8104_c1_g2_i1	369.118	0.833874	0.122615	6.80077	1.04061e-11	4.04828e-10
Pi_full_DN5527_c0_g2_i1	29.114	0.833839	0.355011	2.34877	0.0188355	0.0805229
Pi_full_DN3319_c0_g1_i1	296.678	0.832917	0.133002	6.26242	3.7905e-10	1.18507e-08
Pi_full_DN11362_c0_g2_i1	827.41	0.832713	0.101342	8.21686	2.08903e-16	1.31605e-14
Pi_full_DN23438_c0_g1_i1	189.281	0.832608	0.151911	5.4809	4.23175e-08	9.60827e-07
Pi_full_DN258_c0_g1_i9	50.4767	0.831737	0.286053	2.90764	0.00364172	0.0220029
Pi_full_DN8080_c0_g1_i10	57.1456	0.83173	0.254054	3.27384	0.00106098	0.00797393
Pi_full_DN6370_c1_g1_i1	292.846	0.831081	0.128581	6.46348	1.02323e-10	3.51663e-09
Pi_full_DN9953_c0_g1_i2	175.18	0.830951	0.15757	5.27353	1.33824e-07	2.81179e-06
Pi_full_DN4058_c0_g1_i1	39.8087	0.830921	0.312286	2.66077	0.00779618	0.0407814
Pi_full_DN21868_c0_g1_i1	162.781	0.830715	0.165437	5.02133	5.13158e-07	9.5251e-06
Pi_full_DN18274_c0_g1_i1	84.5022	0.830232	0.210395	3.94607	7.94441e-05	0.000862706
Pi_full_DN8637_c0_g1_i2	134.789	0.829943	0.179235	4.63049	3.64807e-06	5.58247e-05
Pi_full_DN455_c0_g1_i1	49.3407	0.82922	0.274293	3.02312	0.00250184	0.0162327
Pi_full_DN5211_c0_g1_i1	65.1808	0.828703	0.254079	3.26159	0.00110788	0.00828192
Pi_full_DN23053_c0_g1_i1	69.8873	0.828405	0.226587	3.65602	0.000256163	0.00237158
Pi_full_DN1187_c0_g1_i1	193.583	0.828245	0.154867	5.34809	8.88862e-08	1.91341e-06
Pi_full_DN1463_c0_g1_i2	35.3649	0.82813	0.338893	2.44363	0.0145401	0.0660989
Pi_full_DN7673_c0_g1_i1	35.4951	0.825897	0.31818	2.59569	0.00944005	0.0472391
Pi_full_DN2268_c0_g2_i2	129.561	0.825466	0.181147	4.55688	5.19183e-06	7.65308e-05
Pi_full_DN3233_c0_g2_i3	52.3303	0.824421	0.265501	3.10515	0.00190181	0.012931
Pi_full_DN21794_c0_g1_i1	127.17	0.823993	0.181024	4.55184	5.31775e-06	7.82037e-05
Pi_full_DN2268_c0_g2_i3	95.7245	0.823948	0.205066	4.01797	5.87028e-05	0.000664231
Pi_full_DN20079_c0_g1_i1	112.175	0.823357	0.201172	4.0928	4.26203e-05	0.000500099
Pi_full_DN1623_c0_g1_i4	120.924	0.823253	0.180066	4.57194	4.83223e-06	7.16217e-05
Pi_full_DN22512_c0_g1_i1	97.2966	0.823127	0.206921	3.97798	6.95039e-05	0.000768024
Pi_full_DN7769_c0_g1_i1	40.9893	0.822885	0.296239	2.77777	0.00547331	0.0306168
Pi_full_DN20151_c0_g1_i1	282.197	0.822199	0.166861	4.92744	8.33153e-07	1.47605e-05
Pi_full_DN5351_c0_g2_i1	47.9014	0.822142	0.279805	2.93827	0.0033005	0.020321
Pi_full_DN9167_c0_g1_i2	35.7651	0.821821	0.31586	2.60185	0.00927222	0.0465659
Pi_full_DN9825_c0_g1_i1	108.551	0.821663	0.187819	4.37477	1.21561e-05	0.000164064
Pi_full_DN11147_c0_g1_i1	28.8659	0.821355	0.362928	2.26314	0.0236273	0.0956756
Pi_full_DN1205_c0_g1_i1	49.4778	0.821141	0.266611	3.07992	0.00207054	0.0139102
Pi_full_DN2655_c0_g1_i3	84.1233	0.82103	0.215306	3.81332	0.00013711	0.00138157
Pi_full_DN13472_c0_g3_i2	83.9637	0.821011	0.213523	3.84507	0.000120518	0.00123617
Pi_full_DN15541_c1_g1_i1	27.9515	0.820782	0.3556	2.30816	0.0209901	0.087523
Pi_full_DN2484_c0_g1_i2	59.5144	0.819977	0.258236	3.1753	0.0014968	0.0105813
Pi_full_DN22349_c0_g1_i1	483.05	0.819487	0.131575	6.22828	4.71594e-10	1.45274e-08
Pi_full_DN12271_c0_g1_i7	29.285	0.818959	0.358947	2.28156	0.0225153	0.0923117
Pi_full_DN23441_c0_g1_i1	53.724	0.818771	0.258389	3.16875	0.00153094	0.0107904
Pi_full_DN1744_c0_g1_i2	643.383	0.818533	0.144033	5.68297	1.32375e-08	3.29072e-07
Pi_full_DN1499_c0_g1_i1	39.1067	0.817655	0.302492	2.70307	0.00687026	0.0368261
Pi_full_DN3444_c0_g1_i1	267.41	0.817124	0.148032	5.51993	3.3914e-08	7.83218e-07
Pi_full_DN8778_c0_g1_i1	87.9379	0.816857	0.219627	3.71929	0.000199785	0.00191331
Pi_full_DN6283_c0_g1_i1	492.81	0.816153	0.144628	5.64312	1.66998e-08	4.07359e-07
Pi_full_DN9871_c0_g1_i1	183.617	0.816136	0.150173	5.43466	5.49013e-08	1.22606e-06
Pi_full_DN8837_c1_g2_i2	77.4125	0.815804	0.220785	3.69501	0.000219875	0.00207794
Pi_full_DN4142_c0_g1_i1	177.836	0.814173	0.166265	4.89684	9.73877e-07	1.70219e-05
Pi_full_DN8378_c0_g1_i1	71.1473	0.814072	0.226551	3.59333	0.000326476	0.00291458
Pi_full_DN12415_c0_g2_i1	90.8494	0.813972	0.215621	3.77502	0.000159997	0.00158206
Pi_full_DN22414_c0_g1_i1	45.0986	0.813365	0.277087	2.93541	0.00333107	0.0204592
Pi_full_DN4541_c0_g1_i1	160.093	0.812802	0.161405	5.03579	4.75871e-07	8.92962e-06
Pi_full_DN3651_c0_g1_i5	39.5726	0.812594	0.298404	2.72313	0.00646659	0.0350407
Pi_full_DN3235_c0_g1_i1	48.8369	0.812487	0.283012	2.87085	0.00409364	0.0242052
Pi_full_DN1173_c0_g1_i3	121.665	0.811296	0.187296	4.33162	1.48014e-05	0.000195501
Pi_full_DN1979_c0_g1_i6	311.793	0.810669	0.131966	6.143	8.09761e-10	2.39101e-08
Pi_full_DN217_c0_g1_i26	278.834	0.809623	0.135025	5.9961	2.02114e-09	5.62045e-08
Pi_full_DN20798_c0_g1_i1	32.1618	0.808845	0.332889	2.42978	0.0151081	0.0680823
Pi_full_DN1744_c0_g1_i3	1500.77	0.808153	0.113064	7.14776	8.82032e-13	3.82579e-11
Pi_full_DN23300_c0_g1_i1	62.8722	0.806856	0.252248	3.19866	0.00138067	0.00990511
Pi_full_DN6946_c0_g1_i2	53.3125	0.806666	0.262593	3.07193	0.00212682	0.0142175
Pi_full_DN21054_c0_g1_i1	220.727	0.806479	0.148238	5.44044	5.31505e-08	1.19102e-06
Pi_full_DN7219_c2_g3_i1	376.142	0.805987	0.277735	2.902	0.00370793	0.0223162
Pi_full_DN5256_c0_g3_i1	28.331	0.80573	0.3497	2.30406	0.0212191	0.0882924
Pi_full_DN13563_c0_g2_i2	68.9875	0.805673	0.231635	3.4782	0.00050479	0.00422461
Pi_full_DN2543_c0_g1_i1	44.0554	0.805615	0.288676	2.79072	0.00525902	0.0297176
Pi_full_DN10974_c0_g1_i1	81.4729	0.805556	0.218439	3.68779	0.000226214	0.00212931
Pi_full_DN777_c0_g1_i1	59.1512	0.805335	0.259202	3.10698	0.00189007	0.0128603
Pi_full_DN3523_c0_g1_i1	42.2964	0.805112	0.295665	2.72305	0.00646815	0.0350441
Pi_full_DN7481_c0_g1_i1	110.502	0.805111	0.233506	3.44792	0.000564922	0.00466373
Pi_full_DN7068_c0_g2_i2	30.6157	0.804755	0.339096	2.37324	0.0176328	0.0767092
Pi_full_DN505_c0_g1_i6	190.908	0.804505	0.15398	5.22475	1.74394e-07	3.56884e-06
Pi_full_DN4657_c0_g1_i1	148.358	0.804451	0.178662	4.50263	6.71166e-06	9.67053e-05	Cystathionine beta-lyase, chloroplastic	GO:0004121;GO:0006534;GO:0008270;GO:0030170;GO:0032991;GO:0071266	cystathionine beta-lyase activity;cysteine metabolic process;zinc ion binding;pyridoxal phosphate binding;protein-containing complex;'de novo' L-methionine biosynthetic process	EC:4.4.1.8	Cystathionine beta-lyase	IPR015422;IPR000277;IPR015421;IPR006238;IPR000277;IPR000277;noIPR;IPR000277;IPR000277;IPR015424	catalytic activity;pyridoxal phosphate binding;catalytic activity;'de novo' L-methionine biosynthetic process/cystathionine beta-lyase activity;pyridoxal phosphate binding;pyridoxal phosphate binding;;pyridoxal phosphate binding;pyridoxal phosphate binding;	Molecular Function;Molecular Function;Molecular Function;Biological Process/Molecular Function;Molecular Function;Molecular Function;;Molecular Function;Molecular Function;
Pi_full_DN1864_c0_g1_i1	213.437	0.804262	0.146948	5.47309	4.42253e-08	9.99931e-07
Pi_full_DN1342_c0_g1_i8	75.5841	0.804103	0.226584	3.5488	0.000386993	0.00337654
Pi_full_DN1056_c0_g4_i1	330.625	0.802778	0.120331	6.67143	2.53328e-11	9.46495e-10
Pi_full_DN18686_c0_g1_i1	31.6259	0.802764	0.33488	2.39717	0.0165223	0.0729395
Pi_full_DN681_c1_g2_i2	152.869	0.802555	0.16856	4.76125	1.92396e-06	3.13967e-05
Pi_full_DN10942_c0_g1_i4	33.7414	0.801687	0.317591	2.52427	0.0115938	0.0556056
Pi_full_DN231_c0_g1_i3	2203.75	0.801521	0.110059	7.28268	3.27255e-13	1.50218e-11
Pi_full_DN2522_c2_g3_i2	1171.99	0.801431	0.299787	2.67334	0.00751012	0.0395393
Pi_full_DN18161_c0_g1_i1	333.984	0.800856	0.134749	5.94331	2.7933e-09	7.58878e-08
Pi_full_DN3511_c0_g1_i2	126.965	0.799705	0.175592	4.55433	5.25523e-06	7.73747e-05
Pi_full_DN14026_c0_g1_i1	618.138	0.799649	0.126336	6.32953	2.45912e-10	7.96544e-09
Pi_full_DN53_c0_g2_i4	2717.87	0.798531	0.256279	3.11586	0.00183407	0.0125268
Pi_full_DN11386_c1_g3_i2	115.398	0.798068	0.187113	4.26516	1.99756e-05	0.000255788
Pi_full_DN16055_c0_g2_i2	103.93	0.797999	0.205539	3.88247	0.000103403	0.00108329
Pi_full_DN10736_c0_g2_i1	72.0124	0.797462	0.226795	3.51622	0.000437735	0.00374312
Pi_full_DN2496_c1_g1_i1	71.4878	0.797442	0.23056	3.45872	0.000542742	0.00450427
Pi_full_DN3391_c2_g1_i1	99.9869	0.796395	0.199708	3.9878	6.66891e-05	0.000741802
Pi_full_DN3596_c0_g1_i1	1037.39	0.796038	0.108642	7.32719	2.35027e-13	1.09494e-11
Pi_full_DN217_c0_g1_i15	235.315	0.795963	0.142331	5.59232	2.24056e-08	5.34786e-07
Pi_full_DN243_c0_g1_i4	163.688	0.795477	0.159807	4.97775	6.43277e-07	1.16537e-05
Pi_full_DN3882_c0_g2_i1	28.1395	0.79542	0.346426	2.29607	0.0216718	0.0897014
Pi_full_DN4636_c0_g1_i6	42.5058	0.794778	0.286001	2.77894	0.00545368	0.0305251
Pi_full_DN1029_c0_g1_i6	35.1776	0.794242	0.318701	2.49212	0.0126983	0.0596739
Pi_full_DN2928_c0_g1_i1	28.1581	0.794156	0.346759	2.29022	0.0220083	0.0907458
Pi_full_DN12884_c0_g3_i1	480.507	0.794132	0.112911	7.03325	2.01782e-12	8.4511e-11
Pi_full_DN8815_c0_g1_i2	71.0267	0.7938	0.234913	3.37913	0.00072716	0.00576352
Pi_full_DN8965_c0_g1_i1	79.5835	0.792579	0.227117	3.48975	0.00048348	0.00406701
Pi_full_DN2735_c0_g1_i1	41.9222	0.792343	0.287232	2.75855	0.00580584	0.0321245
Pi_full_DN451_c0_g2_i3	390.54	0.79185	0.112781	7.02114	2.20063e-12	9.18616e-11
Pi_full_DN1623_c0_g1_i2	257.252	0.791414	0.141741	5.58352	2.35705e-08	5.60111e-07
Pi_full_DN24345_c0_g1_i1	61.9009	0.791137	0.258	3.06642	0.00216641	0.0144241
Pi_full_DN6637_c0_g2_i1	111.847	0.791098	0.190622	4.15008	3.32355e-05	0.000401722
Pi_full_DN17422_c0_g2_i1	349.824	0.790366	0.139888	5.65	1.60448e-08	3.92649e-07
Pi_full_DN3315_c0_g1_i2	158.232	0.790006	0.178934	4.41508	1.00971e-05	0.000139417
Pi_full_DN9844_c1_g3_i2	195.454	0.789931	0.156859	5.03594	4.75498e-07	8.92707e-06
Pi_full_DN1228_c0_g1_i2	159.243	0.78972	0.176385	4.47725	7.56113e-06	0.000107468
Pi_full_DN24420_c0_g1_i1	72.9299	0.789676	0.232034	3.40328	0.000665829	0.00535029
Pi_full_DN708_c0_g1_i1	227.292	0.788972	0.137728	5.72848	1.01336e-08	2.55445e-07
Pi_full_DN4041_c1_g1_i1	169.943	0.788441	0.166234	4.74296	2.10619e-06	3.41259e-05
Pi_full_DN2249_c0_g2_i2	59.6949	0.788049	0.249598	3.15727	0.00159252	0.0111432
Pi_full_DN2977_c0_g1_i6	39.8218	0.787804	0.304075	2.59082	0.00957486	0.0477553
Pi_full_DN334_c0_g1_i15	3225.82	0.787549	0.0892275	8.8263	1.08193e-18	8.34926e-17
Pi_full_DN9553_c0_g1_i1	61.7518	0.787503	0.250514	3.14355	0.00166914	0.0115955
Pi_full_DN3326_c0_g1_i1	430.566	0.78711	0.114863	6.85259	7.25236e-12	2.87172e-10
Pi_full_DN8080_c0_g1_i1	60.7437	0.786755	0.240608	3.26986	0.001076	0.00807076
Pi_full_DN12603_c0_g1_i1	31.2307	0.786373	0.333993	2.35446	0.0185496	0.0796437
Pi_full_DN5045_c0_g1_i1	483.163	0.785697	0.127765	6.14957	7.76952e-10	2.30134e-08
Pi_full_DN4964_c0_g1_i1	320.989	0.785508	0.280727	2.79812	0.00514005	0.0291598
Pi_full_DN8395_c0_g2_i1	38.3646	0.785107	0.335269	2.34172	0.019195	0.0816161
Pi_full_DN2385_c0_g1_i1	114.402	0.784325	0.196268	3.99619	6.43708e-05	0.000720496
Pi_full_DN2598_c0_g1_i1	52.3872	0.784154	0.260013	3.01583	0.00256278	0.0165456
Pi_full_DN334_c0_g1_i6	111.667	0.784032	0.187421	4.18327	2.87342e-05	0.000353889
Pi_full_DN334_c0_g1_i6	3374.75	0.783583	0.0957762	8.18139	2.8059e-16	1.74725e-14
Pi_full_DN2228_c1_g1_i1	40.5092	0.7834	0.291904	2.68375	0.00728008	0.0385844
Pi_full_DN6208_c0_g1_i2	143.752	0.783289	0.165304	4.73848	2.15326e-06	3.47692e-05
Pi_full_DN6221_c1_g1_i1	55.5861	0.782981	0.252898	3.09603	0.0019613	0.0132685
Pi_full_DN12346_c0_g1_i1	662.663	0.782899	0.101363	7.72372	1.12983e-14	6.02194e-13
Pi_full_DN21158_c0_g1_i1	45.5105	0.782707	0.281733	2.77818	0.00546639	0.0305826
Pi_full_DN6069_c0_g1_i1	115.582	0.782544	0.186612	4.19342	2.74777e-05	0.000339744
Pi_full_DN790_c0_g1_i12	210.512	0.781744	0.145099	5.38767	7.13788e-08	1.5642e-06
Pi_full_DN2280_c0_g1_i1	766.782	0.780815	0.119652	6.52573	6.767e-11	2.3903e-09
Pi_full_DN54_c0_g1_i3	2175.25	0.780536	0.12068	6.46781	9.94356e-11	3.43608e-09	heat shock cognate 70 kDa protein 2	0	0	0	0	noIPR;IPR013126;noIPR;noIPR;noIPR;IPR013126;noIPR;IPR029048;IPR029047;noIPR;IPR013126;noIPR;IPR018181;IPR018181;IPR018181;noIPR;IPR029048;IPR029047;noIPR;noIPR	;;;;;;;;;;;;;;;;;;;	;;;;;;;;;;;;;;;;;;;
Pi_full_DN3140_c0_g1_i1	412.077	0.779715	0.124928	6.2413	4.33946e-10	1.34445e-08
Pi_full_DN12747_c0_g1_i3	3304.49	0.779416	0.0944301	8.2539	1.5331e-16	9.75602e-15
Pi_full_DN334_c0_g1_i3	3723.31	0.778939	0.0990231	7.86624	3.65464e-15	2.03409e-13
Pi_full_DN7124_c0_g2_i1	94.7611	0.778916	0.199787	3.89873	9.66994e-05	0.00102186
Pi_full_DN686_c0_g1_i3	422.884	0.778753	0.119109	6.53818	6.22731e-11	2.20859e-09
Pi_full_DN889_c0_g1_i2	140.517	0.778717	0.204061	3.8161	0.000135576	0.0013689
Pi_full_DN2677_c0_g1_i8	122.029	0.778537	0.189191	4.11508	3.8704e-05	0.000460156
Pi_full_DN1980_c0_g1_i13	3792.13	0.777903	0.0957256	8.12638	4.42298e-16	2.68337e-14
Pi_full_DN8295_c0_g1_i2	37.0764	0.777309	0.303569	2.56057	0.0104502	0.051083
Pi_full_DN2160_c0_g6_i1	108.851	0.777164	0.194982	3.98583	6.72437e-05	0.000746237
Pi_full_DN12747_c0_g1_i2	5248.86	0.776558	0.0957347	8.11156	4.99751e-16	3.00296e-14
Pi_full_DN24213_c0_g1_i1	152.89	0.776518	0.160248	4.84573	1.26149e-06	2.15987e-05
Pi_full_DN896_c0_g3_i1	32.4104	0.776335	0.328508	2.36321	0.0181172	0.0782354
Pi_full_DN16863_c0_g1_i1	41.72	0.775963	0.298644	2.59828	0.00936912	0.0469526
Pi_full_DN21285_c0_g1_i1	33.7616	0.775668	0.3164	2.45154	0.0142245	0.0649928
Pi_full_DN50_c0_g1_i2	502.794	0.775577	0.136252	5.69222	1.25402e-08	3.13181e-07
Pi_full_DN7911_c0_g1_i4	79.9835	0.77524	0.236087	3.2837	0.00102453	0.00773388
Pi_full_DN23214_c0_g1_i1	114.073	0.77489	0.205467	3.77135	0.000162366	0.0016031
Pi_full_DN12747_c0_g1_i5	5101.06	0.774561	0.0990846	7.81717	5.40223e-15	2.95876e-13
Pi_full_DN144_c0_g1_i3	320.289	0.774489	0.124009	6.24541	4.22697e-10	1.31391e-08
Pi_full_DN1147_c0_g1_i14	94.5507	0.773797	0.215618	3.58873	0.00033229	0.0029606
Pi_full_DN327_c0_g1_i3	357.227	0.773715	0.127271	6.07929	1.20717e-09	3.46416e-08
Pi_full_DN6633_c0_g1_i4	177.651	0.773084	0.163781	4.72023	2.35579e-06	3.76687e-05
Pi_full_DN2515_c0_g1_i6	60.2055	0.772663	0.275055	2.80913	0.00496763	0.0283727	putative aldo-keto reductase 4	0	0	0	0	IPR036812;IPR023210;noIPR;noIPR;IPR023210;IPR036812	;;;;;	;;;;;
Pi_full_DN3385_c0_g1_i1	1614.52	0.772612	0.0836269	9.2388	2.49283e-20	2.11868e-18
Pi_full_DN1276_c0_g1_i2	435.015	0.77248	0.115756	6.67335	2.50037e-11	9.36982e-10
Pi_full_DN5161_c0_g1_i2	220.961	0.772101	0.146234	5.2799	1.29253e-07	2.7203e-06
Pi_full_DN5543_c0_g1_i1	827.686	0.771082	0.112621	6.84672	7.55625e-12	2.98579e-10
Pi_full_DN5810_c0_g1_i1	39.6943	0.770891	0.292607	2.63456	0.00842461	0.0433653
Pi_full_DN3305_c0_g1_i1	31.0705	0.770531	0.335859	2.29421	0.0217784	0.0900338
Pi_full_DN8653_c0_g1_i1	725.612	0.7704	0.127702	6.03281	1.61129e-09	4.5342e-08
Pi_full_DN9648_c0_g1_i4	42.1111	0.769773	0.307728	2.50147	0.0123678	0.0585732
Pi_full_DN3352_c0_g1_i1	33.7752	0.769613	0.322421	2.38699	0.0169872	0.0745294
Pi_full_DN50_c0_g1_i1	287.822	0.76952	0.157092	4.89854	9.65518e-07	1.69071e-05
Pi_full_DN201_c0_g2_i4	93.6524	0.769465	0.203226	3.78625	0.00015294	0.00152055
Pi_full_DN227_c0_g2_i16	94.7406	0.769242	0.206965	3.71677	0.000201782	0.0019282
Pi_full_DN15819_c0_g4_i2	38.8931	0.769155	0.299324	2.56964	0.0101803	0.0500801
Pi_full_DN1253_c0_g1_i2	84.1542	0.769041	0.224061	3.43228	0.000598533	0.00489516
Pi_full_DN9696_c0_g1_i1	131.516	0.769003	0.176856	4.34818	1.3727e-05	0.000182815
Pi_full_DN1980_c0_g1_i4	4778.31	0.76858	0.0952339	8.07044	7.0043e-16	4.17558e-14
Pi_full_DN3447_c0_g1_i1	206.537	0.768385	0.152964	5.0233	5.07917e-07	9.43247e-06
Pi_full_DN2899_c0_g1_i1	335.331	0.768385	0.132173	5.81346	6.11947e-09	1.59022e-07
Pi_full_DN9548_c0_g1_i1	104.993	0.767377	0.200321	3.83074	0.000127758	0.00130124
Pi_full_DN15534_c0_g1_i1	1016.63	0.767299	0.116224	6.60188	4.05977e-11	1.47024e-09
Pi_full_DN20732_c0_g1_i1	38.3485	0.766978	0.311576	2.46161	0.0138315	0.0635665
Pi_full_DN2522_c2_g3_i1	3016.29	0.766904	0.254303	3.01571	0.00256376	0.0165491
Pi_full_DN10504_c0_g1_i1	312.752	0.766317	0.130571	5.86897	4.385e-09	1.16202e-07
Pi_full_DN18525_c0_g2_i1	36.8477	0.765679	0.311553	2.45762	0.0139861	0.0641523
Pi_full_DN12054_c0_g1_i1	543.865	0.765563	0.118265	6.47326	9.59115e-11	3.32352e-09
Pi_full_DN7655_c0_g1_i1	30.1837	0.76556	0.340887	2.24579	0.0247176	0.099028
Pi_full_DN660_c1_g1_i2	71.6696	0.765471	0.226294	3.38265	0.000717908	0.00570577
Pi_full_DN6924_c0_g1_i1	55.1149	0.765416	0.257562	2.97177	0.00296088	0.0185794
Pi_full_DN3905_c0_g1_i1	38.2285	0.765311	0.298244	2.56605	0.0102863	0.0504762
Pi_full_DN1227_c1_g1_i1	176.529	0.765039	0.16255	4.7065	2.52012e-06	4.00081e-05
Pi_full_DN6083_c0_g1_i1	173.018	0.764782	0.154357	4.95462	7.24729e-07	1.29736e-05
Pi_full_DN5183_c0_g1_i1	105.617	0.76412	0.203169	3.76101	0.000169229	0.00165784
Pi_full_DN7495_c0_g1_i3	53.3059	0.763815	0.257134	2.97049	0.00297321	0.0186343
Pi_full_DN11907_c0_g2_i2	153.247	0.763391	0.16141	4.72952	2.25051e-06	3.61649e-05
Pi_full_DN20971_c0_g1_i1	195.531	0.763235	0.151201	5.04783	4.46855e-07	8.42284e-06
Pi_full_DN6978_c0_g1_i2	184.568	0.762801	0.151386	5.03878	4.6851e-07	8.80463e-06
Pi_full_DN2778_c0_g1_i1	407.146	0.762742	0.122772	6.21267	5.20924e-10	1.59042e-08
Pi_full_DN3503_c1_g1_i2	63.8757	0.762635	0.246044	3.09959	0.00193789	0.0131337
Pi_full_DN54_c0_g1_i11	2161.91	0.761536	0.11184	6.80916	9.81722e-12	3.82709e-10
Pi_full_DN2443_c0_g1_i2	48.0887	0.761264	0.282653	2.69328	0.00707538	0.0377167
Pi_full_DN952_c0_g1_i16	97.9165	0.760892	0.196049	3.88114	0.00010397	0.00108802
Pi_full_DN5687_c0_g1_i1	156.47	0.760889	0.165874	4.58716	4.4931e-06	6.72823e-05
Pi_full_DN12338_c0_g1_i1	1323.58	0.760747	0.0930968	8.17157	3.04412e-16	1.88697e-14
Pi_full_DN1980_c0_g1_i10	4931.06	0.759838	0.0978072	7.76874	7.92732e-15	4.27351e-13
Pi_full_DN3238_c0_g1_i2	36.8221	0.759806	0.306117	2.48207	0.013062	0.0608529
Pi_full_DN10911_c0_g2_i2	76.3568	0.759768	0.215855	3.5198	0.000431865	0.00370131
Pi_full_DN1102_c0_g1_i1	1269.02	0.758743	0.104873	7.23489	4.65905e-13	2.09802e-11
Pi_full_DN4779_c0_g2_i1	52.3177	0.757988	0.271699	2.78981	0.00527386	0.0297836
Pi_full_DN1368_c0_g1_i1	736.341	0.75767	0.13565	5.58549	2.33039e-08	5.54475e-07
Pi_full_DN1699_c0_g1_i1	578.394	0.757668	0.102053	7.42425	1.1342e-13	5.52259e-12
Pi_full_DN6384_c0_g2_i1	1127.49	0.757411	0.106373	7.12036	1.07642e-12	4.63169e-11
Pi_full_DN26961_c0_g1_i1	81.2453	0.757118	0.212897	3.55627	0.000376161	0.00329652
Pi_full_DN2373_c0_g1_i1	383.508	0.756908	0.130845	5.78476	7.26162e-09	1.85779e-07
Pi_full_DN1276_c0_g1_i1	464.367	0.756896	0.111527	6.78668	1.14744e-11	4.43191e-10
Pi_full_DN939_c0_g1_i3	174.818	0.756639	0.161347	4.6895	2.7387e-06	4.31153e-05
Pi_full_DN12208_c0_g1_i1	318.638	0.756638	0.130694	5.7894	7.06381e-09	1.81333e-07
Pi_full_DN194_c0_g4_i1	42.1467	0.756624	0.299383	2.52728	0.011495	0.0552228
Pi_full_DN23118_c0_g1_i1	391.697	0.755898	0.136853	5.52343	3.32449e-08	7.69179e-07
Pi_full_DN19630_c0_g1_i1	32.6433	0.755426	0.327694	2.30528	0.0211509	0.0880765
Pi_full_DN8806_c0_g1_i1	39.5804	0.754463	0.304723	2.4759	0.0132902	0.0616572
Pi_full_DN6294_c0_g1_i1	315.221	0.753424	0.125918	5.98344	2.18469e-09	6.03525e-08
Pi_full_DN21732_c0_g1_i1	140.482	0.753148	0.18242	4.12864	3.64917e-05	0.00043702
Pi_full_DN1340_c1_g1_i1	426.394	0.752373	0.147989	5.08398	3.69614e-07	7.06931e-06
Pi_full_DN1286_c0_g1_i4	294.812	0.751994	0.135346	5.5561	2.75863e-08	6.48193e-07
Pi_full_DN8344_c0_g1_i2	116.269	0.75132	0.19086	3.93651	8.26752e-05	0.000892281
Pi_full_DN5008_c0_g1_i1	117.17	0.751292	0.203196	3.69738	0.000217837	0.00206177
Pi_full_DN17326_c0_g1_i1	232.313	0.749783	0.144816	5.1775	2.24874e-07	4.50655e-06
Pi_full_DN1193_c0_g1_i2	67.606	0.749693	0.233031	3.21714	0.00129477	0.00940331
Pi_full_DN246_c0_g1_i1	306.669	0.749418	0.132281	5.66534	1.46737e-08	3.62623e-07
Pi_full_DN9218_c0_g1_i1	52.0395	0.749172	0.25739	2.91065	0.00360677	0.0218549
Pi_full_DN18995_c0_g1_i1	78.8698	0.749078	0.223506	3.35148	0.000803795	0.00626954
Pi_full_DN1677_c0_g1_i7	112.816	0.747379	0.186475	4.00792	6.12551e-05	0.000689595
Pi_full_DN2823_c0_g1_i1	126.045	0.747282	0.186841	3.99956	6.3461e-05	0.000712201
Pi_full_DN1209_c0_g1_i4	157.773	0.747119	0.198439	3.76498	0.000166564	0.00163726
Pi_full_DN18465_c0_g2_i1	60.5354	0.747035	0.260087	2.87225	0.00407558	0.0241152
Pi_full_DN3257_c0_g1_i1	1459.65	0.746592	0.100954	7.39534	1.4105e-13	6.75463e-12
Pi_full_DN8233_c0_g1_i1	48.4286	0.746433	0.272828	2.73592	0.0062207	0.0339723
Pi_full_DN6073_c0_g1_i1	187.179	0.746146	0.152566	4.89064	1.00509e-06	1.75269e-05
Pi_full_DN3807_c0_g1_i2	41.5979	0.745763	0.307423	2.42585	0.0152726	0.0686455	E3 ubiquitin-protein ligase MIEL1 isoform X4	GO:0003700;GO:0004850;GO:0005667;GO:0005737;GO:0006166;GO:0006206;GO:0006355;GO:0008270;GO:0009166;GO:0016021;GO:0016567;GO:0017061;GO:0043565;GO:0045449	DNA-binding transcription factor activity;uridine phosphorylase activity;transcription factor complex;cytoplasm;purine ribonucleoside salvage;pyrimidine nucleobase metabolic process;regulation of transcription, DNA-templated;zinc ion binding;nucleotide catabolic process;integral component of membrane;protein ubiquitination;S-methyl-5-thioadenosine phosphorylase activity;sequence-specific DNA bind…	EC:2.4.2.1;EC:2.4.2.3;EC:2.4.2.28	Purine-nucleoside phosphorylase;Uridine phosphorylase;S-methyl-5'-thioadenosine phosphorylase	IPR001841;IPR013083;IPR039512;IPR018957;IPR008913;noIPR;noIPR;IPR031109;IPR001841;IPR017921;IPR008913;noIPR;IPR037274;IPR037275	;;;metal ion binding;zinc ion binding;;;zinc ion binding/protein ubiquitination;;;zinc ion binding;;zinc ion binding;	;;;Molecular Function;Molecular Function;;;Molecular Function/Biological Process;;;Molecular Function;;Molecular Function;
Pi_full_DN2575_c0_g2_i2	396.592	0.745352	0.118963	6.26544	3.71781e-10	1.16331e-08
Pi_full_DN1435_c0_g1_i1	71.022	0.744969	0.228772	3.25638	0.00112841	0.00840042
Pi_full_DN11818_c0_g1_i2	396.381	0.744861	0.117955	6.31478	2.70542e-10	8.6739e-09
Pi_full_DN2438_c0_g1_i1	441.332	0.744643	0.110933	6.71256	1.91241e-11	7.22391e-10
Pi_full_DN9466_c0_g1_i1	145.853	0.744636	0.174313	4.27184	1.93869e-05	0.000249085
Pi_full_DN2628_c0_g1_i1	54.2165	0.744315	0.255919	2.9084	0.00363283	0.0219623
Pi_full_DN25329_c0_g1_i1	211.29	0.744255	0.146946	5.06481	4.08809e-07	7.76387e-06
Pi_full_DN7899_c0_g1_i2	120.198	0.744171	0.18353	4.05478	5.01825e-05	0.000578224
Pi_full_DN18363_c0_g4_i1	107.074	0.743487	0.195015	3.81247	0.000137586	0.00138545
Pi_full_DN2053_c0_g1_i4	39.3967	0.743375	0.308009	2.41348	0.0158008	0.0705481
Pi_full_DN20664_c0_g1_i1	84.7848	0.742869	0.229213	3.24096	0.00119128	0.00878351
Pi_full_DN27088_c0_g1_i1	50.5844	0.742717	0.263389	2.81984	0.00480473	0.027601
Pi_full_DN6539_c0_g1_i3	268.534	0.741819	0.140137	5.29351	1.19988e-07	2.53805e-06
Pi_full_DN2786_c0_g1_i3	108.579	0.740178	0.192174	3.8516	0.000117349	0.00120859
Pi_full_DN14753_c0_g1_i1	644.101	0.740081	0.11443	6.46753	9.96149e-11	3.43608e-09
Pi_full_DN22474_c0_g1_i1	65.9512	0.740063	0.248585	2.97711	0.00290982	0.01831
Pi_full_DN6958_c0_g2_i1	147.342	0.73997	0.171294	4.31987	1.56118e-05	0.000205128
Pi_full_DN2535_c0_g2_i1	52.0845	0.739891	0.270009	2.74025	0.00613924	0.033629
Pi_full_DN1310_c0_g1_i1	409.278	0.739793	0.128426	5.76047	8.38808e-09	2.12625e-07
Pi_full_DN15183_c0_g1_i2	64.3982	0.739331	0.237432	3.11387	0.00184653	0.0125959
Pi_full_DN1977_c0_g3_i1	85.5965	0.73929	0.208474	3.5462	0.000390825	0.00340526
Pi_full_DN217_c0_g1_i9	167.099	0.738488	0.158661	4.65449	3.24779e-06	5.02496e-05
Pi_full_DN3640_c0_g1_i3	464.021	0.738034	0.121259	6.08642	1.15463e-09	3.33624e-08
Pi_full_DN12747_c0_g1_i1	7061.81	0.737941	0.0966085	7.63846	2.19827e-14	1.13016e-12
Pi_full_DN14325_c0_g1_i2	140.339	0.737664	0.17228	4.28178	1.85405e-05	0.000239441
Pi_full_DN21899_c0_g1_i1	73.0607	0.73707	0.226525	3.25381	0.00113868	0.00846348
Pi_full_DN1239_c0_g1_i1	66.2078	0.736168	0.242404	3.03694	0.0023899	0.0155976
Pi_full_DN6234_c0_g1_i1	224.047	0.73601	0.149052	4.93793	7.89567e-07	1.40477e-05
Pi_full_DN19295_c0_g1_i1	39.0627	0.734628	0.297445	2.4698	0.013519	0.062442
Pi_full_DN1464_c0_g2_i2	56.2166	0.734133	0.247818	2.96238	0.00305267	0.0190361
Pi_full_DN1684_c0_g1_i2	222.276	0.734061	0.158436	4.63317	3.60102e-06	5.51942e-05
Pi_full_DN686_c0_g1_i6	372.896	0.733817	0.117884	6.22493	4.81767e-10	1.47925e-08
Pi_full_DN1982_c0_g1_i1	2675.4	0.73377	0.117411	6.24959	4.11541e-10	1.28029e-08
Pi_full_DN1911_c0_g1_i1	272.102	0.7327	0.134294	5.45592	4.87194e-08	1.09694e-06
Pi_full_DN1782_c0_g1_i17	1114.28	0.73235	0.0922381	7.93978	2.02546e-15	1.15807e-13
Pi_full_DN2001_c0_g2_i1	76.019	0.73147	0.219511	3.33228	0.000861387	0.00666365
Pi_full_DN5608_c0_g2_i2	103.573	0.731314	0.190729	3.83431	0.00012592	0.0012839
Pi_full_DN258_c0_g1_i1	67.3788	0.730854	0.230666	3.16845	0.00153254	0.0107976
Pi_full_DN1837_c0_g1_i7	211.436	0.730413	0.144175	5.06615	4.05947e-07	7.7173e-06
Pi_full_DN17335_c0_g1_i1	589.754	0.729097	0.107528	6.78051	1.19749e-11	4.61106e-10
Pi_full_DN3014_c0_g1_i2	314.822	0.728673	0.129152	5.64199	1.681e-08	4.09254e-07
Pi_full_DN15698_c0_g1_i1	318.428	0.727751	0.133647	5.44532	5.17111e-08	1.16084e-06
Pi_full_DN231_c0_g1_i2	1413.9	0.727291	0.108981	6.67358	2.49641e-11	9.36426e-10
Pi_full_DN12010_c0_g1_i1	78.7395	0.727234	0.224966	3.23263	0.00122655	0.00899436
Pi_full_DN26376_c0_g1_i1	85.0478	0.727043	0.244871	2.96908	0.00298689	0.0187014
Pi_full_DN21337_c0_g1_i1	57.7596	0.726814	0.245688	2.95828	0.00309362	0.0192489
Pi_full_DN7852_c0_g2_i1	60.9413	0.726581	0.243111	2.98868	0.00280185	0.0177519
Pi_full_DN12747_c0_g1_i6	5165.59	0.726076	0.100682	7.21154	5.53211e-13	2.456e-11
Pi_full_DN340_c1_g2_i5	47.7345	0.725813	0.291831	2.4871	0.0128791	0.0602086
Pi_full_DN1980_c0_g1_i3	3967.32	0.725693	0.10269	7.06682	1.5852e-12	6.69865e-11
Pi_full_DN334_c0_g1_i7	5753.12	0.725455	0.0957049	7.58013	3.45219e-14	1.75332e-12
Pi_full_DN1218_c0_g5_i1	433.434	0.725394	0.110495	6.56494	5.2053e-11	1.86364e-09
Pi_full_DN548_c0_g1_i9	3851.43	0.724992	0.115103	6.29862	3.00302e-10	9.5389e-09
Pi_full_DN17035_c0_g1_i1	68.0002	0.724551	0.257011	2.81915	0.00481515	0.0276399
Pi_full_DN548_c0_g1_i5	6868.58	0.724526	0.0982756	7.37239	1.67591e-13	7.93504e-12
Pi_full_DN6809_c0_g1_i1	73.5867	0.724139	0.226482	3.19734	0.001387	0.00994111
Pi_full_DN1228_c0_g1_i1	138.269	0.724029	0.179896	4.02471	5.7046e-05	0.00064762
Pi_full_DN5388_c0_g1_i1	176.886	0.723607	0.159869	4.52626	6.00373e-06	8.72379e-05
Pi_full_DN5383_c0_g1_i1	47.0085	0.723423	0.270853	2.67091	0.00756466	0.0397712
Pi_full_DN7721_c0_g1_i1	512.791	0.723412	0.127368	5.67968	1.34944e-08	3.34795e-07
Pi_full_DN6776_c0_g2_i3	183.794	0.723111	0.151249	4.78092	1.74494e-06	2.87793e-05
Pi_full_DN939_c0_g1_i1	354.611	0.722915	0.119024	6.07368	1.25013e-09	3.57657e-08
Pi_full_DN20198_c0_g1_i1	60.3877	0.72271	0.245579	2.94288	0.00325177	0.0200734
Pi_full_DN1618_c0_g1_i1	535.817	0.722071	0.118743	6.08094	1.1948e-09	3.44175e-08
Pi_full_DN217_c0_g1_i8	267.38	0.722061	0.130717	5.52383	3.31688e-08	7.67888e-07
Pi_full_DN24495_c0_g1_i1	6288.64	0.721961	0.093321	7.73632	1.02339e-14	5.47783e-13
Pi_full_DN1620_c0_g1_i1	175.17	0.721042	0.156633	4.60338	4.1568e-06	6.27444e-05
Pi_full_DN23172_c0_g1_i1	166.311	0.720871	0.169943	4.24183	2.21702e-05	0.000280837
Pi_full_DN8295_c0_g1_i1	106.107	0.72069	0.194131	3.71238	0.000205319	0.00195803
Pi_full_DN26671_c0_g1_i1	47.6414	0.720113	0.270988	2.65736	0.00787561	0.0410439
Pi_full_DN2037_c0_g2_i2	5676.91	0.71985	0.117464	6.12825	8.88496e-10	2.61124e-08
Pi_full_DN6903_c0_g1_i1	577.787	0.719773	0.10596	6.79286	1.09931e-11	4.26345e-10
Pi_full_DN2681_c0_g1_i3	72.1463	0.718933	0.238289	3.01707	0.00255235	0.0164878
Pi_full_DN38_c0_g1_i2	65.8274	0.7189	0.242804	2.96083	0.00306814	0.0191213
Pi_full_DN1015_c0_g2_i1	1252.87	0.718478	0.0882244	8.14375	3.83223e-16	2.34381e-14
Pi_full_DN11706_c0_g1_i1	55.379	0.718159	0.253527	2.83267	0.00461611	0.0267209
Pi_full_DN1209_c0_g1_i1	149.092	0.717907	0.185707	3.86581	0.000110723	0.00115045
Pi_full_DN4661_c0_g1_i1	38.7322	0.717763	0.299097	2.39977	0.0164055	0.0725594
Pi_full_DN2535_c0_g6_i1	109.295	0.717566	0.191771	3.74179	0.000182712	0.00176971
Pi_full_DN1199_c0_g1_i2	94.5718	0.717508	0.208632	3.4391	0.000583643	0.00479415
Pi_full_DN2046_c0_g2_i1	111.733	0.717113	0.186011	3.85521	0.000115629	0.00119446
Pi_full_DN6767_c1_g1_i3	55.222	0.716809	0.251946	2.84509	0.00443983	0.0258831
Pi_full_DN7150_c0_g2_i2	205.669	0.71678	0.144472	4.96139	6.99918e-07	1.25652e-05
Pi_full_DN22198_c0_g1_i1	91.1886	0.716227	0.202968	3.52877	0.000417491	0.00359855
Pi_full_DN6294_c0_g1_i3	729.743	0.716006	0.101668	7.04256	1.88733e-12	7.91337e-11
Pi_full_DN54_c0_g1_i9	2704.09	0.715696	0.109001	6.56595	5.17032e-11	1.85287e-09
Pi_full_DN21354_c0_g1_i1	250.102	0.715174	0.159895	4.47276	7.72159e-06	0.000109542
Pi_full_DN9655_c0_g1_i1	1126.12	0.715084	0.0974565	7.33746	2.17679e-13	1.01663e-11
Pi_full_DN11745_c0_g1_i3	261.206	0.714444	0.137533	5.19473	2.05022e-07	4.1417e-06
Pi_full_DN26013_c0_g1_i1	43.3621	0.714017	0.288935	2.4712	0.0134661	0.0622588
Pi_full_DN8315_c0_g1_i1	241.154	0.713846	0.144476	4.94092	7.77536e-07	1.38467e-05
Pi_full_DN1122_c0_g1_i1	360.171	0.713362	0.122754	5.81133	6.19772e-09	1.60723e-07
Pi_full_DN16026_c0_g1_i2	76.5123	0.713266	0.239134	2.98271	0.0028571	0.0180294
Pi_full_DN24508_c0_g1_i1	170.931	0.713159	0.158748	4.4924	7.04265e-06	0.000100897
Pi_full_DN1286_c0_g1_i3	442.384	0.71288	0.112943	6.31186	2.75693e-10	8.82405e-09
Pi_full_DN10476_c0_g1_i4	301.81	0.712584	0.138084	5.16053	2.46256e-07	4.89091e-06
Pi_full_DN11357_c0_g1_i1	179.843	0.712097	0.156991	4.53591	5.7356e-06	8.37611e-05
Pi_full_DN3169_c0_g1_i1	2631.96	0.711586	0.107682	6.60823	3.88955e-11	1.41403e-09
Pi_full_DN3864_c0_g1_i1	296.741	0.711344	0.132203	5.38067	7.42072e-08	1.62241e-06
Pi_full_DN9803_c0_g1_i4	56.175	0.711068	0.257878	2.75738	0.00582665	0.032216
Pi_full_DN811_c0_g1_i2	162.642	0.710942	0.159107	4.46833	7.88338e-06	0.000111627
Pi_full_DN3860_c0_g1_i1	242.541	0.710904	0.178054	3.99262	6.53459e-05	0.00072977
Pi_full_DN2882_c0_g1_i4	429.803	0.710651	0.116037	6.12437	9.10403e-10	2.66731e-08
Pi_full_DN16753_c0_g2_i1	35.0419	0.710596	0.314819	2.25716	0.0239984	0.0968144
Pi_full_DN1745_c0_g1_i2	587.656	0.710373	0.101961	6.96712	3.23494e-12	1.33043e-10
Pi_full_DN1734_c0_g2_i2	136.013	0.709787	0.182359	3.89225	9.93194e-05	0.00104603
Pi_full_DN11761_c0_g1_i1	1456.38	0.709525	0.244709	2.89947	0.00373796	0.022463
Pi_full_DN3827_c0_g1_i1	102.842	0.709177	0.195493	3.62764	0.000286019	0.0026058
Pi_full_DN4080_c0_g1_i6	41.5533	0.708901	0.297841	2.38013	0.0173065	0.0756591
Pi_full_DN10318_c0_g1_i2	116.461	0.708604	0.183514	3.8613	0.000112787	0.00116894
Pi_full_DN11819_c0_g1_i2	144.578	0.708475	0.171653	4.12738	3.66927e-05	0.00043901
Pi_full_DN7748_c0_g1_i1	97.1782	0.70845	0.20185	3.50979	0.000448467	0.00381414
Pi_full_DN73_c0_g2_i1	117.035	0.708336	0.188178	3.76419	0.000167091	0.00164159
Pi_full_DN19394_c0_g1_i1	60.581	0.708208	0.260353	2.72018	0.00652461	0.0352696
Pi_full_DN20747_c0_g1_i1	131.045	0.7081	0.17084	4.14481	3.40096e-05	0.00041029
Pi_full_DN1980_c0_g1_i6	6756.94	0.707107	0.096114	7.35697	1.88133e-13	8.81913e-12
Pi_full_DN4751_c0_g1_i7	114.423	0.706234	0.203106	3.47716	0.000506757	0.00423825
Pi_full_DN5142_c0_g5_i2	257.141	0.705293	0.139306	5.0629	4.12926e-07	7.82632e-06
Pi_full_DN2622_c0_g1_i8	69.2641	0.705149	0.225701	3.12426	0.00178252	0.0122523
Pi_full_DN2542_c0_g1_i2	873.497	0.704211	0.111726	6.30305	2.91852e-10	9.29394e-09
Pi_full_DN7269_c0_g2_i1	63.2282	0.703118	0.241606	2.91018	0.00361217	0.0218724
Pi_full_DN473_c0_g2_i4	132.731	0.702876	0.180988	3.88355	0.000102943	0.00107997
Pi_full_DN548_c0_g1_i6	5745.06	0.702825	0.0954998	7.35944	1.84687e-13	8.68995e-12
Pi_full_DN4818_c0_g1_i1	275.024	0.702604	0.136025	5.16525	2.40122e-07	4.78924e-06
Pi_full_DN4893_c0_g1_i4	101.362	0.702397	0.200598	3.50152	0.000462614	0.00391803
Pi_full_DN12213_c0_g1_i2	67.9865	0.702231	0.23401	3.00086	0.00269221	0.0171959
Pi_full_DN1238_c0_g2_i1	126.242	0.701892	0.213305	3.29056	0.000999886	0.0075736
Pi_full_DN5963_c0_g1_i2	251.353	0.701502	0.139347	5.03422	4.79787e-07	8.98491e-06
Pi_full_DN25454_c0_g1_i1	204.554	0.701432	0.147549	4.75388	1.99545e-06	3.24291e-05
Pi_full_DN150_c0_g1_i1	898.924	0.701413	0.111827	6.27231	3.55728e-10	1.11771e-08
Pi_full_DN1319_c2_g1_i1	188.194	0.701412	0.156932	4.46952	7.83942e-06	0.00011113
Pi_full_DN2535_c0_g2_i2	112.7	0.701306	0.183219	3.82769	0.000129349	0.00131531
Pi_full_DN2693_c0_g2_i1	1122.51	0.701295	0.0999575	7.01593	2.28421e-12	9.50385e-11
Pi_full_DN1276_c0_g1_i3	313.094	0.701292	0.124852	5.61697	1.94332e-08	4.69183e-07
Pi_full_DN578_c0_g1_i5	150.162	0.70125	0.175225	4.002	6.28087e-05	0.000705612
Pi_full_DN2674_c0_g1_i1	569.427	0.700813	0.109856	6.37937	1.77815e-10	5.91714e-09
Pi_full_DN14388_c0_g1_i1	82.9192	0.700569	0.208768	3.35572	0.000791578	0.00618703
Pi_full_DN19877_c0_g1_i1	107.74	0.70056	0.195664	3.58042	0.000343036	0.00304799
Pi_full_DN25879_c0_g1_i1	61.2846	0.700341	0.248237	2.82126	0.00478349	0.0274999
Pi_full_DN3480_c0_g2_i1	58.3514	0.699844	0.250628	2.79237	0.0052324	0.0296071
Pi_full_DN1464_c0_g2_i7	111.822	0.699552	0.19035	3.67508	0.000237778	0.00222319
Pi_full_DN325_c0_g1_i1	48.2799	0.699488	0.273072	2.56155	0.0104205	0.0509883
Pi_full_DN10562_c2_g2_i1	58.0955	0.699412	0.265317	2.63614	0.00838559	0.0431821
Pi_full_DN3391_c0_g3_i1	52.8689	0.699099	0.272023	2.57	0.0101699	0.0500418
Pi_full_DN2928_c0_g1_i1	79.3704	0.698837	0.221514	3.15482	0.00160598	0.0112228
Pi_full_DN5639_c0_g1_i1	268.403	0.698659	0.136808	5.10687	3.27535e-07	6.35143e-06
Pi_full_DN22542_c0_g1_i1	54.6866	0.697832	0.265975	2.62367	0.00869876	0.0444042
Pi_full_DN7515_c0_g1_i1	1144.28	0.697829	0.132658	5.26036	1.43775e-07	3.00415e-06
Pi_full_DN2322_c0_g1_i1	3998.9	0.697669	0.112488	6.20215	5.56975e-10	1.68279e-08
Pi_full_DN2747_c0_g2_i1	407.427	0.696858	0.125434	5.55555	2.76734e-08	6.49431e-07
Pi_full_DN7211_c0_g1_i1	668.584	0.69679	0.108112	6.44507	1.1555e-10	3.94607e-09
Pi_full_DN4293_c0_g1_i1	350.535	0.696677	0.119999	5.80568	6.41066e-09	1.65807e-07
Pi_full_DN5793_c0_g1_i1	277.766	0.69609	0.135791	5.12617	2.9569e-07	5.78143e-06
Pi_full_DN7916_c0_g2_i2	59.8966	0.69498	0.249803	2.78211	0.00540073	0.0303051
Pi_full_DN1745_c0_g1_i1	569.692	0.694338	0.111779	6.21172	5.24071e-10	1.59727e-08
Pi_full_DN5238_c0_g1_i2	92.3811	0.694322	0.210165	3.3037	0.000954164	0.00728283
Pi_full_DN1186_c0_g1_i2	316.11	0.694116	0.132227	5.24942	1.52576e-07	3.16178e-06
Pi_full_DN15928_c0_g1_i1	54.9563	0.693985	0.274754	2.52584	0.0115421	0.0553998
Pi_full_DN2543_c0_g1_i1	525.494	0.693173	0.109388	6.3368	2.34587e-10	7.61824e-09
Pi_full_DN15408_c0_g1_i1	151.611	0.692615	0.163498	4.23622	2.27314e-05	0.000286887
Pi_full_DN3780_c0_g1_i2	657.413	0.692212	0.108851	6.35929	2.02692e-10	6.65111e-09
Pi_full_DN3694_c0_g1_i2	39.8121	0.692174	0.299458	2.31143	0.0208093	0.0868746
Pi_full_DN952_c0_g1_i1	110.766	0.691505	0.187317	3.69162	0.000222826	0.00210214
Pi_full_DN740_c0_g1_i1	92.8416	0.691504	0.221557	3.12111	0.00180172	0.0123483
Pi_full_DN1286_c0_g1_i1	645.565	0.691058	0.102527	6.74023	1.58138e-11	6.02167e-10
Pi_full_DN4636_c0_g1_i7	110.971	0.690851	0.183634	3.76211	0.000168484	0.0016527
Pi_full_DN4274_c0_g1_i1	480.162	0.690467	0.140755	4.90547	9.32043e-07	1.63741e-05
Pi_full_DN21344_c0_g1_i1	45.3869	0.690215	0.279162	2.47245	0.0134189	0.0621093
Pi_full_DN2043_c0_g1_i6	193.498	0.690119	0.155895	4.42682	9.56314e-06	0.00013287
Pi_full_DN4058_c0_g3_i1	45.923	0.689844	0.279575	2.46748	0.0136068	0.0627634
Pi_full_DN9051_c0_g1_i1	94.0218	0.689767	0.201637	3.42084	0.000624276	0.00507339	putative arabinose 5-phosphate isomerase	GO:0000150;GO:0000287;GO:0003700;GO:0003729;GO:0003887;GO:0004019;GO:0004146;GO:0004197;GO:0004222;GO:0004386;GO:0004519;GO:0004748;GO:0004843;GO:0004844;GO:0005506;GO:0005515;GO:0005524;GO:0005525;GO:0005667;GO:0005971;GO:0005975;GO:0006118;GO:0006144;GO:0006164;GO:0006206;GO:0006231;GO:0006261;GO:0006284;GO:0006298;GO:0006310;GO:0006417;GO:0006511;GO:0006522;GO:0006531;GO:0006545;GO:0006761;GO:…	recombinase activity;magnesium ion binding;DNA-binding transcription factor activity;mRNA binding;DNA-directed DNA polymerase activity;adenylosuccinate synthase activity;dihydrofolate reductase activity;cysteine-type endopeptidase activity;metalloendopeptidase activity;helicase activity;endonuclease activity;ribonucleoside-diphosphate reductase activity, thioredoxin disulfide as acceptor;thiol-de…	EC:3.4.22;EC:3.4.24;EC:1.17.4;EC:6.3.4.4;EC:1.5.1.3;EC:3.6.1.15;EC:2.1.1.148;EC:1.17.4.1;EC:1.17.4.2;EC:2.1.1.72;EC:2.7.7.7;EC:3.5.1.28;EC:3.4.19.12	Acting on peptide bonds (peptidases);Acting on peptide bonds (peptidases);Acting on CH or CH(2) groups;Adenylosuccinate synthase;Dihydrofolate reductase;Nucleoside-triphosphate phosphatase;Thymidylate synthase (FAD);Ribonucleoside-diphosphate reductase;Ribonucleoside-triphosphate reductase (thioredoxin);Site-specific DNA-methyltransferase (adenine-specific);DNA-directed DNA polymerase;N-acetylmur…	noIPR;IPR001347;noIPR;IPR004800;IPR000644;noIPR;noIPR;IPR001347;IPR000644;IPR035474;noIPR	;carbohydrate derivative metabolic process/carbohydrate derivative binding;;isomerase activity/carbohydrate metabolic process;;;;carbohydrate derivative metabolic process/carbohydrate derivative binding;;;	;Biological Process/Molecular Function;;Molecular Function/Biological Process;;;;Biological Process/Molecular Function;;;
Pi_full_DN6411_c3_g1_i1	172.939	0.689697	0.158253	4.3582	1.31137e-05	0.000175482
Pi_full_DN4957_c0_g1_i1	86.1149	0.689464	0.241769	2.85174	0.00434804	0.0254384
Pi_full_DN5191_c0_g1_i1	163.841	0.689206	0.193497	3.56183	0.000368273	0.00324169
Pi_full_DN339_c0_g1_i1	3957.01	0.688978	0.112174	6.14203	8.14717e-10	2.40377e-08
Pi_full_DN4579_c0_g1_i1	1312.12	0.688267	0.222413	3.09455	0.00197111	0.0133205
Pi_full_DN14334_c0_g1_i2	90.0352	0.688235	0.20356	3.381	0.000722235	0.00573291
Pi_full_DN548_c0_g1_i11	2587.84	0.68749	0.125551	5.47578	4.35586e-08	9.86632e-07
Pi_full_DN9568_c0_g1_i1	133.281	0.686801	0.200637	3.42311	0.000619092	0.00503818
Pi_full_DN6833_c0_g5_i1	264.076	0.686638	0.132677	5.17527	2.2758e-07	4.55837e-06
Pi_full_DN3540_c0_g1_i6	1181.11	0.685192	0.0871641	7.86095	3.81237e-15	2.11564e-13
Pi_full_DN15715_c0_g1_i1	209.519	0.685164	0.181777	3.76927	0.000163728	0.00161443
Pi_full_DN1634_c0_g2_i1	493.094	0.68504	0.133673	5.12476	2.9792e-07	5.82202e-06
Pi_full_DN4068_c0_g1_i3	53.2793	0.685008	0.268203	2.55406	0.0106474	0.0518706
Pi_full_DN1720_c2_g1_i1	79.6718	0.684827	0.229951	2.97814	0.00290003	0.0182758
Pi_full_DN6535_c0_g2_i1	158.563	0.684565	0.163303	4.19201	2.76499e-05	0.000341761
Pi_full_DN6308_c0_g1_i1	96.4901	0.684126	0.20366	3.35916	0.000781792	0.00612069
Pi_full_DN8863_c3_g1_i1	81.8178	0.683803	0.210278	3.2519	0.00114637	0.00850894
Pi_full_DN9541_c0_g1_i7	50.579	0.683312	0.260147	2.62663	0.00862341	0.0441358
Pi_full_DN944_c0_g1_i3	277.133	0.682835	0.133502	5.1148	3.14068e-07	6.10596e-06
Pi_full_DN2681_c0_g1_i2	98.5008	0.682462	0.209618	3.25575	0.00113093	0.00841091
Pi_full_DN7120_c0_g1_i1	37.2744	0.681779	0.301702	2.25977	0.0238354	0.096284
Pi_full_DN334_c0_g1_i5	2652.05	0.68166	0.10548	6.46246	1.03017e-10	3.53716e-09
Pi_full_DN3014_c0_g1_i1	281.13	0.681433	0.132319	5.14993	2.60578e-07	5.15366e-06
Pi_full_DN19960_c0_g1_i1	310.184	0.68122	0.146064	4.66383	3.10382e-06	4.82992e-05
Pi_full_DN2056_c0_g1_i3	330.184	0.680925	0.122315	5.567	2.59164e-08	6.10857e-07
Pi_full_DN5985_c0_g1_i1	80.1487	0.679599	0.220127	3.0873	0.00201981	0.0136058
Pi_full_DN8837_c1_g2_i4	155.741	0.679286	0.173062	3.92509	8.66969e-05	0.000930488
Pi_full_DN788_c0_g2_i1	308.782	0.679105	0.147388	4.6076	4.07351e-06	6.15364e-05
Pi_full_DN10034_c0_g1_i1	37.8013	0.678816	0.301965	2.24799	0.0245766	0.0985813
Pi_full_DN5646_c0_g1_i3	172.972	0.678624	0.167676	4.04724	5.18255e-05	0.00059552	Cytokinin riboside 5'-monophosphate phosphoribohydrolase LOG3	0	0	0	0	noIPR;IPR005269;IPR031100;noIPR;noIPR;noIPR	;;;;;	;;;;;
Pi_full_DN17692_c0_g1_i1	84.2704	0.67833	0.212216	3.19641	0.00139147	0.00996935
Pi_full_DN633_c1_g1_i1	394.873	0.677472	0.149219	4.54011	5.62244e-06	8.22358e-05
Pi_full_DN4751_c0_g1_i6	130.948	0.67715	0.172174	3.93295	8.39111e-05	0.000904189
Pi_full_DN15781_c0_g1_i1	46.993	0.676171	0.293671	2.30248	0.0213082	0.0885949
Pi_full_DN6823_c0_g1_i1	79.4877	0.675825	0.220844	3.06019	0.00221197	0.014662
Pi_full_DN369_c1_g1_i2	218.997	0.675274	0.141264	4.78024	1.75083e-06	2.88639e-05
Pi_full_DN20672_c0_g1_i1	554.8	0.675274	0.129301	5.22248	1.76542e-07	3.60887e-06
Pi_full_DN2553_c0_g1_i1	1150.28	0.675273	0.0948508	7.11932	1.08464e-12	4.66172e-11
Pi_full_DN11417_c1_g1_i1	116.229	0.674781	0.184902	3.64941	0.000262848	0.00242514
Pi_full_DN17035_c0_g1_i2	55.8021	0.674506	0.277435	2.43122	0.015048	0.0678953
Pi_full_DN8937_c1_g1_i1	297.468	0.674378	0.125621	5.36834	7.94645e-08	1.72536e-06
Pi_full_DN5910_c0_g4_i1	384.142	0.674141	0.1178	5.72277	1.04803e-08	2.63833e-07
Pi_full_DN3182_c0_g1_i1	449.077	0.674073	0.122582	5.49894	3.82084e-08	8.77026e-07
Pi_full_DN56_c0_g1_i4	6483.37	0.673229	0.107582	6.25781	3.90421e-10	1.2176e-08	heat shock cognate 70 kDa protein 2	GO:0003676;GO:0004386;GO:0005524;GO:0010181;GO:0016491;GO:0055114	nucleic acid binding;helicase activity;ATP binding;FMN binding;oxidoreductase activity;oxidation-reduction process	EC:3.6.1.15	Nucleoside-triphosphate phosphatase	noIPR;IPR013126;noIPR;IPR013126;noIPR;IPR029048;noIPR;noIPR;IPR029047;noIPR;noIPR;IPR013126;IPR018181;IPR018181;IPR018181;noIPR;noIPR;IPR029048;noIPR;IPR029047	;;;;;;;;;;;;;;;;;;;	;;;;;;;;;;;;;;;;;;;
Pi_full_DN548_c0_g1_i10	1654.61	0.672818	0.24618	2.73303	0.00627539	0.0342208
Pi_full_DN4910_c0_g3_i2	255.018	0.672501	0.133793	5.02641	4.99743e-07	9.30355e-06
Pi_full_DN3107_c0_g1_i1	979.749	0.672078	0.103976	6.46379	1.02114e-10	3.51264e-09
Pi_full_DN6375_c0_g1_i1	363.332	0.671495	0.123555	5.4348	5.48592e-08	1.22606e-06
Pi_full_DN6111_c0_g1_i1	51.2138	0.670949	0.271667	2.46975	0.0135209	0.0624431
Pi_full_DN1268_c0_g2_i1	49.8302	0.670714	0.27859	2.40753	0.0160607	0.0714281
Pi_full_DN3210_c0_g1_i1	195.372	0.67065	0.161429	4.15445	3.26077e-05	0.000395316
Pi_full_DN4026_c0_g3_i2	399.598	0.670446	0.123512	5.42818	5.69305e-08	1.26745e-06
Pi_full_DN11501_c4_g1_i1	137.312	0.670218	0.171098	3.91715	8.96003e-05	0.00095621
Pi_full_DN1545_c0_g1_i1	101.526	0.670038	0.201909	3.31852	0.000904963	0.00696222
Pi_full_DN4600_c0_g1_i2	260.577	0.669981	0.147553	4.54062	5.60892e-06	8.20699e-05
Pi_full_DN7974_c0_g1_i2	78.7963	0.669572	0.22297	3.00297	0.00267359	0.0171124
Pi_full_DN8172_c0_g1_i2	42.9401	0.669476	0.28351	2.36139	0.0182068	0.0784934
Pi_full_DN4451_c0_g1_i2	329.313	0.66943	0.125875	5.31822	1.04787e-07	2.23531e-06
Pi_full_DN3986_c0_g1_i1	70.5402	0.669429	0.235318	2.84478	0.00444416	0.0259044
Pi_full_DN2844_c0_g3_i1	60.4915	0.668652	0.2473	2.7038	0.00685506	0.0367551
Pi_full_DN3636_c0_g1_i1	130.119	0.668573	0.18603	3.5939	0.000325765	0.0029096
Pi_full_DN2830_c0_g1_i8	141.37	0.66844	0.179362	3.72677	0.00019395	0.00186469
Pi_full_DN2311_c0_g1_i1	599.062	0.668167	0.129986	5.1403	2.74303e-07	5.40527e-06
Pi_full_DN4805_c0_g1_i2	198.171	0.668108	0.149785	4.46044	8.17899e-06	0.000115596
Pi_full_DN20301_c0_g1_i1	193.49	0.667975	0.152487	4.38053	1.18391e-05	0.000160186
Pi_full_DN10299_c0_g2_i2	993.894	0.667838	0.130787	5.10632	3.2849e-07	6.36666e-06
Pi_full_DN163_c0_g1_i5	1042.51	0.66676	0.100454	6.63748	3.19085e-11	1.17358e-09
Pi_full_DN1453_c0_g1_i7	354.545	0.666633	0.117916	5.65345	1.5726e-08	3.86e-07
Pi_full_DN15819_c0_g3_i1	55.8307	0.666106	0.250401	2.66015	0.00781048	0.0408278
Pi_full_DN1529_c0_g1_i2	127.031	0.666091	0.197616	3.37063	0.000749955	0.00591438
Pi_full_DN7211_c0_g2_i1	475.694	0.666083	0.11233	5.92971	3.03469e-09	8.21499e-08
[truncated: 7,586 more rows]
